# Supplementary material for: MPSS profiling of human embryonic stem cells
Source: BMC Dev Biol. 2004 Aug 10;4:10. doi: 10.1186/1471-213X-4-10 (PMC514702; doi:10.1186/1471-213X-4-10)
Supplement: Additional File 2 — The file contains MPSS data for 22,136 significant and reliable signatures, annotated with genome version hg15 (April 2003, Golden Path, UCSC) and the human Unigene build Hs.161. [file 1471-213X-4-10-S2.xls]

## Sheet: HuES_Hs161_hg15
Signature	HuES17_TPM	HuEs_SD	HitGenome	HitUnigene	sequence_id	class	description
GATCCCTCCCTTACCAT	31125	530	1	4	COX2	5	Hs mtDNA, cytochrome c oxidase subunit II
GATCTGCTGCAGTGCTC	29496	161	5	5	COX1	5	Hs mtDNA, cytochrome c oxidase subunit I
GATCACCTGAGGTCAGG	20653	703	101159	2552	REPEAT	0	*** WARNING >100 Genome Hits ***
GATCGCCGTTCTGGTAA	20420	250	6	28	Hs.422118	1	AF328730:Hs.422118:eukaryotic translation elongation factor 1 alpha 1
GATCGAGACCATCCTGG	16454	172	62032	1560	REPEAT	0	*** WARNING >100 Genome Hits ***
GATCCTCCCGAATCAAC	13065	23	1	2	ND6	15	Hs mtDNA, NADH dehydrogenase subunit 6
GATCGGCGCACTGCGAG	9980	198	1	1	ND1	5	Hs mtDNA, NADH dehydrogenase subunit 1
GATCAAGGGACGGCTGA	9420	76	3	8	Hs.322680	1	AV743257:Hs.322680:Sapiens cDNA: FLJ21547 fis, clone COL06206.
GATCCGAGGAGGCGGAA	9046	63	3	12	Hs.431392	1	NM_033251:Hs.431392:ribosomal protein L13
GATCTCGGATGACCAAA	8719	159	8	7	Hs.250655	1	NM_002823:Hs.250655:prothymosin, alpha (gene sequence 28)
GATCCCTCCCTCCCTCC	8306	343	18	3	Hs.64	24	BM478936:Hs.64:succinate dehydrogenase complex, subunit B, iron sulfur (Ip)
GATCAAATATCACTCTC	7778	1	2	4	ND4	5	Hs mtDNA, NADH dehydrogenase subunit 4
GATCGCGCCACTGCACT	7695	1184	35966	1060	REPEAT	0	*** WARNING >100 Genome Hits ***
GATCCACTACCGGAAGA	7565	46	8	23	Hs.317989	1	AA604946:Hs.317989:ribosomal protein L13a
GATCGGCAAGCCCCACA	7218	167	17	14	Hs.406341	1	NM_002952:Hs.406341:ribosomal protein S2
GATCGTGCCACTGCACT	7034	192	34393	914	REPEAT	0	*** WARNING >100 Genome Hits ***
GATCACTTGAGGTCAGG	6668	355	55013	1525	REPEAT	0	*** WARNING >100 Genome Hits ***
GATCTTACCCGTGACAA	6394	48	4	10	Hs.77039	1	AA131375:Hs.77039:ribosomal protein S3A
GATCAGCAAGCAGGAGT	6224	54	15	14	Hs.426930	1	AA633909:Hs.426930:actin, beta
GATCACGCCACTGCACT	6138	282	30104	878	REPEAT	0	*** WARNING >100 Genome Hits ***
GATCAAGTTTAAATGAC	6044	45	6	8	Hs.182248	1	AA081269:Hs.182248:sequestosome 1
GATCCTGAAGAGATTGA	5891	9	28	19	Hs.446421	1	AA181957:Hs.446421:laminin receptor 1 (ribosomal protein SA, 67kDa)
GATCATGCCACTGCACT	5849	25	42191	1024	REPEAT	0	*** WARNING >100 Genome Hits ***
GATCTGAGTTCAGACCG	5755	43	6	6	16S rRNA	5	Hs mtDNA, 16S ribosomal RNA
GATCCGTCCCTAACAAA	5500	54	1	5	CYTB	5	Hs mtDNA, cytochrome b
GATCTTGGACAGCGTGG	5468	82	2	6	Hs.458422	1	AA044085:Hs.458422:hypothetical gene supported by AK092774
GATCACCAAACCAGTCC	5435	111	12	11	Hs.74267	1	AA085952:Hs.74267:ribosomal protein L15
GATCCATCGCAGAGTCC	5134	2	1	2	Hs.286	1	AA149618:Hs.286:ribosomal protein L4
GATCCACCAGCTGAGAA	4838	40	4	7	Hs.74497	1	AA150574:Hs.74497:nuclease sensitive element binding protein 1
GATCCTCGAACGGAAAG	4791	71	1	3	Hs.406682	1	AA092924:Hs.406682:ribosomal protein L26
GATCGCACCACTGCACT	4590	76	27647	772	REPEAT	0	*** WARNING >100 Genome Hits ***
GATCACACCACTGCACT	4573	6	31389	887	REPEAT	0	*** WARNING >100 Genome Hits ***
GATCAACCTGGAGCTCT	4513	226	10	21	Hs.426898	1	AB062402:Hs.426898:similar to Ferritin heavy chain (Ferritin H subunit)
GATCCATCTGCCTTTGT	4470	28	6	13	Hs.136470	1	AA101172:Hs.136470:ribosomal protein, large, P0
GATCCCAGACTGGTTCT	4425	45	7	11	Hs.275865	1	AA071167:Hs.275865:ribosomal protein S18
GATCACCTCTGAGACCC	4353	26	14	17	Hs.356798	1	AA132345:Hs.356798:ribosomal protein L41
GATCATGCTGCCCTGGG	4253	11	4	8	Hs.354176	1	NM_001005:Hs.354176:ribosomal protein S3
GATCTTTGCTGGCAAGC	4151	61	9	9	Hs.311640	1	AA516100:Hs.311640:ribosomal protein S27a
GATCTGGCACTGTGGTT	4064	1	3	9	Hs.339294	1	AA226410:Hs.339294:Homo sapiens transcribed sequence with strong similarity to protein sp:P53350 (H.sapiens) PLK1_HUMAN Serine/threonine-protein kinase PLK (PLK-1) (Serine-threonine protein kinase 13) (STPK13)
GATCCGGAAATATGGCC	4021	28	7	5	Hs.539	1	AA234293:Hs.539:ribosomal protein S29
GATCCCAATGCACCCAA	3986	32	11	9	Hs.286535	1	BQ212798:Hs.286535:LOC286202
GATCCTGACACTAAGGA	3957	4	11	11	Hs.5174	1	AA147121:Hs.5174:similar to 40S ribosomal protein S17
GATCAATGCCCTCATTA	3797	40	6	12	Hs.380843	1	BQ679402:Hs.380843:ribosomal protein S6
GATCAGGGACCATGAAA	3789	127	1	2	Hs.356746	1	BG573602:Hs.356746:Homo sapiens transcribed sequence with strong similarity to protein sp:P11940 (H.sapiens) PAB1_HUMAN Polyadenylate-binding protein 1 (Poly(A)-binding protein 1) (PABP 1) (PABP1)
GATCGGTGGCTCCATCC	3780	59	3	8	Hs.14376	1	AA555109:Hs.14376:actin, gamma 1
GATCTCTTATACTAGTA	3768	1483	3	8	ATP6	5	Hs mtDNA, ATP synthase F0 subunit 6
GATCGTGACGCTGAATA	3751	58	6	12	Hs.458336	1	AA074043:Hs.458336:Homo sapiens transcribed sequence with moderate similarity to protein ref:NP_002127.1 (H.sapiens) heterogeneous nuclear ribonucleoprotein A1, isoform a; nuclear ribonucleoprotein particle A1 protein; helix-destabilizing protein; single
GATCTGCGCTTCCAGAG	3711	65	10	13	Hs.181307	1	BU173445:Hs.181307:H3 histone, family 3A
GATCACCTGAGGTCGGG	3686	62	12218	425	REPEAT	0	*** WARNING >100 Genome Hits ***
GATCATCAGCAATGCCT	3572	18	10	11	Hs.169476	1	AB062273:Hs.169476:glyceraldehyde-3-phosphate dehydrogenase
GATCCGCGCCGAGGGCA	3484	41	1	1	Hs.172928	2	NM_000088:Hs.172928:collagen, type I, alpha 1
GATCACGAGGTCAGGAG	3467	83	81191	2059	REPEAT	0	*** WARNING >100 Genome Hits ***
GATCCCTCCCTCCCTAC	3453	20	4	2	Hs.39957	24	BM915140:Hs.39957:pleckstrin 2
GATCAACCTCACCACCT	3328	73	3	2	12S rRNA	5	Hs mtDNA, 12S ribosomal RNA
GATCAAGACCATCCTGG	3251	111	18205	495	REPEAT	0	*** WARNING >100 Genome Hits ***
GATCTGTGCAGGGTATT	3207	48	9	3	Hs.14376	1	AA573857:Hs.14376:actin, gamma 1
GATCCTTACGGAAAAGG	3169	94	6	7	Hs.82202	1	AA482951:Hs.82202:ribosomal protein L17
GATCATCGATGTTGTCT	3042	51	5	5	Hs.399720	1	AI862866:Hs.399720:ribosomal protein S8
GATCCGTATCGGTTTAA	2992	94	1	2	Hs.178551	1	AI609534:Hs.178551:ribosomal protein L8
GATCACTTGAGCCCAGG	2984	91	28055	1041	REPEAT	0	*** WARNING >100 Genome Hits ***
GATCGGGTAGCTCAAAA	2971	71	3	4	Hs.180946	1	AA075404:Hs.180946:ribosomal protein L5
GATCACTTGAGGCCAGG	2944	77	20816	644	REPEAT	0	*** WARNING >100 Genome Hits ***
GATCTCTGGCAGTGGAG	2804	82	24	8	Hs.355719	1	AA169395:Hs.355719:nucleophosmin (nucleolar phosphoprotein B23, numatrin)
GATCACCGTGACATCCG	2782	15	2	4	Hs.326249	4	BE018379:Hs.326249:ribosomal protein L22
GATCTAAGAGTTACCTG	2736	63	5	5	Hs.426460	1	AA022692:Hs.426460:ribosomal protein L9
GATCTGTGTTTGCTCTG	2683	8	4	11	Hs.409045	1	AA147370:Hs.409045:ribosomal protein L6
GATCCACATCTCAAAGA	2643	16	15	16	Hs.412900	1	AA775858:Hs.412900:similar to 60S ribosomal protein L10 (QM protein homolog)
GATCAGCCCCAGATTTG	2642	42	13	3	Hs.433406	1	AA121066:Hs.433406:ribosomal protein S15a
GATCTCGGCTCACTGCA	2556	209	102994	2687	REPEAT	0	*** WARNING >100 Genome Hits ***
GATCCGCAAGAACAAGT	2552	55	2	6	Hs.356371	1	AA225830:Hs.356371:ribosomal protein L28
GATCGTTTCCAGATGAG	2478	57	8	10	Hs.381038	1	AA019504:Hs.381038:ribosomal protein S20
GATCATTCACAGTGAGG	2443	35	5	2	Hs.356531	5	BC023006:Hs.356531:heat shock 90kDa protein 1, alpha
GATCACCGCCGCGAGTA	2433	87	1	10	Hs.235422	1	NM_003973:Hs.235422:ribosomal protein L14
GATCAGCACTGCCAGTG	2422	43	1	2	Hs.374523	2	NM_080425:Hs.374523:GNAS complex locus
GATCCACCCGCCTCGGC	2403	88	22906	689	REPEAT	0	*** WARNING >100 Genome Hits ***
GATCACAGCCGAAGGAG	2395	35	0	11	Hs.180450	1	AA525960:Hs.180450:ribosomal protein S24
GATCATCCTTCCTGGCA	2380	3	3	5	Hs.388664	2	NM_000975:Hs.388664:ribosomal protein L11
GATCACGCCATTGCACT	2350	52	9394	310	REPEAT	0	*** WARNING >100 Genome Hits ***
GATCAGAAAAAGAAAGA	2296	45	54	18	Hs.431927	1	AA512964:Hs.431927:ribosomal protein L21
GATCCTAGTAATTGCCT	2130	33	3	2	Hs.287820	1	AA037737:Hs.287820:fibronectin 1
GATCTAGAAATTGCCCT	2127	29	2	3	ND3	5	Hs mtDNA, NADH dehydrogenase subunit 3
GATCGCTCACAATGTTT	2123	67	6	4	Hs.169793	1	AA070772:Hs.169793:ribosomal protein L32
GATCCCCCCTCTCGAGG	2067	6	1	6	Hs.74335	1	AA039819:Hs.74335:heat shock 90kDa protein 1, beta
GATCAAGAACAATGCCT	2048	25	13	11	Hs.119598	1	AA075282:Hs.119598:ribosomal protein L3
GATCACAAGGTCAGGAG	2038	27	31181	784	REPEAT	0	*** WARNING >100 Genome Hits ***
GATCGTGCCATTGCACT	1988	30	11119	338	REPEAT	0	*** WARNING >100 Genome Hits ***
GATCAAAACCCAGCAGA	1957	9	2	3	Hs.302649	3	BC002387:Hs.302649:nucleosome assembly protein 1-like 1
GATCATTCCTTCTGTAG	1951	30	3	16	Hs.401787	1	AA074238:Hs.401787:peptidylprolyl isomerase A (cyclophilin A)
GATCCCCAACAATGTCA	1941	51	3	3	Hs.179661	1	AA564664:Hs.179661:beta 5-tubulin
GATCGGGCGGATTGAGG	1926	46	0	5	Hs.425808	1	CA447524:Hs.425808:calmodulin 2 (phosphorylase kinase, delta)
GATCCAGTTCTAAGTGT	1923	71	14	11	Hs.433960	1	CB162971:Hs.433960:ATP synthase, H+ transporting, mitochondrial F1 complex, O subunit (oligomycin sensitivity conferring protein)
GATCTTCATGCCCTGGG	1852	94	4	16	Hs.395714	1	NM_000146:Hs.395714:ferritin, light polypeptide
GATCTCTCCACAGGGCT	1821	45	4	3	Hs.356531	3	BC023006:Hs.356531:heat shock 90kDa protein 1, alpha
GATCAACAGGCTTATTA	1814	53	20	9	Hs.153	1	AA128669:Hs.153:ribosomal protein L7
GATCGGGCTACTACAAA	1770	53	0	5	Hs.76064	1	AA147959:Hs.76064:ribosomal protein L27a
GATCTGGACAGAATCGC	1739	66	2	8	Hs.298262	1	AA507196:Hs.298262:ribosomal protein S19
GATCAAGCAGATTCCAC	1733	5	4	8	Hs.425293	1	AA101207:Hs.425293:ribosomal protein L10a
GATCCTTTTCCCTCATT	1692	20	3	2	Hs.86154	1	BC028566:Hs.86154:RNA-binding protein LIN-28
GATCGCTTGAGCCCAGG	1662	121	10466	538	REPEAT	0	*** WARNING >100 Genome Hits ***
GATCTCCAGTAGACTTA	1646	36	2	1	Hs.278635	1	AI671581:Hs.278635:HDCMA18P protein
GATCACCGGCGTGCCCC	1636	27	5	6	Hs.250655	4	BC009541:Hs.250655:prothymosin, alpha (gene sequence 28)
GATCGGTGACATCGTCA	1606	17	2	5	Hs.182740	1	AA130865:Hs.182740:ribosomal protein S11
GATCCATCATCCGCAAT	1599	28	5	5	Hs.153177	1	AA129256:Hs.153177:ribosomal protein S28
GATCTTTGATAGTTGAG	1566	79	2	4	Hs.79037	1	BC002676:Hs.79037:heat shock 60kDa protein 1 (chaperonin)
GATCCTCCCACCTCAGC	1555	56	29385	944	REPEAT	0	*** WARNING >100 Genome Hits ***
GATCCTGCCCGGAGACC	1555	35	1	1	Hs.75309	1	AI280833:Hs.75309:eukaryotic translation elongation factor 2
GATCTCTTATACTAGTT	1549	660	1	1	Hs.211594	24	BE879123:Hs.211594:proteasome (prosome, macropain) 26S subunit, ATPase, 4
GATCCCCTCCCCCAAGA	1531	13	3	4	Hs.57301	1	AA071304:Hs.57301:high mobility group AT-hook 1
GATCGTGAAGCCCAATG	1522	4	5	4	Hs.301547	1	AV708164:Hs.301547:ribosomal protein S7
GATCAAGAAAAATAAGG	1470	26	8	14	Hs.425668	1	AA053958:Hs.425668:ribosomal protein L38
GATCATGCCATTGCACT	1423	25	11895	315	REPEAT	0	*** WARNING >100 Genome Hits ***
GATCACCTGAGTTCAGG	1407	240	1352	59	REPEAT	0	*** WARNING >100 Genome Hits ***
GATCTCGTGAAGCCCGC	1398	36	13	9	Hs.406565	1	CA418420:Hs.406565:immunoglobulin kappa constant
GATCAATGCCCTCACTC	1391	254	0	0
GATCAGCCTGGCCAACA	1378	72	7448	185	REPEAT	0	*** WARNING >100 Genome Hits ***
GATCTATGAAGGCCAAG	1348	1	17	2	Hs.180946	5	AF113210:Hs.180946:ribosomal protein L5
GATCAAGCGTGCTTTCC	1345	208	7	5	Hs.250895	4	L38941:Hs.250895:ribosomal protein L34
GATCATAAAAATGTGCG	1341	19	1	2	Hs.118064	4	BC000805:Hs.118064:similar to rat nuclear ubiquitous casein kinase 2
GATCCGTATCGGTTTAT	1334	745	0	0
GATCCAAGATAAAGAAG	1327	47	4	5	Hs.356190	1	AA181359:Hs.356190:ubiquitin B
GATCTTGGCTCACTGCA	1289	12	69644	1685	REPEAT	0	*** WARNING >100 Genome Hits ***
GATCCTGCAGGACTACA	1266	45	0	1	Hs.406510	1	AW410798:Hs.406510:ATP synthase, H+ transporting, mitochondrial F1 complex, beta polypeptide
GATCTGGTACGAGTGTG	1266	3	1	4	Hs.10842	1	AB062399:Hs.10842:RAN, member RAS oncogene family
GATCCATGAGGTCCTAG	1263	127	1	2	Hs.226795	1	AA230277:Hs.226795:glutathione S-transferase pi
GATCCAGGTGACTCTGA	1261	46	1	4	Hs.334807	1	AA131193:Hs.334807:ribosomal protein L30
GATCAAAGACATCCTCA	1259	31	10	8	Hs.397609	1	AA053681:Hs.397609:ribosomal protein S16
GATCAGAGTTCTACAGT	1244	31	0	1	Hs.73931	25	BM919572:Hs.73931:major histocompatibility complex, class II, DQ beta 1
GATCCTCCCACCTCCCC	1241	45	18	2	Hs.443157	24	BG494106:Hs.443157:Homo sapiens transcribed sequence with weak similarity to protein ref:NP_060312.1 (H.sapiens) hypothetical protein FLJ20489 [Homo sapiens]
GATCCGAGTCGTCCGGA	1223	33	0	2	Hs.182825	1	AA131208:Hs.182825:ribosomal protein L35
GATCAAGGACGGATGAT	1221	37	1	2	Hs.82689	5	BC009195:Hs.82689:tumor rejection antigen (gp96) 1
GATCCCACAGAAATACA	1194	58	7930	10	REPEAT	0	*** WARNING >100 Genome Hits ***
GATCATGTCTTTTCCAT	1179	50	5	8	Hs.334842	3	BC000696:Hs.334842:tubulin, alpha, ubiquitous
GATCATCTAAACTGAGT	1176	14	35	15	Hs.406616	1	BE531190:Hs.406616:ribosomal protein L23a
GATCTGCCCACCTCCCT	1176	2	1	0	chr8	1000	chr8:14446432-14446416
GATCTGGTGCCCCTCTT	1165	30	2	1	Hs.296398	1	AI580740:Hs.296398:lysosomal associated protein transmembrane 4 beta
GATCGCTTGAACCCAGG	1155	42	1490	87	REPEAT	0	*** WARNING >100 Genome Hits ***
GATCTACCCCGGACACG	1122	14	5	6	Hs.184582	2	NM_000986:Hs.184582:ribosomal protein L24
GATCCACCCACCTCAGC	1098	59	15497	354	REPEAT	0	*** WARNING >100 Genome Hits ***
GATCCCGGGCGGCGCGC	1095	65	1	5	Hs.405050	1	AI813760:Hs.405050:Sapiens, clone IMAGE:5265016, mRNA
GATCTGCCCGCCTCGGC	1095	247	13150	400	REPEAT	0	*** WARNING >100 Genome Hits ***
GATCACACCATTGCACT	1085	44	7566	190	REPEAT	0	*** WARNING >100 Genome Hits ***
GATCGTTTTTTCCCAGG	1080	11	1	1	Hs.251673	1	NM_006892:Hs.251673:DNA (cytosine-5-)-methyltransferase 3 beta
GATCACCGTGACATCCA	1077	48	5	2	Hs.326249	25	BG767668:Hs.326249:ribosomal protein L22
GATCTCCTTCATCCCTC	1062	6	16	7	Hs.195453	1	AA492038:Hs.195453:ribosomal protein S27 (metallopanstimulin 1)
GATCTTCAAGTGAACAT	1059	5	3	8	Hs.256184	1	AA102577:Hs.256184:eukaryotic translation elongation factor 1 gamma
GATCCACCCGCCTTGGC	1052	2	13365	397	REPEAT	0	*** WARNING >100 Genome Hits ***
GATCATGTTACCATATC	1044	17	3	10	Hs.406478	1	AA483460:Hs.406478:ribosomal protein L39
GATCCTATTGGTGCGGG	1020	45	3	3	ND6	5	Hs mtDNA, NADH dehydrogenase subunit 6
GATCAGCGCTTTACAAA	1017	20	0	5	Hs.180920	3	BC007410:Hs.180920:ribosomal protein S9
GATCTGCCGCAAGTGCT	1013	17	3	8	Hs.5308	1	AA128643:Hs.5308:ubiquitin A-52 residue ribosomal protein fusion product 1
GATCATGAGGTCAGGAG	1012	3	31988	758	REPEAT	0	*** WARNING >100 Genome Hits ***
GATCGATTCTCTCTATG	1011	36	3	2	Hs.180414	1	AK096100:Hs.180414:heat shock 70kDa protein 8
GATCTAAAAAAATTCAG	1005	29	5	10	Hs.317913	1	AA131282:Hs.317913:similar to 40S ribosomal protein S8
GATCTTCGTGGTGGTCG	1003	0	1	1	Hs.108885	2	NM_001848:Hs.108885:collagen, type VI, alpha 1
GATCGCGCCATTGCACT	997	84	8727	348	REPEAT	0	*** WARNING >100 Genome Hits ***
GATCACGCTTGATTTAT	978	52	260	3	REPEAT	0	*** WARNING >100 Genome Hits ***
GATCCTACTCTCTTATT	970	15	3	11	Hs.287820	1	AI271477:Hs.287820:fibronectin 1
GATCTGTTAACAAAGGA	967	37	2	1	Hs.247902	1	BC008934:Hs.247902:claudin 6
GATCATACACCTGCTCA	958	55	2	2	Hs.356019	1	AA059309:Hs.356019:ribosomal protein S5
GATCAATTTTGGAGACC	953	87	6	5	Hs.165998	3	NM_015640:Hs.165998:PAI-1 mRNA-binding protein
GATCACCCCCTCCCCAA	945	6	5	4	12S rRNA	5	Hs mtDNA, 12S ribosomal RNA
GATCCGCCCGCCTCGGC	937	108	22428	762	REPEAT	0	*** WARNING >100 Genome Hits ***
GATCCGCCCGCCTCCGC	934	10	364	27	REPEAT	0	*** WARNING >100 Genome Hits ***
GATCAAAAGTGAACACC	931	45	1	1	Hs.80684	3	BC000903:Hs.80684:high-mobility group box 2
GATCACCAAACCAGTCA	931	52	0	2	Hs.74267	24	AA488092:Hs.74267:ribosomal protein L15
GATCATTGTAGATGAAC	921	3	2	6	Hs.5662	1	AA046847:Hs.5662:guanine nucleotide binding protein (G protein), beta polypeptide 2-like 1
GATCTATCACCTGTCAT	913	23	8	8	Hs.401448	1	AA039401:Hs.401448:tumor protein, translationally-controlled 1
GATCCGTCCCTAACTAA	894	136	0	0
GATCTTTGTACGTAATT	891	69	6	12	Hs.389933	1	AA129235:Hs.389933:ribosomal protein S4, X-linked
GATCTGCTCAGAAAGGA	890	40	1	1	Hs.76719	1	AF117235:Hs.76719:LSM4 homolog, U6 small nuclear RNA associated (S. cerevisiae)
GATCTTTGCTGGGAAAC	888	3	5	3	Hs.183704	1	AA045845:Hs.183704:ubiquitin C
GATCCACCCGCCTCAGC	881	45	14528	411	REPEAT	0	*** WARNING >100 Genome Hits ***
GATCTCAGCTCACTGCA	866	70	67898	1723	REPEAT	0	*** WARNING >100 Genome Hits ***
GATCTTTTGATTCCTCT	861	30	2	1	Hs.180370	1	AA053176:Hs.180370:cofilin 1 (non-muscle)
GATCTATGACATATTCC	851	29	5	4	Hs.356129	1	BC006210:Hs.356129:eukaryotic translation initiation factor 4A, isoform 1
GATCAGGAAGAACTAAA	834	23	4	4	Hs.74335	5	AF275719:Hs.74335:heat shock 90kDa protein 1, beta
GATCCCCTTTCCGTAAA	828	15	1	1	Hs.172550	1	NM_002819:Hs.172550:polypyrimidine tract binding protein 1
GATCCACCTGCCTCGGC	822	25	19101	534	REPEAT	0	*** WARNING >100 Genome Hits ***
GATCCACCTGCCTCAGC	821	30	16360	410	REPEAT	0	*** WARNING >100 Genome Hits ***
GATCAAGTTCCCGCTGC	813	43	6	7	Hs.337766	1	AA074155:Hs.337766:ribosomal protein L18a
GATCAAGCAGCGACTAT	791	47	4	5	Hs.2860	1	AA205411:Hs.2860:POU domain, class 5, transcription factor 1
GATCGCCGTTCTGGTAT	791	170	0	6	Hs.422118	22	AW673197:Hs.422118:eukaryotic translation elongation factor 1 alpha 1
GATCCATCGTGATGTCT	790	32	1	1	Hs.6551	24	BE875978:Hs.6551:ATPase, H+ transporting, lysosomal interacting protein 1
GATCCCCAACAACGTGA	790	54	4	5	Hs.159154	1	BC000748:Hs.159154:tubulin, beta, 4
GATCAACATCCACAGCG	788	15	1	2	Hs.458286	1	AA582093:Hs.458286:interferon induced transmembrane protein 1 (9-27)
GATCTAAATCTCTGCCA	787	54	1	1	Hs.91142	1	NM_003685:Hs.91142:KH-type splicing regulatory protein (FUSE binding protein 2)
GATCAGACCTGTAGAGA	775	4	3	3	Hs.83715	1	NM_003142:Hs.83715:Sjogren syndrome antigen B (autoantigen La)
GATCCCCAACAATGTGA	768	145	2	4	Hs.251653	1	AA653862:Hs.251653:tubulin, beta, 2
GATCCATCTTCGAAGTC	765	26	2	4	Hs.145279	3	BC032749:Hs.145279:SET translocation (myeloid leukemia-associated)
GATCCTCCTGCCTCAGC	762	20	20213	742	REPEAT	0	*** WARNING >100 Genome Hits ***
GATCACTGTAAATGACC	757	32	2	1	Hs.180909	1	AA100987:Hs.180909:peroxiredoxin 1
GATCCCTCCCTTACTAT	753	209	0	0
GATCAAGTCGTGCTCCT	752	8	2	3	Hs.177415	1	AA179224:Hs.177415:Finkel-Biskis-Reilly murine sarcoma virus (FBR-MuSV) ubiquitously expressed (fox derived); ribosomal protein S30
GATCGCCATCATGAACG	747	55	0	3	Hs.180450	1	AA936230:Hs.180450:ribosomal protein S24
GATCAAGTTGGGGGGAA	742	7	1	1	Hs.69855	2	BC032446:Hs.69855:NRAS-related gene
GATCCACCTGCCTTGGC	741	2	15938	382	REPEAT	0	*** WARNING >100 Genome Hits ***
GATCAACTGGAAGAAAG	734	2	4034	15	REPEAT	0	*** WARNING >100 Genome Hits ***
GATCAGCACTGTGGTGA	729	3	3	2	Hs.355573	1	BE973595:Hs.355573:Homo sapiens transcribed sequence with strong similarity to protein pir:S34196 (H.sapiens) S34196 signal recognition particle 14K chain - human
GATCAAGGGGGTTGGGA	727	21	3	4	Hs.179661	1	AA496711:Hs.179661:beta 5-tubulin
GATCTGGGCCTGAATAA	721	37	2	3	Hs.295362	1	AI114858:Hs.295362:hypothetical protein MGC40157
GATCAAACCAAGGCCCA	714	147	20	14	Hs.430207	1	AA130323:Hs.430207:ribosomal protein L29
GATCGCACAGACTGTCA	707	36	1	3	Hs.79172	1	AA715720:Hs.79172:solute carrier family 25 (mitochondrial carrier; adenine nucleotide translocator), member 5
GATCAGGAGTTCGAGAC	703	9	3601	98	REPEAT	0	*** WARNING >100 Genome Hits ***
GATCAACGCCTCACTGA	693	16	1	3	Hs.198281	1	AA232289:Hs.198281:pyruvate kinase, muscle
GATCGCACCATTGCACT	692	64	7576	216	REPEAT	0	*** WARNING >100 Genome Hits ***
GATCCCCACCTCCAAAT	688	32	3	7	ATP6	5	Hs mtDNA, ATP synthase F0 subunit 6
GATCCCGGAATGCCTGA	681	24	1	3	Hs.112318	1	AA657783:Hs.112318:homolog of Tom7 (S. cerevisiae)
GATCAACAAAATTGATA	674	22	6862	9	REPEAT	0	*** WARNING >100 Genome Hits ***
GATCTTTGATAGTTGAT	673	277	0	1	Hs.79037	24	BQ362805:Hs.79037:heat shock 60kDa protein 1 (chaperonin)
GATCGCCGTTCTGGTAG	671	382	0	7	Hs.406285	22	AI961361:Hs.406285:similar to elongation factor 1 alpha
GATCAGCCTGGGCAACA	670	25	4879	165	REPEAT	0	*** WARNING >100 Genome Hits ***
GATCTGGAACTTGAAGA	669	3	2	2	Hs.411773	1	AA043237:Hs.411773:proteasome (prosome, macropain) subunit, alpha type, 2
GATCCTGGAGGATTTCC	666	19	2	5	Hs.76293	1	AA416786:Hs.76293:thymosin, beta 10
GATCGCACCACTGCACC	653	55	551	24	REPEAT	0	*** WARNING >100 Genome Hits ***
GATCTCACCGTGGGTCC	650	2	1	3	Hs.119192	1	AL553926:Hs.119192:H2A histone family, member Z
GATCCCAGCACTTTGGG	644	10	4279	363	REPEAT	0	*** WARNING >100 Genome Hits ***
GATCCCACCAGCCAGCA	637	14	1	2	Hs.79625	1	BC002531:Hs.79625:chromosome 20 open reading frame 149
GATCCCAAAACGAACCA	633	19	1	3	Hs.117176	4	BC010939:Hs.117176:poly(A) binding protein, nuclear 1
GATCCCCGGTGGTTTTG	633	12	1	5	Hs.254105	1	AA053273:Hs.254105:enolase 1, (alpha)
GATCTGCTAGTGCTGTA	632	19	2	2	Hs.75410	1	AA172045:Hs.75410:heat shock 70kDa protein 5 (glucose-regulated protein, 78kDa)
GATCACTGCCCTTTTTG	629	19	2	1	Hs.75231	3	AL162079:Hs.75231:solute carrier family 16 (monocarboxylic acid transporters), member 1
GATCTGCCCACCTCGGC	629	27	12078	330	REPEAT	0	*** WARNING >100 Genome Hits ***
GATCGAAGATTTATCCC	617	22	1	1	Hs.32916	1	AA484847:Hs.32916:nascent-polypeptide-associated complex alpha polypeptide
GATCAAGCCTTTCTTTC	616	8	1	2	Hs.432922	1	AA025694:Hs.432922:thioredoxin
GATCCCACCACCGCAAG	614	0	2	1	Hs.134084	1	AA122242:Hs.134084:mannose-6-phosphate receptor (cation dependent)
GATCGGGTTCTAAAGGA	614	1	3	2	Hs.1197	2	NM_002157:Hs.1197:heat shock 10kDa protein 1 (chaperonin 10)
GATCCTGTGAAGGCCTG	613	9	1	1	Hs.156346	5	J04088:Hs.156346:topoisomerase (DNA) II alpha 170kDa
GATCTGCAAAGCCTTAG	608	70	1	1	Hs.150890	5	NM_019079:Hs.150890:hypothetical protein FLJ10884
GATCCTGTACAGCCAGT	602	14	2	4	Hs.77385	2	NM_079425:Hs.77385:myosin, light polypeptide 6, alkali, smooth muscle and non-muscle
GATCCCAGCTACTCGGG	601	15	1061	78	REPEAT	0	*** WARNING >100 Genome Hits ***
GATCCTGCTGGCCGAGC	600	13	1	4	Hs.297753	1	AF328728:Hs.297753:vimentin
GATCACCTGAGGTTGGG	596	126	6597	164	REPEAT	0	*** WARNING >100 Genome Hits ***
GATCCAGGTTTGATGCT	591	40	3	1	Hs.197345	1	BC001583:Hs.197345:thyroid autoantigen 70kDa (Ku antigen)
GATCATCGGCGCAAAGA	589	8	1	1	Hs.263395	4	AF279656:Hs.263395:sema domain, transmembrane domain (TM), and cytoplasmic domain, (semaphorin) 6A
GATCATGCAGCAGAAGC	588	17	2	6	Hs.380718	1	AA492236:Hs.380718:small EDRK-rich factor 2
GATCTCTAAGCTGCAAA	586	36	4	1	Hs.75061	1	BC007904:Hs.75061:MARCKS-like protein
GATCCACCCACCTCCCC	583	61	12	0	multiGenome	1000	12 genome locations
GATCACCTGAGTTCGGG	580	76	187	13	REPEAT	0	*** WARNING >100 Genome Hits ***
GATCAGTACTGCGGCGG	575	30	4	7	ATP6	15	Hs mtDNA, ATP synthase F0 subunit 6
GATCTTTGCTGCCAGCC	574	17	3	2	Hs.748	3	BC015035:Hs.748:fibroblast growth factor receptor 1 (fms-related tyrosine kinase 2, Pfeiffer syndrome)
GATCTGCCTGCCTCAGC	571	7	10999	263	REPEAT	0	*** WARNING >100 Genome Hits ***
GATCTCAGAACAATCAG	569	7	2	1	Hs.405985	1	AA081100:Hs.405985:ATP synthase, H+ transporting, mitochondrial F1 complex, alpha subunit, isoform 1, cardiac muscle
GATCCCTCCCTTACCAC	568	211	2	1	Hs.193989	24	BE876019:Hs.193989:TAR DNA binding protein
GATCCGTGCCCGCCTCC	563	36	1	1	Hs.228059	1	AI049985:Hs.228059:tripartite motif-containing 28
GATCAGCCATTAAAATA	561	4	14	9	Hs.458181	1	AA216435:Hs.458181:similar to 60S ribosomal protein L19
GATCCGTCCTAATCACA	559	20	4	4	COX1	5	Hs mtDNA, cytochrome c oxidase subunit I
GATCTGCCCACCTCAGC	559	3	10452	246	REPEAT	0	*** WARNING >100 Genome Hits ***
GATCAGTGTTGAAGAAA	558	8	2	1	Hs.78713	1	AA468734:Hs.78713:solute carrier family 25 (mitochondrial carrier; phosphate carrier), member 3
GATCCTCCCTGCCCGCG	558	11	1	1	Hs.119000	2	BC015766:Hs.119000:actinin, alpha 1
GATCACCTGAGGTCAGA	555	25	4146	131	REPEAT	0	*** WARNING >100 Genome Hits ***
GATCCAAATTCTCATAT	555	26	1	1	Hs.194562	5	BC029378:Hs.194562:telomeric repeat binding factor (NIMA-interacting) 1
GATCCAGGGAGCCCCCA	554	14	5	3	Hs.433326	1	AA058887:Hs.433326:insulin-like growth factor binding protein 2, 36kDa
GATCCGCCCACCTCCCC	547	213	5	0	multiGenome	1000	5 genome locations
GATCCGGATTGGTGCCA	547	2	1	1	Hs.406532	1	AI089532:Hs.406532:ribophorin II
GATCCACACGTTCCGGG	544	57	1	3	Hs.83583	1	AI146883:Hs.83583:actin related protein 2/3 complex, subunit 2, 34kDa
GATCTACTTTGGAAAAA	544	23	3	2	Hs.333417	3	BC008095:Hs.333417:capping protein (actin filament) muscle Z-line, beta
GATCATGTAGCTGAGAC	542	32	2	2	Hs.159557	1	AA489087:Hs.159557:karyopherin alpha 2 (RAG cohort 1, importin alpha 1)
GATCCCAAACCTTACGG	542	0	1	3	Hs.171626	2	NM_006930:Hs.171626:S-phase kinase-associated protein 1A (p19A)
GATCCATTGTCGGGAGC	539	6	1	1	Hs.79933	3	BC000420:Hs.79933:cyclin I
GATCTGCTAGCGCCGCC	539	11	1	1	Hs.420269	1	AA588776:Hs.420269:collagen, type VI, alpha 2
GATCCACCTACGACCTC	538	9	341	16	REPEAT	0	*** WARNING >100 Genome Hits ***
GATCGAGACACGTGATG	538	18	2	3	Hs.242463	1	AA099945:Hs.242463:keratin 8
GATCAGGAGTTCAAGAC	533	46	3482	85	REPEAT	0	*** WARNING >100 Genome Hits ***
GATCTACCACCTGTCAT	533	22	0	1	Hs.458133	24	BE769732:Hs.458133:Homo sapiens transcribed sequence with strong similarity to protein sp:P13693 (H.sapiens) TCTP_HUMAN Translationally controlled tumor protein (TCTP) (p23) (Histamine-releasing factor) (HRF)
GATCAAGTAACATGTTG	532	15	1	2	Hs.425808	1	AA542975:Hs.425808:calmodulin 2 (phosphorylase kinase, delta)
GATCAACAAGAAATGTT	527	19	4	2	Hs.408943	1	AA069012:Hs.408943:profilin 1
GATCATTTGACAACTGG	526	21	7	8	Hs.378011	3	BC050644:Hs.378011:ribosomal protein L12
GATCCATAGTCAGAAAA	526	18	11	6	Hs.249247	1	AU143968:Hs.249247:hypothetical protein LOC220988
GATCAACCTGGAGCGCT	525	9	0	0
GATCACGCCACTGCACC	525	20	524	26	REPEAT	0	*** WARNING >100 Genome Hits ***
GATCACCGGACACAATC	524	2	2	2	Hs.12163	1	AA649193:Hs.12163:eukaryotic translation initiation factor 2, subunit 2 beta, 38kDa
GATCACGGGGTGGGAGG	523	10	2	4	Hs.407372	1	AA581511:Hs.407372:solute carrier family 25 (mitochondrial carrier; adenine nucleotide translocator), member 6
GATCCACCCACCTCGGC	522	25	18615	490	REPEAT	0	*** WARNING >100 Genome Hits ***
GATCTTACTGCAAAGGA	522	18	3	1	Hs.75375	1	AA576848:Hs.75375:malate dehydrogenase 1, NAD (soluble)
GATCACCTGAGCCCAGG	519	0	3300	121	REPEAT	0	*** WARNING >100 Genome Hits ***
GATCCAAGTGTTTAACA	519	20	4	4	Hs.180877	1	AI218670:Hs.180877:similar to H3.3A histone (AA 1-136)
GATCTTATTTGGAATTG	517	5	18	2	Hs.356540	1	AA613483:Hs.356540:hypothetical gene supported by NM_003011; M93651
GATCAGCATGTATCTCC	515	30	1	1	Hs.816	4	BC013923:Hs.816:SRY (sex determining region Y)-box 2
GATCCTTCAGCTAACAT	515	2	1	1	Hs.177766	2	NM_001618:Hs.177766:ADP-ribosyltransferase (NAD+; poly (ADP-ribose) polymerase)
GATCACTGGCTCCGAGT	512	30	1	2	Hs.118064	14	AI568167:Hs.118064:similar to rat nuclear ubiquitous casein kinase 2
GATCCAGACTGTAAGAT	511	7	1	2	Hs.406269	2	NM_005563:Hs.406269:stathmin 1/oncoprotein 18
GATCTTTCTGGCTCCAC	511	4	5	3	Hs.75103	1	AA010044:Hs.75103:tyrosine 3-monooxygenase/tryptophan 5-monooxygenase activation protein, zeta polypeptide
GATCTGCCCGCCTCCCT	510	60	2	5	Hs.397609	25	BQ688649:Hs.397609:ribosomal protein S16
GATCGCCTCAGAAGCCC	508	2	76	4	Hs.183765	5	BC005351:Hs.183765:Sapiens cDNA FLJ14241 fis, clone OVARC1000533.
GATCACCAATGCTTGCT	502	50	3	8	Hs.334842	1	AL572154:Hs.334842:tubulin, alpha, ubiquitous
GATCCTCAACCAATAAA	501	5	9	5	Hs.251064	1	AA034952:Hs.251064:high-mobility group nucleosome binding domain 1
GATCCTGTCTCAAAAAA	500	25	3122	77	REPEAT	0	*** WARNING >100 Genome Hits ***
GATCTTCGACACAAAAA	500	22	0	2	Hs.356672	13	BU676980:Hs.356672:Homo sapiens transcribed sequence with strong similarity to protein sp:Q02878 (H.sapiens) RL6_HUMAN 60S ribosomal protein L6 (TAX-responsive enhancer element binding protein 107) (TAXREB107) (Neoplasm-related protein C140)
GATCACACCACTGCACC	499	43	658	27	REPEAT	0	*** WARNING >100 Genome Hits ***
GATCCGCCTGCCTCGGC	496	25	11654	358	REPEAT	0	*** WARNING >100 Genome Hits ***
GATCCTAAGAAGCCGAG	493	6	5	7	Hs.427696	5	BC003378:Hs.427696:high-mobility group box 1
GATCTACAAAGGCCATG	490	11	3	2	Hs.287797	1	BC020057:Hs.287797:integrin, beta 1 (fibronectin receptor, beta polypeptide, antigen CD29 includes MDF2, MSK12)
GATCTAGAAGTTGCAAC	489	18	1	1	Hs.150890	4	NM_019079:Hs.150890:hypothetical protein FLJ10884
GATCATGGTGTAATAAG	486	17	1	2	Hs.232400	1	AA467843:Hs.232400:heterogeneous nuclear ribonucleoprotein A2/B1
GATCCGCCCACCTCAGC	483	45	8283	240	REPEAT	0	*** WARNING >100 Genome Hits ***
GATCATGCCACTGCACC	482	59	893	35	REPEAT	0	*** WARNING >100 Genome Hits ***
GATCCCCGCAACTCGCT	482	11	1	2	Hs.74571	1	AA749084:Hs.74571:ADP-ribosylation factor 1
GATCTTCTTCAATATGT	475	18	1	3	Hs.234489	1	NM_002300:Hs.234489:lactate dehydrogenase B
GATCACTTTGAAGAAGC	473	2	2	1	Hs.106357	1	NM_007126:Hs.106357:valosin-containing protein
GATCCACCCACCTTGGC	471	40	14394	337	REPEAT	0	*** WARNING >100 Genome Hits ***
GATCTGGCGGGGGGCGT	471	18	1	1	Hs.118400	1	AI081938:Hs.118400:fascin homolog 1, actin-bundling protein (Strongylocentrotus purpuratus)
GATCTTATGATGCTGAG	468	15	3	1	Hs.165998	1	AF131807:Hs.165998:PAI-1 mRNA-binding protein
GATCCTTGGTGCTGTGT	467	23	1	1	Hs.184601	3	AF104032:Hs.184601:solute carrier family 7 (cationic amino acid transporter, y+ system), member 5
GATCACTTGAGCCTGGG	466	25	5178	164	REPEAT	0	*** WARNING >100 Genome Hits ***
GATCCCAGAAAAGTTCT	466	1	6	3	Hs.81424	1	AA209309:Hs.81424:ubiquitin-like 1 (sentrin)
GATCGTCTGCTGAATAC	465	14	2	2	Hs.380400	3	BC003113:Hs.380400:nuclear autoantigenic sperm protein (histone-binding)
GATCCACCCGCCTCCCC	464	255	10	0	multiGenome	1000	10 genome locations
GATCCTCACCGTGGAGG	464	6	1	1	Hs.89643	1	BE736509:Hs.89643:transketolase (Wernicke-Korsakoff syndrome)
GATCTGCCCGCCTCAGC	461	24	9249	229	REPEAT	0	*** WARNING >100 Genome Hits ***
GATCCATCTCAGTCACT	459	2	3	2	Hs.58606	1	AI138423:Hs.58606:SNRPN upstream reading frame
GATCAGACACCAGAGGG	458	27	1	1	Hs.30089	1	BC025313:Hs.30089:Sapiens, clone IMAGE:4074138, mRNA
GATCTACCCACCTCCCT	456	1	0	0
GATCTTTTTTTTTGCCC	455	5	2	1	Hs.9536	2	NM_018189:Hs.9536:hypothetical protein FLJ10713
GATCGTTCTTCATGGGG	454	11	1	4	Hs.80423	1	AA613924:Hs.80423:prostatic binding protein
GATCAGACAGAGTACCT	452	4	1	4	Hs.74335	5	AF275719:Hs.74335:heat shock 90kDa protein 1, beta
GATCTCAGCTCCCGTTC	452	40	1	2	Hs.31386	1	AI401365:Hs.31386:secreted frizzled-related protein 2
GATCAAACTAGCTCAGG	450	14	1	1	Hs.11223	2	NM_005896:Hs.11223:isocitrate dehydrogenase 1 (NADP+), soluble
GATCAAGCCTGCCTCAA	449	82	2	1	Hs.9930	1	AA114175:Hs.9930:serine (or cysteine) proteinase inhibitor, clade H (heat shock protein 47), member 1, (collagen binding protein 1)
GATCAAACAGTTTCTGG	445	10	3	3	Hs.180859	1	NM_016139:Hs.180859:16.7Kd protein
GATCCAGCTGTGGTTCC	442	5	1	3	Hs.9235	1	AA477334:Hs.9235:non-metastatic cells 4, protein expressed in
GATCAATAGGGAGAGAA	440	26	2	2	Hs.3343	1	AA206815:Hs.3343:phosphoglycerate dehydrogenase
GATCCACCCGCCTCCGC	440	46	400	18	REPEAT	0	*** WARNING >100 Genome Hits ***
GATCTTTGGACCAGTTT	440	15	2	1	Hs.432970	2	NM_006431:Hs.432970:chaperonin containing TCP1, subunit 2 (beta)
GATCAGCCGATGACAGA	439	2	0	1	Hs.2055	1	AA100244:Hs.2055:ubiquitin-activating enzyme E1 (A1S9T and BN75 temperature sensitivity complementing)
GATCCAACCCAAGGGCA	439	28	2	3	Hs.2706	1	AA305364:Hs.2706:glutathione peroxidase 4 (phospholipid hydroperoxidase)
GATCCTGTCAGGGTGTC	439	35	3	2	Hs.410578	1	AA069116:Hs.410578:procollagen-proline, 2-oxoglutarate 4-dioxygenase (proline 4-hydroxylase), beta polypeptide (protein disulfide isomerase; thyroid hormone binding protein p55)
GATCCCGTTTTCCCCAT	437	10	1	1	Hs.346950	1	AI376413:Hs.346950:cellular retinoic acid binding protein 1
GATCCAGGCCCAGAACC	436	11	1	3	Hs.433345	1	AA071498:Hs.433345:Sapiens, clone IMAGE:3457003, mRNA
GATCCGCCCGCCTCAGC	434	21	8534	312	REPEAT	0	*** WARNING >100 Genome Hits ***
GATCCGCCTGCCTTGGC	434	5	7405	224	REPEAT	0	*** WARNING >100 Genome Hits ***
GATCAGAGTCGGAAAAA	432	43	0	4	Hs.380843	1	AL540480:Hs.380843:ribosomal protein S6
GATCCTCAGCCTCCCAG	432	8	12	4	Hs.289721	1	AA053919:Hs.289721:Sapiens mRNA; cDNA DKFZp564D0164 (from clone DKFZp564D0164)
GATCCTGAGCCTACTCG	432	9	1	1	Hs.79748	1	AF055031:Hs.79748:solute carrier family 3 (activators of dibasic and neutral amino acid transport), member 2
GATCGGCGCCGTTACAG	430	14	1	1	Hs.198726	1	BC009744:Hs.198726:cold shock domain protein A
GATCGTGTCTGTAGATG	428	11	1	2	Hs.108809	1	AA148596:Hs.108809:chaperonin containing TCP1, subunit 7 (eta)
GATCTTCAACGGATACT	428	6	1	2	Hs.433254	1	NM_004607:Hs.433254:tubulin-specific chaperone a
GATCAGGACACTTAGCA	427	15	2	3	Hs.400250	2	NM_002966:Hs.400250:S100 calcium binding protein A10 (annexin II ligand, calpactin I, light polypeptide (p11))
GATCATAAAAATGTATG	423	165	2	0	multiGenome	1000	2 genome locations
GATCCAGGCAGCCAAGA	422	7	1	1	Hs.177556	1	BC000385:Hs.177556:catenin (cadherin-associated protein), alpha 1, 102kDa
GATCCAGGTGACTCTGT	422	256	0	1	Hs.334807	22	AA974882:Hs.334807:ribosomal protein L30
GATCTTTTTGTCCAAGA	422	15	1	1	Hs.75249	1	BC010281:Hs.75249:ADP-ribosylation factor-like 6 interacting protein
GATCCATAAGGAGGGCT	421	7	0	2	Hs.433996	1	NM_001780:Hs.433996:CD63 antigen (melanoma 1 antigen)
GATCACCATTAGCAAAT	417	20	1	2	Hs.79474	1	BC000179:Hs.79474:tyrosine 3-monooxygenase/tryptophan 5-monooxygenase activation protein, epsilon polypeptide
GATCAGATTCCGATTTG	417	11	5	8	Hs.180139	1	NM_006937:Hs.180139:SMT3 suppressor of mif two 3 homolog 2 (yeast)
GATCCAGGCTGCTCTGA	417	11	2	2	Hs.179565	1	AY032603:Hs.179565:MCM3 minichromosome maintenance deficient 3 (S. cerevisiae)
GATCGAGCCATTGAAAG	417	4	1	2	Hs.74637	3	BC000916:Hs.74637:testis enhanced gene transcript (BAX inhibitor 1)
GATCTTTTAAAAAGAGA	416	50	7	4	Hs.356531	1	BM422937:Hs.356531:heat shock 90kDa protein 1, alpha
GATCAGCTGAAGGTTCA	414	30	3	3	Hs.150580	4	BT006645:Hs.150580:putative translation initiation factor
GATCCGGGGCATGCAGA	414	32	4	5	Hs.406326	1	NM_138689:Hs.406326:protein phosphatase 1, regulatory (inhibitor) subunit 14B
GATCTTCATCTGTAGCC	414	5	5	3	Hs.250691	1	NM_013234:Hs.250691:eukaryotic translation initiation factor 3 subunit k
GATCCTCTCCCCTAGTA	410	39	4	6	Hs.418901	1	AA705958:Hs.418901:similar to heterogeneous nuclear ribonucleoprotein C (C1/C2)
GATCTTGCCTAAAGAGC	410	18	3	2	Hs.131255	1	NM_006294:Hs.131255:ubiquinol-cytochrome c reductase binding protein
GATCTCTAAAGCAGTAG	409	3	3	2	Hs.13751	1	AA917681:Hs.13751:glucose regulated protein, 58kDa
GATCAGGAATCTTGCTC	407	35	6	1	Hs.145279	1	AA531060:Hs.145279:SET translocation (myeloid leukemia-associated)
GATCCTGGGCCTCCTGT	407	16	1	1	Hs.433750	2	NM_004953:Hs.433750:eukaryotic translation initiation factor 4 gamma, 1
GATCAAACTAGAACTCA	406	25	36	3	Hs.430075	1	AA182815:Hs.430075:cytochrome c oxidase subunit VIIc
GATCTCCGTTCCGCTCC	405	40	2	3	Hs.117176	1	BU677504:Hs.117176:poly(A) binding protein, nuclear 1
GATCTGCCGACCTTGCT	405	12	1	1	Hs.179946	1	AL834489:Hs.179946:ring finger protein 44
GATCCACCCGCCTCCCT	403	148	2	1	Hs.10432	25	BG988801:Hs.10432:Rho-related BTB domain containing 3
GATCCCCTCTTCTCAGA	403	17	1	2	Hs.457828	1	BC007616:Hs.457828:parathymosin
GATCCGCCCGCCTTGGC	403	4	7376	243	REPEAT	0	*** WARNING >100 Genome Hits ***
GATCCTGGTGAAGCACG	402	8	1	3	Hs.195464	1	AA496220:Hs.195464:filamin A, alpha (actin binding protein 280)
GATCACTGTCCCGATTC	401	27	1	1	Hs.75207	1	AL833442:Hs.75207:glyoxalase I
GATCCGTTTGCTGTGAA	400	3	1	1	Hs.381039	1	AA044028:Hs.381039:nerve growth factor receptor (TNFRSF16) associated protein 1
GATCCTACAGGTTCTGC	399	6	11	3	Hs.356540	1	AA564853:Hs.356540:hypothetical gene supported by NM_003011; M93651
GATCTGGATAGGTTGTT	399	12	1	1	Hs.74368	4	NM_006825:Hs.74368:cytoskeleton-associated protein 4
GATCTGAACTTTTCATC	398	15	1	1	Hs.111894	1	AA622385:Hs.111894:lysosomal-associated protein transmembrane 4 alpha
GATCAGTGCTCTCTATT	393	11	1	2	Hs.343411	1	AA436016:Hs.343411:Sapiens, clone IMAGE:5264473, mRNA
GATCCTAAGAAGCCAAG	393	37	5	0	multiGenome	1000	5 genome locations
GATCTATATGATTGAGC	393	6	2	6	Hs.356531	4	BE206655:Hs.356531:heat shock 90kDa protein 1, alpha
GATCAGACGAAGAGGGG	392	10	2	6	COX1	15	Hs mtDNA, cytochrome c oxidase subunit I
GATCATGTGTTCTGGAG	392	2	4	1	Hs.74471	1	AA631518:Hs.74471:gap junction protein, alpha 1, 43kDa (connexin 43)
GATCCCCAACAATGAAA	391	9	0	1	Hs.182740	23	CA438071:Hs.182740:ribosomal protein S11
GATCTCTTATACTATTT	391	35	0	0
GATCCCATCTCTACAAA	390	41	1187	40	REPEAT	0	*** WARNING >100 Genome Hits ***
GATCCTTTTATCCTGCT	389	19	1	4	Hs.118064	5	AI568167:Hs.118064:similar to rat nuclear ubiquitous casein kinase 2
GATCTGATGCTCAAGAT	389	27	1	3	Hs.82110	1	AF063020:Hs.82110:PC4 and SFRS1 interacting protein 1
GATCTTCGGTGGCCTCA	389	23	4	1	Hs.284146	1	AA494451:Hs.284146:RCC1-like
GATCAACATCTTTTCTT	388	21	6	2	Hs.353170	1	AA056743:Hs.353170:calreticulin
GATCTACCCGTGCCTGG	388	31	1	2	Hs.181002	1	AF142408:Hs.181002:MLL septin-like fusion
GATCAAGGCGCTGGTGC	387	44	1	2	Hs.75307	1	BC000426:Hs.75307:H1 histone family, member X
GATCTCAATGCCAATCC	385	35	1	2	Hs.79516	1	NM_006317:Hs.79516:brain abundant, membrane attached signal protein 1
GATCTGGAGTAAGGAAT	385	29	2	2	Hs.278270	1	BC003005:Hs.278270:unactive progesterone receptor, 23 kD
GATCAGGAGTTTGAGAC	384	26	3163	60	REPEAT	0	*** WARNING >100 Genome Hits ***
GATCCGCCCGCCTCCCC	384	34	10	2	Hs.298469	24	AA513887:Hs.298469:angiotensin I converting enzyme (peptidyl-dipeptidase A) 1
GATCTTGAAGAGACCGC	384	8	4	3	Hs.296585	1	AA075692:Hs.296585:nucleolar protein 5A (56kDa with KKE/D repeat)
GATCCCCGGGATTGTGG	383	3	2	5	Hs.433387	1	AL545737:Hs.433387:CD99 antigen
GATCTTCCACAAAACAT	383	17	5	6	Hs.180378	1	AA279314:Hs.180378:RNA binding motif protein, X chromosome
GATCCCCCCTGGAAGAG	381	0	1	2	Hs.83753	1	AA643276:Hs.83753:small nuclear ribonucleoprotein polypeptides B and B1
GATCGAAGATGTGGGTT	381	2	2	4	Hs.74335	5	AF275719:Hs.74335:heat shock 90kDa protein 1, beta
GATCATGCACCATATCC	378	3	2	1	Hs.154796	2	NM_003750:Hs.154796:eukaryotic translation initiation factor 3, subunit 10 theta, 150/170kDa
GATCTGGAAGGGACAAG	378	17	3	2	Hs.14963	1	AI129468:Hs.14963:suppressor of Ty 16 homolog (S. cerevisiae)
GATCAGGAGAATGTGGT	377	2	2	1	Hs.81361	24	BE867364:Hs.81361:heterogeneous nuclear ribonucleoprotein A/B
GATCATGTTACCATATA	376	108	0	1	Hs.300141	1	BU533595:Hs.300141:ribosomal protein L39
GATCTCTTCGACCCCAT	375	2	1	2	Hs.173724	1	BC001190:Hs.173724:creatine kinase, brain
GATCTTGAAAGGAAGTA	375	11	3	2	Hs.302649	5	AL162068:Hs.302649:nucleosome assembly protein 1-like 1
GATCAACAGGCTTACAG	374	114	0	0
GATCAATGACAGAGCCT	374	24	2	3	Hs.79110	1	AI083904:Hs.79110:nucleolin
GATCATTACCATTACAG	374	6	2	6	Hs.457714	1	AA877770:Hs.457714:similar to heterogeneous nuclear ribonucleoprotein K
GATCCTGAAGGGATTTC	374	12	3	5	Hs.356442	1	AL037363:Hs.356442:PRO1073 protein
GATCTGCCCACCTCCCC	374	80	4	1	Hs.260622	24	BI561954:Hs.260622:butyrate-induced transcript 1
GATCTACCCACCTCGGC	373	74	858	29	REPEAT	0	*** WARNING >100 Genome Hits ***
GATCCACATTGTTAGGT	371	22	1	1	Hs.179573	2	NM_000089:Hs.179573:collagen, type I, alpha 2
GATCCACCCACCTCCCT	371	27	7	2	Hs.356581	24	BM908770:Hs.356581:Homo sapiens transcribed sequence with strong similarity to protein sp:P02794 (H.sapiens) FRIH_HUMAN Ferritin heavy chain (Ferritin H subunit)
GATCTTCGGAATGATGA	371	13	1	1	Hs.77273	2	NM_001664:Hs.77273:ras homolog gene family, member A
GATCACATGGACACAGG	370	22	4315	20	REPEAT	0	*** WARNING >100 Genome Hits ***
GATCCCTCACATCCACA	368	21	5	3	Hs.301005	3	BC000098:Hs.301005:histone H2A.F/Z variant
GATCCTAAGTCTCTTAC	368	13	2	1	Hs.7306	3	AF056087:Hs.7306:secreted frizzled-related protein 1
GATCGCCTGAGGTCAGG	368	2	2906	120	REPEAT	0	*** WARNING >100 Genome Hits ***
GATCGTGCCACTGCACC	368	66	560	19	REPEAT	0	*** WARNING >100 Genome Hits ***
GATCCAGGCTGTACATT	367	10	1	1	Hs.84131	1	NM_152295:Hs.84131:threonyl-tRNA synthetase
GATCCCCATCCAAAAGA	366	13	3	2	Hs.197683	22	AI636928:Hs.197683:Homo sapiens transcribed sequences
GATCAGAGTAAACAAAA	365	12	2	1	Hs.158688	5	AB018284:Hs.158688:translation initiation factor IF2
GATCGCCTCGGAAGCCC	365	22	167	9	REPEAT	0	*** WARNING >100 Genome Hits ***
GATCGCACCACTCCACT	363	126	126	8	REPEAT	0	*** WARNING >100 Genome Hits ***
GATCACTGCCCTTTTTT	362	21	1	2	Hs.75231	1	AI800480:Hs.75231:solute carrier family 16 (monocarboxylic acid transporters), member 1
GATCGTTAATGCCCTTG	361	13	1	1	Hs.183684	1	AA132690:Hs.183684:eukaryotic translation initiation factor 4 gamma, 2
GATCCCGCCACTGCACT	360	2	4801	93	REPEAT	0	*** WARNING >100 Genome Hits ***
GATCAGTACACAATGAA	359	4	1	1	Hs.79101	1	AA524948:Hs.79101:cyclin G1
GATCATTTGAGGTCAGG	359	0	6728	181	REPEAT	0	*** WARNING >100 Genome Hits ***
GATCTGCCTGCCTTGGC	359	5	11047	281	REPEAT	0	*** WARNING >100 Genome Hits ***
GATCACACCACTCCACT	358	4	188	8	REPEAT	0	*** WARNING >100 Genome Hits ***
GATCATCAGTTAGAGCG	357	30	1	2	Hs.433399	1	AL551937:Hs.433399:transgelin
GATCATGCCGAAAAAGT	357	16	3	3	Hs.63609	1	BM975726:Hs.63609:HpaII tiny fragments locus 9C
GATCACTGTAAATGACT	354	42	1	1	Hs.180909	22	AI041386:Hs.180909:peroxiredoxin 1
GATCTAGTTAAAGTTAT	354	25	1	1	Hs.106673	2	NM_001568:Hs.106673:eukaryotic translation initiation factor 3, subunit 6 48kDa
GATCAGATGACCATTGA	353	32	3	3	Hs.49018	1	AA504246:Hs.49018:ATP synthase, H+ transporting, mitochondrial F0 complex, subunit d
GATCCAGAAGGACAAGG	352	1	5	1	Hs.16003	2	NM_005610:Hs.16003:retinoblastoma binding protein 4
GATCCCAGACTGGTTGT	352	50	0	0
GATCGATGGTTGACAAT	352	12	2	3	Hs.409829	1	NM_004552:Hs.409829:NADH dehydrogenase (ubiquinone) Fe-S protein 5, 15kDa (NADH-coenzyme Q reductase)
GATCAACATAATGGACC	349	3	1	1	Hs.110713	2	NM_003472:Hs.110713:DEK oncogene (DNA binding)
GATCCACGCAGAGCTCT	349	28	1	1	Hs.173464	1	AI804525:Hs.173464:FK506 binding protein 8, 38kDa
GATCGCGCCACTCCACT	349	60	103	3	REPEAT	0	*** WARNING >100 Genome Hits ***
GATCTCAAGACACCTTC	349	11	3	4	Hs.110613	24	AI908021:Hs.110613:KIAA0220 protein
GATCATGCCACTGTACT	348	11	3991	110	REPEAT	0	*** WARNING >100 Genome Hits ***
GATCCAAAACGCTTCGA	348	2	1	2	Hs.251664	1	AA040827:Hs.251664:similar to PUTATIVE INSULIN-LIKE GROWTH FACTOR II ASSOCIATED PROTEIN
GATCAGGGACCATGAAT	347	162	2	0	multiGenome	1000	2 genome locations
GATCGGCAAGCCCCCCA	347	36	0	4	Hs.406341	1	AI653518:Hs.406341:ribosomal protein S2
GATCATCCCTGGAGGCA	346	8	7	3	Hs.171391	3	BC002486:Hs.171391:C-terminal binding protein 2
GATCTCTATTGTAATCT	346	35	3	3	Hs.50098	1	AA558281:Hs.50098:NADH dehydrogenase (ubiquinone) 1 alpha subcomplex, 4, 9kDa
GATCAAGTGGGCTTCAT	345	38	7596	5	REPEAT	0	*** WARNING >100 Genome Hits ***
GATCCGAAGGCAGCTTG	341	13	1	1	Hs.848	1	AI140812:Hs.848:FK506 binding protein 4, 59kDa
GATCCCAACTTTCCATT	339	29	3	1	Hs.816	1	AA837042:Hs.816:SRY (sex determining region Y)-box 2
GATCTCCTTTGCCAAGA	339	9	2	2	Hs.173255	1	AA291740:Hs.173255:small nuclear ribonucleoprotein polypeptide A
GATCCCTGCCCAGCACC	337	1	4	2	Hs.104125	2	L12168:Hs.104125:adenylyl cyclase-associated protein
GATCTCTAAGTGACCAC	336	0	2	2	Hs.74619	1	AA085217:Hs.74619:proteasome (prosome, macropain) 26S subunit, non-ATPase, 2
GATCCTGTAGTGTTCCT	335	21	1	5	Hs.401448	1	AA045631:Hs.401448:tumor protein, translationally-controlled 1
GATCCTCCTGCCTTGGC	334	12	6401	238	REPEAT	0	*** WARNING >100 Genome Hits ***
GATCAAGGACGGATGGA	333	205	0	0
GATCAAAGAAAGAAGGC	330	27	1	2	Hs.351875	1	AA046126:Hs.351875:cytochrome c oxidase subunit VIc
GATCCCCTCAGAAGGCA	330	8	2	6	Hs.83848	1	AA074032:Hs.83848:triosephosphate isomerase 1
GATCCCTTCCTTACACC	330	19	12375	21	REPEAT	0	*** WARNING >100 Genome Hits ***
GATCCATACAGGTTGTG	329	19	1	1	Hs.56845	2	NM_001494:Hs.56845:GDP dissociation inhibitor 2
GATCCCCTATTCCCTCC	329	9	1	1	Hs.183556	1	AA229618:Hs.183556:solute carrier family 1 (neutral amino acid transporter), member 5
GATCATGAGTGAGAAGG	326	24	1	2	Hs.76053	2	NM_004396:Hs.76053:DEAD/H (Asp-Glu-Ala-Asp/His) box polypeptide 5 (RNA helicase, 68kDa)
GATCACCTGGGTTTCTT	324	18	3	2	Hs.239625	2	NM_021999:Hs.239625:integral membrane protein 2B
GATCGCGCCACTGCACG	323	36	143	4	REPEAT	0	*** WARNING >100 Genome Hits ***
GATCGCGCCACTGCACC	320	9	486	26	REPEAT	0	*** WARNING >100 Genome Hits ***
GATCTGCCCGCCTTGGC	320	9	8877	243	REPEAT	0	*** WARNING >100 Genome Hits ***
GATCAAGAATTTGGTGT	317	7	4	1	Hs.119571	3	BC028178:Hs.119571:collagen, type III, alpha 1 (Ehlers-Danlos syndrome type IV, autosomal dominant)
GATCAAGGTGCTCCTGG	317	3	1	1	Hs.179573	5	J03464:Hs.179573:collagen, type I, alpha 2
GATCAAACCAAGGCACA	316	39	1	0	chr14	1000	chr14:21085913-21085929
GATCCAGAGTTGCATAC	313	9	1	1	Hs.429	1	BE783114:Hs.429:ATP synthase, H+ transporting, mitochondrial F0 complex, subunit c (subunit 9) isoform 3
GATCAATCCCTCAAGAT	312	16	0	4	Hs.233952	2	NM_152255:Hs.233952:proteasome (prosome, macropain) subunit, alpha type, 7
GATCACGAGGTCAGGAA	311	1	2514	85	REPEAT	0	*** WARNING >100 Genome Hits ***
GATCAAAATATGGATGA	310	10	3	1	Hs.44499	5	AF112222:Hs.44499:pinin, desmosome associated protein
GATCCCAAATTTGAAGT	310	7	3	3	Hs.73851	1	NM_001685:Hs.73851:ATP synthase, H+ transporting, mitochondrial F0 complex, subunit F6
GATCATACACCTGCCCA	309	63	0	1	Hs.356019	24	BQ302436:Hs.356019:ribosomal protein S5
GATCCTACTTCTCTGAG	307	7	1	2	Hs.125359	1	NM_006288:Hs.125359:Thy-1 cell surface antigen
GATCCTGACCAGCAAGC	307	11	1	3	Hs.77269	1	AA621030:Hs.77269:guanine nucleotide binding protein (G protein), alpha inhibiting activity polypeptide 2
GATCTCCTTTCAGCTTA	306	2	8	0	multiGenome	1000	8 genome locations
GATCAGAATCATGGTCT	305	1	3	6	Hs.380674	1	AA112123:Hs.380674:annexin A2
GATCAGAATTGGCAGCA	305	10	3	2	Hs.180446	2	NM_002265:Hs.180446:karyopherin (importin) beta 1
GATCGCTTGAGGCCAGG	305	1	2659	145	REPEAT	0	*** WARNING >100 Genome Hits ***
GATCACGCCCTCATAAT	303	14	4	4	COX2	5	Hs mtDNA, cytochrome c oxidase subunit II
GATCATTAATGAGGAGC	302	2	2	3	Hs.4835	1	BC001571:Hs.4835:eukaryotic translation initiation factor 3, subunit 8, 110kDa
GATCGCCACCTACCGCC	302	15	18	8	Hs.406013	1	AA053143:Hs.406013:keratin 18
GATCAAGCCTGCCTCAC	301	155	0	0
GATCTGAAACTTTAAAA	299	41	5	1	Hs.348420	25	AL833217:Hs.348420:Sapiens cDNA FLJ11427 fis, clone HEMBA1001060.
GATCAAGGGAGGGAGGG	298	117	2	2	Hs.10362	24	BU158594:Hs.10362:Sapiens cDNA: FLJ20944 fis, clone ADSE01780.
GATCATACGAGGCATGT	298	49	1	1	Hs.388623	1	NM_003017:Hs.388623:splicing factor, arginine/serine-rich 3
GATCCAGGCGGGAGCAG	298	18	2	1	Hs.4943	1	AA535894:Hs.4943:melanoma antigen, family D, 2
GATCTACACTTGGATGG	298	28	0	2	Hs.23964	1	AI566672:Hs.23964:sin3-associated polypeptide, 18kDa
GATCTGATGGGACACGG	298	8	1	1	Hs.343567	1	AL120398:Hs.343567:hypothetical protein BC009491
GATCAAGAGTAATTACC	297	3	1	4	Hs.381246	1	CA418176:Hs.381246:Sapiens partial mRNA (non-coding TFEBAlpha gene), tumor 3
GATCGCGCCACTGCCCT	297	2	565	26	REPEAT	0	*** WARNING >100 Genome Hits ***
GATCCCACTTCCTGTTT	296	1	3	1	Hs.432855	2	NM_002293:Hs.432855:laminin, gamma 1 (formerly LAMB2)
GATCTGTGTGCTCTTAT	293	27	1	1	Hs.407981	1	AA121150:Hs.407981:proteasome (prosome, macropain) subunit, beta type, 1
GATCAGAAATACAGATT	291	10	4	1	Hs.173912	2	NM_001967:Hs.173912:eukaryotic translation initiation factor 4A, isoform 2
GATCGAGCTCGCCTATG	289	2	3	1	Hs.414565	1	AA053279:Hs.414565:chloride intracellular channel 1
GATCAGACCCAGAGAAA	287	7	1	2	Hs.406648	3	AF277183:Hs.406648:dendritic cell protein
GATCCTATGGCCATGAC	287	13	1	2	Hs.406423	1	AA402023:Hs.406423:splicing factor 3b, subunit 2, 145kDa
GATCCTTCTAGTTAGCC	287	26	2	1	Hs.3069	1	NM_004134:Hs.3069:heat shock 70kDa protein 9B (mortalin-2)
GATCTTGAATTTCTTAA	287	3	2	1	Hs.110713	5	BC035259:Hs.110713:DEK oncogene (DNA binding)
GATCCAGACCATCCTGG	286	23	1957	58	REPEAT	0	*** WARNING >100 Genome Hits ***
GATCTTTTAAAAACACA	286	6	33	0	multiGenome	1000	33 genome locations
GATCATGCTGGCTGCAA	285	8	3	2	Hs.1342	3	BC006229:Hs.1342:cytochrome c oxidase subunit Vb
GATCCCCTTCACGGAGA	285	12	3	8	Hs.458415	12	BQ549521:Hs.458415:Homo sapiens transcribed sequence with strong similarity to protein sp:P23131 (H.sapiens) RL23_HUMAN 60S ribosomal protein L23 (L17)
GATCTGCCCACCTTGGC	285	14	10243	231	REPEAT	0	*** WARNING >100 Genome Hits ***
GATCTTCAGATAAATTC	285	9	28	14	Hs.181163	1	AA132084:Hs.181163:high-mobility group nucleosomal binding domain 2
GATCACCAAGACACACA	284	23	3	2	Hs.129061	23	BU945254:Hs.129061:similar to TSG118.1
GATCCCATTAACTCGAT	284	8	0	1	Hs.433957	3	AL136713:Hs.433957:growth hormone inducible transmembrane protein
GATCTGGCACTGTGGGT	284	91	2	3	Hs.339294	22	AA737081:Hs.339294:Homo sapiens transcribed sequence with strong similarity to protein sp:P53350 (H.sapiens) PLK1_HUMAN Serine/threonine-protein kinase PLK (PLK-1) (Serine-threonine protein kinase 13) (STPK13)
GATCATGATAGTCCAGG	283	21	1	1	Hs.278675	4	NM_014299:Hs.278675:bromodomain containing 4
GATCTGAGAACGGGCAG	283	8	1886	7	REPEAT	0	*** WARNING >100 Genome Hits ***
GATCAGCAGGCTTCTAA	282	8	2	1	Hs.9536	5	BC032846:Hs.9536:hypothetical protein FLJ10713
GATCCTCCATATGCTGA	281	30	259	9	REPEAT	0	*** WARNING >100 Genome Hits ***
GATCGGTTTACAGATGA	279	1	2	4	Hs.233936	1	BG198164:Hs.233936:myosin regulatory light chain MRLC2
GATCACTGTCCTATCAC	278	17	1	1	Hs.73722	1	AA279390:Hs.73722:APEX nuclease (multifunctional DNA repair enzyme) 1
GATCTAGAACTAGAAAT	278	13	18245	38	REPEAT	0	*** WARNING >100 Genome Hits ***
GATCTTCATGCCCTGGT	278	92	0	5	Hs.395714	22	AA578560:Hs.395714:ferritin, light polypeptide
GATCATGCCACTGCCCT	277	25	860	33	REPEAT	0	*** WARNING >100 Genome Hits ***
GATCGAAAACGCAAGCA	276	12	2	1	Hs.82110	5	AF063020:Hs.82110:PC4 and SFRS1 interacting protein 1
GATCTCACTGGCCAGGT	276	0	1	1	Hs.103042	5	NM_005909:Hs.103042:microtubule-associated protein 1B
GATCAAAAGGGACAAGC	275	34	1	2	12S rRNA	5	Hs mtDNA, 12S ribosomal RNA
GATCCCTCATCCCTGAA	275	4	1	1	Hs.75454	1	AA602634:Hs.75454:peroxiredoxin 3
GATCCTGAAGGTGAAAT	275	0	2	2	Hs.349506	3	BC018189:Hs.349506:activated RNA polymerase II transcription cofactor 4
GATCTTCCACCATTTTC	275	5	1	1	Hs.18616	1	NM_017760:Hs.18616:hypothetical protein FLJ20311
GATCTTTGCTGGCAGGA	275	11	3	0	multiGenome	1000	3 genome locations
GATCATACCGGTAAAGC	273	4	2	2	Hs.65450	1	AF132047:Hs.65450:reticulon 4
GATCCTGTGTCACAACT	273	17	3	5	Hs.347340	5	D14041:Hs.347340:H-2K binding factor-2
GATCTCTTATTCTAGTA	273	118	0	0
GATCCTGATGCTGCCAG	272	27	3	1	Hs.184011	1	AA493425:Hs.184011:pyrophosphatase (inorganic)
GATCTAAAAAAATTCAT	271	157	0	2	Hs.399720	24	BQ955216:Hs.399720:ribosomal protein S8
GATCCAGCTTCTTGGAA	270	3	0	1	Hs.260622	5	AF161470:Hs.260622:butyrate-induced transcript 1
GATCAATGTCCTAATGT	269	8	1	1	Hs.58189	1	AI189344:Hs.58189:eukaryotic translation initiation factor 3, subunit 3 gamma, 40kDa
GATCACTTGTTGTTTTA	269	8	1	1	Hs.75350	1	AI041158:Hs.75350:vinculin
GATCATTTCATATTGCT	269	10	4	6	COX1	15	Hs mtDNA, cytochrome c oxidase subunit I
GATCTGGATGTGGATGA	269	19	2	2	Hs.119651	1	NM_004484:Hs.119651:glypican 3
GATCCACCTGCCTCCCT	265	78	5	0	multiGenome	1000	5 genome locations
GATCAGACAGAGTACCA	264	10	0	0
GATCTTCAGCACCCGCG	264	3	1	1	Hs.79110	5	BC002343:Hs.79110:nucleolin
GATCAGCCTGACCAACA	263	15	1931	45	REPEAT	0	*** WARNING >100 Genome Hits ***
GATCCCTCCCTCCCCCC	263	41	1	5	Hs.406504	24	BQ893301:Hs.406504:transgelin 2
GATCCTTCCCAGTGGAC	262	29	1	1	Hs.198272	1	AA045239:Hs.198272:NADH dehydrogenase (ubiquinone) 1 beta subcomplex, 2, 8kDa
GATCGGCTTCATGCTGT	262	29	1	1	Hs.76244	3	BC000309:Hs.76244:spermidine synthase
GATCTGTTACCATTGGG	262	6	1	1	Hs.180446	4	BC003572:Hs.180446:karyopherin (importin) beta 1
GATCTTAAAGCAGAATG	261	29	1	1	Hs.3727	1	AA165491:Hs.3727:unr-interacting protein
GATCACATGAGGTCAGG	260	7	1731	43	REPEAT	0	*** WARNING >100 Genome Hits ***
GATCATGCCACTGCACA	260	25	481	18	REPEAT	0	*** WARNING >100 Genome Hits ***
GATCTGGAAGTGAAACA	260	6	2	1	Hs.187991	1	NM_134264:Hs.187991:SOCS box-containing WD protein SWiP-1
GATCTTTGCTGATGTGG	260	5	2	1	Hs.99853	1	AI354645:Hs.99853:fibrillarin
GATCCCTGGTCCAGAAT	259	14	1	1	Hs.5258	1	AA083250:Hs.5258:melanoma antigen, family D, 1
GATCGGTAGTGTTGTGT	259	21	1	2	Hs.113503	5	NM_002271:Hs.113503:karyopherin (importin) beta 3
GATCAAGTTTTTGCAGG	258	17	1	1	Hs.34497	5	AK025769:Hs.34497:SMC6 structural maintenance of chromosomes 6-like 1 (yeast)
GATCACCTGAGGTCTGG	258	176	1086	25	REPEAT	0	*** WARNING >100 Genome Hits ***
GATCATCGACACTTCGA	258	2	2	0	multiGenome	1000	2 genome locations
GATCGAGAACACCGGCA	258	22	1	1	Hs.317	5	J03250:Hs.317:topoisomerase (DNA) I
GATCAACGAGACAGAAA	257	6	3997	3	REPEAT	0	*** WARNING >100 Genome Hits ***
GATCATCCCTTTGGTTA	257	3	11	5	Hs.457877	1	CD364593:Hs.457877:similar to Fatty acid-binding protein, epidermal (E-FABP) (Psoriasis-associated fatty acid-binding protein homolog) (PA-FABP)
GATCTGGAGCATTTGAG	257	13	3	2	Hs.93659	3	BC006344:Hs.93659:protein disulfide isomerase related protein (calcium-binding protein, intestinal-related)
GATCAGATTACCAGGAA	256	15	2	1	Hs.73737	1	AA938318:Hs.73737:splicing factor, arginine/serine-rich 1 (splicing factor 2, alternate splicing factor)
GATCTGAGTTCAAACCG	256	43	0	1	Hs.10290	25	BE965011:Hs.10290:U5 snRNP-specific 40 kDa protein (hPrp8-binding)
GATCTGATTTGTAACCC	256	34	1	1	Hs.89525	1	AA206351:Hs.89525:hepatoma-derived growth factor (high-mobility group protein 1-like)
GATCACCTTCCTGTCTG	255	25	4	5	Hs.273415	1	AA411329:Hs.273415:aldolase A, fructose-bisphosphate
GATCAGCTTTCAAAGCA	255	14	2	1	Hs.155637	2	NM_006904:Hs.155637:protein kinase, DNA-activated, catalytic polypeptide
GATCCAAAATTGACACC	255	29	3616	9	REPEAT	0	*** WARNING >100 Genome Hits ***
GATCCAACAGGAAAGGC	255	14	16	0	multiGenome	1000	16 genome locations
GATCCACCTAACTGGCC	255	10	1	1	Hs.173739	1	AI289657:Hs.173739:likely ortholog of mouse guanine nucleotide releasing protein x
GATCCGCCGTCACTGGG	255	6	8	9	Hs.99858	1	BE298218:Hs.99858:ribosomal protein L7a
GATCAAAAAACACGAGG	254	7	0	2	Hs.251531	1	AI819610:Hs.251531:proteasome (prosome, macropain) subunit, alpha type, 4
GATCCAGCAGAGAAGGA	254	2	5	3	Hs.120	5	BC035857:Hs.120:peroxiredoxin 6
GATCCGTTCCGTGGTCG	254	28	1	1	Hs.155543	3	BC012606:Hs.155543:proteasome (prosome, macropain) 26S subunit, non-ATPase, 7 (Mov34 homolog)
GATCTCATTCCATGGGA	254	9	1	1	Hs.177530	1	AA035773:Hs.177530:ATP synthase, H+ transporting, mitochondrial F1 complex, epsilon subunit
GATCTCTGGCAGTGGGG	254	11	1	1	Hs.355719	22	AA888998:Hs.355719:nucleophosmin (nucleolar phosphoprotein B23, numatrin)
GATCTGGTCTAGTTAAC	254	8	2	2	Hs.78996	1	AA151916:Hs.78996:proliferating cell nuclear antigen
GATCACAAGGTCAAGAG	253	25	4714	123	REPEAT	0	*** WARNING >100 Genome Hits ***
GATCAGACTGCTATCTG	253	6	4	3	Hs.107476	3	AF070655:Hs.107476:ATP synthase, H+ transporting, mitochondrial F0 complex, subunit g
GATCTAAGAGACTCAAG	253	43	3	1	Hs.350401	1	AW629262:Hs.350401:Sapiens, clone IMAGE:5288883, mRNA
GATCAGTTATGAAGAAG	252	18	2	3	Hs.279903	1	BC009638:Hs.279903:Ras homolog enriched in brain 2
GATCCAGCCAGAGGATG	252	17	4	3	Hs.94491	1	AA644568:Hs.94491:hypothetical protein FLJ20297
GATCTCAGTTTCAAATC	252	5	3	2	Hs.84264	1	BC019658:Hs.84264:acidic (leucine-rich) nuclear phosphoprotein 32 family, member B
GATCCGAGCAGTCCTCT	251	6	2	5	Hs.173737	1	AA805254:Hs.173737:ras-related C3 botulinum toxin substrate 1 (rho family, small GTP binding protein Rac1)
GATCCTGCCACTGCACT	251	25	2569	78	REPEAT	0	*** WARNING >100 Genome Hits ***
GATCGGCCCTACTAGAT	251	4	1	4	Hs.129953	1	NM_005243:Hs.129953:Ewing sarcoma breakpoint region 1
GATCATCTGAGGTCAGG	250	28	6188	167	REPEAT	0	*** WARNING >100 Genome Hits ***
GATCGCTCCAATAAACA	250	4	1	1	Hs.325474	1	AA553369:Hs.325474:caldesmon 1
GATCGGAGAGTGCTCCC	250	4	3	5	Hs.74497	1	BX463359:Hs.74497:nuclease sensitive element binding protein 1
GATCGTTACTATGTGTC	250	1	1	2	Hs.74823	1	AA236847:Hs.74823:NADH dehydrogenase (ubiquinone) 1 alpha subcomplex, 1, 7.5kDa
GATCTAATGAAGGAGAA	250	15	1	1	Hs.254122	4	NM_017571:Hs.254122:hypothetical protein LOC55580
GATCTTTTAAGTTTCCT	250	11	2	4	Hs.85844	1	NM_153649:Hs.85844:tropomyosin 3
GATCAGGTTCGTCCTTT	249	8	5	7	ATP6	15	Hs mtDNA, ATP synthase F0 subunit 6
GATCCAGTGTCCATGGA	249	19	2	3	Hs.433622	1	AA565505:Hs.433622:follistatin-like 1
GATCGAGGCTATATTTC	249	14	3	5	Hs.79037	5	BC002676:Hs.79037:heat shock 60kDa protein 1 (chaperonin)
GATCCTTCAGCACAGGA	248	4	1	1	Hs.119597	1	AA772720:Hs.119597:stearoyl-CoA desaturase (delta-9-desaturase)
GATCGCCTTCAAATTAT	248	16	1	4	Hs.356531	14	BM422937:Hs.356531:heat shock 90kDa protein 1, alpha
GATCTTTGGAGCCAGAA	248	10	3	2	Hs.119503	3	AF077207:Hs.119503:eukaryotic translation initiation factor 3, subunit 6 interacting protein
GATCAAGAAAGATGAGA	247	12	2	3	Hs.353170	1	AI026626:Hs.353170:calreticulin
GATCACTGCATTTTGTT	247	23	9	4	Hs.194562	3	BC029378:Hs.194562:telomeric repeat binding factor (NIMA-interacting) 1
GATCCGCCCTCGAATGG	247	12	3	4	Hs.182740	1	AL561173:Hs.182740:ribosomal protein S11
GATCTAGAAGCAGAGGA	247	18	11	2	Hs.284162	1	AA151707:Hs.284162:chromosome 15 open reading frame 15
GATCAGATGGCTTAGAG	246	19	3	1	Hs.23767	1	AA725680:Hs.23767:hypothetical protein FLJ12666
GATCAGTTGACAGTGGC	245	1	1	1	Hs.166975	2	NM_006925:Hs.166975:splicing factor, arginine/serine-rich 5
GATCCACCTAGGACCTC	244	15	11	1	Hs.451188	1	CD174249:Hs.451188:Homo sapiens transcribed sequence
GATCCCTTGAGCCCAGG	244	47	3686	144	REPEAT	0	*** WARNING >100 Genome Hits ***
GATCTGCACCTGAGCCA	244	10	9	6	Hs.93379	1	AA769760:Hs.93379:eukaryotic translation initiation factor 4B
GATCCCCGCCCTGGGGT	243	19	2	2	Hs.75873	1	NM_003461:Hs.75873:zyxin
GATCCCGTTTCGTGCAA	243	0	1	2	CYTB	15	Hs mtDNA, cytochrome b
GATCGCTTTGAGGTCAG	243	24	9	2	Hs.445052	24	CA844102:Hs.445052:Homo sapiens transcribed sequence with weak similarity to protein ref:NP_060312.1 (H.sapiens) hypothetical protein FLJ20489 [Homo sapiens]
GATCACGCCACTGCACA	242	14	289	10	REPEAT	0	*** WARNING >100 Genome Hits ***
GATCCCCAAGAGCTGTT	242	7	1	1	Hs.79088	2	NM_002902:Hs.79088:reticulocalbin 2, EF-hand calcium binding domain
GATCAGGAAACGGCAAC	241	19	1	1	Hs.151536	4	AF498948:Hs.151536:RAB13, member RAS oncogene family
GATCTTACCCGTGACCA	241	3	0	3	Hs.77039	1	AA148111:Hs.77039:ribosomal protein S3A
GATCCGCCTCCTTGGCC	240	1	7	2	Hs.105196	22	AK092578:Hs.105196:Sapiens cDNA FLJ35259 fis, clone PROST2004251.
GATCGAAAACAAACGAT	240	16	0	1	Hs.74405	1	AF070556:Hs.74405:tyrosine 3-monooxygenase/tryptophan 5-monooxygenase activation protein, theta polypeptide
GATCTGGTGTACCAGGC	240	0	2	2	Hs.79474	1	AI741754:Hs.79474:tyrosine 3-monooxygenase/tryptophan 5-monooxygenase activation protein, epsilon polypeptide
GATCCTCCCCTTCAAAT	238	14	9	5	Hs.149155	1	AI090261:Hs.149155:voltage-dependent anion channel 1
GATCAGACGAGGCCATG	237	18	1	1	Hs.3688	1	BC002925:Hs.3688:cisplatin resistance-associated overexpressed protein
GATCTACCAAGCAAATG	237	16	5754	7	REPEAT	0	*** WARNING >100 Genome Hits ***
GATCTGTGGGAGCAACA	237	7	2	2	Hs.154796	5	D50929:Hs.154796:eukaryotic translation initiation factor 3, subunit 10 theta, 150/170kDa
GATCTTGATGCTGTGGA	236	5	2	2	Hs.78909	14	AA825768:Hs.78909:zinc finger protein 36, C3H type-like 2
GATCATCAAAGCCCTCA	235	15	16	10	Hs.378011	5	AA177049:Hs.378011:ribosomal protein L12
GATCGGCCACTACCTGG	235	10	3	9	Hs.406683	1	AA056132:Hs.406683:ribosomal protein S15
GATCTTGATGCCTTGGC	235	3	1	1	Hs.158688	5	AB018284:Hs.158688:translation initiation factor IF2
GATCACCTGAGGCCAGG	234	26	3687	130	REPEAT	0	*** WARNING >100 Genome Hits ***
GATCAGAGCATTGTGCA	234	22	1	2	Hs.227280	1	W60850:Hs.227280:LSM5 homolog, U6 small nuclear RNA associated (S. cerevisiae)
GATCCGCCCACCTCGGC	234	27	12555	401	REPEAT	0	*** WARNING >100 Genome Hits ***
GATCGGGTTGAGGATTG	234	7	3	3	Hs.278589	1	AA113854:Hs.278589:general transcription factor II, i
GATCAAAAAAAAAAAAA	233	1	266	478	REPEAT	0	*** WARNING >100 Genome Hits ***
GATCACACCACTGCACA	233	19	360	22	REPEAT	0	*** WARNING >100 Genome Hits ***
GATCATGGTTTTGGCAG	233	10	4	2	Hs.23990	3	BC000009:Hs.23990:nucleolar protein family A, member 2 (H/ACA small nucleolar RNPs)
GATCTCGTTCCGCCGGT	233	13	1	1	Hs.174050	1	BI496927:Hs.174050:endothelial differentiation-related factor 1
GATCTGTTTCGTGCATT	233	4	1	1	Hs.343475	3	BC016320:Hs.343475:cathepsin D (lysosomal aspartyl protease)
GATCCAAAGTAACTAAA	232	16	1	3	Hs.77558	1	AF274949:Hs.77558:high mobility group nucleosomal binding domain 3
GATCTGGGCGATTCTGA	232	2	2	1	Hs.271687	1	AI016705:Hs.271687:U2(RNU2) small nuclear RNA auxillary factor 1
GATCATCACGGACTCCC	231	12	3	1	Hs.25911	1	BC030127:Hs.25911:HLA-B associated transcript 2
GATCCCAGGTGCGTGTG	231	3	1	1	Hs.3745	3	BC003610:Hs.3745:milk fat globule-EGF factor 8 protein
GATCCTGGCTAGAATGA	231	8	3	2	Hs.48876	1	AA018590:Hs.48876:farnesyl-diphosphate farnesyltransferase 1
GATCTTGTGGTCAAGAG	231	19	1	2	Hs.396644	1	AF151052:Hs.396644:polyadenylate-binding protein-interacting protein 2
GATCCTACTATGAGCAA	230	2	2	3	Hs.12163	5	BC000461:Hs.12163:eukaryotic translation initiation factor 2, subunit 2 beta, 38kDa
GATCTTCAACGGATACA	229	6	0	0
GATCTTGTTCAATCGGA	229	8	1	1	Hs.433413	1	NM_004450:Hs.433413:enhancer of rudimentary homolog (Drosophila)
GATCTGAGTTCATACCG	227	121	0	0
GATCATCGCCTCCCTGG	226	13	2	1	Hs.21858	1	BC015663:Hs.21858:serine (or cysteine) proteinase inhibitor, clade E (nexin, plasminogen activator inhibitor type 1), member 2
GATCATTTGAGCCCAGG	226	5	2182	98	REPEAT	0	*** WARNING >100 Genome Hits ***
GATCGTGCCACTGCCCT	226	15	586	16	REPEAT	0	*** WARNING >100 Genome Hits ***
GATCGTGCCACTGTACT	226	7	2423	84	REPEAT	0	*** WARNING >100 Genome Hits ***
GATCTCTCAAACCCAAG	226	65	61	0	multiGenome	1000	61 genome locations
GATCAACAGTTCTAGTA	225	19	1	1	Hs.172801	1	BC008318:Hs.172801:isoleucine-tRNA synthetase
GATCACAAGGTCAGAAG	225	4	840	21	REPEAT	0	*** WARNING >100 Genome Hits ***
GATCTGCCTGCCTCGGC	225	46	12572	340	REPEAT	0	*** WARNING >100 Genome Hits ***
GATCTTGTGCTGTGCTA	225	30	1	1	Hs.1244	1	AI471536:Hs.1244:CD9 antigen (p24)
GATCAAACTGTTGGAGG	222	6	1	2	Hs.300772	1	AA147720:Hs.300772:tropomyosin 2 (beta)
GATCAGTTCTGAAACAG	222	18	2	2	Hs.76118	1	AL525468:Hs.76118:ubiquitin carboxyl-terminal esterase L1 (ubiquitin thiolesterase)
GATCCACTTCTGTGATT	222	16	3	1	Hs.1600	1	NM_012073:Hs.1600:chaperonin containing TCP1, subunit 5 (epsilon)
GATCGGAGAATTGTGTA	222	0	1	5	CYTB	15	Hs mtDNA, cytochrome b
GATCTGACCTGTGACAA	222	9	3	1	Hs.14838	1	AI375362:Hs.14838:enabled homolog (Drosophila)
GATCTTCAAACAAGCAT	222	18	1	1	Hs.118787	1	AI608967:Hs.118787:transforming growth factor, beta-induced, 68kDa
GATCCAAATAATGACTT	221	8	4	2	Hs.74346	1	AA579889:Hs.74346:hypothetical protein MGC14353
GATCCCAGAGGCTCTCC	219	3	2	3	Hs.356129	1	AI633447:Hs.356129:eukaryotic translation initiation factor 4A, isoform 1
GATCGCTTTCTACACTG	219	18	1	3	Hs.177486	2	NM_000484:Hs.177486:amyloid beta (A4) precursor protein (protease nexin-II, Alzheimer disease)
GATCTTTCAAAACTGTG	219	6	3	1	Hs.183858	2	NM_003852:Hs.183858:transcriptional intermediary factor 1
GATCAGGTTGGGGGGCA	218	8	1	6	Hs.1708	1	AA101095:Hs.1708:chaperonin containing TCP1, subunit 3 (gamma)
GATCAGTGGCTTTGAAT	218	6	0	4	Hs.406341	1	BU157466:Hs.406341:ribosomal protein S2
GATCGAAGCCCTGCTGG	218	5	1	1	Hs.82932	3	BC000076:Hs.82932:cyclin D1 (PRAD1: parathyroid adenomatosis 1)
GATCAACCTGAGAAAAA	217	5	3	3	Hs.79387	1	AI026671:Hs.79387:proteasome (prosome, macropain) 26S subunit, ATPase, 5
GATCCTGAGCATGGTGC	217	13	1	2	Hs.54457	1	NM_004356:Hs.54457:CD81 antigen (target of antiproliferative antibody 1)
GATCTGAGAGATTCAAG	217	3	2	1	Hs.106346	1	BG944232:Hs.106346:retinoic acid repressible protein
GATCAACAGGCTTATTT	216	70	1	1	Hs.153	22	BI086316:Hs.153:ribosomal protein L7
GATCCCAATGCACCAAA	216	9	0	0
GATCCGTCCCTAACAAC	216	114	0	2	Hs.75106	24	BE620848:Hs.75106:clusterin (complement lysis inhibitor, SP-40,40, sulfated glycoprotein 2, testosterone-repressed prostate message 2, apolipoprotein J)
GATCTGAGTCATCTGAC	216	5	2	1	Hs.18368	5	AF314184:Hs.18368:SR rich protein
GATCTTCTCAGCTTAGC	216	1	103	5	REPEAT	0	*** WARNING >100 Genome Hits ***
GATCCAAGTTTACTCAA	215	8	1	4	Hs.170328	1	BC017293:Hs.170328:moesin
GATCCCGCATGCCTGAA	215	23	1	1	Hs.77899	1	AA449447:Hs.77899:tropomyosin 1 (alpha)
GATCTGAAGCCTGAGTG	215	11	4	4	Hs.432848	1	AA053346:Hs.432848:eukaryotic translation elongation factor 1 delta (guanine nucleotide exchange protein)
GATCACAGCAGAGATGG	214	6	1	1	Hs.24485	1	AF020043:Hs.24485:chondroitin sulfate proteoglycan 6 (bamacan)
GATCACCTGAGCTCAGG	214	12	1903	67	REPEAT	0	*** WARNING >100 Genome Hits ***
GATCCAAACACCAAGCG	214	10	12	14	Hs.376844	5	BC002355:Hs.376844:heterogeneous nuclear ribonucleoprotein A1
GATCTGGTTTTATTCCT	214	5	3	2	Hs.172280	1	AA732501:Hs.172280:SWI/SNF related, matrix associated, actin dependent regulator of chromatin, subfamily c, member 1
GATCTTTTAGGCCTTCA	213	17	1	2	Hs.173878	1	BC002371:Hs.173878:nipsnap homolog 1 (C. elegans)
GATCGTACCACTGCACT	212	27	2235	82	REPEAT	0	*** WARNING >100 Genome Hits ***
GATCTGAATTATCTGGC	212	5	1	1	Hs.334787	1	AL120707:Hs.334787:hypothetical protein MGC19556
GATCAAGCAGCGACTAA	211	45	0	0
GATCAGATGGCCAGTAG	211	6	19	22	Hs.422118	1	BX404537:Hs.422118:eukaryotic translation elongation factor 1 alpha 1
GATCCATCCAAAAACAA	211	15	2	2	Hs.5120	1	AA568538:Hs.5120:dynein, cytoplasmic, light polypeptide 1
GATCCTGAGGATTACAG	211	9	2	1	Hs.82916	1	AA031301:Hs.82916:chaperonin containing TCP1, subunit 6A (zeta 1)
GATCTAAACAGGAAGGA	211	1	2	1	Hs.127356	23	BC032580:Hs.127356:Sapiens mRNA similar to collagen, type III, alpha 1 (Ehlers-Danlos syndrome type IV, autosomal dominant) (cDNA clone IMAGE:6671906)
GATCTGAAGGGAGAAGG	211	3	2	1	Hs.109706	1	AA581991:Hs.109706:hematological and neurological expressed 1
GATCATGCTTTTTGTGC	210	15	2	1	Hs.182238	1	BM974243:Hs.182238:tyrosine 3-monooxygenase/tryptophan 5-monooxygenase activation protein, beta polypeptide
GATCCAATAACTTGACC	210	8	2	2	16S rRNA	5	Hs mtDNA, 16S ribosomal RNA
GATCTACCAAGCAAAAA	210	3	7	3	Hs.448453	3	AF370457:Hs.448453:Sapiens ovarian epithelial carcinoma-related protein mRNA, complete cds
GATCTGAGTTCAGTCCG	210	103	0	0
GATCCTCCACCAGGCGG	209	5	2	1	Hs.326198	3	BC031056:Hs.326198:transcription factor 4
GATCAGACTCTGAAAAA	208	8	2	7	Hs.380843	1	BG257465:Hs.380843:ribosomal protein S6
GATCAGAGCTGTCCCAA	208	2	2	2	Hs.7647	1	BC041629:Hs.7647:LOC253992
GATCAGCGCTTTAAAAA	208	29	1	4	Hs.180920	3	BC000802:Hs.180920:ribosomal protein S9
GATCCAGACAGCCATCA	208	11	1	1	Hs.79322	1	AA039560:Hs.79322:glutaminyl-tRNA synthetase
GATCCCGCTTGAAGCAG	208	19	3	0	multiGenome	1000	3 genome locations
GATCTTGCTGCAGCCAC	208	26	1	2	Hs.107164	1	AL119252:Hs.107164:spectrin, beta, non-erythrocytic 1
GATCAAATTCACACATA	207	9	7684	16	REPEAT	0	*** WARNING >100 Genome Hits ***
GATCAACAAAAGATAAA	207	9	2	1	Hs.91161	1	BC010953:Hs.91161:prefoldin 4
GATCACTTGAGCCCAGA	207	9	2432	100	REPEAT	0	*** WARNING >100 Genome Hits ***
GATCATACTGTCAAGGT	207	3	1	1	Hs.351270	1	AI445854:Hs.351270:hypothetical protein LOC152485
GATCCTGGTGGAGAAGC	207	46	1	3	Hs.250905	1	AF151018:Hs.250905:hypothetical protein LOC51234
GATCCAGTACCTGAAAG	206	7	3	4	Hs.181243	1	AA021324:Hs.181243:activating transcription factor 4 (tax-responsive enhancer element B67)
GATCTCCTTTTCCAGTG	206	25	4	1	Hs.81848	2	NM_006265:Hs.81848:RAD21 homolog (S. pombe)
GATCTGTGGGCCCAGTC	206	4	3	3	Hs.239760	1	BC000105:Hs.239760:similar to citrate synthase precursor; Citrate synthase, mitochondrial
GATCACTTGAGCTCAGG	205	39	6901	235	REPEAT	0	*** WARNING >100 Genome Hits ***
GATCTAAAAGATTGGAA	205	18	22	0	multiGenome	1000	22 genome locations
GATCGCTTGAGGTCAGG	204	22	1805	112	REPEAT	0	*** WARNING >100 Genome Hits ***
GATCAACCTGAGTTTTA	203	3	1	2	Hs.336780	1	AA902782:Hs.336780:tubulin, beta polypeptide paralog
GATCACTTGAGGACAGG	203	12	682	23	REPEAT	0	*** WARNING >100 Genome Hits ***
GATCAGAGCAGAACTGA	203	2	5188	5	REPEAT	0	*** WARNING >100 Genome Hits ***
GATCCTCAGCCCGAACT	203	7	1	2	Hs.7187	3	BC020956:Hs.7187:hypothetical protein FLJ10707
GATCAGCGGTTCTTTTT	202	22	2	1	Hs.256583	3	AF167569:Hs.256583:interleukin enhancer binding factor 3, 90kDa
GATCATTTCTTTCAGCC	201	32	1	1	Hs.170197	2	NM_002080:Hs.170197:glutamic-oxaloacetic transaminase 2, mitochondrial (aspartate aminotransferase 2)
GATCTGGATTACTATGT	201	1	1	1	Hs.184167	3	AY166860:Hs.184167:splicing factor, arginine/serine-rich 7, 35kDa
GATCAAACCAAGGAACA	200	95	0	0
GATCCTTAATTGTAGCC	200	0	2	4	Hs.408576	1	NM_006870:Hs.408576:destrin (actin depolymerizing factor)
GATCTACTATGTGATGT	200	12	1	1	Hs.75212	1	AA594880:Hs.75212:ornithine decarboxylase 1
GATCACCCAAGGGTTTT	199	2	1	3	Hs.99969	1	AA054825:Hs.99969:fusion, derived from t(12;16) malignant liposarcoma
GATCACCTTATGGATGT	199	4	9	5	Hs.377199	2	AF512499:Hs.377199:family with sequence similarity 10, member A5
GATCCCAGGGAAATATC	199	21	2	3	Hs.28914	4	NM_000485:Hs.28914:adenine phosphoribosyltransferase
GATCGCACCACTGCACG	199	30	96	5	Hs.122908	5	AB053172:Hs.122908:DNA replication factor
GATCTCCCCGCCGCAGC	199	19	1	1	Hs.278959	1	AW971036:Hs.278959:galanin
GATCACCTGAGGTCCGG	198	26	586	32	REPEAT	0	*** WARNING >100 Genome Hits ***
GATCACCTTGGTGTTCC	198	13	2	4	Hs.207776	1	AA196207:Hs.207776:aspartylglucosaminidase
GATCCAAGATGCACACC	198	9	0	2	Hs.85100	3	AB010427:Hs.85100:WD repeat domain 1
GATCCCAACAATGAAGC	198	1	3	2	Hs.148495	1	AA031265:Hs.148495:proteasome (prosome, macropain) 26S subunit, non-ATPase, 4
GATCTCCAACCAGGCCA	198	20	1	3	Hs.192023	1	AA031911:Hs.192023:eukaryotic translation initiation factor 3, subunit 2 beta, 36kDa
GATCAAACTTGAGGAAT	197	5	1	1	Hs.77695	1	BC010658:Hs.77695:discs, large homolog 7 (Drosophila)
GATCCAAAGACAGACCA	197	19	1	1	Hs.110803	1	AA649661:Hs.110803:CGI-99 protein
GATCCAGCAGACTGAAA	197	1	2	1	Hs.3887	5	D44466:Hs.3887:proteasome (prosome, macropain) 26S subunit, non-ATPase, 1
GATCTGACTCGGTGAAA	197	25	1	0	chr6	1000	chr6:167480656-167480672
GATCAGAGGACCTACAG	196	7	1	1	Hs.7753	5	AF013759:Hs.7753:calumenin
GATCCAGAACACTTCAA	196	23	3	1	Hs.111126	1	AF149785:Hs.111126:pituitary tumor-transforming 1 interacting protein
GATCCCCAGCCAGTATA	196	15	2	2	Hs.305985	2	NM_004426:Hs.305985:polyhomeotic-like 1 (Drosophila)
GATCACCAAGCGAGTGA	195	6	1	1	Hs.78979	1	AK025457:Hs.78979:golgi apparatus protein 1
GATCTCCACTTTGCCAA	195	2	2	2	Hs.283007	1	AL563143:Hs.283007:phospholipid transfer protein
GATCAACAACCCCTCCC	194	0	1	2	Hs.18368	1	AF161379:Hs.18368:SR rich protein
GATCAGAGGTCTCTGAA	194	12	3	1	Hs.281434	1	AA524333:Hs.281434:Sapiens, clone IMAGE:4800042, mRNA
GATCATACAGTGAGGCT	194	2	1	1	Hs.155218	2	NM_007040:Hs.155218:E1B-55kDa-associated protein 5
GATCATTGGTGTGGACA	194	5	4	2	Hs.457941	1	BC014665:Hs.457941:similar to Alcohol dehydrogenase class III chi chain (Glutathione-dependent formaldehyde dehydrogenase) (FDH)
GATCCCACCCTCCCTCC	194	19	2	0	multiGenome	1000	2 genome locations
GATCGCTTTGAGGTCAA	194	3	4	1	Hs.55296	3	BC000361:Hs.55296:HLA-B associated transcript 1
GATCTTCGACACAGAAA	194	1	6	7	Hs.409045	5	AA147370:Hs.409045:ribosomal protein L6
GATCAACTCCACGCGCT	193	0	1	1	Hs.78909	4	BC005010:Hs.78909:zinc finger protein 36, C3H type-like 2
GATCATGCTGCTGTGAT	193	10	10	3	Hs.1063	1	NM_003093:Hs.1063:small nuclear ribonucleoprotein polypeptide C
GATCATTTCCCAAAATT	193	8	1	1	Hs.278411	1	NM_013436:Hs.278411:NCK-associated protein 1
GATCGTGATGAGCGTCT	193	16	1	2	Hs.3688	5	AB034205:Hs.3688:cisplatin resistance-associated overexpressed protein
GATCTTGATATTCTGTA	193	5	2	1	Hs.406590	1	AI538576:Hs.406590:T-cell activation protein
GATCCCAAAAGGGCCAA	192	17	1	1	Hs.372673	4	AB066484:Hs.372673:heterogeneous nuclear ribonucleoprotein D-like
GATCCCAGCTGGTCCTG	192	2	2	1	Hs.26208	15	M92642:Hs.26208:collagen, type XVI, alpha 1
GATCGTCAAATCTTTTT	192	5	2	1	Hs.83758	1	AA010065:Hs.83758:CDC28 protein kinase regulatory subunit 2
GATCTACGTCATCTCAG	192	3	1	1	Hs.75618	4	AF498946:Hs.75618:RAB11A, member RAS oncogene family
GATCATGACAAAGAAGA	191	1	1	1	Hs.4310	3	BC000793:Hs.4310:eukaryotic translation initiation factor 1A
GATCACCGCCGCGAGCA	190	21	0	0
GATCACCTGAGGGCAGG	190	83	370	27	REPEAT	0	*** WARNING >100 Genome Hits ***
GATCCAGGTGACTACCA	190	0	2	1	Hs.401145	5	NM_005612:Hs.401145:RE1-silencing transcription factor
GATCCTGAGCTCCCTTT	190	4	1	1	Hs.79933	1	AA213469:Hs.79933:cyclin I
GATCTAGAACCAGAAAT	190	14	4305	14	REPEAT	0	*** WARNING >100 Genome Hits ***
GATCTGTGGTTGAATTT	190	5	2	1	Hs.22393	1	AF103800:Hs.22393:density-regulated protein
GATCTTACTGCTTGTCA	190	0	3	1	Hs.78825	1	AA129420:Hs.78825:matrin 3
GATCCCCAAGGAGTTCC	189	4	1	1	Hs.36927	5	AB003333:Hs.36927:heat shock 105kDa/110kDa protein 1
GATCCGGACGAGGAGGA	189	6	1	3	Hs.184760	5	BC034475:Hs.184760:CCAAT-box-binding transcription factor
GATCCTTGGCCAGGAGG	189	2	3	3	Hs.75117	1	AW575102:Hs.75117:interleukin enhancer binding factor 2, 45kDa
GATCGCCGTTCTGGGGA	189	62	0	0
GATCGTCAAAAGGCTGA	189	15	1	1	Hs.375592	2	NM_001130:Hs.375592:amino-terminal enhancer of split
GATCTGTATGGCGCCCA	187	26	1	1	Hs.75860	1	NM_000182:Hs.75860:hydroxyacyl-Coenzyme A dehydrogenase/3-ketoacyl-Coenzyme A thiolase/enoyl-Coenzyme A hydratase (trifunctional protein), alpha subunit
GATCTTGTGTCTACTCT	187	5	1	1	Hs.146550	2	NM_002473:Hs.146550:myosin, heavy polypeptide 9, non-muscle
GATCAAAAGTGAACACA	186	50	1	1	Hs.80684	24	BE777563:Hs.80684:high-mobility group box 2
GATCCCGGGACAAGGAG	186	0	1	3	Hs.179972	5	BC050434:Hs.179972:hypothetical protein FLJ10154
GATCGGCGGCTCCATCC	186	14	3	9	Hs.426930	1	BU629991:Hs.426930:actin, beta
GATCTCCAAGCGAACTC	186	7	0	1	Hs.19561	1	AA748476:Hs.19561:NADH dehydrogenase (ubiquinone) 1 alpha subcomplex, 7, 14.5kDa
GATCGAGCCACTGCACT	185	17	2093	54	REPEAT	0	*** WARNING >100 Genome Hits ***
GATCTGAACATTCAAAA	185	20	2	1	Hs.90061	1	NM_006667:Hs.90061:progesterone receptor membrane component 1
GATCTGGAATGTGAAGC	185	2	3	3	Hs.288986	2	NM_000344:Hs.288986:survival of motor neuron 1, telomeric
GATCTGCCTGAGGACAG	184	7	1	1	Hs.97616	1	BC000089:Hs.97616:SH3-domain GRB2-like 1
GATCTGCTTCTCCAGTT	184	18	3	3	Hs.7771	1	AA533500:Hs.7771:repressor of estrogen receptor activity
GATCAGAGAAGCAGATA	183	12	2	1	Hs.374441	4	BT006818:Hs.374441:calmodulin 1 (phosphorylase kinase, delta)
GATCCCAACGGCTTGCG	183	12	3	1	Hs.109798	1	BC000706:Hs.109798:chromosome 6 open reading frame 48
GATCCCCCCTTCTCCGA	183	0	2	4	Hs.458111	3	AF500116:Hs.458111:single stranded DNA binding protein 3
GATCCTCCCACCTCACC	183	25	458	27	REPEAT	0	*** WARNING >100 Genome Hits ***
GATCCTGCTGCTGTAAT	183	14	2	3	Hs.173902	1	AA074556:Hs.173902:protein phosphatase 2 (formerly 2A), regulatory subunit A (PR 65), alpha isoform
GATCTGCCTGCCTCCCT	183	43	3	0	multiGenome	1000	3 genome locations
GATCACCTGAAGTCAGG	182	9	5072	149	REPEAT	0	*** WARNING >100 Genome Hits ***
GATCACCTGAGCCCGGG	182	1	363	14	REPEAT	0	*** WARNING >100 Genome Hits ***
GATCATCTCAGAAAGGG	182	4	1	3	Hs.121817	1	BC022090:Hs.121817:nucleosome assembly protein 1-like 4
GATCCCTTCATTTGAAT	182	1	1	2	Hs.182429	1	AA614517:Hs.182429:protein disulfide isomerase-related protein
GATCGCATGGCCACCGG	182	0	1	1	Hs.79024	1	BC000138:Hs.79024:heterogeneous nuclear ribonucleoprotein M
GATCTCTTATACAAGTA	182	86	0	1	Hs.356317	24	BE275819:Hs.356317:ribosomal protein S21
GATCTGGTCCCTGAGAA	182	1	1	1	Hs.204041	2	NM_012111:Hs.204041:AHA1, activator of heat shock 90kDa protein ATPase homolog 1 (yeast)
GATCAAATCCACAAACC	181	7	11	6	Hs.457666	1	BC037210:Hs.457666:similar to High mobility group protein 4 (HMG-4) (High mobility group protein 2a) (HMG-2a)
GATCAAGGAGCGCGGCG	181	1	1	1	Hs.83484	5	NM_003107:Hs.83484:SRY (sex determining region Y)-box 4
GATCAGGTTTTAGGGTC	181	1	2	2	Hs.151536	1	NM_002870:Hs.151536:RAB13, member RAS oncogene family
GATCATTAAAAATGGCT	181	6	11	7	Hs.250655	4	Z20029:Hs.250655:prothymosin, alpha (gene sequence 28)
GATCATTGGTTCCAGTC	181	18	8	4	Hs.75103	1	AI815916:Hs.75103:tyrosine 3-monooxygenase/tryptophan 5-monooxygenase activation protein, zeta polypeptide
GATCATTTACCGCCGCT	181	16	1	1	Hs.119591	1	AI356347:Hs.119591:adaptor-related protein complex 2, sigma 1 subunit
GATCCCTTATCCAACAT	181	5	2	1	Hs.10758	1	NM_002495:Hs.10758:NADH dehydrogenase (ubiquinone) Fe-S protein 4, 18kDa (NADH-coenzyme Q reductase)
GATCGGGCGGACTGAGG	181	10	0	0
GATCTTTGTGTGGCTCC	181	3	1	1	Hs.302649	1	NM_139207:Hs.302649:nucleosome assembly protein 1-like 1
GATCAACTAATAGCTCT	180	21	1	2	Hs.118797	1	AA844029:Hs.118797:ubiquitin-conjugating enzyme E2D 3 (UBC4/5 homolog, yeast)
GATCTACATACAAACAA	180	1	1	2	Hs.2795	1	AA129531:Hs.2795:lactate dehydrogenase A
GATCAATGCCCTCATTC	179	12	0	2	Hs.424299	24	AA828216:Hs.424299:ribosomal protein, large, P1
GATCATGTGCATATCAT	179	3	1	1	Hs.79090	2	NM_003400:Hs.79090:exportin 1 (CRM1 homolog, yeast)
GATCCATACTGTTTGGA	179	7	1	1	Hs.161	1	NM_001792:Hs.161:cadherin 2, type 1, N-cadherin (neuronal)
GATCCATTTCAAGGACT	179	6	1	1	Hs.155223	1	AF055460:Hs.155223:stanniocalcin 2
GATCCCCTTTGGTTTTA	179	4	1	2	Hs.155595	1	AA179005:Hs.155595:neural precursor cell expressed, developmentally down-regulated 5
GATCCCGTGTACCGAGT	179	4	1	1	Hs.8546	1	CB044174:Hs.8546:Notch homolog 3 (Drosophila)
GATCCTTTTTTGTACAT	179	12	3	1	Hs.4114	2	NM_005032:Hs.4114:plastin 3 (T isoform)
GATCTAATTAAACTAAA	179	1	17596	32	REPEAT	0	*** WARNING >100 Genome Hits ***
GATCTGTCACGGAAGGC	179	6	1	2	Hs.443982	1	AF055027:Hs.443982:coactivator-associated arginine methyltransferase-1
GATCTCCCACTGCGGGG	178	1	1	1	Hs.77711	1	AA612707:Hs.77711:ets variant gene 4 (E1A enhancer binding protein, E1AF)
GATCTTCGGCACCATCG	178	4	2	1	Hs.20521	1	AA479011:Hs.20521:HMT1 hnRNP methyltransferase-like 2 (S. cerevisiae)
GATCATTAAGGCTGGGT	177	12	3	2	Hs.278877	3	AF078859:Hs.278877:hypothetical protein PTD004
GATCCCAAACGACTCAC	177	9	1	1	Hs.125453	2	J05032:Hs.125453:aspartyl-tRNA synthetase
GATCCCAGCCTCACAGA	177	3	1	2	Hs.79658	1	BU683364:Hs.79658:casein kinase 1, epsilon
GATCCTGTATTAAGCTG	177	11	2	1	Hs.61638	2	NM_012334:Hs.61638:myosin X
GATCTGCCTGCCTATGA	177	5	6	2	Hs.3383	3	BC002602:Hs.3383:upstream regulatory element binding protein 1
GATCAAATGAGATTCAG	176	7	4	1	Hs.317432	22	BF239894:Hs.317432:branched chain aminotransferase 1, cytosolic
GATCTGGTTCTGAGGAG	176	10	1	2	Hs.375009	1	AA425436:Hs.375009:brix domain containing 1
GATCTTGTTCGAGTAGA	176	4	1	1	Hs.380253	1	AI141403:Hs.380253:mitochondrial ribosomal protein L21
GATCCCAGAATACTTGA	175	22	1	1	Hs.9329	3	AF098158:Hs.9329:chromosome 20 open reading frame 1
GATCCCTCCCTCCCTTC	175	44	6	0	multiGenome	1000	6 genome locations
GATCCTACTCCTTTGGA	175	1	2	2	Hs.7779	1	AA522552:Hs.7779:chromosome 6 open reading frame 62
GATCCTTCTGGTGACTC	175	14	2	1	Hs.119908	3	AF123534:Hs.119908:nucleolar protein NOP5/NOP58
GATCCAAGCAAAACTCC	174	6	2	3	Hs.252831	3	BC000634:Hs.252831:reticulon 3
GATCCCAAACAACTGGC	174	6	1	1	Hs.97496	2	NM_003403:Hs.97496:YY1 transcription factor
GATCCTGAAAAGATAGG	174	25	1	1	Hs.347535	1	BC015904:Hs.347535:mitochondrial ribosomal protein L10
GATCGCCAGGCTGATTG	174	0	1	1	Hs.75841	1	AI885818:Hs.75841:chromosome 12 open reading frame 8
GATCTTACTTCATCCAG	174	11	1	1	Hs.62112	1	NM_003457:Hs.62112:zinc finger protein 207
GATCATGGCTAAAGATG	173	2	6	6	Hs.4745	1	AI356270:Hs.4745:proteasome (prosome, macropain) 26S subunit, ATPase, 1
GATCCCAGAATTCAACC	173	6	1	3	Hs.457774	1	AA635926:Hs.457774:Homo sapiens transcribed sequences
GATCTAGAAACTGAGTT	173	21	1	1	Hs.82985	1	NM_000393:Hs.82985:collagen, type V, alpha 2
GATCCCACCACCGCACG	172	32	0	0
GATCCCCGAAATTGGTG	172	3	1	4	Hs.75875	1	NM_003349:Hs.75875:ubiquitin-conjugating enzyme E2 variant 1
GATCCTCCAACAGCTGT	172	4	2	1	Hs.84981	2	NM_021141:Hs.84981:X-ray repair complementing defective repair in Chinese hamster cells 5 (double-strand-break rejoining; Ku autoantigen, 80kDa)
GATCCTTCCTGCAGTGG	172	9	4	3	Hs.334837	1	AL117583:Hs.334837:Williams Beuren syndrome chromosome region 20C
GATCGTTGTAATTGTTG	172	11	1	3	Hs.5683	1	AA876130:Hs.5683:DEAD/H (Asp-Glu-Ala-Asp/His) box polypeptide 15
GATCTCGGTAAAAATCT	172	4	2	1	Hs.79086	1	AA643000:Hs.79086:mitochondrial ribosomal protein L3
GATCTGGAGTTACCTGA	172	12	4	1	Hs.75243	1	AA912972:Hs.75243:bromodomain containing 2
GATCACCGGCGTGCCCG	171	23	0	0
GATCCGCCTGCCTCAGC	171	7	7775	217	REPEAT	0	*** WARNING >100 Genome Hits ***
GATCCTTCCTTCAACCC	171	6	1	2	Hs.75616	1	BC004375:Hs.75616:24-dehydrocholesterol reductase
GATCGCCGTTCTGGAAA	171	52	0	4	Hs.458222	22	AW474783:Hs.458222:Homo sapiens transcribed sequence with strong similarity to protein pir:EFHU1 (H.sapiens) EFHU1 translation elongation factor eEF-1 alpha-1 chain - human
GATCTCGCCACTGCACT	171	2	1765	59	REPEAT	0	*** WARNING >100 Genome Hits ***
GATCTGGTTGGGGTTTT	171	5	1	1	Hs.173381	2	NM_001386:Hs.173381:dihydropyrimidinase-like 2
GATCAGACAAATGTGTC	170	1	0	1	Hs.103804	1	NM_031844:Hs.103804:heterogeneous nuclear ribonucleoprotein U (scaffold attachment factor A)
GATCCACTGTCCGGCAG	170	10	2	2	Hs.191887	1	NM_006808:Hs.191887:protein translocation complex beta
GATCCTCCCACCTTGGC	170	3	5059	202	REPEAT	0	*** WARNING >100 Genome Hits ***
GATCTATCTTGTGTGTG	170	7	1	2	Hs.86896	3	NM_007371:Hs.86896:bromodomain containing 3
GATCAGACTGTTGCTTT	169	2	2	1	Hs.49007	1	AA580599:Hs.49007:poly(A) polymerase alpha
GATCAGCCCCCAAAGAA	169	4	1	1	Hs.74573	3	BC000553:Hs.74573:phospholipase D3
GATCCTAGCCAAGCCCC	169	29	1	1	Hs.67624	22	BF223023:Hs.67624:Homo sapiens transcribed sequences
GATCACAACACCAGTAC	168	30	1	2	Hs.75871	1	BC030721:Hs.75871:protein kinase C binding protein 1
GATCATTTTGGAACCAG	168	6	1	2	Hs.91728	2	NM_005033:Hs.91728:polymyositis/scleroderma autoantigen 1, 75kDa
GATCCAGGGTGTGTGTG	168	0	7	2	Hs.279929	1	AA449414:Hs.279929:gp25L2 protein
GATCCCCACAGTTTGGT	168	6	1	1	Hs.123090	1	AW665557:Hs.123090:SWI/SNF related, matrix associated, actin dependent regulator of chromatin, subfamily f, member 1
GATCCGCCCACCTCCCT	168	14	2	1	Hs.116724	24	BG331770:Hs.116724:aldo-keto reductase family 1, member B10 (aldose reductase)
GATCCTGAATCTGTATG	168	13	1	2	Hs.118910	1	AI887757:Hs.118910:tumor susceptibility gene 101
GATCGCACCACTGCACA	168	29	288	9	REPEAT	0	*** WARNING >100 Genome Hits ***
GATCGGCTTCGGCAATT	168	1	1	1	Hs.236556	1	BC008908:Hs.236556:hypothetical protein STRAIT11499
GATCGGGCCTTACCGTG	168	6	1	1	Hs.82124	2	NM_002291:Hs.82124:laminin, beta 1
GATCTGGAGTTGAGAGC	168	3	1	1	Hs.18552	1	AA054347:Hs.18552:E2IG2 protein
GATCCAAAGGAACCAGA	167	7	8	6	Hs.249247	5	BQ015231:Hs.249247:hypothetical protein LOC220988
GATCTTGATGGTGTTTC	167	1	4	3	Hs.89718	1	NM_004595:Hs.89718:spermine synthase
GATCAGATTGGGGGATG	166	0	1	2	Hs.324470	4	D67031:Hs.324470:adducin 3 (gamma)
GATCCCAAAATGCTGCG	166	9	1	1	Hs.27023	1	NM_016106:Hs.27023:chromosome 14 open reading frame 163
GATCCCTTTATGAACCT	166	0	3	3	Hs.77496	1	NM_003096:Hs.77496:small nuclear ribonucleoprotein polypeptide G
GATCCGCAGGGACATCC	166	2	1	2	Hs.405873	1	AF207640:Hs.405873:myo-inositol 1-phosphate synthase A1
GATCCGCAGTTATGAAG	165	11	1	1	Hs.107707	1	BC031336:Hs.107707:mitochondrial ribosomal protein S15
GATCTCTTATACAAGTT	165	75	0	0
GATCCAAAAGCCAGTCT	164	1	1	1	Hs.26412	1	AA761176:Hs.26412:ring finger protein 26
GATCCCGGATGACCAAA	164	11	0	1	Hs.250655	24	BX462156:Hs.250655:prothymosin, alpha (gene sequence 28)
GATCCGCTTAAAGATTG	164	11	1	1	Hs.14839	4	NM_002696:Hs.14839:polymerase (RNA) II (DNA directed) polypeptide G
GATCTCTTCAACAAGCT	164	18	9	24	Hs.425208	1	BC047449:Hs.425208:similar to CG13176-PA
GATCTGACCTGGTGAGA	164	22	3	2	Hs.76111	2	NM_004393:Hs.76111:dystroglycan 1 (dystrophin-associated glycoprotein 1)
GATCTGAGGACACTGCC	164	25	2	2	Hs.129867	3	BC047381:Hs.129867:DNA-dependent protein kinase catalytic subunit-interacting protein 2
GATCAACAAGGCCACGC	163	1	1	2	Hs.198269	1	AF044955:Hs.198269:NADH dehydrogenase (ubiquinone) 1 alpha subcomplex, 3, 9kDa
GATCAATGCCACTGACC	163	13	2	1	Hs.75692	1	AA446119:Hs.75692:asparagine synthetase
GATCCAGAAGCTGATGG	163	6	4	2	Hs.355930	1	AA279794:Hs.355930:stress-induced-phosphoprotein 1 (Hsp70/Hsp90-organizing protein)
GATCCAGTTCTAAACTT	163	15	8	3	Hs.419465	1	AA580408:Hs.419465:ribosomal protein L36a-like
GATCCCACTGGGGCCTT	163	1	1	2	Hs.31731	1	AA593939:Hs.31731:peroxiredoxin 5
GATCTTAGAGTCACTTT	163	7	2	2	Hs.396278	1	AL049356:Hs.396278:Sapiens mRNA; cDNA DKFZp566E233 (from clone DKFZp566E233)
GATCACCTGTGTATGTC	162	17	4	1	Hs.30299	3	BC021290:Hs.30299:IGF-II mRNA-binding protein 2
GATCACTGTTAATGATT	162	6	6	3	Hs.432121	1	AA284689:Hs.432121:peroxiredoxin 2
GATCACTTTGAATTGCT	162	0	1	1	Hs.77837	1	AA199697:Hs.77837:UDP-glucose pyrophosphorylase 2
GATCCCTTCTGAAGTTC	162	1	2	1	Hs.89278	5	BC051885:Hs.89278:chromosome 14 open reading frame 106
GATCCGATGCAGGGGAT	162	11	5	5	Hs.250655	14	BC003510:Hs.250655:prothymosin, alpha (gene sequence 28)
GATCTCTTTGACTGCTG	162	3	1	2	Hs.300711	1	AA522612:Hs.300711:annexin A5
GATCTGGGAAACCAACA	162	25	2	2	Hs.179902	1	NM_080546:Hs.179902:CDw92 antigen
GATCTGTCCATGTGGAA	162	17	1	1	Hs.20887	1	BC045829:Hs.20887:hypothetical protein FLJ10392
GATCAAAACCTGTTACT	161	14	2	1	Hs.278671	5	AB002334:Hs.278671:GRIP coiled-coil protein GCC185
GATCAACGTGGAAATCT	161	5	1	1	Hs.18368	5	AF314184:Hs.18368:SR rich protein
GATCAGATGGGGACACA	161	32	1	1	Hs.85100	1	NM_017491:Hs.85100:WD repeat domain 1
GATCCACCTGCCTCCGC	161	82	338	7	REPEAT	0	*** WARNING >100 Genome Hits ***
GATCCAGATTGGTCAAA	161	1	1	1	Hs.406043	1	AF014402:Hs.406043:phosphatidic acid phosphatase type 2A
GATCCTACGCTCACGGC	161	3	1	2	Hs.73625	1	AF070672:Hs.73625:kinesin family member 20A
GATCCTGTGCTTCTGCA	161	13	1	1	Hs.110771	1	AK025557:Hs.110771:Sapiens, clone IMAGE:6057297, mRNA
GATCGTTTTCTGATTTG	161	2	2	1	Hs.9456	1	AB010882:Hs.9456:SWI/SNF related, matrix associated, actin dependent regulator of chromatin, subfamily a, member 5
GATCTAAATAATTCTTG	161	25	441	0	REPEAT	0	*** WARNING >100 Genome Hits ***
GATCCTCATCTCTCACC	160	4	1009	7	REPEAT	0	*** WARNING >100 Genome Hits ***
GATCCTTGGCAGGTACC	160	7	2	1	Hs.356377	1	BC000821:Hs.356377:hypothetical protein LOC149603
GATCGCACATCCCTCCC	160	18	0	0
GATCGGGTGGCCGATGG	160	25	1	1	Hs.118893	5	AF200348:Hs.118893:Melanoma associated gene
GATCTCAGAGATGACCC	160	10	4	3	Hs.146409	1	CA307354:Hs.146409:cell division cycle 42 (GTP binding protein, 25kDa)
GATCTGCCCACCTTCCT	160	58	1	1	Hs.75692	24	AA629781:Hs.75692:asparagine synthetase
GATCTGGCAAAGAGAAT	160	13	1	1	Hs.215595	1	AA173487:Hs.215595:guanine nucleotide binding protein (G protein), beta polypeptide 1
GATCTGGTGAGCACCTT	160	12	1	1	Hs.15929	1	AJ420548:Hs.15929:hypothetical protein FLJ12910
GATCACCTGAGGACAGG	159	25	448	21	REPEAT	0	*** WARNING >100 Genome Hits ***
GATCATCTTGATGTCTA	159	17	8	4	Hs.194562	1	BM985159:Hs.194562:telomeric repeat binding factor (NIMA-interacting) 1
GATCCAGTTGTAGCTGC	159	12	0	2	Hs.421907	1	AA214594:Hs.421907:glioma tumor suppressor candidate region gene 2
GATCCCAGCAGGGTTTC	159	12	2	1	Hs.349261	22	BG716069:Hs.349261:Sapiens cDNA FLJ32454 fis, clone SKNMC1000007.
GATCTTTGCCAGGGGTC	159	3	1	1	Hs.9081	1	AA628074:Hs.9081:phenylalanyl-tRNA synthetase beta-subunit
GATCAACTCTAGGATTT	158	10	3	1	Hs.25035	1	AL080061:Hs.25035:chloride intracellular channel 4
GATCAGCTTTACCTATG	158	21	1	1	Hs.103180	1	AA491731:Hs.103180:DC2 protein
GATCCGCAGTGTGCTGG	158	7	1	1	Hs.78865	1	BC018115:Hs.78865:TAF6 RNA polymerase II, TATA box binding protein (TBP)-associated factor, 80kDa
GATCCGCCCCTAACAAC	158	89	0	0
GATCCGGAAGCGAATTC	158	25	1	3	Hs.7719	1	AB030711:Hs.7719:GABA(A) receptor-associated protein
GATCGGGCCACTGCACT	158	13	1256	37	REPEAT	0	*** WARNING >100 Genome Hits ***
GATCGTGAAAGGGAACG	158	2	1	2	Hs.180789	5	AL832314:Hs.180789:S164 protein
GATCACGCTCCCCGCCT	157	10	1	1	Hs.77269	1	BX101230:Hs.77269:guanine nucleotide binding protein (G protein), alpha inhibiting activity polypeptide 2
GATCCACTTTGTTGGTT	157	2	5	1	Hs.40154	1	AA810151:Hs.40154:jumonji homolog (mouse)
GATCCCAACAAGACCAC	157	4	1	1	Hs.433279	1	BC007901:Hs.433279:hypothetical protein BC007901
GATCCTGTTTCCCACCT	157	5	3	1	Hs.157236	1	BC001913:Hs.157236:vesicle amine transport protein 1 homolog (T californica)
GATCGCCCCCACCTCCA	157	20	1	1	Hs.74631	3	BC009040:Hs.74631:basigin (OK blood group)
GATCGCTTGAGCTCAGG	157	2	2343	117	REPEAT	0	*** WARNING >100 Genome Hits ***
GATCTACCCCGGACACC	157	5	0	1	Hs.184582	22	AA010560:Hs.184582:ribosomal protein L24
GATCTATCTTCAGACAG	157	19	2	1	Hs.180450	13	CB134461:Hs.180450:ribosomal protein S24
GATCTCAACCTTCGCTT	157	6	2	1	Hs.42644	1	AF118649:Hs.42644:thioredoxin-like 2
GATCTCCCCACTCTAGG	157	7	1	1	Hs.169902	5	K03195:Hs.169902:solute carrier family 2 (facilitated glucose transporter), member 1
GATCTGCATCCCCAAAA	157	13	3	3	Hs.432896	1	AA218542:Hs.432896:aldo-keto reductase family 1, member A1 (aldehyde reductase)
GATCCCTGGAGGCTCAG	156	5	2	1	Hs.195614	3	BC000463:Hs.195614:splicing factor 3b, subunit 3, 130kDa
GATCCGCATCATCAACA	156	11	1	3	Hs.301989	1	BI766663:Hs.301989:stabilin 1
GATCCTTCTCAAGAAGT	156	1	1	1	Hs.14963	5	NM_007192:Hs.14963:suppressor of Ty 16 homolog (S. cerevisiae)
GATCGAGGTGGAGAAGC	156	5	1	3	Hs.394389	1	AA126478:Hs.394389:peptidylprolyl isomerase B (cyclophilin B)
GATCTGGTTAAGTTGTG	156	8	2	4	Hs.303125	1	AA906505:Hs.303125:p53-induced protein PIGPC1
GATCACACCTGTGAATA	155	11	181	10	REPEAT	0	*** WARNING >100 Genome Hits ***
GATCACTTCATTGCCAC	155	15	1	1	Hs.130093	1	AA936528:Hs.130093:Homo sapiens transcribed sequence with weak similarity to protein sp:P78411 (H.sapiens) IRX5_HUMAN Iroquois-class homeodomain protein IRX-5 (Iroquois homeobox protein 5) (IRX-2A)
GATCACTTGAGGTCAGA	155	11	2348	72	REPEAT	0	*** WARNING >100 Genome Hits ***
GATCATAGTCTTAGGAG	155	13	2	2	Hs.75607	2	NM_002356:Hs.75607:myristoylated alanine-rich protein kinase C substrate
GATCATGAAGAAAATCA	155	5	3	1	Hs.79440	5	AF117108:Hs.79440:IGF-II mRNA-binding protein 3
GATCCTGGATTCACTCA	155	16	1	1	Hs.1516	3	BC016041:Hs.1516:insulin-like growth factor binding protein 4
GATCTTGGGAGATGTGG	155	1	1	1	Hs.111632	1	AA832115:Hs.111632:LSM3 homolog, U6 small nuclear RNA associated (S. cerevisiae)
GATCAAGGGGTCCAATC	154	11	7	4	Hs.458027	1	BC017874:Hs.458027:hypothetical gene supported by BC032461; NM_152789
GATCCTCTTCGCCAATC	154	14	1	1	Hs.154073	1	AA490891:Hs.154073:solute carrier family 35, member B1
GATCCTGAAATCTACTA	154	25	1	1	Hs.13493	1	AI004722:Hs.13493:like mouse brain protein E46
GATCCTGATGCTCATGG	154	13	3	1	Hs.274248	3	BC011832:Hs.274248:hypothetical protein FLJ20758
GATCCTTGACGAGGAGA	154	2	1	2	Hs.252587	1	AA041520:Hs.252587:pituitary tumor-transforming 1
GATCGAGACCACGGTGA	154	6	971	14	REPEAT	0	*** WARNING >100 Genome Hits ***
GATCTGCCAGGCTGGGG	154	2	3	1	Hs.234279	1	BC040410:Hs.234279:microtubule-associated protein, RP/EB family, member 1
GATCTTATTTGGAATTT	154	9	3	0	multiGenome	1000	3 genome locations
GATCAACAAGCAAGCCA	153	0	0	2	Hs.103561	1	AA533128:Hs.103561:ADP-ribosylation-like factor 6 interacting protein 4
GATCCCAAGTCCAGGAA	153	6	1	2	Hs.380093	1	AL832246:Hs.380093:Sapiens mRNA; cDNA DKFZp686N1377 (from clone DKFZp686N1377)
GATCCTTCAGTTACATA	153	2	2	2	Hs.18192	1	AA714041:Hs.18192:serine/arginine repetitive matrix 1
GATCTAAGAGTTACCTA	153	16	0	0
GATCTGTGTCTTGAAGC	153	4	1	1	Hs.77196	1	AA280897:Hs.77196:spectrin, alpha, non-erythrocytic 1 (alpha-fodrin)
GATCTTTCTTCCCAGCC	153	1	3	3	Hs.250581	1	AF113019:Hs.250581:SWI/SNF related, matrix associated, actin dependent regulator of chromatin, subfamily d, member 2
GATCAATCTTTTCCTTC	152	14	16	35	Hs.422118	1	AL581627:Hs.422118:eukaryotic translation elongation factor 1 alpha 1
GATCCAGTGGCAATTGT	152	1	0	1	Hs.333823	2	NM_014078:Hs.333823:mitochondrial ribosomal protein L13
GATCAAATGTATAGACT	151	5	2	1	Hs.79284	1	NM_002402:Hs.79284:mesoderm specific transcript homolog (mouse)
GATCATGAAGACCTGCT	151	7	5	7	Hs.381255	1	AA075568:Hs.381255:eukaryotic translation initiation factor 3, subunit 5 epsilon, 47kDa
GATCTTCGTGATACTGT	151	2	1	1	Hs.75188	1	AA553716:Hs.75188:WEE1 homolog (S. pombe)
GATCTTGAACCTGGTGC	151	14	1	1	Hs.55921	1	AA101957:Hs.55921:glutamyl-prolyl-tRNA synthetase
GATCAAGAAAGTGGGGG	150	2	2	2	Hs.75337	1	AL520884:Hs.75337:nucleolar and coiled-body phosphoprotein 1
GATCCCAGTCTCTGCCA	150	3	3	5	Hs.76686	1	AA156012:Hs.76686:glutathione peroxidase 1
GATCCGCCCACCTTGGC	150	7	7269	259	REPEAT	0	*** WARNING >100 Genome Hits ***
GATCCTCCCGCCTCAGC	150	12	3816	225	REPEAT	0	*** WARNING >100 Genome Hits ***
GATCCTGTGTGGAGAGG	150	0	2	1	Hs.82689	1	AA526422:Hs.82689:tumor rejection antigen (gp96) 1
GATCTCCCATGGGTCAC	150	6	2	3	Hs.406186	1	NM_005850:Hs.406186:splicing factor 3b, subunit 4, 49kDa
GATCTGGCCCGCCACCA	150	3	2	1	Hs.334515	2	NM_032805:Hs.334515:hypothetical protein FLJ14549
GATCATGATTTTGTAGT	149	6	3	1	Hs.79357	1	NM_002806:Hs.79357:proteasome (prosome, macropain) 26S subunit, ATPase, 6
GATCCAGATGACCGTGG	149	18	1	2	Hs.91773	1	BC000400:Hs.91773:protein phosphatase 2 (formerly 2A), catalytic subunit, alpha isoform
GATCCCCCACCCAAAAA	149	6	1	4	Hs.1432	3	BC013586:Hs.1432:protein kinase C substrate 80K-H
GATCTTGGCTTTCTCTT	149	6	9	22	Hs.389335	5	BE618616:Hs.389335:similar to ribosomal protein L13a; 60S ribosomal protein L13a; 23 kD highly basic protein
GATCAAGCTGTGTGACT	148	7	2	2	Hs.72241	3	BC000471:Hs.72241:mitogen-activated protein kinase kinase 2
GATCCTGGTGGGCACTG	148	4	2	1	Hs.243901	5	AF411226:Hs.243901:LYRIC/3D3
GATCGAAGCCTGTGTAA	148	3	1	1	Hs.30035	1	NM_004593:Hs.30035:splicing factor, arginine/serine-rich 10 (transformer 2 homolog, Drosophila)
GATCAGCGCCTGAGAAG	147	9	1	1	Hs.106070	1	H03254:Hs.106070:cyclin-dependent kinase inhibitor 1C (p57, Kip2)
GATCATCACTTACCCAC	147	1	1	1	Hs.237924	3	AF119864:Hs.237924:CGI-69 protein
GATCCAAACACCAAAAG	147	11	1	1	Hs.80988	5	NM_004369:Hs.80988:collagen, type VI, alpha 3
GATCCTAGTGAGGGATT	147	10	2	3	Hs.27258	3	AF275803:Hs.27258:Siah-interacting protein
GATCCTCTCCTTAGTCT	147	12	1	1	Hs.90375	1	AA079665:Hs.90375:hypothetical protein FLJ10597
GATCTAGTTCAGAAGGA	147	8	1	2	Hs.80988	1	NM_004369:Hs.80988:collagen, type VI, alpha 3
GATCTATGAAAGCGGGG	147	17	1	1	Hs.193063	22	AA132245:Hs.193063:Sapiens cDNA FLJ14201 fis, clone NT2RP3002955.
GATCTGAGGAGGCTTCG	147	3	2	1	Hs.198273	1	AA025301:Hs.198273:NADH dehydrogenase (ubiquinone) 1 beta subcomplex, 8, 19kDa
GATCAATGCAACGACGT	146	18	0	1	Hs.15591	1	AA506643:Hs.15591:COP9 subunit 6 (MOV34 homolog, 34 kD)
GATCATGAAAGGTGATA	146	16	3	4	COX2	15	Hs mtDNA, cytochrome c oxidase subunit II
GATCCAATCCATTCAGC	146	11	2	1	Hs.182255	3	BC005358:Hs.182255:NHP2 non-histone chromosome protein 2-like 1 (S. cerevisiae)
GATCCACCTGCTTATTT	146	3	1	1	Hs.171271	12	AI814131:Hs.171271:catenin (cadherin-associated protein), beta 1, 88kDa
GATCCCAGATGCAGTGA	146	14	1	1	Hs.106960	1	AI683652:Hs.106960:TAF10 RNA polymerase II, TATA box binding protein (TBP)-associated factor, 30kDa
GATCCCCAGAAGGACAA	146	2	3	7	Hs.425293	5	AA101207:Hs.425293:ribosomal protein L10a
GATCGCCGTTCTGGCTC	146	82	0	0
GATCGTCAAAAAGAGAA	146	1	7	7	Hs.169793	5	AA528727:Hs.169793:ribosomal protein L32
GATCGTTGTGGTGGACT	146	6	1	1	Hs.455539	24	XM_067369:Hs.455539:similar to Heterochronic gene LIN-41 isoform, B-box zinc finger, Filamin/ABP280 repeat and NHL repeat containing protein (123.8 kD) (lin-41)
GATCTCCTGGGACTCCG	146	2	1	3	Hs.9408	1	AA436860:Hs.9408:hypothetical protein MGC49942
GATCTGAATGAGATGGA	146	0	3	2	Hs.21907	1	NM_007067:Hs.21907:MYST histone acetyltransferase 2
GATCTTCCCACCTCACC	146	20	51	5	Hs.30237	22	AA443428:Hs.30237:Homo sapiens transcribed sequences
GATCTTCTGGGTTTAGT	146	1	1	1	Hs.263395	1	AF225425:Hs.263395:sema domain, transmembrane domain (TM), and cytoplasmic domain, (semaphorin) 6A
GATCAATCGTGCATCCT	145	28	1	3	Hs.336780	1	BU855846:Hs.336780:tubulin, beta polypeptide paralog
GATCATGGAAGGTCCTG	145	5	0	1	Hs.979	1	AI081296:Hs.979:pyruvate dehydrogenase (lipoamide) beta
GATCATGTTGATAATGC	145	7	0	2	Hs.9408	1	BC051802:Hs.9408:hypothetical protein MGC49942
GATCCGAGAGGGCATGG	145	7	1	1	Hs.82208	1	AA151761:Hs.82208:acyl-Coenzyme A dehydrogenase, very long chain
GATCTTGGGAGCGGGCG	145	10	1	1	Hs.24895	24	BE094422:Hs.24895:hypothetical gene supported by AK095693
GATCAGTTAGTAGGCTT	144	2	1	1	Hs.12314	1	AA488872:Hs.12314:Sapiens mRNA; cDNA DKFZp586C1019 (from clone DKFZp586C1019)
GATCCAAAGGCCGTTTT	144	6	1	1	Hs.181390	1	AY007134:Hs.181390:casein kinase 1, gamma 2
GATCAATTGTGCTTTAG	143	19	2	3	Hs.241567	1	BC018951:Hs.241567:RNA binding motif, single stranded interacting protein 1
GATCACCTGAGCCTGGG	143	32	1766	51	REPEAT	0	*** WARNING >100 Genome Hits ***
GATCCAAATGGATTACC	143	2	1	1	Hs.196437	1	AA527582:Hs.196437:chromosome 2 open reading frame 6
GATCCCATGGCTCTCAC	143	10	4	3	Hs.78040	1	AA079472:Hs.78040:KDEL (Lys-Asp-Glu-Leu) endoplasmic reticulum protein retention receptor 1
GATCTGACGTTTTCTAC	143	2	1	2	Hs.95697	1	AA550874:Hs.95697:liver-specific bHLH-Zip transcription factor
GATCTTAGTTGATATTT	143	5	1	1	Hs.86386	1	AA209330:Hs.86386:myeloid cell leukemia sequence 1 (BCL2-related)
GATCATCATGGCAAAAC	142	5	2	1	Hs.15071	1	AA149148:Hs.15071:chaperonin containing TCP1, subunit 8 (theta)
GATCCAAATCAGGAAAG	142	12	2	2	Hs.94	1	AA568808:Hs.94:DnaJ (Hsp40) homolog, subfamily A, member 1
GATCCAGCCCAGGGCGA	142	2	1	1	Hs.32951	3	BC011387:Hs.32951:solute carrier family 29 (nucleoside transporters), member 2
GATCCGTCAATCTTGGG	142	9	1	2	Hs.433960	1	AA043943:Hs.433960:ATP synthase, H+ transporting, mitochondrial F1 complex, O subunit (oligomycin sensitivity conferring protein)
GATCGCAGGGACACCAA	142	16	1	1	Hs.227133	1	AB014570:Hs.227133:apoptotic chromatin condensation inducer in the nucleus
GATCACTGGAGCTGTGG	141	16	4	4	Hs.181244	1	AA552693:Hs.181244:major histocompatibility complex, class I, A
GATCAGGAGCTCTTGTC	141	9	0	1	Hs.83419	1	BE798251:Hs.83419:KIAA0252 protein
GATCCTATGTTGCTGGA	141	25	2	1	Hs.151787	3	BC002360:Hs.151787:U5 snRNP-specific protein, 116 kD
GATCTATTTGGCCTCTC	141	8	1	2	Hs.56	1	AA533543:Hs.56:phosphoribosyl pyrophosphate synthetase 1
GATCAAGAAAGAAGAGA	140	8	5	1	Hs.103042	5	NM_005909:Hs.103042:microtubule-associated protein 1B
GATCAGAAGTACTCCAT	140	1	1	1	Hs.179718	1	BC007585:Hs.179718:v-myb myeloblastosis viral oncogene homolog (avian)-like 2
GATCAGTTTTTCCAAGA	140	10	2	2	Hs.108665	1	AF212940:Hs.108665:striatin, calmodulin binding protein 4
GATCATGGGGGCAGACA	140	8	10	2	Hs.407098	5	BC043647:Hs.407098:hypothetical protein LOC284578
GATCCAAACCAAGAAGA	140	16	501	8	REPEAT	0	*** WARNING >100 Genome Hits ***
GATCCAGCAATCCCACT	140	2	3979	19	REPEAT	0	*** WARNING >100 Genome Hits ***
GATCCTGAAGAGATTAA	140	1	5	2	Hs.446421	1	AI128849:Hs.446421:laminin receptor 1 (ribosomal protein SA, 67kDa)
GATCTGACCACTGTTCT	140	1	2	2	Hs.75807	1	NM_020992:Hs.75807:PDZ and LIM domain 1 (elfin)
GATCTGATGGGTTTATC	140	2	1014	15	REPEAT	0	*** WARNING >100 Genome Hits ***
GATCTTTGTGCCACACA	140	19	2	3	Hs.252831	1	AA084728:Hs.252831:reticulon 3
GATCACGCGGCATGTAT	139	9	1	4	Hs.437006	1	AJ345963:Hs.437006:Sapiens cDNA FLJ32554 fis, clone SPLEN1000106.
GATCCTAAAAGCAGCAA	139	25	468	4	REPEAT	0	*** WARNING >100 Genome Hits ***
GATCCTGAAGCAGCGGC	139	13	1	1	Hs.70582	3	AY148094:Hs.70582:DEAD (Asp-Glu-Ala-Asp) box polypeptide 54
GATCGAGGTGTGAGGTG	139	4	1	1	Hs.446467	2	NM_002332:Hs.446467:low density lipoprotein-related protein 1 (alpha-2-macroglobulin receptor)
GATCTACTTTCACATTC	139	2	2	2	Hs.737	1	AA737016:Hs.737:immediate early protein
GATCTAGAGGAGGATTT	139	77	3	2	Hs.406404	2	NM_031370:Hs.406404:heterogeneous nuclear ribonucleoprotein D (AU-rich element RNA binding protein 1, 37kDa)
GATCTCAACTGTAACAA	139	16	1	1	Hs.59757	1	BU153628:Hs.59757:zinc finger protein 281
GATCAAGGCAGTTCAGA	138	2	2	3	Hs.99872	3	U05237:Hs.99872:fetal Alzheimer antigen
GATCAAGGTCCTTTCCG	138	13	1	3	Hs.77899	1	AA483569:Hs.77899:tropomyosin 1 (alpha)
GATCCCAAACATTACTT	138	15	0	0
GATCTTGCCACTGCACT	138	8	2123	52	REPEAT	0	*** WARNING >100 Genome Hits ***
GATCACGAGGTCAAGAG	137	17	8964	264	REPEAT	0	*** WARNING >100 Genome Hits ***
GATCAGTGCAGTTATGT	137	18	2	1	Hs.401145	5	NM_005612:Hs.401145:RE1-silencing transcription factor
GATCCACTGTTGGGGCC	137	8	1	1	Hs.6762	4	D84223:Hs.6762:leucyl-tRNA synthetase
GATCCCTCCCTTCCTCC	137	9	2	0	multiGenome	1000	2 genome locations
GATCCGCCATCTAATGA	137	4	1	1	Hs.20509	23	BC000774:Hs.20509:hepatitis B virus x associated protein
GATCCTAAGAAGGGGGC	137	3	1	1	Hs.306079	1	AF077032:Hs.306079:protein transport protein SEC61 alpha subunit isoform 1
GATCGACCTGAGCACAG	137	6	1	1	Hs.75412	1	AA582031:Hs.75412:arginine-rich, mutated in early stage tumors
GATCGCCGTTCTGGGAA	137	129	0	4	Hs.406285	22	AI351808:Hs.406285:similar to elongation factor 1 alpha
GATCTCATTATTTCGGT	137	9	1	1	Hs.380833	5	AF055033:Hs.380833:insulin-like growth factor binding protein 5
GATCTGAAGCACAGTAA	137	9	1	1	Hs.4193	1	AB050468:Hs.4193:leucine-rich repeats and immunoglobulin-like domains 1
GATCTGTCCACATTAGG	137	1	2	1	Hs.21851	22	AL547507:Hs.21851:Sapiens, clone IMAGE:5288080, mRNA
GATCTGTTTTGTACTTT	137	5	7	3	Hs.180780	1	AA126787:Hs.180780:TERA protein
GATCAAAAACTATTTGG	136	5	2	1	Hs.171271	1	AA165205:Hs.171271:catenin (cadherin-associated protein), beta 1, 88kDa
GATCAACAGTTACTGTG	136	11	3	2	Hs.77608	4	NM_003769:Hs.77608:splicing factor, arginine/serine-rich 9
GATCAGAAGTCTCAGGA	136	14	1	1	Hs.149436	5	NM_004521:Hs.149436:kinesin family member 5B
GATCAGTTGGAAGAATG	136	3	1	1	Hs.279681	4	AF132361:Hs.279681:heterogeneous nuclear ribonucleoprotein H3 (2H9)
GATCATGAATAGGAGCC	136	1	2	4	Hs.447016	1	BM682231:Hs.447016:similar to acetyl-Coenzyme A acyltransferase 2 (mitochondrial 3-oxoacyl-Coenzyme A thiolase)
GATCGCACACATGCTTT	136	3	1	4	Hs.81361	1	BC001616:Hs.81361:heterogeneous nuclear ribonucleoprotein A/B
GATCGCCGTTCTGGTCT	136	88	0	0
GATCGCCGTTCTGGTGT	136	32	0	0
GATCTTTTTTTTCCTTA	136	7	3	3	Hs.119571	1	AA577117:Hs.119571:collagen, type III, alpha 1 (Ehlers-Danlos syndrome type IV, autosomal dominant)
GATCAAAACCGAAGAAA	135	8	2	1	Hs.69559	2	NM_015172:Hs.69559:HBxAg transactivated protein 2
GATCCAGCCAGGCATCT	135	7	2	2	Hs.77929	1	AA830805:Hs.77929:excision repair cross-complementing rodent repair deficiency, complementation group 3 (xeroderma pigmentosum group B complementing)
GATCGACTTTGTGTCTC	135	12	1	1	Hs.84152	3	BC000440:Hs.84152:cystathionine-beta-synthase
GATCGTGCCACTGCACA	135	21	322	11	REPEAT	0	*** WARNING >100 Genome Hits ***
GATCTCCGTGGCTTTGG	135	10	1	1	Hs.170171	3	BC011700:Hs.170171:glutamate-ammonia ligase (glutamine synthase)
GATCTGACTAACTTCAC	135	3	1	2	Hs.15250	1	AF069301:Hs.15250:peroxisomal D3,D2-enoyl-CoA isomerase
GATCTGCATTGGAAGAG	135	0	1	1	Hs.10177	22	AK057039:Hs.10177:pleckstrin homology domain interacting protein
GATCTGCTTGGGATGAT	135	17	0	1	Hs.240534	1	AF007145:Hs.240534:1-acylglycerol-3-phosphate O-acyltransferase 1 (lysophosphatidic acid acyltransferase, alpha)
GATCTTCTTCAGGAAAA	135	9	1	1	Hs.168095	5	AF265230:Hs.168095:ring finger protein 20
GATCTTGATGGAGTGCC	135	8	2	2	Hs.7976	5	BC028110:Hs.7976:U2-associated SR140 protein
GATCACACCAACCAACC	134	22	0	0
GATCCCATCTCAAATCA	134	11	2	2	Hs.75607	4	AA279086:Hs.75607:myristoylated alanine-rich protein kinase C substrate
GATCTACTGCAAATCCT	134	3	3	1	Hs.10526	1	BC000992:Hs.10526:cysteine and glycine-rich protein 2
GATCTGAGCCGGTCGAG	134	0	1	2	Hs.283655	1	AF098668:Hs.283655:lysophospholipase II
GATCAACCTGAGCGTGG	133	7	1	1	Hs.55682	1	AA488544:Hs.55682:eukaryotic translation initiation factor 3, subunit 7 zeta, 66/67kDa
GATCCAGTACGCCTGCC	133	3	1	1	Hs.274464	3	BC004821:Hs.274464:diaphorase (NADH) (cytochrome b-5 reductase)
GATCCGCCTGGCAGCCA	133	13	1	1	Hs.77060	1	AA070997:Hs.77060:proteasome (prosome, macropain) subunit, beta type, 6
GATCCTTGCGTGCTGAA	133	0	1	1	Hs.195432	1	AA565719:Hs.195432:aldehyde dehydrogenase 2 family (mitochondrial)
GATCCTTTCAGCTGCCA	133	3	2	1	Hs.48924	1	NM_177949:Hs.48924:armadillo repeat protein ALEX2
GATCTGTGGAGAATGTA	133	10	1	1	Hs.279518	1	AA133695:Hs.279518:amyloid beta (A4) precursor-like protein 2
GATCTGTGTGCCCCAGC	133	3	1	3	Hs.350424	2	NM_144600:Hs.350424:hypothetical protein FLJ31153
GATCTTTTTCCTTTGTG	133	16	5	1	Hs.6631	1	NM_017792:Hs.6631:hypothetical protein FLJ20373
GATCACTTTTGTCTGAT	132	9	1	1	Hs.77152	1	AA040729:Hs.77152:MCM7 minichromosome maintenance deficient 7 (S. cerevisiae)
GATCAGCTCAATTTGCT	132	8	1	1	Hs.117950	3	BC019255:Hs.117950:phosphoribosylaminoimidazole carboxylase, phosphoribosylaminoimidazole succinocarboxamide synthetase
GATCATGCCACTACACT	132	7	1838	58	REPEAT	0	*** WARNING >100 Genome Hits ***
GATCCAGGGAATGAAAA	132	2	3	1	Hs.181418	1	BM971160:Hs.181418:KIAA0152 gene product
GATCCAGTGACAGCAGG	132	14	3	4	Hs.246112	1	AA219239:Hs.246112:U5 snRNP-specific protein, 200-KD
GATCCATATGTACCAGA	132	2	1	2	Hs.204501	1	AA829841:Hs.204501:hypothetical protein FLJ10534
GATCCGTCCTGAGCGTG	132	11	1	1	Hs.78409	1	BC033715:Hs.78409:collagen, type XVIII, alpha 1
GATCCTCGGGAAGAACA	132	20	1	1	Hs.171880	1	AA639156:Hs.171880:polymerase (RNA) II (DNA directed) polypeptide A, 220kDa
GATCCTCTGGACACGTA	132	3	1	1	Hs.239752	1	AA079138:Hs.239752:nuclear receptor subfamily 2, group F, member 6
GATCCTGGGGACTGCCC	132	5	20	12	Hs.378011	1	AA177049:Hs.378011:ribosomal protein L12
GATCTCAGTGTGGTGTG	132	3	2	1	Hs.16411	5	AF441770:Hs.16411:THO complex 2
GATCTGCCGTGCCCACC	132	1	1	1	Hs.2903	1	AF097996:Hs.2903:protein phosphatase 4 (formerly X), catalytic subunit
GATCTGCTGAAGTCAGA	132	12	1	1	Hs.406496	3	NM_017741:Hs.406496:hypothetical protein FLJ20280
GATCTGGATGGAGTTGT	132	4	1	2	Hs.2575	1	AK025380:Hs.2575:calpain 1, (mu/I) large subunit
GATCTTGAATCACTTGA	132	0	1	1	Hs.180383	2	BC003143:Hs.180383:dual specificity phosphatase 6
GATCAAGCAAGAACCAG	131	19	3	2	Hs.278589	3	U77948:Hs.278589:general transcription factor II, i
GATCACTTGTTGTTTTT	131	11	0	0
GATCCAGAAGGCATGGG	131	1	2	1	Hs.149436	5	NM_004521:Hs.149436:kinesin family member 5B
GATCCCCCAAAGTGTGC	131	11	3	1	Hs.27769	1	AA533275:Hs.27769:chromosome 14 open reading frame 69
GATCCTCTCTGTCTCCT	131	0	3	1	Hs.294141	14	BU588657:Hs.294141:Homo sapiens transcribed sequence with weak similarity to protein ref:NP_060265.1 (H.sapiens) hypothetical protein FLJ20378 [Homo sapiens]
GATCCTGTTCGGGAGTT	131	12	1	1	Hs.97837	22	AL390134:Hs.97837:hypothetical protein LOC112868
GATCGCTTCCTGGTCCT	131	9	1	1	Hs.78888	1	AV716147:Hs.78888:diazepam binding inhibitor (GABA receptor modulator, acyl-Coenzyme A binding protein)
GATCTCACATGAAAGGT	131	3	1	1	Hs.37196	22	BU542589:Hs.37196:putative G protein coupled receptor
GATCTCAGTTCTGCGTT	131	0	1	3	Hs.284146	1	BI859606:Hs.284146:RCC1-like
GATCTGTGTCCAAAAGT	131	3	1	1	Hs.289068	1	BQ050798:Hs.289068:Sapiens cDNA FLJ11918 fis, clone HEMBB1000272.
GATCAAACTTCCATATT	130	3	7	2	Hs.356270	2	NM_003002:Hs.356270:succinate dehydrogenase complex, subunit D, integral membrane protein
GATCAAGGTCTGCAAGG	130	1	3	2	Hs.3100	1	AA446904:Hs.3100:lysyl-tRNA synthetase
GATCCAAGGAACTATTC	130	15	1	1	Hs.61152	2	NM_001439:Hs.61152:exostoses (multiple)-like 2
GATCCCCAGTTCCTATA	130	6	1	1	Hs.3758	1	AA427925:Hs.3758:COP9 constitutive photomorphogenic homolog subunit 7A (Arabidopsis)
GATCGCCGTTCTGGTGG	130	9	0	0
GATCTGCATCAGTTGTA	130	0	1	2	Hs.10029	2	NM_001814:Hs.10029:cathepsin C
GATCTGGGTGTCCTGAC	130	0	2	3	Hs.273330	1	BC007649:Hs.273330:agrin
GATCAAGTAAGCCTAAA	129	14	2	2	Hs.71618	1	NM_020357:Hs.71618:PEST-containing nuclear protein
GATCAGCGATTAGTTCT	129	2	9	11	Hs.184014	12	CD247981:Hs.184014:ribosomal protein L31
GATCCGGGCGGGCCCCG	129	2	1	1	Hs.21756	2	NM_005875:Hs.21756:translation factor sui1 homolog
GATCCTCCCACCTCCCT	129	21	12	2	Hs.158515	5	BC010117:Hs.158515:hypothetical protein MGC13038
GATCTCTCTCTTCTCGC	129	5	1	5	Hs.334330	1	BU783169:Hs.334330:calmodulin 3 (phosphorylase kinase, delta)
GATCAAAGTGGTAAAGA	128	7	2	1	Hs.418467	1	AA528163:Hs.418467:kinectin 1 (kinesin receptor)
GATCAGATATACGAGAA	128	12	0	1	Hs.376253	3	AF154108:Hs.376253:heat shock protein 75
GATCCATCAGTCATGTA	128	4	1	3	Hs.150580	1	AA115433:Hs.150580:putative translation initiation factor
GATCCTGTAGGTCAAAT	128	2	1	2	Hs.90073	1	AI198839:Hs.90073:CSE1 chromosome segregation 1-like (yeast)
GATCCTTAGCTGAAGAA	128	6	1	1	Hs.61828	1	AW411328:Hs.61828:amyloid beta precursor protein binding protein 1, 59kDa
GATCTTGGTAGTATCCC	128	8	1	1	Hs.119177	1	AA152304:Hs.119177:ADP-ribosylation factor 3
GATCAAAAAGAACAGAA	127	3	4	2	Hs.427152	1	AA531317:Hs.427152:hypothetical protein PRO2900
GATCATTTGACAACTGA	127	13	1	4	Hs.378011	1	BX398810:Hs.378011:ribosomal protein L12
GATCCAGTACTTGGCAG	127	3	1	1	Hs.8258	2	NM_015578:Hs.8258:DKFZP434D1335 protein
GATCCTGTGAGAATGTG	127	13	3	1	Hs.436518	1	AI274305:Hs.436518:Homo sapiens transcribed sequence with strong similarity to protein pdb:1BGM (E. coli) O Chain O, Beta-Galactosidase (Chains I-P)
GATCGCCCCCACCTCCC	127	7	0	0
GATCGGCAAGCCCCACC	127	8	0	6	Hs.356360	1	BE300535:Hs.356360:similar to ribosomal protein S2; 40S ribosomal protein S2
GATCTACTCCTTCAGAA	127	0	2	3	Hs.20993	2	NM_016258:Hs.20993:high-glucose-regulated protein 8
GATCTCCTATGAGAACA	127	8	3	3	Hs.82911	1	BC018662:Hs.82911:protein tyrosine phosphatase type IVA, member 2
GATCTGAAGCCAGAGAA	127	7	3	3	Hs.95577	3	BC003644:Hs.95577:cyclin-dependent kinase 4
GATCTGGAACTAATGGC	127	8	1	1	Hs.91299	3	BC010073:Hs.91299:guanine nucleotide binding protein (G protein), beta polypeptide 2
GATCTGTCTGCCTTCCT	127	13	2	4	Hs.355819	1	AA632231:Hs.355819:homolog of yeast Tim50
GATCTTCAATGGCTTTT	127	1	3	2	Hs.401274	1	AL110298:Hs.401274:solute carrier family 2 (facilitated glucose transporter), member 14
GATCTTTTCATCAAGGC	127	12	4	1	Hs.180446	5	L38951:Hs.180446:karyopherin (importin) beta 1
GATCAAAGCAACCCAAA	126	12	3	1	Hs.301266	5	NM_000356:Hs.301266:Treacher Collins-Franceschetti syndrome 1
GATCAAGAGCAGTGCTT	126	14	2	2	Hs.70333	1	AA282982:Hs.70333:WW domain-containing adapter with a coiled-coil region
GATCAGTTAAACCAGCT	126	13	28	0	multiGenome	1000	28 genome locations
GATCCCAACTTTCCTAA	126	1	1	1	Hs.44143	5	AF177387:Hs.44143:polybromo 1
GATCCCATCCTGAGACC	126	5	1	3	Hs.334686	1	AK025241:Hs.334686:ASC-1 complex subunit P100
GATCCCATGTTAGCTAC	126	8	1	1	Hs.84318	1	BC018126:Hs.84318:replication protein A1, 70kDa
GATCCTCAAGTGCCCAT	126	8	2	1	Hs.457459	1	AA744686:Hs.457459:similar to RIKEN cDNA 1110046B24
GATCCTGCTCTTGACAG	126	11	1	1	Hs.43847	1	NM_033114:Hs.43847:MADP-1 protein
GATCGCTGAAGGAAAAG	126	7	1	1	Hs.42390	24	AA886700:Hs.42390:nasopharyngeal carcinoma susceptibility protein
GATCGTTTCCCTTGCTG	126	2	3	1	Hs.75249	5	BC010281:Hs.75249:ADP-ribosylation factor-like 6 interacting protein
GATCTCCTAAAAAGCCT	126	6	2	3	Hs.433581	5	BC040436:Hs.433581:splicing factor, arginine/serine-rich 11
GATCTGCTTTTACTTTG	126	6	6	4	Hs.155291	1	AA830098:Hs.155291:basic leucine zipper and W2 domains 1
GATCAACTGGAACCTCT	125	9	2	1	Hs.392837	1	AA768092:Hs.392837:phosphogluconate dehydrogenase
GATCAGACACACAGCGC	125	6	1	1	Hs.334802	3	BC021095:Hs.334802:hypothetical protein FLJ10101
GATCAGACCGCTCAAAG	125	5	1	1	Hs.25298	1	AA527442:Hs.25298:KIAA1813 protein
GATCAGTTGTTCCCAAC	125	3	2	1	Hs.5297	5	AF193059:Hs.5297:DKFZP564A2416 protein
GATCATACCACTGCACT	125	29	3856	111	REPEAT	0	*** WARNING >100 Genome Hits ***
GATCATGAATCTCTAAT	125	8	1	1	Hs.223014	22	BG620654:Hs.223014:ornithine decarboxylase antizyme inhibitor
GATCCAAGTTGAGATTT	125	1	2	1	Hs.87417	1	BC023504:Hs.87417:cathepsin L2
GATCCCAGTTCTGATAC	125	5	2	1	Hs.279868	1	AF090385:Hs.279868:SUMO-1 activating enzyme subunit 1
GATCCTCCTGCCTCCGC	125	22	157	12	REPEAT	0	*** WARNING >100 Genome Hits ***
GATCTACAATGAGATAT	125	5	1	3	Hs.152707	24	BG569401:Hs.152707:glioblastoma amplified sequence
GATCTAGGAAGTGGAAT	125	4	3	2	Hs.146409	13	BM969658:Hs.146409:cell division cycle 42 (GTP binding protein, 25kDa)
GATCTTCAAGAAGCTGA	125	9	1	1	Hs.16533	5	AF458589:Hs.16533:protein phosphatase 1, regulatory (inhibitor) subunit 12A
GATCAAAACAAACAATC	124	10	2	3	Hs.401787	1	BM560134:Hs.401787:peptidylprolyl isomerase A (cyclophilin A)
GATCAAGAAAAAAAAAA	124	7	41	14	Hs.306480	5	BQ008801:Hs.306480:Sapiens mRNA; cDNA DKFZp761E2112 (from clone DKFZp761E2112)
GATCCTGACCTCCTCCA	124	21	2	2	Hs.433630	3	BC001702:Hs.433630:chromosome 14 open reading frame 112
GATCGCACATCCCTGCG	124	12	1	1	Hs.7957	1	AA843525:Hs.7957:adenosine deaminase, RNA-specific
GATCGTGCCACTACACT	124	7	1109	38	REPEAT	0	*** WARNING >100 Genome Hits ***
GATCGTGCCACTGCACG	124	16	137	7	REPEAT	0	*** WARNING >100 Genome Hits ***
GATCTGCACAGTTTGGT	124	8	2	1	Hs.23643	2	NM_016542:Hs.23643:Mst3 and SOK1-related kinase
GATCTGCTCTCCTTGTC	124	5	1	1	Hs.15580	1	AK025929:Hs.15580:leukocyte receptor cluster (LRC) member 5
GATCTTGTAGCGGATGA	124	8	0	1	Hs.251871	3	BC009408:Hs.251871:CTP synthase
GATCACGAGGTCGGGAG	123	9	1067	64	REPEAT	0	*** WARNING >100 Genome Hits ***
GATCAGAGACCTGCAGA	123	3	1	2	Hs.77495	1	AK026971:Hs.77495:UBX domain containing 2
GATCATCTTGTGCCAAG	123	14	2	2	Hs.446390	1	BC047493:Hs.446390:KIAA1265 protein
GATCCCAACAAAGATAC	123	11	2	2	Hs.78825	5	AB018266:Hs.78825:matrin 3
GATCTAACTTTGGCTAC	123	9	1	1	Hs.346918	1	BC005265:Hs.346918:proteasome (prosome, macropain) subunit, alpha type, 3
GATCAGGGCAGCCGGGG	122	17	1	1	Hs.25817	1	NM_017797:Hs.25817:BTB (POZ) domain containing 2
GATCATGCAGACGGACG	122	9	1	1	Hs.356742	3	BC010025:Hs.356742:DR1-associated protein 1 (negative cofactor 2 alpha)
GATCCCTGTCCTCCTGG	122	9	4	2	Hs.90572	1	AL157486:Hs.90572:PTK7 protein tyrosine kinase 7
GATCCGTATGGCCAACG	122	4	1	1	Hs.76698	4	AB022427:Hs.76698:stress-associated endoplasmic reticulum protein 1
GATCCTCCTACCTCAGC	122	16	3493	103	REPEAT	0	*** WARNING >100 Genome Hits ***
GATCGAACTGTCCAACA	122	15	1	1	Hs.41587	5	AF057299:Hs.41587:RAD50 homolog (S. cerevisiae)
GATCGCCCCCATGCCGC	122	0	1	1	Hs.406277	1	BC007684:Hs.406277:splicing factor 3a, subunit 1, 120kDa
GATCTGCAAGTCCCGGA	122	21	2	3	Hs.288908	22	AW503815:Hs.288908:hypothetical gene supported by AK024540; AY007122; BC001855
GATCTTAAACATCGATC	122	8	0	0
GATCTTAGTGAATGTGT	122	5	1	3	Hs.452105	1	BU686226:Hs.452105:Homo sapiens transcribed sequence with moderate similarity to protein ref:NP_056023.1 (H.sapiens) KIAA0874 protein [Homo sapiens]
GATCAAAGTTGCAGGAC	121	18	2	1	Hs.81548	2	NM_001359:Hs.81548:2,4-dienoyl CoA reductase 1, mitochondrial
GATCAAAGTTGTCATGA	121	4	1	1	Hs.24379	3	BC032717:Hs.24379:MUM2 protein
GATCAATACAGGAAACC	121	8	1	1	Hs.181174	1	BC020852:Hs.181174:similar to RIKEN cDNA 1110001O19
GATCAATTCACTTAAAA	121	8	6	1	Hs.406660	1	AA225539:Hs.406660:thymopoietin
GATCACCGACTGAAAAT	121	10	1	1	Hs.75424	1	AA158021:Hs.75424:inhibitor of DNA binding 1, dominant negative helix-loop-helix protein
GATCACGCCACTACACT	121	36	1037	37	REPEAT	0	*** WARNING >100 Genome Hits ***
GATCCACAGGCAGAGCC	121	1	2	2	Hs.155742	1	AA767300:Hs.155742:glyoxylate reductase/hydroxypyruvate reductase
GATCCTCAGAACTTCTC	121	2	1	1	Hs.76913	1	AA043239:Hs.76913:proteasome (prosome, macropain) subunit, alpha type, 5
GATCCTGAGGACCCGGG	121	1	2	1	Hs.121549	1	AF014807:Hs.121549:CDP-diacylglycerol--inositol 3-phosphatidyltransferase (phosphatidylinositol synthase)
GATCCTTCTCTGCTAGA	121	21	2	1	Hs.18016	1	BC037740:Hs.18016:Sapiens, clone IMAGE:5259584, mRNA
GATCTATGAAAATGTGT	121	10	4	1	Hs.457930	1	BM715384:Hs.457930:similar to Adapter-related protein complex 1 sigma 1B subunit (Sigma-adaptin 1B) (Adaptor protein complex AP-1 sigma-1B subunit) (Golgi adaptor HA1/AP1 adaptin sigma-1B subunit) (Clathrin assembly protein complex 1 sigma-1B small chain)
GATCTCACAAGAAGCCT	121	14	4	2	Hs.31053	1	AI148860:Hs.31053:cytoskeleton-associated protein 1
GATCTGATGGACTAGGT	121	11	1	1	Hs.74471	12	AI373939:Hs.74471:gap junction protein, alpha 1, 43kDa (connexin 43)
GATCTTCACCAACAAGG	121	6	2	1	Hs.150595	3	AF005418:Hs.150595:cytochrome P450, family 26, subfamily A, polypeptide 1
GATCAAGCTGTCCGAAC	120	2	1	2	Hs.429898	1	BC036555:Hs.429898:Sapiens, Similar to leukotriene A4 hydrolase, clone IMAGE:5266577, mRNA
GATCAGGGCCCACTGAT	120	2	0	1	Hs.80506	1	NM_003090:Hs.80506:small nuclear ribonucleoprotein polypeptide A'
GATCATCCGCAGGCTAT	120	9	1	1	Hs.7567	1	BC026006:Hs.7567:Sapiens cDNA: FLJ21962 fis, clone HEP05564.
GATCCAACCCTCTTATT	120	6	1	1	Hs.182793	2	NM_016548:Hs.182793:golgi phosphoprotein 2
GATCCACGGGGGCGCCG	120	13	3	3	Hs.174070	1	AA827720:Hs.174070:ubiquitin carrier protein
GATCCCTCCTCACTTGC	120	17	1	2	Hs.118625	1	BX436872:Hs.118625:hexokinase 1
GATCCTCATGAATGACT	120	5	3	1	Hs.9534	1	AA614053:Hs.9534:signal peptidase complex (18kD)
GATCCTGTTTCAGCTAA	120	0	1	1	Hs.75216	5	NM_002840:Hs.75216:protein tyrosine phosphatase, receptor type, F
GATCGAGTCTATACGCT	120	2	1	1	Hs.14317	1	AA155999:Hs.14317:nucleolar protein family A, member 3 (H/ACA small nucleolar RNPs)
GATCGCGAATAAAAATC	120	4	1	3	Hs.233936	1	AA088195:Hs.233936:myosin regulatory light chain MRLC2
GATCGGATATTCCTTCC	120	4	1	1	Hs.75617	1	AK025912:Hs.75617:collagen, type IV, alpha 2
GATCTGTTTATGCGATA	120	4	1	1	Hs.179902	4	BC049203:Hs.179902:CDw92 antigen
GATCTTCTCTTCCCAAC	120	2	2	1	Hs.171955	1	BC032583:Hs.171955:trophinin associated protein (tastin)
GATCAAAGGAGAAACAA	119	16	2	2	Hs.76847	1	AA026517:Hs.76847:alpha glucosidase II alpha subunit
GATCACTGAGTGTACAG	119	3	1	1	Hs.178710	1	AA074736:Hs.178710:clathrin, heavy polypeptide (Hc)
GATCAGCTCTCCAAAAA	119	2	3	2	Hs.26002	1	NM_003893:Hs.26002:LIM domain binding 1
GATCAGTTGAAAGACTT	119	7	2	1	Hs.49753	5	AF322916:Hs.49753:uveal autoantigen with coiled-coil domains and ankyrin repeats
GATCATGATTTGCCACA	119	16	1	1	Hs.75260	1	AA135725:Hs.75260:pleckstrin homology domain containing, family C (with FERM domain) member 1
GATCCAGAGGCTCAGTA	119	2	1	2	Hs.79058	4	NM_003168:Hs.79058:suppressor of Ty 4 homolog 1 (S. cerevisiae)
GATCGCCGTTCTGGGGG	119	33	0	1	Hs.74368	25	BG326427:Hs.74368:cytoskeleton-associated protein 4
GATCTCCCTGCCCCCAC	119	4	2	2	Hs.343258	3	BC001951:Hs.343258:proliferation-associated 2G4, 38kDa
GATCTTCTAATGGTCCA	119	10	1	1	Hs.64056	1	AI189401:Hs.64056:p21/Cdc42/Rac1-activated kinase 1 (STE20 homolog, yeast)
GATCACAACGAAGAAGA	118	10	2	3	Hs.326159	5	NM_004735:Hs.326159:leucine rich repeat (in FLII) interacting protein 1
GATCACCCGAGCACTTA	118	3	1	1	Hs.279727	23	BC033283:Hs.279727:hypothetical protein LOC92312
GATCAGTTGAAGGCACA	118	20	1	1	Hs.283740	1	NM_020189:Hs.283740:DC6 protein
GATCATTCAGGCCAAGA	118	4	0	0
GATCCCCACTGTCAATG	118	3	1	1	Hs.18142	1	AA643706:Hs.18142:arrestin, beta 2
GATCCCTTTGCTGTGAG	118	6	1	1	Hs.9329	1	AA534688:Hs.9329:chromosome 20 open reading frame 1
GATCGCACAGACTGACA	118	1	0	0
GATCTGTGAACCCCTGG	118	6	1	1	Hs.97932	1	BC025659:Hs.97932:leukocyte cell derived chemotaxin 1
GATCTTCCCATTCACAG	118	3	1	1	Hs.151134	22	BF981957:Hs.151134:oxidase (cytochrome c) assembly 1-like
GATCTTTTTACAGTATC	118	4	2	1	Hs.356386	1	AA161468:Hs.356386:RAB7, member RAS oncogene family
GATCAAAACCCACCATG	117	0	22	8	Hs.454283	5	AF379624:Hs.454283:similar to AB25
GATCAACCTCACCAACT	117	8	1	0	chr6	1000	chr6:16111967-16111983
GATCAGCACTCTACCAC	117	3	1	2	Hs.23960	1	AA487189:Hs.23960:cyclin B1
GATCCAGAATACCCTGA	117	4	1	1	Hs.90107	1	AA173260:Hs.90107:adhesion regulating molecule 1
GATCCAGACGCAAGATG	117	1	0	2	Hs.424468	1	NM_004528:Hs.424468:microsomal glutathione S-transferase 3
GATCCATTAAGTAAACA	117	14	3	1	Hs.78771	5	AB062432:Hs.78771:phosphoglycerate kinase 1
GATCCCAGGATTCAGTA	117	7	1	2	Hs.75512	1	AA602871:Hs.75512:neural precursor cell expressed, developmentally down-regulated 8
GATCCGGCAACATCAAC	117	3	1	3	Hs.78409	1	AF018081:Hs.78409:collagen, type XVIII, alpha 1
GATCGCCTTAATACCAG	117	1	1	1	Hs.9691	1	NM_006572:Hs.9691:guanine nucleotide binding protein (G protein), alpha 13
GATCGTCACGCTCGCAT	117	6	1	2	Hs.75102	1	AA446841:Hs.75102:alanyl-tRNA synthetase
GATCGTGCGGCCGCGGC	117	7	1	1	Hs.101448	1	AI033836:Hs.101448:metastasis associated 1
GATCTGAAGTGTGAGTA	117	2	2	1	Hs.336224	3	BC035056:Hs.336224:transmembrane protein with EGF-like and two follistatin-like domains 1
GATCTGATGTTCCTTTT	117	6	1	2	Hs.278544	1	AA482215:Hs.278544:acetyl-Coenzyme A acetyltransferase 2 (acetoacetyl Coenzyme A thiolase)
GATCTTAGCTGTGGGGT	117	2	0	1	Hs.75137	1	NM_014766:Hs.75137:KIAA0193 gene product
GATCTTGACCTTATTCA	117	10	2	1	Hs.7045	1	AF226049:Hs.7045:GL004 protein
GATCATTCTGACTTACA	116	7	1	1	Hs.406503	1	AI566861:Hs.406503:kelch domain containing 3
GATCCAAACAAATACAC	116	1	3	1	Hs.82425	1	AA165439:Hs.82425:actin related protein 2/3 complex, subunit 5, 16kDa
GATCCACCATTTTACCA	116	4	1	1	Hs.81800	5	NM_004385:Hs.81800:chondroitin sulfate proteoglycan 2 (versican)
GATCCAGAATATAAGAA	116	4	3	4	Hs.399740	5	AF318575:Hs.399740:UPF3 regulator of nonsense transcripts homolog A (yeast)
GATCCAGCACACCTCCT	116	15	1	2	Hs.75432	1	AA226965:Hs.75432:IMP (inosine monophosphate) dehydrogenase 2
GATCCTGTTGGCAAAGG	116	15	1	1	Hs.44175	1	BC029921:Hs.44175:Sec15B protein
GATCGGGTTTGGCCCCC	116	1	1	2	Hs.79093	1	AI935289:Hs.79093:EBNA-2 co-activator (100kD)
GATCTACCGGCAGAAAG	116	7	1	1	Hs.15192	1	AI701138:Hs.15192:phosphatidylethanolamine N-methyltransferase
GATCTGAGGAGTCCTGT	116	3	1	2	Hs.293007	5	AJ132583:Hs.293007:aminopeptidase puromycin sensitive
GATCTGCCCAAAGAGGT	116	4	1	1	Hs.75812	3	BC001454:Hs.75812:phosphoenolpyruvate carboxykinase 2 (mitochondrial)
GATCAGATTGGGTCCTG	115	12	2	1	Hs.3712	2	NM_006003:Hs.3712:ubiquinol-cytochrome c reductase, Rieske iron-sulfur polypeptide 1
GATCAGTTTGCCCCTCC	115	10	1	1	Hs.65588	3	BC012062:Hs.65588:DAZ associated protein 1
GATCATTGGCTATGCCA	115	3	5	2	Hs.80986	1	AI097213:Hs.80986:ATP synthase, H+ transporting, mitochondrial F0 complex, subunit c (subunit 9), isoform 1
GATCCTCCTGCCTCGGC	115	0	3103	146	REPEAT	0	*** WARNING >100 Genome Hits ***
GATCCTGGAGCTTTGCT	115	11	1	3	Hs.35380	3	AF168718:Hs.35380:bobby sox homolog (Drosophila)
GATCGACACATTCGCAT	115	3	1	1	Hs.82906	1	AA448201:Hs.82906:CDC20 cell division cycle 20 homolog (S. cerevisiae)
GATCGCCGTTCTGGTGA	115	118	0	2	Hs.422118	24	BM768736:Hs.422118:eukaryotic translation elongation factor 1 alpha 1
GATCGCTGAAACCCTGA	115	3	1	1	Hs.73999	3	AB072596:Hs.73999:thyroid hormone receptor interactor 10
GATCTGAATTTTTTCCT	115	12	2	1	Hs.74441	2	NM_001273:Hs.74441:chromodomain helicase DNA binding protein 4
GATCTGACCTCCACGGA	115	16	1	1	Hs.104019	1	AA442155:Hs.104019:transforming, acidic coiled-coil containing protein 3
GATCTGAGGGACTCCTC	115	16	1	1	Hs.76084	1	AA039626:Hs.76084:lamin B2
GATCTTCTCCACACACC	115	9	2	1	Hs.173518	3	AF100742:Hs.173518:zinc finger RNA binding protein
GATCTTTTCATATTTCT	115	1	3	3	Hs.142838	1	BC022990:Hs.142838:MKI67 (FHA domain) interacting nucleolar phosphoprotein
GATCACGAGGTCAGAAG	114	7	1915	48	REPEAT	0	*** WARNING >100 Genome Hits ***
GATCCAGTTCTATGAGC	114	7	2	1	Hs.79410	3	BC009386:Hs.79410:solute carrier family 4, anion exchanger, member 2 (erythrocyte membrane protein band 3-like 1)
GATCCCACCACTGCACT	114	15	1752	54	REPEAT	0	*** WARNING >100 Genome Hits ***
GATCCCACGACTTTTTA	114	5	1	1	Hs.79015	1	AL832529:Hs.79015:antigen identified by monoclonal antibody MRC OX-2
GATCCCGAATCTCATTC	114	22	1	1	Hs.17667	1	NM_014521:Hs.17667:SH3-domain binding protein 4
GATCCCTGGGTCTCTGG	114	8	1	2	Hs.81248	1	AA809358:Hs.81248:CUG triplet repeat, RNA binding protein 1
GATCCGCAGACGTAAGG	114	7	1	6	Hs.431392	5	AB062392:Hs.431392:ribosomal protein L13
GATCCTGAAATTCCGCA	114	9	1	3	Hs.80248	1	BC003608:Hs.80248:RNA binding protein with multiple splicing
GATCGAACATTTCACCT	114	4	1	2	Hs.227750	1	AA176725:Hs.227750:NADH dehydrogenase (ubiquinone) 1 beta subcomplex, 4, 15kDa
GATCGTTTTAAAGTTAT	114	27	2	6	Hs.235422	1	AI471453:Hs.235422:ribosomal protein L14
GATCTAAAAGGTGGCTT	114	17	1	0	chr2	1000	chr2:77281224-77281240
GATCTACCAGCATAAAT	114	2	2	1	Hs.74552	3	BC016926:Hs.74552:caspase 3, apoptosis-related cysteine protease
GATCTCCCTGCTCAGGG	114	3	1	1	Hs.124942	1	BM714230:Hs.124942:protein phosphatase 2A 48 kDa regulatory subunit
GATCTGCCATACCACTG	114	1	1	1	Hs.90077	1	NM_170695:Hs.90077:TGFB-induced factor (TALE family homeobox)
GATCTGGAACTTTGCAC	114	12	1	1	Hs.344037	1	AF044588:Hs.344037:protein regulator of cytokinesis 1
GATCAAACCAAAGGAAA	113	7	5	2	Hs.154672	1	BC001548:Hs.154672:methylene tetrahydrofolate dehydrogenase (NAD+ dependent), methenyltetrahydrofolate cyclohydrolase
GATCAACATGGTGAAAC	113	3	1355	31	REPEAT	0	*** WARNING >100 Genome Hits ***
GATCACACATATGACAC	113	4	2	1	Hs.279617	1	NM_016142:Hs.279617:hydroxysteroid (17-beta) dehydrogenase 12
GATCATTCTCCGAAAGC	113	6	1	2	Hs.19236	1	NM_002492:Hs.19236:NADH dehydrogenase (ubiquinone) 1 beta subcomplex, 5, 16kDa
GATCCATAGTTTGCAGT	113	1	1	1	Hs.82007	1	NM_015143:Hs.82007:methionyl aminopeptidase 1
GATCCCCATTTCTGGTC	113	19	6	2	Hs.433169	1	CB853567:Hs.433169:Homo sapiens transcribed sequence with strong similarity to protein pir:I38591 (H.sapiens) I38591 ornithine decarboxylase antizyme - human (fragment)
GATCCTGGGTACTGAAA	113	10	1	3	Hs.164919	3	AF318349:Hs.164919:LEM domain containing 2
GATCGAGACTGTTCTGG	113	13	28	3	Hs.429966	23	BU733685:Hs.429966:Homo sapiens transcribed sequence with moderate similarity to protein ref:NP_060312.1 (H.sapiens) hypothetical protein FLJ20489 [Homo sapiens]
GATCGTGTACGCCTCAC	113	1	1	1	Hs.339697	1	BC041788:Hs.339697:glutamate receptor, ionotropic, N-methyl D-asparate-associated protein 1 (glutamate binding)
GATCTCTGGGAGTCTCC	113	5	1	1	Hs.37616	1	AA757635:Hs.37616:hypothetical protein MGC14480
GATCACTGCAAAACTCA	112	22	2	1	Hs.99910	3	BC002536:Hs.99910:phosphofructokinase, platelet
GATCCAAAAGTTGGCCT	112	1	1	1	Hs.77324	2	NM_004730:Hs.77324:eukaryotic translation termination factor 1
GATCCGGGTAAAGTTCC	112	2	1	1	Hs.70830	1	AA481033:Hs.70830:LSM7 homolog, U6 small nuclear RNA associated (S. cerevisiae)
GATCGGCGTGACCACCC	112	1	1	2	Hs.430306	1	AI141721:Hs.430306:cytochrome c oxidase subunit IV isoform 1
GATCTACATTCTTCAAA	112	7	2	1	Hs.15265	2	NM_005826:Hs.15265:heterogeneous nuclear ribonucleoprotein R
GATCACCCAAACTATTG	111	3	1	1	Hs.5022	22	AW243219:Hs.5022:imprinted in Prader-Willi syndrome
GATCAGGGACCCTCCCC	111	10	1	2	Hs.406455	2	NM_002778:Hs.406455:prosaposin (variant Gaucher disease and variant metachromatic leukodystrophy)
GATCAGTGCCAGAAGTC	111	12	0	2	Hs.15984	3	BC023544:Hs.15984:pp21 homolog
GATCCACCTATGACCTC	111	3	219	10	REPEAT	0	*** WARNING >100 Genome Hits ***
GATCCCTCCCTTACCAG	111	67	1	1	Hs.193989	24	BF104055:Hs.193989:TAR DNA binding protein
GATCCGAAGCTCATTTC	111	12	2	1	Hs.291079	5	BC032893:Hs.291079:HESB like domain containing 1
GATCCGTAGCGGCATGT	111	16	1	3	Hs.119251	1	AA173105:Hs.119251:ubiquinol-cytochrome c reductase core protein I
GATCCTAAGCCATAGAC	111	8	1	1	Hs.288151	1	NM_025075:Hs.288151:hypothetical protein FLJ23445
GATCCTTGGGGCTGAAA	111	6	2	1	Hs.296585	5	BC035369:Hs.296585:nucleolar protein 5A (56kDa with KKE/D repeat)
GATCGCCTGAGGTCGGG	111	23	252	20	REPEAT	0	*** WARNING >100 Genome Hits ***
GATCTACTGGCGAGCGA	111	3	1	1	Hs.30670	1	AF116631:Hs.30670:hepatocellular carcinoma-associated antigen 66
GATCTTTTTGGCAGAGC	111	11	3	1	Hs.3069	5	BC000478:Hs.3069:heat shock 70kDa protein 9B (mortalin-2)
GATCAACGCCAGCAAGA	110	9	2	2	Hs.81361	5	BC001616:Hs.81361:heterogeneous nuclear ribonucleoprotein A/B
GATCAAGAACAATGACT	110	15	4	3	Hs.279762	5	AF152604:Hs.279762:bromodomain containing 7
GATCACCTGAGGTCAGT	110	68	1049	29	REPEAT	0	*** WARNING >100 Genome Hits ***
GATCAGCCGAAGAAAGC	110	14	1	1	Hs.7101	1	AA243421:Hs.7101:anaphase promoting complex subunit 5
GATCATCAGACAGAGAG	110	9	1	1	Hs.179982	2	AB045732:Hs.179982:tumor protein p53-binding protein
GATCATGTGACTTCAAA	110	5	4	1	Hs.90370	1	NM_006409:Hs.90370:actin related protein 2/3 complex, subunit 1A, 41kDa
GATCCAAAACACTAACT	110	18	0	0
GATCCACGATACAGTGC	110	9	0	2	Hs.107213	23	AK024810:Hs.107213:formin binding protein 3
GATCCAGACGACAGGGA	110	8	1	1	Hs.78935	5	BC013782:Hs.78935:methionyl aminopeptidase 2
GATCCATGTCAAGTCCC	110	1	0	1	Hs.268530	1	AA521025:Hs.268530:G protein pathway suppressor 1
GATCCCAGTAAAGGTTT	110	1	1	1	Hs.397426	23	AI920951:Hs.397426:hypothetical protein LOC286180
GATCCCCTTCCCACCCT	110	10	1	2	Hs.109773	3	BC001706:Hs.109773:hypothetical protein FLJ20625
GATCCGAGCCAAGGAGG	110	7	1	1	Hs.122908	3	AF321125:Hs.122908:DNA replication factor
GATCCTGGGGAAAGGAG	110	4	2	1	Hs.277704	1	BC004560:Hs.277704:hypoxia up-regulated 1
GATCGAGAAGCGGAACC	110	10	1	1	Hs.100555	5	BC001238:Hs.100555:DEAD/H (Asp-Glu-Ala-Asp/His) box polypeptide 18 (Myc-regulated)
GATCGTTCATTGCCTTT	110	5	1	1	Hs.155560	3	BC003552:Hs.155560:calnexin
GATCTGGACGCTGCTCT	110	24	1	1	Hs.15106	1	AF136971:Hs.15106:chromosome 14 open reading frame 1
GATCTTCAGCTTGGTAG	110	6	3	1	Hs.234355	1	NM_032156:Hs.234355:C1q domain containing 1
GATCAACGGCTGACCTT	109	8	1	2	Hs.8737	1	AL833910:Hs.8737:WD repeat domain 6
GATCAGGAAGGAGGTGG	109	19	2	3	Hs.18192	5	AF048977:Hs.18192:serine/arginine repetitive matrix 1
GATCATAGTGTTCAGTG	109	12	1	2	Hs.374366	1	AA126850:Hs.374366:Sapiens cDNA FLJ37354 fis, clone BRAMY2022929.
GATCCACAGGATGCTGT	109	16	2	2	Hs.155485	1	AW188486:Hs.155485:huntingtin interacting protein 2
GATCCCCACGCCACAGC	109	6	2	3	Hs.108327	1	AA189051:Hs.108327:damage-specific DNA binding protein 1, 127kDa
GATCCGCGCCGAAAAGG	109	8	1	1	Hs.105779	1	NM_015897:Hs.105779:protein inhibitor of activated STAT protein PIASy
GATCTGAGATGGTTTTT	109	4	2	2	Hs.79335	1	BC000063:Hs.79335:SWI/SNF related, matrix associated, actin dependent regulator of chromatin, subfamily d, member 1
GATCTTTTTTGGAAAAC	109	12	1	1	Hs.339665	1	BC035696:Hs.339665:Sapiens, Similar to RIKEN cDNA 2700049P18 gene, clone MGC:57827 IMAGE:6064384, mRNA, complete cds
GATCAACCAGATGGCAA	108	0	1	1	Hs.24485	5	AF020043:Hs.24485:chondroitin sulfate proteoglycan 6 (bamacan)
GATCACAATAAGGAACT	108	2	3	2	Hs.214291	5	AF067512:Hs.214291:cell division cycle 2-like 1 (PITSLRE proteins)
GATCATATTGTAGTCTC	108	3	6	2	Hs.19114	1	BU687563:Hs.19114:high-mobility group box 3
GATCCCAGGGGTGCACA	108	11	3	1	Hs.226770	22	AI970016:Hs.226770:putative MAPK activating protein PM20,PM21
GATCCGTGGCAGGGCTG	108	19	2	1	Hs.81281	3	BC004566:Hs.81281:mitochondrial ribosomal protein S21
GATCCTCCCACTTCAGC	108	4	3169	104	REPEAT	0	*** WARNING >100 Genome Hits ***
GATCCTGAGGCTTTGGC	108	11	2	1	Hs.3852	1	AI367629:Hs.3852:KIAA0368 protein
GATCGCATCATTGCACT	108	0	350	12	REPEAT	0	*** WARNING >100 Genome Hits ***
GATCTACAGTTGCAATG	108	3	3	1	Hs.98493	1	AA907251:Hs.98493:X-ray repair complementing defective repair in Chinese hamster cells 1
GATCTATGTGGTGAAAA	108	7	3	3	Hs.107393	1	BQ223041:Hs.107393:chromosome 3 open reading frame 4
GATCTCAAACTTGTCTT	108	7	6	5	Hs.79300	3	BC007051:Hs.79300:ubiquitin-conjugating enzyme E2 variant 2
GATCAACCCACATTAGA	107	9	1	1	Hs.3873	3	BC008426:Hs.3873:palmitoyl-protein thioesterase 1 (ceroid-lipofuscinosis, neuronal 1, infantile)
GATCACAGGTCTATCAC	107	1	1	0	D-loop	15	Hs mtDNA, Displacement loop
GATCACCCCGTAGGAAA	107	15	1	2	Hs.374534	1	AA292091:Hs.374534:nucleoredoxin
GATCCAGTGAATATTCA	107	13	2	3	Hs.424138	1	AA453205:Hs.424138:guanine nucleotide binding protein (G protein), gamma 5
GATCCCATGGACATTTG	107	2	2	1	Hs.79217	1	AF218000:Hs.79217:pyrroline-5-carboxylate reductase 1
GATCCCCCCAAGGTGAA	107	11	2	2	Hs.406068	1	AL524797:Hs.406068:ubiquitin-conjugating enzyme E2M (UBC12 homolog, yeast)
GATCCCCTAATGTGTAT	107	6	1	2	Hs.100057	1	AA001414:Hs.100057:serine/threonine kinase 35
GATCCTACTGGTAAAAC	107	4	1	3	Hs.301957	1	AF155832:Hs.301957:nudix (nucleoside diphosphate linked moiety X)-type motif 5
GATCCTGTTTCCATTTG	107	10	1	1	Hs.82503	1	BC033486:Hs.82503:Sapiens, clone IMAGE:5535936, mRNA
GATCGATGTGAGCAACC	107	13	1	1	Hs.12102	1	NM_152828:Hs.12102:sorting nexin 3
GATCGCCGTTCTGGTAC	107	33	0	9	Hs.406285	1	AI926634:Hs.406285:similar to elongation factor 1 alpha
GATCGGTTTTTGTGGGG	107	15	1	1	Hs.322478	1	BC029451:Hs.322478:KIAA0117 protein
GATCGTTGAAACCCTGT	107	5	1	1	Hs.121068	1	AF053453:Hs.121068:transmembrane 4 superfamily member 6
GATCTAACCATTTTCAT	107	7	1	2	Hs.4311	1	AA278400:Hs.4311:SUMO-1 activating enzyme subunit 2
GATCTAGTGTAATGGAA	107	8	1	1	Hs.298275	1	AA113863:Hs.298275:solute carrier family 38, member 2
GATCTCCAGTAGACTTG	107	101	0	0
GATCTGATGGAAACTGA	107	11	1	1	Hs.442630	1	AK025183:Hs.442630:CGI-85 protein
GATCTGTGCCCTTGGTC	107	2	1	1	Hs.77667	1	AA528164:Hs.77667:lymphocyte antigen 6 complex, locus E
GATCAAGACACAGGCAT	106	5	1	2	Hs.81648	5	BC008684:Hs.81648:hypothetical protein FLJ11021 similar to splicing factor, arginine/serine-rich 4
GATCACCAAGACAGAAA	106	1	31	0	multiGenome	1000	31 genome locations
GATCAGACACCAACCAG	106	29	1	0	chr2	1000	chr2:111822817-111822833
GATCAGGAGGCATCACT	106	13	2	2	Hs.433414	1	AA100966:Hs.433414:interferon induced transmembrane protein 3 (1-8U)
GATCATTCCTCATGTAT	106	1	1	1	Hs.79440	1	AI240272:Hs.79440:IGF-II mRNA-binding protein 3
GATCCCAGCCCCTCCCC	106	5	6	1	Hs.24739	1	AA737376:Hs.24739:hypothetical protein LOC201194
GATCCGGGCAGTGGCGG	106	22	1	1	Hs.2707	5	BC009503:Hs.2707:G1 to S phase transition 1
GATCCTCTCCACCCTCC	106	12	6	1	Hs.75562	1	AL047539:Hs.75562:discoidin domain receptor family, member 1
GATCGTGGAGCTCAGGA	106	13	1	1	Hs.153692	1	AW207428:Hs.153692:monogenic, audiogenic seizure susceptibility 1 homolog (mouse)
GATCTAGGATGTGGTTG	106	10	1	1	Hs.273063	3	AF201938:Hs.273063:HSPC133 protein
GATCTGAGCCCTGCACG	106	4	1	1	Hs.130181	3	BC041120:Hs.130181:UDP-N-acetyl-alpha-D-galactosamine:polypeptide N-acetylgalactosaminyltransferase 2 (GalNAc-T2)
GATCTGCCATGTATTCC	106	1	4	12	Hs.409045	5	AF261087:Hs.409045:ribosomal protein L6
GATCTGGCTGTGTTTGT	106	3	3	1	Hs.239681	1	AI619434:Hs.239681:hypothetical protein FLJ20275
GATCACTTTTGAGCTCT	105	6	3	1	Hs.279921	1	AA531550:Hs.279921:hypothetical protein MGC8721
GATCATTAACCAGAGTA	105	7	2	2	Hs.374538	5	BC028585:Hs.374538:hypothetical protein LOC153339
GATCCACCTGCCTCCCC	105	14	11	1	Hs.75613	24	R00319:Hs.75613:CD36 antigen (collagen type I receptor, thrombospondin receptor)
GATCCAGGATAATTTTT	105	0	2	2	Hs.878	1	NM_003104:Hs.878:sorbitol dehydrogenase
GATCCCATATCTATTAC	105	8	1	1	Hs.4113	1	AW128847:Hs.4113:S-adenosylhomocysteine hydrolase-like 1
GATCCGGTGCAGCGGGA	105	11	1	1	Hs.421654	1	NM_018462:Hs.421654:uncharacterized hematopoietic stem/progenitor cells protein MDS027
GATCTAAAAAAATAAAT	105	17	4	0	multiGenome	1000	4 genome locations
GATCTGCCTCTGCCTCA	105	1	10	1	Hs.2399	3	NM_004995:Hs.2399:matrix metalloproteinase 14 (membrane-inserted)
GATCTGTGAGGTGGTGA	105	18	2	1	Hs.22543	1	BC043194:Hs.22543:Sapiens, clone IMAGE:5288750, mRNA
GATCTTTGACAAACCTG	105	4	15356	25	REPEAT	0	*** WARNING >100 Genome Hits ***
GATCTTTGACACTTGAA	105	4	1	1	Hs.111244	1	AA135206:Hs.111244:HIF-1 responsive RTP801
GATCCAAGGAACGTTTG	104	7	2	3	Hs.30376	1	NM_016462:Hs.30376:chromosome 6 open reading frame 53
GATCCGAGCGTTCTGCA	104	2	5	3	Hs.119222	5	NM_003932:Hs.119222:suppression of tumorigenicity 13 (colon carcinoma) (Hsp70 interacting protein)
GATCCGCGTGCTTATGC	104	7	1	1	Hs.19555	1	AA115518:Hs.19555:prostate tumor overexpressed gene 1
GATCCTGGAGAGCTCCC	104	22	6	3	Hs.18528	1	BC015827:Hs.18528:Sjogren's syndrome nuclear autoantigen 1
GATCTAATTCTTCACTC	104	16	2	1	Hs.84359	4	NM_015343:Hs.84359:dullard homolog (Xenopus laevis)
GATCTACGCTGTGCCTT	104	1	1	1	Hs.304682	1	AA195967:Hs.304682:cystatin C (amyloid angiopathy and cerebral hemorrhage)
GATCTGGAAAAGCAGCG	104	16	1	1	Hs.77204	5	NM_016343:Hs.77204:centromere protein F, 350/400ka (mitosin)
GATCTTTGAAACCTTGG	104	10	2	1	Hs.51957	1	AA769041:Hs.51957:splicing factor, arginine/serine-rich 2, interacting protein
GATCTTTTGGAAATAGG	104	15	2	1	Hs.125134	1	BC043353:Hs.125134:pre-mRNA splicing SR protein rA4
GATCAAAAAGGACTGAA	103	4	1	1	Hs.336446	1	AL832699:Hs.336446:Sapiens mRNA; cDNA DKFZp564L222 (from clone DKFZp564L222)
GATCAAGCCACAAGAGT	103	3	1	1	Hs.50758	5	AB019987:Hs.50758:SMC4 structural maintenance of chromosomes 4-like 1 (yeast)
GATCAAGTTTTAAATCC	103	4	3	1	Hs.283722	1	AF270647:Hs.283722:START domain containing 7
GATCACAAAACAATTCA	103	13	0	0
GATCACCTGAGTGCAGG	103	25	21	0	multiGenome	1000	21 genome locations
GATCACCTTAGAAATGG	103	12	1	1	Hs.432885	5	L04288:Hs.432885:natural killer-tumor recognition sequence
GATCAGCCTGCGACTGC	103	2	1	2	Hs.12245	5	BM981291:Hs.12245:hypothetical protein LOC284734
GATCATCTCAGAAGACT	103	8	1	1	Hs.42390	23	CB146273:Hs.42390:nasopharyngeal carcinoma susceptibility protein
GATCCACTGTAATAGTC	103	7	1	1	Hs.75258	3	AF054174:Hs.75258:H2A histone family, member Y
GATCCAGTCCTGCAAAT	103	10	1	1	Hs.8867	1	BC001271:Hs.8867:cysteine-rich, angiogenic inducer, 61
GATCCATCTGTGTAGTT	103	2	2	2	Hs.63525	1	AI475367:Hs.63525:poly(rC) binding protein 2
GATCCATGGACATCAAG	103	24	1	1	Hs.69192	2	NM_057180:Hs.69192:vacuolar protein sorting 29 (yeast)
GATCCCAAGTCTGTAGT	103	4	2	1	Hs.6375	5	AF161421:Hs.6375:likely ortholog of mouse immediate early response, erythropoietin 4
GATCCTCTACCTATTTC	103	5	1	1	Hs.22595	1	AF274950:Hs.22595:hypothetical protein FLJ10637
GATCCTCTCAGGGCCCA	103	2	1	3	Hs.235750	4	AF152354:Hs.235750:translocase of inner mitochondrial membrane 10 homolog (yeast)
GATCCTGTGTAGAAGCT	103	5	3	1	Hs.236494	3	AF106681:Hs.236494:RAB10, member RAS oncogene family
GATCCTTCACCATCACC	103	17	2	2	Hs.8127	1	AI693002:Hs.8127:NICE-4 protein
GATCTAAGCTCCAGGCA	103	12	1	1	Hs.12379	1	BC003376:Hs.12379:ELAV (embryonic lethal, abnormal vision, Drosophila)-like 1 (Hu antigen R)
GATCTCACTTTCCCCTT	103	6	2	1	Hs.285005	1	AA035605:Hs.285005:translocase of outer mitochondrial membrane 22 homolog (yeast)
GATCTCAGTTTCCTGGC	103	9	1	3	Hs.380080	1	NM_000801:Hs.380080:FK506 binding protein 1A, 12kDa
GATCTGGAGGCAGCAGT	103	2	3	2	Hs.434077	1	AA115208:Hs.434077:hypothetical protein FLJ20420
GATCTGGCACCGCCCAC	103	15	1	1	Hs.81848	5	BC050381:Hs.81848:RAD21 homolog (S. pombe)
GATCTGGTATGAGCACC	103	15	1	2	Hs.5337	3	BC009244:Hs.5337:isocitrate dehydrogenase 2 (NADP+), mitochondrial
GATCTGGTTTCTAGCAA	103	15	2	1	Hs.237971	1	AA279161:Hs.237971:hypothetical protein MGC5627
GATCTTGATGCGGGACT	103	9	1	2	Hs.376369	1	BU565496:Hs.376369:Sapiens cDNA FLJ37069 fis, clone BRACE2015287.
GATCTTTTGCTAATGCA	103	8	3	4	Hs.173737	1	AA149077:Hs.173737:ras-related C3 botulinum toxin substrate 1 (rho family, small GTP binding protein Rac1)
GATCTTTTGTACTGAGG	103	25	1	1	Hs.109706	1	BX403012:Hs.109706:hematological and neurological expressed 1
GATCAAGAATTTGGGTG	102	5	5	4	Hs.293750	1	AA143029:Hs.293750:actin related protein 2/3 complex, subunit 3, 21kDa
GATCAAGGCTGCAGTGA	102	9	1180	23	REPEAT	0	*** WARNING >100 Genome Hits ***
GATCACAGTGACAAAGA	102	26	3	3	Hs.173042	3	BC008468:Hs.173042:KIAA1143 protein
GATCACTGTCCACCAGG	102	11	2	1	Hs.57729	1	BC002417:Hs.57729:Kelch-like ECH-associated protein 1
GATCAGCCTCCTGTCTT	102	14	1	1	Hs.279949	1	AF110778:Hs.279949:KIAA1007 protein
GATCCACCTTGGCCTCC	102	17	83	4	Hs.51233	1	AA632909:Hs.51233:tumor necrosis factor receptor superfamily, member 10b
GATCCATAAGAAGCAAA	102	11	1	1	Hs.160271	2	NM_018490:Hs.160271:G protein-coupled receptor 48
GATCCCACCAAGCACCA	102	12	1	1	Hs.256583	1	CD367536:Hs.256583:interleukin enhancer binding factor 3, 90kDa
GATCCCAGGAGGCGGAG	102	6	180	10	REPEAT	0	*** WARNING >100 Genome Hits ***
GATCCCCCACTGTCCCC	102	9	3	1	Hs.7158	1	NM_015528:Hs.7158:DKFZP566H073 protein
GATCCTCTAGAGCCAGC	102	5	1	5	Hs.78614	1	BM978841:Hs.78614:complement component 1, q subcomponent binding protein
GATCCTGGAGGTCTTTT	102	5	1	2	Hs.72550	1	AF032862:Hs.72550:hyaluronan-mediated motility receptor (RHAMM)
GATCGCTCACTGTTGTG	102	12	1	1	Hs.2726	2	NM_003483:Hs.2726:high mobility group AT-hook 2
GATCGCTGTAACAGGAG	102	3	1	2	Hs.118893	1	AF200348:Hs.118893:Melanoma associated gene
GATCGTGTTTTCCAGAG	102	3	1	1	Hs.15395	1	NM_020320:Hs.15395:arginyl-tRNA synthetase-like
GATCTAGGTCCCACTCA	102	8	1	1	Hs.76122	1	AL580541:Hs.76122:splicing factor, arginine/serine-rich 4
GATCTATGAATGACAGG	102	5	2	2	Hs.118638	1	AA130864:Hs.118638:non-metastatic cells 1, protein (NM23A) expressed in
GATCTGAGGTTTTTAGA	102	2	2	3	Hs.377108	1	AA187209:Hs.377108:hypothetical protein LOC285927
GATCTGTTTTCCATGAT	102	14	2	1	Hs.22708	1	AA829394:Hs.22708:hypothetical protein MGC4268
GATCTTAAAAACTAACT	102	3	3	1	Hs.393360	2	NM_006330:Hs.393360:lysophospholipase I
GATCAACCTCACCCCCT	101	94	0	0
GATCAACTGAACCAGTA	101	5	1	1	Hs.76288	1	NM_001748:Hs.76288:calpain 2, (m/II) large subunit
GATCAATACAGCAAAGC	101	4	3	2	Hs.65234	1	NM_017895:Hs.65234:DEAD/H (Asp-Glu-Ala-Asp/His) box polypeptide 27
GATCACAGCTCACTGCA	101	5	6897	260	REPEAT	0	*** WARNING >100 Genome Hits ***
GATCAGGCCGTTGCTGA	101	4	3	2	Hs.106061	3	BC025235:Hs.106061:RD RNA binding protein
GATCCATATTTAGTTTT	101	10	6	2	Hs.63525	1	AA468406:Hs.63525:poly(rC) binding protein 2
GATCCCCTGAATGCCTT	101	16	4	5	Hs.439367	1	AA412107:Hs.439367:KIAA0592 protein
GATCCTCTGCTATTTTA	101	26	5	2	Hs.171391	1	AL833398:Hs.171391:C-terminal binding protein 2
GATCTAATCTGTGCTAC	101	4	1	1	Hs.427212	1	AA592917:Hs.427212:asparaginyl-tRNA synthetase
GATCTACATTGGGGCCT	101	7	2	1	Hs.240770	1	NM_007362:Hs.240770:nuclear cap binding protein subunit 2, 20kDa
GATCTACTGCAGGAGGA	101	7	1	4	Hs.40368	4	AB015320:Hs.40368:adaptor-related protein complex 1, sigma 2 subunit
GATCTAGACGAGGACCT	101	0	1	3	Hs.66881	4	BT007130:Hs.66881:dynein, cytoplasmic, intermediate polypeptide 2
GATCTATCTAAATGCCG	101	14	1	1	Hs.83484	1	AJ420500:Hs.83484:SRY (sex determining region Y)-box 4
GATCTCCAGTAGACAAA	101	3	0	0
GATCTCCGCTTAGCCAT	101	15	1	2	Hs.8750	1	BC032855:Hs.8750:uncharacterized bone marrow protein BM045
GATCTCCTGGCTCGTAT	101	1	1	1	Hs.278671	5	AB002334:Hs.278671:GRIP coiled-coil protein GCC185
GATCTCTGTGCAGGAAC	101	5	1	2	Hs.183918	3	NM_170744:Hs.183918:transmembrane receptor Unc5H2
GATCTGACCCACCAGTT	101	1	2	5	Hs.5151	1	AV740684:Hs.5151:importin 7
GATCTGACCCCTATTGT	101	15	1	1	Hs.74441	5	BC038596:Hs.74441:chromodomain helicase DNA binding protein 4
GATCTTTGACTTTGCCC	101	4	2	1	Hs.296398	1	AF527412:Hs.296398:lysosomal associated protein transmembrane 4 beta
GATCAAGGAAGAGCTTC	100	9	1	3	Hs.10098	1	AA461476:Hs.10098:DEAD (Asp-Glu-Ala-Asp) box polypeptide 56
GATCAATATGTGACTGG	100	10	2	1	Hs.90280	1	AA166711:Hs.90280:5-aminoimidazole-4-carboxamide ribonucleotide formyltransferase/IMP cyclohydrolase
GATCACATGAGGGTTTC	100	14	2	3	Hs.242407	1	AF181862:Hs.242407:G protein-coupled receptor, family C, group 5, member B
GATCATGCCATTGTACT	100	4	908	34	REPEAT	0	*** WARNING >100 Genome Hits ***
GATCATGGCAGCATGAA	100	11	1	1	Hs.132898	1	AA533748:Hs.132898:fatty acid desaturase 1
GATCATTGAATGTGAGA	100	10	2	1	Hs.404283	3	BC020973:Hs.404283:RAD23 homolog B (S. cerevisiae)
GATCCACATGCGTGTGG	100	2	7	5	Hs.355732	1	NM_014056:Hs.355732:likely ortholog of mouse hypoxia induced gene 1
GATCCCCTTGCTCCACT	100	3	1	1	Hs.19597	2	AY172689:Hs.19597:KIAA1694 protein
GATCCCTAACATACTGT	100	3	1	4	Hs.9788	1	AA055962:Hs.9788:Nedd4 family interacting protein 1
GATCCGGGGAAGCTGCG	100	8	1	3	Hs.102548	1	BC003514:Hs.102548:glucocorticoid receptor DNA binding factor 1
GATCCTCAAACGATGCC	100	2	1	1	Hs.25960	1	BC002712:Hs.25960:v-myc myelocytomatosis viral related oncogene, neuroblastoma derived (avian)
GATCGGGTGAGGAGCAG	100	12	1	1	Hs.42390	3	AF121775:Hs.42390:nasopharyngeal carcinoma susceptibility protein
GATCGTGGTAAAGGCAG	100	2	1	2	Hs.31584	1	AI520872:Hs.31584:metaxin 2
GATCTCAAGATTTCAAC	100	10	1	1	Hs.425091	1	BC003114:Hs.425091:hypothetical protein BC007436
GATCTCCTTCTGCATCC	100	10	19	12	Hs.426930	1	BX459464:Hs.426930:actin, beta
GATCTCTCAGCCCCAGT	100	0	1	1	Hs.43071	3	BC000755:Hs.43071:hepatoma-derived growth factor-related protein 2
GATCTGAAACTTGCGAA	100	4	1	1	Hs.379018	1	AI003765:Hs.379018:transcription factor Dp-2 (E2F dimerization partner 2)
GATCTGACCCTCCCACC	100	16	0	0
GATCTGGACTCCGTTTC	100	5	1	1	Hs.3657	5	AF250860:Hs.3657:activity-dependent neuroprotector
GATCAAAGTTGGCAAGG	99	8	1	1	Hs.436405	1	AA425361:Hs.436405:isocitrate dehydrogenase 3 (NAD+) beta
GATCAATTTTTGTTGTG	99	1	3	5	Hs.83715	5	BC001289:Hs.83715:Sjogren syndrome antigen B (autoantigen La)
GATCACAGTCCTACACC	99	2	2	2	Hs.334812	1	AL136910:Hs.334812:FIP1 like 1 (S. cerevisiae)
GATCACCGAAGCAGCCA	99	6	1	1	Hs.25584	1	BQ014082:Hs.25584:ADP-ribosylation factor GTPase activating protein 1
GATCACTGACTCTTGGT	99	2	2	1	Hs.245710	2	NM_005520:Hs.245710:heterogeneous nuclear ribonucleoprotein H1 (H)
GATCAGTGTATTTCCGA	99	6	1	1	Hs.50421	5	BC017556:Hs.50421:RB1-inducible coiled-coil 1
GATCATCGCAAGGAAGG	99	1	1	1	Hs.376844	1	CA313191:Hs.376844:heterogeneous nuclear ribonucleoprotein A1
GATCATTCTGAGTGTGC	99	6	2	1	Hs.2707	1	AI921482:Hs.2707:G1 to S phase transition 1
GATCATTGAACGAGACA	99	3	1	1	Hs.50252	1	AA148215:Hs.50252:mitochondrial ribosomal protein L32
GATCATTTGACAAAAAA	99	5	2	5	Hs.378011	1	AV758800:Hs.378011:ribosomal protein L12
GATCATTTGGAACAGGA	99	6	4	1	Hs.79971	1	AA204721:Hs.79971:sal-like 2 (Drosophila)
GATCCAAAACACTACTC	99	3	1	1	Hs.75290	1	AI075398:Hs.75290:ADP-ribosylation factor 4
GATCCAACAACAGAAGC	99	4	1	0	chr4	1000	chr4:142244624-142244608
GATCCAGAGGGAAGCAA	99	4	1	1	Hs.279061	2	NM_016080:Hs.279061:CGI-150 protein
GATCCCAACTAATTTTA	99	25	2	1	Hs.58367	2	AF030186:Hs.58367:glypican 4
GATCCTGACAAGAAGAA	99	6	1	2	Hs.75113	1	AA243477:Hs.75113:general transcription factor IIIA
GATCCTGTGTCACCCGG	99	7	1	1	Hs.433523	1	AK025604:Hs.433523:Rho interacting protein 3
GATCGAGACCATCTTGG	99	19	1868	59	REPEAT	0	*** WARNING >100 Genome Hits ***
GATCGGAACAGCTCCTT	99	4	1	1	Hs.118722	3	BC025385:Hs.118722:fucosyltransferase 8 (alpha (1,6) fucosyltransferase)
GATCGGCGCACTGCCAG	99	32	0	0
GATCGTCTGAGCCCCCC	99	6	1	1	Hs.78466	1	NM_002812:Hs.78466:proteasome (prosome, macropain) 26S subunit, non-ATPase, 8
GATCTCGGATGACCACA	99	21	0	1	Hs.250655	24	BX333205:Hs.250655:prothymosin, alpha (gene sequence 28)
GATCTCTGCTTACCGTT	99	9	1	2	Hs.287994	1	AF113003:Hs.287994:nuclear receptor co-repressor 2
GATCTGAAAAACAATTC	99	1	6	4	Hs.6353	13	AA809076:Hs.6353:mortality factor 4 like 1
GATCTGGTTCCAGGGGA	99	9	1	1	Hs.306123	1	NM_022149:Hs.306123:melanoma antigen, family F, 1
GATCAACAAGCAAGAAG	98	9	3	4	Hs.433581	5	BC040436:Hs.433581:splicing factor, arginine/serine-rich 11
GATCACGTAGACATGTA	98	0	1	1	Hs.7043	1	AA291178:Hs.7043:succinate-CoA ligase, GDP-forming, alpha subunit
GATCAGCTTGAAGCTGA	98	8	2	1	Hs.17820	5	NM_005406:Hs.17820:Rho-associated, coiled-coil containing protein kinase 1
GATCAGTTTCTTACAAC	98	8	1	1	Hs.99872	5	AY282495:Hs.99872:fetal Alzheimer antigen
GATCATAAGAAAGGAGC	98	8	2	1	Hs.3352	5	AA573768:Hs.3352:histone deacetylase 2
GATCATGGTTCCGATGA	98	20	0	1	Hs.432970	5	AF026166:Hs.432970:chaperonin containing TCP1, subunit 2 (beta)
GATCCAGGAGGAGCAGC	98	7	1	1	Hs.7835	1	AA600363:Hs.7835:mannose receptor, C type 2
GATCCCAAAGAAAGGGA	98	3	1	2	Hs.75319	1	BC001886:Hs.75319:ribonucleotide reductase M2 polypeptide
GATCCCTCCCTTACCAA	98	91	0	1	Hs.193989	25	BG340415:Hs.193989:TAR DNA binding protein
GATCCGCCGGAGCCTGC	98	17	1	2	Hs.37121	1	BC032659:Hs.37121:phospholipase C, beta 3 (phosphatidylinositol-specific)
GATCGAGGTTGTTTGCA	98	5	2	1	Hs.13836	1	AA128770:Hs.13836:ubiquitin-like 5
GATCGTATGCAGAAGGA	98	8	1	1	Hs.118127	1	AA121855:Hs.118127:actin, alpha, cardiac muscle
GATCTGAAACTAATAGT	98	2	2	2	Hs.172665	1	AA188564:Hs.172665:methylenetetrahydrofolate dehydrogenase (NADP+ dependent), methenyltetrahydrofolate cyclohydrolase, formyltetrahydrofolate synthetase
GATCTGAAGTAATTGTG	98	1	2	2	Hs.83954	1	AA172038:Hs.83954:protein associated with PRK1
GATCTGCTGCAGTGCTT	98	3	0	1	Hs.418650	24	BF213853:Hs.418650:ferritin, heavy polypeptide 1
GATCTGTGCAAAAGCAG	98	1	1	1	Hs.177530	4	BT007293:Hs.177530:ATP synthase, H+ transporting, mitochondrial F1 complex, epsilon subunit
GATCTGTTTTTGGGGGG	98	6	1	1	Hs.443296	24	AW293808:Hs.443296:Homo sapiens transcribed sequences
GATCTTTCAGGGCTTGA	98	9	1	1	Hs.92260	5	NM_005487:Hs.92260:high-mobility group protein 2-like 1
GATCTTTTTGTATGTTA	98	0	2	1	Hs.174140	1	AI364214:Hs.174140:ATP citrate lyase
GATCAAAAATCCAAGGA	97	10	2	1	Hs.183779	2	NM_018237:Hs.183779:hypothetical protein FLJ10839
GATCAAGACTGGAGACA	97	8	6	9	Hs.136470	1	AV709267:Hs.136470:ribosomal protein, large, P0
GATCAGCACTAAGTCCT	97	8	2	2	Hs.92909	2	NM_058183:Hs.92909:SON DNA binding protein
GATCCAGAGACACACAA	97	9	2	1	Hs.333418	3	AF161462:Hs.333418:FXYD domain containing ion transport regulator 5
GATCCGGCCCCACATCG	97	16	1	1	Hs.153834	4	BC013398:Hs.153834:pumilio homolog 1 (Drosophila)
GATCCTAAGAAGGGAGG	97	5	0	1	Hs.406341	24	BE964139:Hs.406341:ribosomal protein S2
GATCCTAGACCAGCATG	97	2	1	8	Hs.77462	5	AI810847:Hs.77462:DNA (cytosine-5-)-methyltransferase 1
GATCCTCCCATCTCAGC	97	7	3367	139	REPEAT	0	*** WARNING >100 Genome Hits ***
GATCGCGACGGCTGGTT	97	13	0	2	Hs.193313	1	AL050278:Hs.193313:NADH dehydrogenase (ubiquinone) 1, subcomplex unknown, 2, 14.5kDa
GATCGTGGGTGCCACGC	97	13	2	2	Hs.30928	1	BX451313:Hs.30928:translocase of outer mitochondrial membrane 40 homolog (yeast)
GATCTGGAAAAGCTGCT	97	2	1	1	Hs.114670	1	NM_012212:Hs.114670:leukotriene B4 12-hydroxydehydrogenase
GATCTGTATCTTCATAA	97	11	2	1	Hs.75441	2	NM_000414:Hs.75441:hydroxysteroid (17-beta) dehydrogenase 4
GATCAACCCTATGTAGT	96	3	2	1	Hs.323822	22	AB046771:Hs.323822:hypothetical protein FLJ20696
GATCACCACGGTTTTCA	96	10	1	2	Hs.108957	1	AA137068:Hs.108957:ribosomal protein S27-like
GATCACGAACAAAGGTA	96	11	1	1	Hs.278635	1	AI637656:Hs.278635:HDCMA18P protein
GATCACTGTAGTTTAGT	96	5	1	2	Hs.119597	5	AB032261:Hs.119597:stearoyl-CoA desaturase (delta-9-desaturase)
GATCACTTAGTTTTTGG	96	4	1	1	Hs.172673	1	AL548590:Hs.172673:S-adenosylhomocysteine hydrolase
GATCAGCTGTTTGTCAT	96	6	1	1	Hs.77356	1	BC001188:Hs.77356:transferrin receptor (p90, CD71)
GATCAGGAGTTGGAGAC	96	21	302	14	REPEAT	0	*** WARNING >100 Genome Hits ***
GATCATCGCCGTTGAAA	96	1	1	2	Hs.23467	3	BC016054:Hs.23467:neuron navigator 2
GATCATTCCCTCTTTTT	96	4	2	1	Hs.402525	1	AA706606:Hs.402525:dpy-30-like protein
GATCCAAACCTCTACTC	96	1	19	0	multiGenome	1000	19 genome locations
GATCCAAAGACAATGAA	96	6	2	2	Hs.136024	1	AF086334:Hs.136024:Sapiens full length insert cDNA clone ZD55D10
GATCCACCCTGGCGGGG	96	3	1	1	Hs.157145	1	BC001502:Hs.157145:tetracycline transporter-like protein
GATCCACGTGTGAGGGA	96	19	1	1	Hs.343211	1	BC036575:Hs.343211:mitochondrial ribosomal protein S9
GATCCATATTCGTCAAA	96	2	1	1	Hs.82689	15	NM_003299:Hs.82689:tumor rejection antigen (gp96) 1
GATCCCAAATCCAAAGC	96	0	3	3	Hs.75187	2	NM_014765:Hs.75187:translocase of outer mitochondrial membrane 20 (yeast) homolog
GATCCCAATTCCACATA	96	1	1	2	Hs.288679	1	AA004273:Hs.288679:hypothetical protein FLJ22865
GATCCGGAAGCTCATGG	96	4	1	1	Hs.446680	1	AB011076:Hs.446680:undifferentiated embryonic cell transcription factor 1
GATCCTCTCCCTTTCCC	96	4	7	2	Hs.10431	1	AF116846:Hs.10431:dead ringer (Drosophila)-like 2 (bright and dead ringer)
GATCCTCTTCTTCAGAT	96	2	1	1	Hs.77311	1	BC011957:Hs.77311:BTG family, member 3
GATCCTGAAGCCATGGT	96	12	2	2	Hs.290874	1	AA044239:Hs.290874:selenoprotein H
GATCCTGATGCTGGCCC	96	15	3	1	Hs.168073	1	AF055022:Hs.168073:chromosome 20 open reading frame 188
GATCCTTCATGGATTTA	96	3	4	1	Hs.168075	1	BU634326:Hs.168075:karyopherin (importin) beta 2
GATCGTCTGAGAAATCT	96	6	1	1	Hs.331328	5	NM_024755:Hs.331328:hypothetical protein FLJ13213
GATCGTGACCGTGACCG	96	6	1	1	Hs.174051	1	AA894688:Hs.174051:small nuclear ribonucleoprotein 70kDa polypeptide (RNP antigen)
GATCGTGCGCGGCTACA	96	7	1	2	Hs.297214	1	AA460844:Hs.297214:phosphohistidine phosphatase
GATCTACTTATGGTCTT	96	3	1	2	Hs.433581	3	BC040436:Hs.433581:splicing factor, arginine/serine-rich 11
GATCTCAGTATGGACAG	96	7	1	1	Hs.432605	1	AA987831:Hs.432605:UDP-glucose ceramide glucosyltransferase
GATCTCATTCCAGAGAA	96	0	4	3	Hs.433581	5	BC040436:Hs.433581:splicing factor, arginine/serine-rich 11
GATCTCTAAGGAACTCC	96	2	1	1	Hs.108530	1	AA843596:Hs.108530:chromosome 6 open reading frame 67
GATCTCTTACCTTTGGA	96	4	1	1	Hs.336429	1	AF087847:Hs.336429:GABA(A) receptor-associated protein like 1
GATCTGCAAAAAAAAAA	96	10	16	23	Hs.73818	3	BC001426:Hs.73818:ubiquinol-cytochrome c reductase hinge protein
GATCTGCACAGTGTTAT	96	0	1	2	Hs.94446	1	AF141310:Hs.94446:polyamine-modulated factor 1
GATCTGCCTGCCTTGGT	96	8	420	17	REPEAT	0	*** WARNING >100 Genome Hits ***
GATCTTAAGTCTGTAGA	96	1	1	1	Hs.2864	5	L40157:Hs.2864:early endosome antigen 1, 162kD
GATCTTACTGGCCAAGC	96	1	1	2	Hs.7457	2	NM_030801:Hs.7457:melanoma antigen, family D, 4
GATCTTCTTCACACCAA	96	3	1	2	Hs.10729	3	AF155658:Hs.10729:hypothetical protein HSPC117
GATCTTGGATGTCTATT	96	8	1	1	Hs.342307	4	NM_018061:Hs.342307:hypothetical protein FLJ10330
GATCACAGCTGGGGGAA	95	8	1	1	Hs.120	1	AA938158:Hs.120:peroxiredoxin 6
GATCACGCCATTGCACC	95	5	187	5	REPEAT	0	*** WARNING >100 Genome Hits ***
GATCAGCAGGTCTTCAG	95	4	1	1	Hs.125741	3	BC051856:Hs.125741:hypothetical protein FLJ12505
GATCAGTATGTGAAGCT	95	11	1	1	Hs.379781	3	BC010065:Hs.379781:adaptor-related protein complex 3, delta 1 subunit
GATCATCCTTCCTCCCA	95	76	0	0
GATCATGGCTGCCCGGC	95	4	1	2	Hs.158196	1	AI654310:Hs.158196:transcriptional adaptor 3 (NGG1 homolog, yeast)-like
GATCCAGATGCAGAGCT	95	6	2	2	Hs.180789	1	AA826001:Hs.180789:S164 protein
GATCCAGCAGTCCCACT	95	6	282	4	REPEAT	0	*** WARNING >100 Genome Hits ***
GATCCAGGCCCACGGGG	95	3	3	1	Hs.289052	1	AA729153:Hs.289052:BCL2-like 12 (proline rich)
GATCCATCTGACTGCTG	95	11	1	1	Hs.108689	1	NM_004599:Hs.108689:sterol regulatory element binding transcription factor 2
GATCCCAAGTTGAATCA	95	8	0	2	Hs.433581	5	BC040436:Hs.433581:splicing factor, arginine/serine-rich 11
GATCCCGGTCCCCAAAG	95	9	1	1	Hs.108319	5	AF117756:Hs.108319:thyroid hormone receptor-associated protein, 150 kDa subunit
GATCCCTTCTGTTGGTG	95	3	1	2	Hs.346868	3	BC009175:Hs.346868:EBNA1 binding protein 2
GATCCTCAGTGTCCTTA	95	15	7	3	Hs.455008	1	AA713785:Hs.455008:hypothetical protein MGC5178
GATCCTCCTGCCTCCCC	95	8	18	4	Hs.158888	15	BM973882:Hs.158888:Homo sapiens transcribed sequences
GATCCTGGAGTGGACCC	95	1	1	1	Hs.74598	1	AI041190:Hs.74598:polymerase (DNA directed), delta 2, regulatory subunit 50kDa
GATCCTTCCTCGGGGGA	95	1	1	2	Hs.169857	1	AF001601:Hs.169857:paraoxonase 2
GATCGACTTCCTAAGAA	95	13	2	1	Hs.96264	5	U09820:Hs.96264:alpha thalassemia/mental retardation syndrome X-linked (RAD54 homolog, S. cerevisiae)
GATCGATTGCAGTCAGA	95	7	1	2	Hs.104143	1	BC009201:Hs.104143:clathrin, light polypeptide (Lca)
GATCGATTTCTTTCCTC	95	11	1	1	Hs.31439	1	AA031287:Hs.31439:serine protease inhibitor, Kunitz type, 2
GATCGCCCGCCCCAGCC	95	17	2	1	Hs.19400	1	AA773444:Hs.19400:MAD2 mitotic arrest deficient-like 2 (yeast)
GATCGTTTCTCATCTCT	95	7	0	1	Hs.433222	1	AA437347:Hs.433222:Niemann-Pick disease, type C2
GATCTGTTTCCCGAGAA	95	0	1	1	Hs.3254	2	NM_021134:Hs.3254:mitochondrial ribosomal protein L23
GATCTTAATGAAGTCAA	95	3	2	1	Hs.24485	5	AF020043:Hs.24485:chondroitin sulfate proteoglycan 6 (bamacan)
GATCAGGGGATAGTGAA	94	5	1	1	Hs.923	1	AA854271:Hs.923:single-stranded DNA binding protein
GATCCGCCCGCCTCTGC	94	1	758	28	REPEAT	0	*** WARNING >100 Genome Hits ***
GATCCGTGAGCAACGAT	94	10	1	1	Hs.20815	1	AF084928:Hs.20815:macrophage erythroblast attacher
GATCCTTTTGTGAGGAC	94	2	1	1	Hs.34789	1	AW194440:Hs.34789:dolichyl-diphosphooligosaccharide-protein glycosyltransferase
GATCGCCCCACTGCACT	94	9	839	31	REPEAT	0	*** WARNING >100 Genome Hits ***
GATCTGCACCAGAACCC	94	8	1	1	Hs.406507	1	BX380404:Hs.406507:sprouty homolog 4 (Drosophila)
GATCTGGCCTGTTCCTG	94	1	5	1	Hs.389107	1	AA157049:Hs.389107:ATPase, H+ transporting, lysosomal 16kDa, V0 subunit c
GATCTGTCTGTGCCCAC	94	16	1	1	Hs.456410	1	AL534956:Hs.456410:hypothetical gene supported by BC033257
GATCTGTGGTCAAAGGA	94	10	1	1	Hs.9568	1	AA521226:Hs.9568:zinc finger protein 261
GATCAAGGACGGATGAA	93	13	0	0
GATCAAGGTTTAGTTTA	93	4	1	1	Hs.119129	2	NM_001845:Hs.119129:collagen, type IV, alpha 1
GATCACCAACAGGGAAA	93	1	1	5	Hs.180911	1	NM_001008:Hs.180911:ribosomal protein S4, Y-linked
GATCACCTGAGGTGAGG	93	11	1029	31	REPEAT	0	*** WARNING >100 Genome Hits ***
GATCAGAAGCTGGTGGA	93	2	2	2	Hs.140452	4	BT007235:Hs.140452:cargo selection protein (mannose 6 phosphate receptor binding protein)
GATCATGATGTAGAGTG	93	6	1	2	Hs.29475	1	AA678579:Hs.29475:thymidylate synthetase
GATCCACAGCCTGGCAG	93	9	1	1	Hs.179882	3	BC020166:Hs.179882:hypothetical protein FLJ12443
GATCCACCTTGGCTTCC	93	2	9	1	Hs.334658	23	AV743038:Hs.334658:Homo sapiens transcribed sequences
GATCCATCTCAGCCACT	93	19	0	0
GATCCCTTCAAAGCAAA	93	6	5	1	Hs.356463	1	AI130902:Hs.356463:farnesyltransferase, CAAX box, alpha
GATCCGACCCATCTTCA	93	9	1	2	Hs.116875	4	AB020880:Hs.116875:squamous cell carcinoma antigen recognised by T cells 3
GATCCGCTCATAGGTAA	93	10	0	1	Hs.81469	2	NM_002484:Hs.81469:nucleotide binding protein 1 (MinD homolog, E. coli)
GATCCGGAAGACCACGG	93	6	1	1	Hs.12570	1	BC012824:Hs.12570:tubulin-specific chaperone d
GATCCTGAAAGGTTGTC	93	9	2	4	Hs.283674	3	AF320778:Hs.283674:hepatitis C virus core-binding protein 6
GATCCTGGAGAGGGAGA	93	6	2	1	Hs.105509	1	AA468328:Hs.105509:CTL2 gene
GATCGAGAGGGACAAAG	93	3	1	1	Hs.351296	1	NM_015853:Hs.351296:ORF
GATCTATATGAAGTTAG	93	14	2	1	Hs.103804	1	AA227285:Hs.103804:heterogeneous nuclear ribonucleoprotein U (scaffold attachment factor A)
GATCTTCGACAAACCTG	93	14	398	1	REPEAT	0	*** WARNING >100 Genome Hits ***
GATCAAAAAACATGAGG	92	4	2	1	Hs.251531	1	BG182528:Hs.251531:proteasome (prosome, macropain) subunit, alpha type, 4
GATCAAAACCCAGCAAA	92	9	2	1	Hs.302649	22	BX435850:Hs.302649:nucleosome assembly protein 1-like 1
GATCAACGAAAACAGAT	92	0	1	1	Hs.77695	5	AB076695:Hs.77695:discs, large homolog 7 (Drosophila)
GATCAAGTTGTGGTGGA	92	2	1	1	Hs.14920	2	NM_024570:Hs.14920:hypothetical protein FLJ11712
GATCAGAGAGAGAGGGA	92	2	6	1	Hs.194329	1	AK024827:Hs.194329:hypothetical protein FLJ21174
GATCAGTGTAGAACTGG	92	2	1	3	Hs.334826	1	AA873562:Hs.334826:splicing factor 3b, subunit 1, 155kDa
GATCATTTGTAAGACCA	92	1	1	1	Hs.90606	1	AA447415:Hs.90606:15 kDa selenoprotein
GATCCAACACTGCGAAG	92	7	1	1	Hs.117195	1	NM_138698:Hs.117195:prematurely terminated mRNA decay factor-like
GATCCACCACATGGCGA	92	9	1	1	Hs.451197	1	CD176172:Hs.451197:Homo sapiens transcribed sequence with moderate similarity to protein pir:S30392 (H.sapiens) S30392 phospholipase A2 homolog (clone AF-5) - human retrotransposon
GATCCATCACAAAGCGA	92	20	1	1	Hs.279813	3	AF077200:Hs.279813:chromosome 13 open reading frame 12
GATCCATGCCCATCCGA	92	3	5	6	Hs.406682	1	AW238625:Hs.406682:ribosomal protein L26
GATCCCACAGTCTCAGC	92	1	2	2	Hs.11465	1	AA015604:Hs.11465:glutathione-S-transferase like; glutathione transferase omega
GATCCTGAAAGAATAAT	92	2	5	2	Hs.406384	1	AA687284:Hs.406384:chromobox homolog 3 (HP1 gamma homolog, Drosophila)
GATCCTGAGAGCTTTGA	92	9	2	1	Hs.410294	1	AB083073:Hs.410294:erythroblast membrane-associated protein
GATCCTGCAATCTGAAA	92	14	7	2	Hs.7862	1	NM_017761:Hs.7862:hypothetical protein FLJ20312
GATCCTGTCTCTACAAA	92	12	1112	49	REPEAT	0	*** WARNING >100 Genome Hits ***
GATCTACGGATGTTGCT	92	7	1	2	Hs.82845	1	CD367677:Hs.82845:Sapiens cDNA: FLJ21930 fis, clone HEP04301, highly similar to HSU90916 Human clone 23815 mRNA sequence.
GATCTGAACTTTGTTTC	92	14	1	1	Hs.103042	5	NM_005909:Hs.103042:microtubule-associated protein 1B
GATCTGACTCGAAGGAT	92	6	1	1	Hs.349121	5	BC000595:Hs.349121:DEAD/H (Asp-Glu-Ala-Asp/His) box polypeptide 17, 72kDa
GATCTGAGTGCCTCAAG	92	19	1	1	Hs.101047	1	AA258195:Hs.101047:transcription factor 3 (E2A immunoglobulin enhancer binding factors E12/E47)
GATCTGCCAAAAGAATA	92	4	1	1	Hs.421646	1	NM_005644:Hs.421646:TAF12 RNA polymerase II, TATA box binding protein (TBP)-associated factor, 20kDa
GATCTGCCCGCCTCCGC	92	2	248	6	REPEAT	0	*** WARNING >100 Genome Hits ***
GATCTGCTGCAGTGCTG	92	16	1	1	Hs.418650	25	BF671726:Hs.418650:ferritin, heavy polypeptide 1
GATCTTCCAAAGCACTA	92	16	1	1	Hs.84520	3	NM_006106:Hs.84520:Yes-associated protein 1, 65kDa
GATCAAGAACAATGCCC	91	10	0	4	Hs.119598	22	BQ048869:Hs.119598:ribosomal protein L3
GATCAAGGTTCAAAAGC	91	2	1	1	Hs.69559	5	AF488829:Hs.69559:HBxAg transactivated protein 2
GATCACCTGTCTGGAGC	91	1	32	23	Hs.46891	1	BC036006:Hs.46891:Sapiens, clone IMAGE:4673448, mRNA, partial cds
GATCACGCCACTGCACG	91	7	124	1	REPEAT	0	*** WARNING >100 Genome Hits ***
GATCCAACCCGAATAAG	91	7	1	1	Hs.192843	1	AF315941:Hs.192843:leucine zipper protein FKSG14
GATCCCCCAGAGAGTAG	91	6	1	1	Hs.6363	1	BC001196:Hs.6363:similar to heparan sulfate 6-O-sulfotransferase; heparan-sulfate 6-sulfotransferase
GATCCTCACCGAGCGCG	91	1	2	5	Hs.426930	1	BX448810:Hs.426930:actin, beta
GATCCTCCAGCGGAAGA	91	10	1	2	Hs.75257	1	BC014908:Hs.75257:stem-loop (histone) binding protein
GATCCTGTCATTGCCTG	91	4	2	1	Hs.93199	1	BC035638:Hs.93199:lanosterol synthase (2,3-oxidosqualene-lanosterol cyclase)
GATCGAGGGCCTCAAAC	91	21	1	1	Hs.251673	5	AF156487:Hs.251673:DNA (cytosine-5-)-methyltransferase 3 beta
GATCGCCGAGCGCGAGT	91	16	1	2	Hs.145279	24	BF214906:Hs.145279:SET translocation (myeloid leukemia-associated)
GATCGCCGTTGTGGTAA	91	10	0	2	Hs.422118	22	AI926629:Hs.422118:eukaryotic translation elongation factor 1 alpha 1
GATCTAATGTAAAATCC	91	4	1	1	Hs.692	2	NM_002354:Hs.692:tumor-associated calcium signal transducer 1
GATCTATATTCCCTTAT	91	16	1	1	Hs.18349	1	AA720852:Hs.18349:mitochondrial ribosomal protein L15
GATCTATGAGACAGAGT	91	1	1	1	Hs.75932	1	NM_003827:Hs.75932:N-ethylmaleimide-sensitive factor attachment protein, alpha
GATCTCTTATACTATTA	91	26	1	0	chr4	1000	chr4:120715252-120715268
GATCTGAGTTCAGAACG	91	15	0	1	Hs.10290	24	BE778620:Hs.10290:U5 snRNP-specific 40 kDa protein (hPrp8-binding)
GATCTGTACAGACAGGA	91	6	1	1	Hs.81008	1	AF043045:Hs.81008:filamin B, beta (actin binding protein 278)
GATCTTGGTGTTGATGA	91	0	11	8	Hs.355719	4	AW674401:Hs.355719:nucleophosmin (nucleolar phosphoprotein B23, numatrin)
GATCAAATGCAACCTCA	90	6	1	1	Hs.79070	1	AA527483:Hs.79070:v-myc myelocytomatosis viral oncogene homolog (avian)
GATCACGCCATTGCACA	90	8	93	6	Hs.105894	15	AL832133:Hs.105894:hypothetical protein FLJ21919
GATCACTGCAGCTTCTA	90	1	8	2	Hs.69855	4	AF077054:Hs.69855:NRAS-related gene
GATCAGAGGCTACCAGA	90	6	1	1	Hs.66392	5	AF064243:Hs.66392:intersectin 1 (SH3 domain protein)
GATCAGATTGTTAGCTT	90	8	2	1	Hs.239870	1	AA037773:Hs.239870:cervical cancer oncogene 4
GATCAGTGCCTAACAAA	90	13	2	1	Hs.406102	5	BC039427:Hs.406102:Sapiens, clone IMAGE:5302968, mRNA
GATCATACAGTGAGGCA	90	5	0	0
GATCCAAGAGTTTAGTG	90	12	2	3	Hs.77254	1	NM_006807:Hs.77254:chromobox homolog 1 (HP1 beta homolog Drosophila )
GATCCAGAAGTCATGGC	90	5	0	1	Hs.15265	5	BC001449:Hs.15265:heterogeneous nuclear ribonucleoprotein R
GATCCAGGGTGCTGTTG	90	23	1	1	Hs.25999	1	BC013241:Hs.25999:hypothetical protein FLJ22195
GATCCCCCACACCCACC	90	5	1	0	chr2	1000	chr2:96271455-96271439
GATCCTTCGGCAAGGGG	90	3	1	1	Hs.82563	1	BC001070:Hs.82563:KIAA0153 protein
GATCCTTTGTCAAGAAG	90	2	20	4	Hs.452909	22	XM_208903:Hs.452909:similar to nuclear pore complex interacting protein
GATCGGTATGTTTTGAA	90	5	1	1	Hs.77910	1	AA100757:Hs.77910:3-hydroxy-3-methylglutaryl-Coenzyme A synthase 1 (soluble)
GATCGTTTGAGTCAGTC	90	1	1	2	Hs.57783	1	BC001173:Hs.57783:eukaryotic translation initiation factor 3, subunit 9 eta, 116kDa
GATCTAGGTCCAAAGAG	90	1	1	1	Hs.17585	5	AB018344:Hs.17585:DEAD (Asp-Glu-Ala-Asp) box polypeptide 46
GATCTGAGGTGCCATCA	90	3	6	5	Hs.405528	5	BU679386:Hs.405528:ribosomal protein L27
GATCTTTGCAAGGGCAA	90	6	1	1	Hs.75914	1	AA031518:Hs.75914:coated vesicle membrane protein
GATCTTTTATGGTGAAA	90	3	2	1	Hs.107213	1	NM_017892:Hs.107213:formin binding protein 3
GATCAACTGATAAGTTG	89	1	1	1	Hs.433434	1	AA694109:Hs.433434:proteasome (prosome, macropain) subunit, beta type, 7
GATCACGAGGTCAGTAG	89	13	293	10	REPEAT	0	*** WARNING >100 Genome Hits ***
GATCCCACGCAGCGCTG	89	1	1	1	Hs.65588	1	AA653348:Hs.65588:DAZ associated protein 1
GATCCTAAAAATGAAGA	89	1	2	2	Hs.72087	5	BC038454:Hs.72087:hypothetical protein LOC284695
GATCCTACTGATGAAAT	89	2	1	1	Hs.92909	5	AF380179:Hs.92909:SON DNA binding protein
GATCGTAAAACCCCAAA	89	1	0	1	Hs.287863	1	AL558507:Hs.287863:RNA processing factor 1
GATCTCATAGGACGGAG	89	4	1	1	Hs.279861	2	NM_015959:Hs.279861:CGI-31 protein
GATCTCATGAGGCGAAT	89	9	1	1	Hs.433702	5	AK026933:Hs.433702:eukaryotic translation initiation factor 5
GATCTTGGCTTCTTACA	89	22	1	1	Hs.748	1	AW069580:Hs.748:fibroblast growth factor receptor 1 (fms-related tyrosine kinase 2, Pfeiffer syndrome)
GATCACAGGAAGACTTT	88	16	1	1	Hs.6947	1	AA599872:Hs.6947:huntingtin interacting protein B
GATCAGACTGTGGCATT	88	2	3	2	Hs.409077	1	AA570194:Hs.409077:Sapiens cDNA FLJ11738 fis, clone HEMBA1005474.
GATCAGCTTTGCAGTAG	88	9	1	1	Hs.260622	1	AA831253:Hs.260622:butyrate-induced transcript 1
GATCAGTTCAGTTTGCT	88	7	1	1	Hs.287797	5	BC020057:Hs.287797:integrin, beta 1 (fibronectin receptor, beta polypeptide, antigen CD29 includes MDF2, MSK12)
GATCAGTTTTTTCACCT	88	8	1	2	Hs.75511	1	AA132022:Hs.75511:connective tissue growth factor
GATCATCACAACCAGAT	88	1	1	2	Hs.58553	1	AK025654:Hs.58553:CTP synthase II
GATCATGCTGCCCTGGT	88	22	0	1	Hs.354176	24	BE275701:Hs.354176:ribosomal protein S3
GATCATGTTATGATTTG	88	19	1	1	Hs.389700	1	AA126514:Hs.389700:microsomal glutathione S-transferase 1
GATCATTTTTCCAGGAC	88	3	2	1	Hs.143323	1	NM_006618:Hs.143323:putative DNA/chromatin binding motif
GATCCACCTAACAAGAA	88	2	1	1	Hs.28309	3	BC022781:Hs.28309:UDP-glucose dehydrogenase
GATCCAGCGGAGAGTGG	88	0	1	1	Hs.241489	1	NM_015913:Hs.241489:thioredoxin-like protein p19
GATCCAGTGACAATGTG	88	3	1	1	Hs.355899	1	AB035480:Hs.355899:tumor necrosis factor receptor superfamily, member 12A
GATCCCAAATAAAAAAA	88	13	0	3	Hs.82689	3	BC009195:Hs.82689:tumor rejection antigen (gp96) 1
GATCCCACCCCAGGCCT	88	7	8	2	Hs.406504	1	BC009357:Hs.406504:transgelin 2
GATCCCCTTCCTATCAA	88	2	1	1	Hs.457777	1	AA176483:Hs.457777:hypothetical protein MGC45411
GATCCCGCGGGGGCGCC	88	8	1	1	Hs.119537	5	BC000717:Hs.119537:KH domain containing, RNA binding, signal transduction associated 1
GATCCGACTTGAATTTT	88	22	1	1	Hs.83636	3	BC037963:Hs.83636:adrenergic, beta, receptor kinase 1
GATCCTACTAGACTGGG	88	6	2	1	Hs.278378	22	BM712784:Hs.278378:Sapiens mRNA; cDNA DKFZp686C03103 (from clone DKFZp686C03103)
GATCCTCCCGAATCACC	88	7	1	0	chr9	1000	chr9:77956576-77956592
GATCCTGAGACTATTTG	88	14	2	3	Hs.355812	1	AI955200:Hs.355812:Homo sapiens transcribed sequence with strong similarity to protein sp:Q13409 (H.sapiens) DYI2_HUMAN Dynein intermediate chain 2, cytosolic (DH IC-2) (Cytoplasmic dynein intermediate chain 2)
GATCCTGGCACGCTGAG	88	6	1	1	Hs.103305	5	AL157459:Hs.103305:hypothetical protein LOC147136
GATCTATAGTTTTGGGA	88	2	3	2	Hs.98124	1	BC028412:Hs.98124:ELL-related RNA polymerase II, elongation factor
GATCTCAAGAGCCCTGT	88	2	1	1	Hs.75313	1	NM_001628:Hs.75313:aldo-keto reductase family 1, member B1 (aldose reductase)
GATCTGCCCTTGGCCTC	88	12	11	2	Hs.380389	1	AI697151:Hs.380389:CGI-67 protein
GATCTGGAAAATGACAA	88	2	14	0	multiGenome	1000	14 genome locations
GATCTGGGCTCCCTGAC	88	5	2	1	Hs.432811	1	AA297668:Hs.432811:deoxyguanosine kinase
GATCTTCACGAGGCTGG	88	8	2	3	Hs.10283	1	AF161463:Hs.10283:RNA binding motif protein 8A
GATCTTCTAAGGTTATA	88	4	1	1	Hs.3068	5	BC044659:Hs.3068:SWI/SNF related, matrix associated, actin dependent regulator of chromatin, subfamily a, member 3
GATCTTCTTCTGGCCCT	88	19	2	1	Hs.27115	1	AA460834:Hs.27115:hypothetical gene supported by BC040052
GATCTTTGTTTTGTGTT	88	9	3	1	Hs.94761	1	AI827378:Hs.94761:KIAA1691 protein
GATCAAGGAGGATGAGC	87	7	1	1	Hs.75485	1	BC000964:Hs.75485:ornithine aminotransferase (gyrate atrophy)
GATCACAAAACAATTCT	87	9	5	1	Hs.220689	1	BC006997:Hs.220689:Ras-GTPase-activating protein SH3-domain-binding protein
GATCCAAGTTTAAAATT	87	2	1	1	Hs.325474	2	NM_033138:Hs.325474:caldesmon 1
GATCCACGGATGTACAG	87	6	17	13	Hs.110613	1	BC036263:Hs.110613:KIAA0220 protein
GATCCACTGTCTTGAAA	87	6	13	1	Hs.379557	3	BC020809:Hs.379557:FK506 binding protein 3, 25kDa
GATCCATTGAGACAAGC	87	2	14	17	Hs.356798	1	AA657574:Hs.356798:ribosomal protein L41
GATCCCACCAATCCTCG	87	0	1	1	Hs.455456	22	AA011569:Hs.455456:Sapiens cDNA FLJ31457 fis, clone NT2NE2001180.
GATCCCACCAGGAAGGA	87	9	2	2	Hs.194143	1	BU679389:Hs.194143:breast cancer 1, early onset
GATCCCATCCGAGCTAG	87	7	1	1	Hs.227729	1	BI761877:Hs.227729:FK506 binding protein 2, 13kDa
GATCCCATGGGGCGGAG	87	4	1	1	Hs.36566	2	NM_002314:Hs.36566:LIM domain kinase 1
GATCCCCCCCTTACCAT	87	12	0	0
GATCCTGGCTTCCCCAA	87	2	2	3	Hs.111301	1	AW003437:Hs.111301:matrix metalloproteinase 2 (gelatinase A, 72kDa gelatinase, 72kDa type IV collagenase)
GATCCTGGTGCTGGACA	87	9	1	2	Hs.78442	1	AI554451:Hs.78442:SREBP CLEAVAGE-ACTIVATING PROTEIN
GATCGAGTCAAGATGAG	87	8	1	2	Hs.3439	1	AA164902:Hs.3439:stomatin (EPB72)-like 2
GATCGCTTGAGCCTGGG	87	6	1985	101	REPEAT	0	*** WARNING >100 Genome Hits ***
GATCTCAATGGTGAGGA	87	18	1	1	Hs.76730	5	AF503925:Hs.76730:MDN1, midasin homolog (yeast)
GATCTCCTCAAGCGTTT	87	4	1	1	Hs.91065	5	AF116625:Hs.91065:retinoblastoma binding protein 6
GATCTCCTGACCTCGTG	87	5	49689	1252	REPEAT	0	*** WARNING >100 Genome Hits ***
GATCTCGCTCCCCCCTT	87	14	1	2	Hs.2780	5	BC052571:Hs.2780:jun D proto-oncogene
GATCTGAGTACATATTG	87	3	2	7	Hs.57301	1	BM015665:Hs.57301:high mobility group AT-hook 1
GATCTGTCTGAGACAAC	87	25	1	2	Hs.125262	1	AF226048:Hs.125262:achalasia, adrenocortical insufficiency, alacrimia (Allgrove, triple-A)
GATCTTCAGCACCCACG	87	0	0	1	Hs.99486	24	AL832423:Hs.99486:solute carrier family 25 (mitochondrial carrier: glutamate), member 22
GATCACTGTAAATAACT	86	18	0	0
GATCAGGAAAAAGAAGT	86	7	1	1	Hs.17428	5	AF208045:Hs.17428:retinoblastoma binding protein 1-like 1
GATCAGTTGGAAGACTT	86	10	1	1	Hs.17820	5	NM_005406:Hs.17820:Rho-associated, coiled-coil containing protein kinase 1
GATCATTTTGGTTCGTG	86	5	1	1	Hs.294083	1	AI973147:Hs.294083:chromosome 14 open reading frame 87
GATCCAAAGTCATGACT	86	4	3	1	Hs.74626	5	BC006201:Hs.74626:adaptor-related protein complex 2, beta 1 subunit
GATCCGCGCCATCATGG	86	1	1	1	Hs.75309	5	NM_001961:Hs.75309:eukaryotic translation elongation factor 2
GATCCGGTGATGGTCTG	86	5	1	1	Hs.400740	1	AI080532:Hs.400740:protein phosphatase 2A, regulatory subunit B' (PR 53)
GATCCTCCTGAATGCCT	86	2	1	2	Hs.88778	1	AI826872:Hs.88778:carbonyl reductase 1
GATCTGGCCATTTGGTA	86	2	1	1	Hs.81648	1	AA504837:Hs.81648:hypothetical protein FLJ11021 similar to splicing factor, arginine/serine-rich 4
GATCTGTGTTAGTCCCT	86	11	1	2	Hs.61628	1	AA748673:Hs.61628:calcium binding atopy-related autoantigen 1
GATCTTAAGCTTTTGTG	86	13	1	2	Hs.457945	1	NM_178584:Hs.457945:septin 10
GATCTTGACTACACTAA	86	10	1	1	Hs.103419	1	NM_005102:Hs.103419:fasciculation and elongation protein zeta 2 (zygin II)
GATCTTGTTCCCCCAGT	86	15	25	16	Hs.406341	1	BF752290:Hs.406341:ribosomal protein S2
GATCAAAAAAGGCAGAT	85	8	1	1	Hs.295726	1	BC047454:Hs.295726:integrin, alpha V (vitronectin receptor, alpha polypeptide, antigen CD51)
GATCACAGTTTCACAAA	85	1	1	2	Hs.437039	1	BC043195:Hs.437039:Sapiens, clone IMAGE:5288757, mRNA
GATCAGAGTATGGGTTC	85	16	2	1	Hs.3068	1	AI192637:Hs.3068:SWI/SNF related, matrix associated, actin dependent regulator of chromatin, subfamily a, member 3
GATCAGCTGCATCTAAA	85	3	1	1	Hs.27182	3	AF145020:Hs.27182:phospholipase A2-activating protein
GATCAGGAGTTACAACT	85	1	1	1	Hs.31016	3	NM_007358:Hs.31016:likely ortholog of mouse metal response element binding transcription factor 2
GATCAGGTAACCAGAGC	85	4	2	2	Hs.163867	1	AA130280:Hs.163867:NADH dehydrogenase (ubiquinone) 1 alpha subcomplex, 2, 8kDa
GATCATCTCTCACAAAA	85	5	2	1	Hs.268189	1	BC009746:Hs.268189:hypothetical protein FLJ20436
GATCATTTCTGACTTAA	85	0	5	2	Hs.60548	5	BC010460:Hs.60548:chromosome 14 open reading frame 116
GATCCAGAATAACTTCT	85	1	1	1	Hs.25253	1	AK024588:Hs.25253:mannosidase, alpha, class 1A, member 1
GATCCAGACAAGTGGGA	85	12	1	1	Hs.26285	1	AA724225:Hs.26285:nischarin
GATCCAGCTAGGCTGGG	85	6	1	1	Hs.239307	1	AA865872:Hs.239307:tyrosyl-tRNA synthetase
GATCCAGCTGGAAAGCT	85	14	1	1	Hs.83383	1	AA214417:Hs.83383:peroxiredoxin 4
GATCCAGGGCTTGAAAG	85	12	1	1	Hs.77955	1	AK027180:Hs.77955:MADS box transcription enhancer factor 2, polypeptide D (myocyte enhancer factor 2D)
GATCCCAGGGAGGAAGT	85	3	2	1	Hs.256583	1	AK000018:Hs.256583:interleukin enhancer binding factor 3, 90kDa
GATCCCCCATTTATCCA	85	4	1	1	Hs.24947	1	AB066595:Hs.24947:dermatan-4-sulfotransferase-1
GATCCTCCACCAACCCC	85	7	1	3	Hs.302810	1	BC023562:Hs.302810:chromosome 20 open reading frame 169
GATCCTCCCATCTTGAC	85	4	53	2	Hs.318977	24	BQ888216:Hs.318977:Sapiens cDNA FLJ30250 fis, clone BRACE2002304.
GATCCTCGCTTTGTGGG	85	2	1	1	Hs.86543	1	AF258588:Hs.86543:glycosyltransferase-like 1B
GATCCTCTACCACAGAC	85	7	1	1	Hs.107526	4	NM_004776:Hs.107526:UDP-Gal:betaGlcNAc beta 1,4- galactosyltransferase, polypeptide 5
GATCCTGATTCAGCCAT	85	16	2	2	Hs.29700	1	BC022443:Hs.29700:hypothetical protein FLJ20094
GATCGCCGTTCTGGAGG	85	16	0	0
GATCGCCGTTCTGGTCA	85	48	0	6	Hs.406285	22	AI858935:Hs.406285:similar to elongation factor 1 alpha
GATCGTGTATCCCAGCG	85	4	1	1	Hs.6654	1	AF035292:Hs.6654:KIAA0657 protein
GATCTAAAGTGACCTTG	85	4	8	3	Hs.301732	1	NM_024116:Hs.301732:hypothetical protein MGC5306
GATCTCAACAGTTCATA	85	3	1	1	Hs.78683	22	AI160440:Hs.78683:ubiquitin specific protease 7 (herpes virus-associated)
GATCTCTTGACATATGG	85	2	2	1	Hs.29076	1	BE390581:Hs.29076:hypothetical protein FLJ21841
GATCTGATTGATGCTGA	85	10	1	2	Hs.306665	14	BG198850:Hs.306665:Sapiens cDNA FLJ14066 fis, clone HEMBB1001197.
GATCTGCAAAGAAAGCT	85	10	4	2	Hs.178011	1	AI476775:Hs.178011:hypothetical protein FLJ20257
GATCTGCCGCTAACTTT	85	8	2	1	Hs.381207	1	BC035431:Hs.381207:hypothetical protein LOC284702
GATCTTAAACCCAAAGT	85	9	2	1	Hs.406078	1	AI144173:Hs.406078:retinoblastoma binding protein 7
GATCTTCACAAAGTTGT	85	8	1	2	Hs.5671	1	NM_021145:Hs.5671:cyclin D binding myb-like transcription factor 1
GATCTTCCAAGTCTGGA	85	2	8	9	Hs.294523	5	AL833432:Hs.294523:heterogeneous nuclear ribonucleoprotein C (C1/C2)
GATCTTTCTAGCAAAAC	85	5	5	1	Hs.418467	5	AY264265:Hs.418467:kinectin 1 (kinesin receptor)
GATCAAAATAACCCTCG	84	6	1	2	Hs.28555	1	AA459984:Hs.28555:mitochondrial ribosomal protein S30
GATCAACCCACAGAACA	84	6	2	2	Hs.82890	1	AA554757:Hs.82890:defender against cell death 1
GATCAATTCAACAAGAA	84	14	6457	3	REPEAT	0	*** WARNING >100 Genome Hits ***
GATCAGAACATGAAATG	84	4	2	3	Hs.390383	1	AW575208:Hs.390383:Homo sapiens transcribed sequence
GATCAGAGCAGAACTAA	84	1	1108	5	REPEAT	0	*** WARNING >100 Genome Hits ***
GATCAGGCCACTGCACT	84	22	1976	46	REPEAT	0	*** WARNING >100 Genome Hits ***
GATCATGTCCTTTGCAG	84	0	4025	27	REPEAT	0	*** WARNING >100 Genome Hits ***
GATCCCAGCTACTCAGG	84	8	1561	67	REPEAT	0	*** WARNING >100 Genome Hits ***
GATCCGCTCTACGTGTA	84	10	1	1	Hs.234546	1	NM_016576:Hs.234546:guanosine monophosphate reductase 2
GATCCTCTTCTCAAAGC	84	22	3	2	Hs.75514	3	AF116670:Hs.75514:nucleoside phosphorylase
GATCCTGGAATGTGTGC	84	6	1	2	Hs.7194	1	AI634088:Hs.7194:CGI-74 protein
GATCCTGTCGGTTACTA	84	15	1	1	Hs.7188	1	AK000376:Hs.7188:sema domain, immunoglobulin domain (Ig), transmembrane domain (TM) and short cytoplasmic domain, (semaphorin) 4C
GATCGGCTACTCTTTTG	84	1	1	1	Hs.119129	1	BC047305:Hs.119129:collagen, type IV, alpha 1
GATCGGGAACCAAGCAG	84	13	1	1	Hs.20930	1	AF257770:Hs.20930:poly(rC) binding protein 4
GATCGTGCCACTGCGCT	84	11	455	27	REPEAT	0	*** WARNING >100 Genome Hits ***
GATCGTGCTCTGGCCAT	84	11	1	1	Hs.173288	5	D63875:Hs.173288:SH2 domain binding protein 1 (tetratricopeptide repeat containing)
GATCTAAAAAACTCTCA	84	3	1	2	Hs.50758	5	AB019987:Hs.50758:SMC4 structural maintenance of chromosomes 4-like 1 (yeast)
GATCTCTAAGGACTAAC	84	0	1	1	Hs.21198	2	AB018262:Hs.21198:translocase of outer mitochondrial membrane 70 homolog A (yeast)
GATCTGTGTCGTCTGAT	84	8	1	1	Hs.396497	5	BC051733:Hs.396497:leucine zipper protein 1
GATCTTCTGTCCTAAAA	84	2	4	1	Hs.86154	5	AF521099:Hs.86154:RNA-binding protein LIN-28
GATCTTTCTAGGAGGGA	84	0	1	1	Hs.179665	1	AI753303:Hs.179665:cyclin-dependent kinase inhibitor 1A (p21, Cip1)
GATCAAAGCCAGTCTTA	83	3	2	1	Hs.348388	1	AF156102:Hs.348388:EAP30 subunit of ELL complex
GATCAAGACGAGCCTGC	83	8	1	1	Hs.296638	1	AA113354:Hs.296638:prostate differentiation factor
GATCAGGACATCCCGAT	83	3	1	4	16S rRNA	5	Hs mtDNA, 16S ribosomal RNA
GATCCACTGGGTGAATC	83	1	11	1	Hs.247362	1	AA134376:Hs.247362:dimethylarginine dimethylaminohydrolase 2
GATCCACTTTATGAATA	83	5	2	1	Hs.269699	24	AA883473:Hs.269699:Homo sapiens transcribed sequence with weak similarity to protein ref:NP_060190.1 (H.sapiens) hypothetical protein FLJ20234 [Homo sapiens]
GATCCATCCGATGGCCT	83	8	3	3	Hs.430522	1	AA075512:Hs.430522:casein kinase 2, beta polypeptide
GATCCCTCTGGCCCTGT	83	5	2	1	Hs.37682	1	BC000069:Hs.37682:retinoic acid receptor responder (tazarotene induced) 2
GATCCGAGAAGGAAGGC	83	4	1	3	Hs.71346	5	NM_005382:Hs.71346:neurofilament 3 (150kDa medium)
GATCCTGTGTTTCAAAA	83	5	2	1	Hs.82001	2	NM_000297:Hs.82001:polycystic kidney disease 2 (autosomal dominant)
GATCCTTTGCCATAAAA	83	1	1	3	Hs.155396	24	BF762839:Hs.155396:nuclear factor (erythroid-derived 2)-like 2
GATCGGAGATGCTTTGT	83	8	2	1	Hs.227949	1	AA724183:Hs.227949:SEC13-like 1 (S. cerevisiae)
GATCTCGGGGGTGTGGG	83	5	1	1	Hs.23410	1	NM_012458:Hs.23410:translocase of inner mitochondrial membrane 13 homolog (yeast)
GATCTGATTCGCTCCAT	83	2	0	2	Hs.9825	1	AI206077:Hs.9825:CGI-128 protein
GATCTGTCTCTTGGGTC	83	3	4	2	Hs.279762	2	NM_013263:Hs.279762:bromodomain containing 7
GATCTTCTCGGCTTAGC	83	7	268	12	REPEAT	0	*** WARNING >100 Genome Hits ***
GATCTTCTTCTCTCTTG	83	4	2	2	Hs.278679	1	AA779727:Hs.278679:a disintegrin and metalloproteinase domain 19 (meltrin beta)
GATCAACTTAATTCCTT	82	2	2	2	Hs.83583	1	AA782751:Hs.83583:actin related protein 2/3 complex, subunit 2, 34kDa
GATCAAGCCATCGGAGC	82	4	1	1	Hs.177559	1	AA757418:Hs.177559:interferon gamma receptor 2 (interferon gamma transducer 1)
GATCAATGAGGATAACC	82	19	12	9	Hs.74267	14	AA085952:Hs.74267:ribosomal protein L15
GATCACAGTGTCAGGGT	82	6	2	2	Hs.173736	1	AF100746:Hs.173736:ancient ubiquitous protein 1
GATCACTCGCGGTTAGG	82	3	926	10	REPEAT	0	*** WARNING >100 Genome Hits ***
GATCACTGTCCCCCATC	82	1	2	2	Hs.10706	2	NM_016357:Hs.10706:epithelial protein lost in neoplasm beta
GATCACTTAGAGAAACA	82	4	2	2	Hs.10958	1	AA483144:Hs.10958:Parkinson disease (autosomal recessive, early onset) 7
GATCAGTAAACTCACAG	82	6	1	1	Hs.22151	1	AL834241:Hs.22151:neurolysin (metallopeptidase M3 family)
GATCAGTGCCTGGCACC	82	3	1	1	Hs.17883	3	BC000057:Hs.17883:protein phosphatase 1G (formerly 2C), magnesium-dependent, gamma isoform
GATCATCAAATCAAATT	82	10	2	1	Hs.325474	5	BC040354:Hs.325474:caldesmon 1
GATCATCACTAGCAGAT	82	16	2	1	Hs.9006	1	NM_003574:Hs.9006:VAMP (vesicle-associated membrane protein)-associated protein A, 33kDa
GATCCAGAATCACCAAG	82	12	3	2	Hs.15318	1	AA101498:Hs.15318:HS1 binding protein
GATCCCAGTGACGTGGA	82	20	1	2	Hs.77578	1	BM458226:Hs.77578:ubiquitin specific protease 9, X chromosome (fat facets-like Drosophila)
GATCCCCATCAAAATGC	82	10	2	0	multiGenome	1000	2 genome locations
GATCCCCTCCAAGGAGC	82	1	2	1	Hs.78089	1	AA528222:Hs.78089:ATPase, H+ transporting, lysosomal 14kDa, V1 subunit F
GATCCCGCCACTGCACC	82	11	34	0	multiGenome	1000	34 genome locations
GATCCTCATTCTTTCCC	82	10	3	1	Hs.258798	1	AA808598:Hs.258798:hypothetical protein FLJ20003
GATCCTCGCAGCTTCTA	82	0	1	1	Hs.7720	1	AA191485:Hs.7720:dynein, cytoplasmic, heavy polypeptide 1
GATCCTTGTTTTGAGCT	82	8	1	1	Hs.6880	2	NM_015530:Hs.6880:golgi reassembly stacking protein 2, 55kDa
GATCCTTTTATCACAAA	82	0	2	1	Hs.22891	1	AB037669:Hs.22891:solute carrier family 7 (cationic amino acid transporter, y+ system), member 8
GATCGCTCTCTGGTTCC	82	0	1	1	Hs.81687	1	NM_002513:Hs.81687:non-metastatic cells 3, protein expressed in
GATCGGAATGCGGGGTC	82	2	1	2	Hs.401703	1	AA492042:Hs.401703:chromosome 20 open reading frame 52
GATCTACCCACCTCCCC	82	35	0	0
GATCTCAACAAGAGCTG	82	2	2	3	Hs.78902	1	BX335977:Hs.78902:voltage-dependent anion channel 2
GATCTCAGAGCCTGCCC	82	14	1	2	Hs.378167	1	AA654357:Hs.378167:Sapiens cDNA FLJ36399 fis, clone THYMU2009658, weakly similar to SERYL-TRNA SYNTHETASE (EC 6.1.1.11).
GATCTCAGGCCAATGTG	82	3	1	3	Hs.251664	14	AA553603:Hs.251664:similar to PUTATIVE INSULIN-LIKE GROWTH FACTOR II ASSOCIATED PROTEIN
GATCTCATCAGTTCTGA	82	11	2	1	Hs.118110	1	AA635998:Hs.118110:bone marrow stromal cell antigen 2
GATCTCTCTCGCCACGG	82	13	1	2	Hs.79732	1	AA412148:Hs.79732:fibulin 1
GATCTGACTTTTTTCCT	82	7	4	1	Hs.111911	22	AA126894:Hs.111911:Sapiens, clone IMAGE:5285814, mRNA
GATCTGCCTGCCTCCGC	82	17	256	8	REPEAT	0	*** WARNING >100 Genome Hits ***
GATCTTCATCATGGAAG	82	11	1	1	Hs.16493	3	BC036884:Hs.16493:hypothetical protein DKFZp762N2316
GATCTTTCTTTCCAAAA	82	1	2	2	Hs.289114	1	AI369788:Hs.289114:tenascin C (hexabrachion)
GATCTTTGAAGATATCC	82	3	2	1	Hs.183180	1	AF151048:Hs.183180:APC11 anaphase promoting complex subunit 11 homolog (yeast)
GATCAAAACACAAGGGA	81	3	2	1	Hs.9536	3	BC032846:Hs.9536:hypothetical protein FLJ10713
GATCAACATTCCAGGGT	81	20	1	2	Hs.75216	1	AA219734:Hs.75216:protein tyrosine phosphatase, receptor type, F
GATCAAGGGACGGCTGG	81	84	0	0
GATCAAGTTAGGATGCT	81	3	1	1	Hs.6968	4	AY035864:Hs.6968:trinucleotide repeat containing 6
GATCAATGAGACAGAAA	81	10	2349	4	REPEAT	0	*** WARNING >100 Genome Hits ***
GATCACAGTGTCAGAGA	81	8	3	3	Hs.75069	3	BC013677:Hs.75069:serine hydroxymethyltransferase 2 (mitochondrial)
GATCACGGGAATGCTGC	81	2	3	4	Hs.169900	1	AI694096:Hs.169900:poly(A) binding protein, cytoplasmic 4 (inducible form)
GATCAGGGCACATAAGT	81	2	1	1	Hs.30985	1	AA233149:Hs.30985:pannexin 1
GATCATCTATAAAGGCC	81	0	2	2	Hs.180780	3	BC000024:Hs.180780:TERA protein
GATCCAAAACAATGACA	81	6	2	1	Hs.76122	5	BC002781:Hs.76122:splicing factor, arginine/serine-rich 4
GATCCAGACCCACATCT	81	1	2	2	Hs.278635	5	AK000274:Hs.278635:HDCMA18P protein
GATCCAGACTATAATCC	81	3	1	1	Hs.22679	1	AF092134:Hs.22679:RWD domain containing 1
GATCCCAATGCTGTGAC	81	12	1	1	Hs.144700	3	BC016649:Hs.144700:ephrin-B1
GATCCCTGTGTGCGCGC	81	10	1	2	Hs.169488	3	BC051795:Hs.169488:dentatorubral-pallidoluysian atrophy (atrophin-1)
GATCCGAGGGGTCCTGA	81	4	1	2	Hs.158947	1	AK000251:Hs.158947:hypothetical protein FLJ20244
GATCCGAGTTCCTCACC	81	4	1	1	Hs.440826	1	AA150314:Hs.440826:hypothetical protein MGC33584
GATCCTCCTCCTCTTCC	81	4	5	4	Hs.108319	5	AF117756:Hs.108319:thyroid hormone receptor-associated protein, 150 kDa subunit
GATCCTGCGGGCTGTCA	81	0	1	3	Hs.119257	1	CB106928:Hs.119257:ems1 sequence (mammary tumor and squamous cell carcinoma-associated (p80/85 src substrate)
GATCCTGGGGTAGCCCA	81	9	1	1	Hs.170133	4	BC021981:Hs.170133:forkhead box O1A (rhabdomyosarcoma)
GATCCTTGTTCTGAAGT	81	10	2	1	Hs.10554	1	AA421476:Hs.10554:mSin3A-associated protein 130
GATCGAAGGCGGTGCCC	81	20	1	1	Hs.167246	1	AW301133:Hs.167246:P450 (cytochrome) oxidoreductase
GATCGAATCCAGGCCCT	81	1	0	2	Hs.278362	1	AA575860:Hs.278362:male-enhanced antigen
GATCGAGCCCAGCGTCA	81	6	1	1	Hs.75864	3	BC017263:Hs.75864:chromosome 5 open reading frame 8
GATCGCCGATTTCGGTC	81	10	1	1	Hs.147097	1	BC011694:Hs.147097:H2A histone family, member X
GATCTACCACAACCCCA	81	0	1	1	Hs.93183	2	NM_003370:Hs.93183:vasodilator-stimulated phosphoprotein
GATCTATACAACCATCA	81	9	3	3	Hs.75193	1	BC003090:Hs.75193:COP9 homolog
GATCTCAGGCTGAGCAA	81	12	1	1	Hs.433402	1	AA775626:Hs.433402:craniofacial development protein 1
GATCTCCGTAAACACAT	81	17	2	3	Hs.6353	5	AF070664:Hs.6353:mortality factor 4 like 1
GATCTCCTTCTTGGAAG	81	2	6	6	Hs.397609	4	AW731770:Hs.397609:ribosomal protein S16
GATCTCGGATGACCAGA	81	4	0	0
GATCTGAAAACCCAGTG	81	7	5	1	Hs.182217	1	NM_003850:Hs.182217:succinate-CoA ligase, ADP-forming, beta subunit
GATCTGAACCTCCAATT	81	5	1	1	Hs.91065	3	AF116625:Hs.91065:retinoblastoma binding protein 6
GATCTGACTCAAGACTG	81	0	1	1	Hs.300700	2	NM_017944:Hs.300700:hypothetical protein FLJ20727
GATCTGGGCTTCATGAG	81	0	1	1	Hs.55044	1	AI057206:Hs.55044:DKFZP586H2123 protein
GATCTGTTCAGTGTCAC	81	2	2	2	Hs.182238	3	BC001359:Hs.182238:tyrosine 3-monooxygenase/tryptophan 5-monooxygenase activation protein, beta polypeptide
GATCTTAAGATGGCCGA	81	13	2	2	Hs.7243	1	AA827144:Hs.7243:ubiquitin specific protease 24
GATCTTGCCACATCTGG	81	0	2	2	Hs.79474	14	BQ876515:Hs.79474:tyrosine 3-monooxygenase/tryptophan 5-monooxygenase activation protein, epsilon polypeptide
GATCTTGTTTACCTTTG	81	2	2	1	Hs.362377	1	AA744964:Hs.362377:Sapiens, Similar to zinc finger protein 267, clone IMAGE:3912539, mRNA
GATCAATCGACTTGCCT	80	5	1	2	Hs.42409	3	BC004485:Hs.42409:CGI-146 protein
GATCACTCGAGTTTGTT	80	8	1	1	Hs.111867	2	AB007295:Hs.111867:GLI-Kruppel family member GLI2
GATCAGTATCTCAACAT	80	5	3	2	Hs.103106	1	AF136977:Hs.103106:LSM2 homolog, U6 small nuclear RNA associated (S. cerevisiae)
GATCAGTGTAGCTTTGA	80	8	2	2	Hs.90527	1	NM_014167:Hs.90527:HSPC128 protein
GATCATGCTGCTGCACT	80	7	387	15	REPEAT	0	*** WARNING >100 Genome Hits ***
GATCATGGGACCCTCTC	80	1	12	3	Hs.2554	1	AA081319:Hs.2554:sialyltransferase 1 (beta-galactoside alpha-2,6-sialyltransferase)
GATCATGTAGAGAGCCA	80	5	1	1	Hs.40154	5	NM_004973:Hs.40154:jumonji homolog (mouse)
GATCATTTGCAATGGAA	80	7	2	1	Hs.13046	1	NM_003330:Hs.13046:thioredoxin reductase 1
GATCCAAGAGGAAGAAT	80	6	2	2	Hs.3709	1	AA047015:Hs.3709:low molecular mass ubiquinone-binding protein (9.5kD)
GATCCAGTATCTTCCTC	80	3	2	1	Hs.172813	1	AL044534:Hs.172813:Rho guanine nucleotide exchange factor (GEF) 7
GATCCCATTTTCTCACT	80	3	5	2	Hs.184447	1	BC017305:Hs.184447:sirtuin (silent mating type information regulation 2 homolog) 7 (S. cerevisiae)
GATCCCCCCACCCACGA	80	3	1	1	Hs.96253	23	BX281708:Hs.96253:calcium channel, voltage-dependent, P/Q type, alpha 1A subunit
GATCCGAAGAGGAAGGG	80	0	1	2	Hs.239894	1	AL555352:Hs.239894:hypothetical protein MGC2803
GATCCTATGATTGACAA	80	9	2	1	Hs.12912	1	AF167572:Hs.12912:SKB1 homolog (S. pombe)
GATCCTCAACTGCCAAA	80	7	1	1	Hs.292570	1	BC003123:Hs.292570:hypothetical protein BC017335
GATCCTCACTCAACGAA	80	0	3	1	Hs.214646	1	AL049249:Hs.214646:solute carrier family 35, member E2
GATCCTCTCTCCCAGGG	80	7	2	1	Hs.432623	1	AY007129:Hs.432623:diaphanous homolog 1 (Drosophila)
GATCCTGCACTCTAACA	80	14	1	8	Hs.75106	1	AA059368:Hs.75106:clusterin (complement lysis inhibitor, SP-40,40, sulfated glycoprotein 2, testosterone-repressed prostate message 2, apolipoprotein J)
GATCCTGTTGAAGGTTA	80	21	1	1	Hs.22549	1	AA287100:Hs.22549:chromosome 14 open reading frame 135
GATCGCTCTCAACTAAC	80	10	1	1	Hs.236510	2	NM_018475:Hs.236510:TPA regulated locus
GATCGTGCTACTACTGC	80	2	5	3	Hs.28707	2	AF110647:Hs.28707:signal sequence receptor, gamma (translocon-associated protein gamma)
GATCTACAAAACAGATA	80	1	1	1	Hs.108332	1	AW439059:Hs.108332:ubiquitin-conjugating enzyme E2D 2 (UBC4/5 homolog, yeast)
GATCTACATCTACCCAG	80	3	1	1	Hs.26058	1	AK024809:Hs.26058:hypothetical protein FLJ21156
GATCTATGGTTGACTAA	80	16	3	4	Hs.77508	1	NM_005271:Hs.77508:glutamate dehydrogenase 1
GATCTCAAATCAGTAAC	80	17	17	0	multiGenome	1000	17 genome locations
GATCTGGTAGAGGTACC	80	5	1	1	Hs.81964	1	AI921038:Hs.81964:SEC24 related gene family, member C (S. cerevisiae)
GATCTGTACCACACCTT	80	5	1	2	Hs.9234	1	AL552711:Hs.9234:seven transmembrane domain protein
GATCTGTGGTGGCAATG	80	6	1	1	Hs.75510	4	BC007564:Hs.75510:annexin A11
GATCTTCAGCATGTGCG	80	10	1	2	Hs.108969	1	AA889969:Hs.108969:PTD008 protein
GATCTTGGCTGGGTGCG	80	2	11	1	Hs.154299	3	BC018130:Hs.154299:coagulation factor II (thrombin) receptor-like 1
GATCAACATTTTCAAAT	79	0	7	2	Hs.1578	2	NM_001168:Hs.1578:baculoviral IAP repeat-containing 5 (survivin)
GATCAAGAGAAAGGTCC	79	8	1	2	Hs.342307	5	NM_018061:Hs.342307:hypothetical protein FLJ10330
GATCACCTGAGCTGCCT	79	4	2	1	Hs.180677	1	AA098948:Hs.180677:splicing factor 1
GATCACTTCTGAATAAG	79	1	4	2	Hs.81634	1	AA186443:Hs.81634:ATP synthase, H+ transporting, mitochondrial F0 complex, subunit b, isoform 1
GATCATGGGAGGGAGCT	79	0	2	1	Hs.89839	1	AA843803:Hs.89839:EphA1
GATCATTTCTTTGATGT	79	1	3	1	Hs.433496	2	NM_012297:Hs.433496:Ras-GTPase activating protein SH3 domain-binding protein 2
GATCCAAACTTCTACAG	79	3	1	1	Hs.44222	2	NM_016033:Hs.44222:CGI-90 protein
GATCCACTTTGGACCAC	79	4	1	1	Hs.173904	23	BX115419:Hs.173904:Sapiens full length insert cDNA clone YQ51D06
GATCCAGAAATTGTGAA	79	7	3	2	Hs.5291	1	AI697772:Hs.5291:Williams-Beuren syndrome chromosome region 16
GATCCAGGACCCCATCA	79	4	1	1	Hs.6430	1	BC021294:Hs.6430:calcium homeostasis endoplasmic reticulum protein
GATCCCCCTCCCCTGCC	79	9	1	2	Hs.11806	1	AF034544:Hs.11806:7-dehydrocholesterol reductase
GATCCCTGCTTCATAGA	79	8	2	1	Hs.36237	1	NM_016410:Hs.36237:hypothetical protein HSPC177
GATCCTAATGAGAAGAG	79	6	2	1	Hs.199179	2	NM_006267:Hs.199179:RAN binding protein 2
GATCCTGGGAAACAAAT	79	0	2	2	Hs.17631	1	AK000125:Hs.17631:hypothetical protein DKFZp434E2135
GATCCTTGGAAGAAAGT	79	3	1	1	Hs.102367	5	AB031046:Hs.102367:transcription factor 7-like 1 (T-cell specific, HMG-box)
GATCCTTTTTCCTTCAG	79	4	2	1	Hs.381143	1	AK025737:Hs.381143:unc-84 homolog A (C. elegans)
GATCGGGAGAGGGAGGA	79	9	2	4	Hs.406136	1	AA449337:Hs.406136:Homo sapiens transcribed sequence with weak similarity to protein ref:NP_060265.1 (H.sapiens) hypothetical protein FLJ20378 [Homo sapiens]
GATCTAAGAAGTTGTGA	79	7	2	2	Hs.190452	1	AA196061:Hs.190452:splicing factor, arginine/serine-rich 14
GATCTCAGCTACGTGGG	79	15	2	1	Hs.455458	22	AW996507:Hs.455458:hypothetical gene LOC127559
GATCTCGCCATTGCACT	79	5	537	11	REPEAT	0	*** WARNING >100 Genome Hits ***
GATCTGCGGCCCATCTA	79	1	1	3	Hs.3764	1	AA652728:Hs.3764:guanylate kinase 1
GATCTGCTTCCCACTGT	79	7	5	3	Hs.355816	1	AA223219:Hs.355816:conserved gene amplified in osteosarcoma
GATCTGGCCCCCGTGCG	79	0	0	1	Hs.37040	5	NM_002607:Hs.37040:platelet-derived growth factor alpha polypeptide
GATCTGTTGAATATTTG	79	8	2	2	Hs.183773	1	BM982329:Hs.183773:golgi autoantigen, golgin subfamily a, 4
GATCTTATTCAGCGCTG	79	6	1	1	Hs.70266	1	AF161393:Hs.70266:yeast Sec31p homolog
GATCTTCTGCAGGACAA	79	5	1	1	Hs.291623	1	AA779652:Hs.291623:hypothetical protein BC017488
GATCTTTAGTCCGAGTA	79	8	1	1	Hs.70333	4	AL713727:Hs.70333:WW domain-containing adapter with a coiled-coil region
GATCTTTGTTCAGCCAA	79	3	1	2	Hs.324178	1	AA832463:Hs.324178:mitogen-activated protein kinase associated protein 1
GATCAAAAGGACAAGAA	78	51	20	9	Hs.355719	1	AK000472:Hs.355719:nucleophosmin (nucleolar phosphoprotein B23, numatrin)
GATCACTACTCAACGTT	78	3	1	1	Hs.62711	1	AA099143:Hs.62711:Sapiens, clone IMAGE:3351295, mRNA
GATCAGCTGTTGGATGT	78	4	1	1	Hs.82933	1	NM_020141:Hs.82933:protein x 013
GATCAGCTTTGAAAGGA	78	12	2	3	Hs.8724	1	AA102610:Hs.8724:serine/threonine kinase 38
GATCAGTTGAGCCCAGG	78	6	546	33	REPEAT	0	*** WARNING >100 Genome Hits ***
GATCATGCCTACTGCAC	78	2	2	1	Hs.225641	3	BC029266:Hs.225641:hypothetical protein FLJ13171
GATCCAACAATTCTACT	78	3	24	1	Hs.451185	23	CD173198:Hs.451185:Homo sapiens transcribed sequences
GATCCACCTGCCTTTGT	78	2	7	1	Hs.445628	24	BQ416748:Hs.445628:Homo sapiens transcribed sequence with weak similarity to protein ref:NP_060265.1 (H.sapiens) hypothetical protein FLJ20378 [Homo sapiens]
GATCCAGAACACTTAAA	78	2	1	0	chr14	1000	chr14:87407688-87407672
GATCCCAAAAGCAGCAA	78	8	24	0	multiGenome	1000	24 genome locations
GATCCCACCAGCCAGCC	78	40	2	0	multiGenome	1000	2 genome locations
GATCCCACTGGAGCAGG	78	1	2	1	Hs.154583	5	AK025854:Hs.154583:RNA binding motif protein 10
GATCCCATTTGTCAATT	78	2	16961	31	REPEAT	0	*** WARNING >100 Genome Hits ***
GATCCCCGAGGAGTCCC	78	5	1	1	Hs.153768	1	BC001113:Hs.153768:RNA, U3 small nucleolar interacting protein 2
GATCCCTCCCCTCAGTG	78	3	18	3	Hs.24444	1	BC017972:Hs.24444:Sapiens, clone IMAGE:4693260, mRNA
GATCCGACTCTATGACA	78	6	1	1	Hs.273307	1	AL512708:Hs.273307:signal recognition particle 68kDa
GATCCTCCTGCCTCACC	78	38	328	23	REPEAT	0	*** WARNING >100 Genome Hits ***
GATCCTGCCCTGCTCTC	78	4	2	1	Hs.74564	1	AA427770:Hs.74564:signal sequence receptor, beta (translocon-associated protein beta)
GATCCTGGACTGGGTAC	78	6	1	2	Hs.8372	1	AA134977:Hs.8372:ubiquinol-cytochrome c reductase (6.4kD) subunit
GATCCTGTCACGAACAC	78	2	2	2	Hs.250895	13	CD175760:Hs.250895:ribosomal protein L34
GATCCTTTCCTACCCAA	78	2	2	1	Hs.236774	1	NM_006353:Hs.236774:high mobility group nucleosomal binding domain 4
GATCCTTTTGTTGCTGA	78	1	3	1	Hs.4747	4	U59151:Hs.4747:dyskeratosis congenita 1, dyskerin
GATCGTGTGGCTTCCAA	78	5	1	1	Hs.203910	1	AL050156:Hs.203910:small glutamine-rich tetratricopeptide repeat (TPR)-containing
GATCGTGTTTATGGTGA	78	4	2	2	Hs.383203	1	BC008427:Hs.383203:Sapiens, Similar to dolichyl-phosphate mannosyltransferase polypeptide 1, catalytic subunit, clone IMAGE:4282974, mRNA
GATCTACAGCTCCTGGA	78	3	1	1	Hs.429366	2	NM_004786:Hs.429366:thioredoxin-like, 32kDa
GATCTAGAGGAGGATTG	78	41	0	1	Hs.406404	24	BF184915:Hs.406404:heterogeneous nuclear ribonucleoprotein D (AU-rich element RNA binding protein 1, 37kDa)
GATCTAGATGACTTGAT	78	2	0	0
GATCTAGTCTTTACTTT	78	7	5	3	Hs.107637	1	AA744747:Hs.107637:hypothetical protein FLJ12806
GATCTCAGACTTCGCCA	78	6	1	2	Hs.373508	1	BC032410:Hs.373508:TNF receptor-associated factor 2
GATCTCCAGGTTATCCG	78	6	1	2	Hs.63405	1	BC002782:Hs.63405:hypothetical protein BC007540
GATCTCTTTTCCTGTCT	78	8	1	2	Hs.8179	2	NM_018405:Hs.8179:hypothetical protein, clone 2746033
GATCTGAAGAAGCTGAA	78	0	3	1	Hs.13467	1	NM_032016:Hs.13467:STARD3 N-terminal like
GATCTGAATCTGCCGGG	78	15	1	1	Hs.375001	1	AA533714:Hs.375001:talin 1
GATCTTAGCTTTGATAA	78	6	1	2	Hs.108854	3	AF161512:Hs.108854:HSPC163 protein
GATCTTATTCAGTCTGC	78	21	2	1	Hs.28707	1	CA449514:Hs.28707:signal sequence receptor, gamma (translocon-associated protein gamma)
GATCTTTGGAGCCAAAA	78	16	3	1	Hs.119503	3	BC029265:Hs.119503:eukaryotic translation initiation factor 3, subunit 6 interacting protein
GATCTTTGGGGCCGTAG	78	2	1	1	Hs.159604	1	NM_139273:Hs.159604:cysteinyl-tRNA synthetase
GATCAAACCTTTCTGGC	77	1	1	1	Hs.334851	1	AA291554:Hs.334851:LIM and SH3 protein 1
GATCAAGCTACACATCA	77	4	2	1	Hs.374441	2	NM_006888:Hs.374441:calmodulin 1 (phosphorylase kinase, delta)
GATCACAAGGTCGGGAG	77	5	436	22	REPEAT	0	*** WARNING >100 Genome Hits ***
[truncated: 20,137 more rows]
