# Supplementary material for: MPSS profiling of human embryonic stem cells
Source: BMC Dev Biol. 2004 Aug 10;4:10. doi: 10.1186/1471-213X-4-10 (PMC514702; doi:10.1186/1471-213X-4-10)
Supplement: Additional File 3 — The file contains MPSS data for 22,136 significant and reliable signatures, annotated with genome version hg16 (July 2003, Golden Path, UCSC) and the human Unigene build Hs.169. [file 1471-213X-4-10-S3.xls]

## Sheet: HuES17tophitHs169hg16
Signature	HuES_TPM	Class	Accession(Hs169, hg16)	Description
GATCCCTCCCTTACCAT	31125	4	COX2	Hs mtDNA, cytochrome c oxidase subunit II
GATCTGCTGCAGTGCTC	29496	4	COX1	Hs mtDNA, cytochrome c oxidase subunit I
GATCACCTGAGGTCAGG	20653	0	REPEAT	*** WARNING >100 Genome Hits ***
GATCGCCGTTCTGGTAA	20420	1	Hs.439552	NM_001402:Hs.439552: eukaryotic translation elongation factor 1 alpha 1
GATCGAGACCATCCTGG	16454	0	REPEAT	*** WARNING >100 Genome Hits ***
GATCCTCCCGAATCAAC	13065	14	ND6	Hs mtDNA, NADH dehydrogenase subunit 6
GATCGGCGCACTGCGAG	9980	4	ND1	Hs mtDNA, NADH dehydrogenase subunit 1
GATCAAGGGACGGCTGA	9420	1	Hs.406300	BC003518:Hs.406300: ribosomal protein L23
GATCCGAGGAGGCGGAA	9046	1	Hs.410817	NM_000977:Hs.410817: ribosomal protein L13
GATCTCGGATGACCAAA	8719	1	Hs.459927	NM_002823:Hs.459927: prothymosin, alpha (gene sequence 28)
GATCCCTCCCTCCCTCC	8306	4	Hs.64	BM478936:Hs.64: succinate dehydrogenase complex, subunit B, iron sulfur (Ip)
GATCAAATATCACTCTC	7778	4	ND4	Hs mtDNA, NADH dehydrogenase subunit 4
GATCGCGCCACTGCACT	7695	0	REPEAT	*** WARNING >100 Genome Hits ***
GATCCACTACCGGAAGA	7565	1	Hs.449070	NM_012423:Hs.449070: ribosomal protein L13a
GATCGGCAAGCCCCACA	7218	1	Hs.498569	NM_002952:Hs.498569: ribosomal protein S2
GATCGTGCCACTGCACT	7034	0	REPEAT	*** WARNING >100 Genome Hits ***
GATCACTTGAGGTCAGG	6668	0	REPEAT	*** WARNING >100 Genome Hits ***
GATCTTACCCGTGACAA	6394	1	Hs.356572	NM_001006:Hs.356572: ribosomal protein S3A
GATCAGCAAGCAGGAGT	6224	1	Hs.426930	BC001301:Hs.426930: actin, beta
GATCACGCCACTGCACT	6138	0	REPEAT	*** WARNING >100 Genome Hits ***
GATCAAGTTTAAATGAC	6044	1	Hs.75968	NM_021109:Hs.75968: thymosin, beta 4, X-linked
GATCCTGAAGAGATTGA	5891	1	Hs.374553	BC005391:Hs.374553: laminin receptor 1 (ribosomal protein SA, 67kDa)
GATCATGCCACTGCACT	5849	0	REPEAT	*** WARNING >100 Genome Hits ***
GATCTGAGTTCAGACCG	5755	4	16S rRNA	Hs mtDNA, 16S ribosomal RNA
GATCCGTCCCTAACAAA	5500	4	CYTB	Hs mtDNA, cytochrome b
GATCTTGGACAGCGTGG	5468	1	Hs.437594	NM_001004:Hs.437594: ribosomal protein, large P2
GATCACCAAACCAGTCC	5435	1	Hs.381219	AA523796:Hs.381219: ribosomal protein L15
GATCCATCGCAGAGTCC	5134	1	Hs.186350	NM_000968:Hs.186350: ribosomal protein L4
GATCCACCAGCTGAGAA	4838	1	Hs.74497	NM_004559:Hs.74497: nuclease sensitive element binding protein 1
GATCCTCGAACGGAAAG	4791	1	Hs.406682	AA092924:Hs.406682: ribosomal protein L26
GATCGCACCACTGCACT	4590	0	REPEAT	*** WARNING >100 Genome Hits ***
GATCACACCACTGCACT	4573	0	REPEAT	*** WARNING >100 Genome Hits ***
GATCAACCTGGAGCTCT	4513	1	Hs.448738	BC000857:Hs.448738: ferritin, heavy polypeptide 1
GATCCATCTGCCTTTGT	4470	1	Hs.443796	NM_001002:Hs.443796: ribosomal protein, large, P0
GATCCCAGACTGGTTCT	4425	1	Hs.275865	AA071167:Hs.275865: UDP-Gal:betaGlcNAc beta 1,3-galactosyltransferase, polypeptide 4
GATCACCTCTGAGACCC	4353	1	Hs.425274	BC062462:Hs.425274: ribosomal protein L41
GATCATGCTGCCCTGGG	4253	1	Hs.387576	NM_001005:Hs.387576: ribosomal protein S3
GATCTTTGCTGGCAAGC	4151	1	Hs.311640	BC001392:Hs.311640: ribosomal protein S27a
GATCTGGCACTGTGGTT	4064	1	Hs.433701	NM_000998:Hs.433701: ribosomal protein L37a
GATCCGGAAATATGGCC	4021	1	Hs.539	NM_001032:Hs.539: ribosomal protein S29
GATCCCAATGCACCCAA	3986	1	Hs.434102	BF317193:Hs.434102: high-mobility group box 1
GATCCTGACACTAAGGA	3957	1	Hs.433427	NM_001021:Hs.433427: ribosomal protein S17
GATCAATGCCCTCATTA	3797	1	Hs.356502	BC003369:Hs.356502: ribosomal protein, large, P1
GATCAGGGACCATGAAA	3789	1	Hs.387804	BC015958:Hs.387804: poly(A) binding protein, cytoplasmic 1
GATCGGTGGCTCCATCC	3780	1	Hs.14376	BC001920:Hs.14376: actin, gamma 1
GATCTCTTATACTAGTA	3768	4	ATP6	Hs mtDNA, ATP synthase F0 subunit 6
GATCGTGACGCTGAATA	3751	1	Hs.356721	BC002355:Hs.356721: heterogeneous nuclear ribonucleoprotein A1
GATCTGCGCTTCCAGAG	3711	1	Hs.181307	BC013857:Hs.181307: H3 histone, family 3A
GATCACCTGAGGTCGGG	3686	0	REPEAT	*** WARNING >100 Genome Hits ***
GATCATCAGCAATGCCT	3572	1	Hs.169476	BC001601:Hs.169476: glyceraldehyde-3-phosphate dehydrogenase
GATCCGCGCCGAGGGCA	3484	1	Hs.172928	AI287470:Hs.172928: collagen, type I, alpha 1
GATCACGAGGTCAGGAG	3467	0	REPEAT	*** WARNING >100 Genome Hits ***
GATCCCTCCCTCCCTAC	3453	4	Hs.170473	BM915140:Hs.170473: pleckstrin 2
GATCAACCTCACCACCT	3328	4	12S rRNA	Hs mtDNA, 12S ribosomal RNA
GATCAAGACCATCCTGG	3251	0	REPEAT	*** WARNING >100 Genome Hits ***
GATCTGTGCAGGGTATT	3207	1	Hs.14376	BC000292:Hs.14376: actin, gamma 1
GATCCTTACGGAAAAGG	3169	1	Hs.374588	NM_000985:Hs.374588: ribosomal protein L17
GATCATCGATGTTGTCT	3042	1	Hs.512675	AI609402:Hs.512675: ribosomal protein S8
GATCCGTATCGGTTTAA	2992	1	Hs.178551	NM_000973:Hs.178551: ribosomal protein L8
GATCACTTGAGCCCAGG	2984	0	REPEAT	*** WARNING >100 Genome Hits ***
GATCGGGTAGCTCAAAA	2971	1	Hs.469653	NM_000969:Hs.469653: ribosomal protein L5
GATCACTTGAGGCCAGG	2944	0	REPEAT	*** WARNING >100 Genome Hits ***
GATCTCTGGCAGTGGAG	2804	1	Hs.411098	NM_002520:Hs.411098: nucleophosmin (nucleolar phosphoprotein B23, numatrin)
GATCACCGTGACATCCG	2782	1	Hs.326249	BC035566:Hs.326249: ribosomal protein L22
GATCTAAGAGTTACCTG	2736	1	Hs.412370	BC000483:Hs.412370: ribosomal protein L9
GATCTGTGTTTGCTCTG	2683	1	Hs.528668	NM_000970:Hs.528668: ribosomal protein L6
GATCCACATCTCAAAGA	2643	1	Hs.401929	BC026276:Hs.401929: ribosomal protein L10
GATCAGCCCCAGATTTG	2642	1	Hs.370504	NM_001019:Hs.370504: ribosomal protein S15a
GATCTCGGCTCACTGCA	2556	0	REPEAT	*** WARNING >100 Genome Hits ***
GATCCGCAAGAACAAGT	2552	1	Hs.356371	BC010173:Hs.356371: ribosomal protein L28
GATCGTTTCCAGATGAG	2478	1	Hs.8102	NM_001023:Hs.8102: ribosomal protein S20
GATCATTCACAGTGAGG	2443	1	Hs.446579	AI318123:Hs.446579: heat shock 90kDa protein 1, alpha
GATCACCGCCGCGAGTA	2433	1	Hs.446522	NM_003973:Hs.446522: ribosomal protein L14
GATCAGCACTGCCAGTG	2422	1	Hs.157307	BC002722:Hs.157307: GNAS complex locus
GATCCACCCGCCTCGGC	2403	0	REPEAT	*** WARNING >100 Genome Hits ***
GATCACAGCCGAAGGAG	2395	1	Hs.356794	BC000523:Hs.356794: ribosomal protein S24
GATCATCCTTCCTGGCA	2380	1	Hs.388664	BC018970:Hs.388664: ribosomal protein L11
GATCACGCCATTGCACT	2350	0	REPEAT	*** WARNING >100 Genome Hits ***
GATCAGAAAAAGAAAGA	2296	1	Hs.381123	NM_000982:Hs.381123: ribosomal protein L21
GATCCTAGTAATTGCCT	2130	1	Hs.418138	BC005858:Hs.418138: fibronectin 1
GATCTAGAAATTGCCCT	2127	4	ND3	Hs mtDNA, NADH dehydrogenase subunit 3
GATCGCTCACAATGTTT	2123	1	Hs.265174	BC011514:Hs.265174: ribosomal protein L32
GATCCCCCCTCTCGAGG	2067	1	Hs.74335	NM_007355:Hs.74335: heat shock 90kDa protein 1, beta
GATCAAGAACAATGCCT	2048	1	Hs.119598	NM_000967:Hs.119598: ribosomal protein L3
GATCACAAGGTCAGGAG	2038	0	REPEAT	*** WARNING >100 Genome Hits ***
GATCGTGCCATTGCACT	1988	0	REPEAT	*** WARNING >100 Genome Hits ***
GATCAAAACCCAGCAGA	1957	1	Hs.419776	AA484162:Hs.419776: nucleosome assembly protein 1-like 1
GATCATTCCTTCTGTAG	1951	1	Hs.356331	BC000689:Hs.356331: peptidylprolyl isomerase A (cyclophilin A)
GATCCCCAACAATGTCA	1941	1	Hs.356729	BC001896:Hs.356729: beta 5-tubulin
GATCGGGCGGATTGAGG	1926	1	Hs.425808	CA447524:Hs.425808: calmodulin 2 (phosphorylase kinase, delta)
GATCCAGTTCTAAGTGT	1923	1	Hs.409140	CB162971:Hs.409140: ATP synthase, H+ transporting, mitochondrial F1 complex, O subunit (oligomycin sensitivity conferring protein)
GATCTTCATGCCCTGGG	1852	1	Hs.433670	NM_000146:Hs.433670: ferritin, light polypeptide
GATCTCTCCACAGGGCT	1821	2	Hs.446579	BG190175:Hs.446579: heat shock 90kDa protein 1, alpha
GATCAACAGGCTTATTA	1814	1	Hs.421257	BC006095:Hs.421257: ribosomal protein L7
GATCGGGCTACTACAAA	1770	1	Hs.356342	BC005326:Hs.356342: ribosomal protein L27a
GATCTGGACAGAATCGC	1739	1	Hs.381184	NM_001022:Hs.381184: ribosomal protein S19
GATCAAGCAGATTCCAC	1733	1	Hs.448396	BC011366:Hs.448396: ribosomal protein L10a
GATCCTTTTCCCTCATT	1692	1	Hs.86154	NM_024674:Hs.86154: lin-28 homolog (C. elegans)
GATCGCTTGAGCCCAGG	1662	0	REPEAT	*** WARNING >100 Genome Hits ***
GATCTCCAGTAGACTTA	1646	1	Hs.278635	AI671581:Hs.278635: HDCMA18P protein
GATCACCGGCGTGCCCC	1636	2	Hs.459927	BE295029:Hs.459927: prothymosin, alpha (gene sequence 28)
GATCGGTGACATCGTCA	1606	1	Hs.433529	NM_001015:Hs.433529: ribosomal protein S11
GATCCATCATCCGCAAT	1599	1	Hs.153177	NM_001031:Hs.153177: ribosomal protein S28
GATCTTTGATAGTTGAG	1566	1	Hs.79037	NM_002156:Hs.79037: heat shock 60kDa protein 1 (chaperonin)
GATCCTCCCACCTCAGC	1555	0	REPEAT	*** WARNING >100 Genome Hits ***
GATCCTGCCCGGAGACC	1555	1	Hs.75309	BC024689:Hs.75309: eukaryotic translation elongation factor 2
GATCTCTTATACTAGTT	1549	1000	chr1	chr1:164145190-164145174
GATCCCCTCCCCCAAGA	1531	1	Hs.57301	NM_145899:Hs.57301: high mobility group AT-hook 1
GATCGTGAAGCCCAATG	1522	1	Hs.444012	NM_001011:Hs.444012: ribosomal protein S7
GATCAAGAAAAATAAGG	1470	1	Hs.380953	BC000603:Hs.380953: ribosomal protein L38
GATCATGCCATTGCACT	1423	0	REPEAT	*** WARNING >100 Genome Hits ***
GATCACCTGAGTTCAGG	1407	0	REPEAT	*** WARNING >100 Genome Hits ***
GATCTCGTGAAGCCCGC	1398	1	Hs.355957	BC002604:Hs.355957: ribosomal protein S26
GATCAATGCCCTCACTC	1391
GATCAGCCTGGCCAACA	1378	0	REPEAT	*** WARNING >100 Genome Hits ***
GATCTATGAAGGCCAAG	1348	1	Hs.469653	BM549571:Hs.469653: ribosomal protein L5
GATCAAGCGTGCTTTCC	1345	1	Hs.250895	AA187998:Hs.250895: ribosomal protein L34
GATCATAAAAATGTGCG	1341	2	Hs.510265	AL530839:Hs.510265: nuclear ubiquitous casein kinase and cyclin-dependent kinase substrate
GATCCGTATCGGTTTAT	1334
GATCCAAGATAAAGAAG	1327	1	Hs.356190	BC000379:Hs.356190: ubiquitin B
GATCTTGGCTCACTGCA	1289	0	REPEAT	*** WARNING >100 Genome Hits ***
GATCCTGCAGGACTACA	1266	1	Hs.406510	NM_001686:Hs.406510: ATP synthase, H+ transporting, mitochondrial F1 complex, beta polypeptide
GATCTGGTACGAGTGTG	1266	1	Hs.10842	BC000852:Hs.10842: RAN, member RAS oncogene family
GATCCATGAGGTCCTAG	1263	1	Hs.411509	BC010915:Hs.411509: glutathione S-transferase pi
GATCCAGGTGACTCTGA	1261	1	Hs.400295	NM_000989:Hs.400295: ribosomal protein L30
GATCAAAGACATCCTCA	1259	1	Hs.397609	NM_001020:Hs.397609: ribosomal protein S16
GATCAGAGTTCTACAGT	1244	25	Hs.409934	BM919572:Hs.409934: major histocompatibility complex, class II, DQ beta 1
GATCCTCCCACCTCCCC	1241	23	Hs.359763	BQ026264:Hs.359763: Transcribed sequence with moderate similarity to protein sp:P18124 (H.sapiens) RL7_HUMAN 60S ribosomal protein L7
GATCCGAGTCGTCCGGA	1223	1	Hs.182825	BC000348:Hs.182825: ribosomal protein L35
GATCAAGGACGGATGAT	1221	1	Hs.192374	CF529006:Hs.192374: tumor rejection antigen (gp96) 1
GATCCCACAGAAATACA	1194	0	REPEAT	*** WARNING >100 Genome Hits ***
GATCATGTCTTTTCCAT	1179	1	Hs.446608	CA453721:Hs.446608: tubulin, alpha, ubiquitous
GATCATCTAAACTGAGT	1176	1	Hs.419463	BE531190:Hs.419463: ribosomal protein L23a
GATCTGCCCACCTCCCT	1176	1000	chr8	chr8:14681606-14681590
GATCTGGTGCCCCTCTT	1165	1	Hs.296398	NM_018407:Hs.296398: lysosomal associated protein transmembrane 4 beta
GATCGCTTGAACCCAGG	1155	0	REPEAT	*** WARNING >100 Genome Hits ***
GATCTACCCCGGACACG	1122	1	Hs.184582	BC000690:Hs.184582: ribosomal protein L24
GATCCACCCACCTCAGC	1098	0	REPEAT	*** WARNING >100 Genome Hits ***
GATCCCGGGCGGCGCGC	1095	1	Hs.446427	BC007247:Hs.446427: ornithine decarboxylase antizyme 1
GATCTGCCCGCCTCGGC	1095	0	REPEAT	*** WARNING >100 Genome Hits ***
GATCACACCATTGCACT	1085	0	REPEAT	*** WARNING >100 Genome Hits ***
GATCGTTTTTTCCCAGG	1080	1	Hs.251673	NM_006892:Hs.251673: DNA (cytosine-5-)-methyltransferase 3 beta
GATCACCGTGACATCCA	1077	25	Hs.326249	BG767668:Hs.326249: ribosomal protein L22
GATCTCCTTCATCCCTC	1062	1	Hs.337307	AA224789:Hs.337307: ribosomal protein S27 (metallopanstimulin 1)
GATCTTCAAGTGAACAT	1059	1	Hs.256184	BC000384:Hs.256184: eukaryotic translation elongation factor 1 gamma
GATCCACCCGCCTTGGC	1052	0	REPEAT	*** WARNING >100 Genome Hits ***
GATCATGTTACCATATC	1044	1	Hs.446608	BM705322:Hs.446608: tubulin, alpha, ubiquitous
GATCCTATTGGTGCGGG	1020	4	ND6	Hs mtDNA, NADH dehydrogenase subunit 6
GATCAGCGCTTTACAAA	1017	1	Hs.139876	BC007410:Hs.139876: ribosomal protein S9
GATCTGCCGCAAGTGCT	1013	1	Hs.5308	AA128643:Hs.5308: ubiquitin A-52 residue ribosomal protein fusion product 1
GATCATGAGGTCAGGAG	1012	0	REPEAT	*** WARNING >100 Genome Hits ***
GATCGATTCTCTCTATG	1011	1	Hs.180414	NM_006597:Hs.180414: heat shock 70kDa protein 8
GATCTAAAAAAATTCAG	1005	1	Hs.512675	BC005678:Hs.512675: ribosomal protein S8
GATCTTCGTGGTGGTCG	1003	1	Hs.415997	BC005159:Hs.415997: collagen, type VI, alpha 1
GATCGCGCCATTGCACT	997	0	REPEAT	*** WARNING >100 Genome Hits ***
GATCACGCTTGATTTAT	978	0	REPEAT	*** WARNING >100 Genome Hits ***
GATCCTACTCTCTTATT	970	1	Hs.418138	AI271477:Hs.418138: fibronectin 1
GATCTGTTAACAAAGGA	967	1	Hs.247902	NM_021195:Hs.247902: claudin 6
GATCATACACCTGCTCA	958	1	Hs.378103	BC015405:Hs.378103: ribosomal protein S5
GATCAATTTTGGAGACC	953	1	Hs.356427	CA436309:Hs.356427: PAI-1 mRNA-binding protein
GATCACCCCCTCCCCAA	945	5	12S rRNA	Hs mtDNA, 12S ribosomal RNA
GATCCGCCCGCCTCGGC	937	0	REPEAT	*** WARNING >100 Genome Hits ***
GATCCGCCCGCCTCCGC	934	0	REPEAT	*** WARNING >100 Genome Hits ***
GATCAAAAGTGAACACC	931	1	Hs.434953	BC000903:Hs.434953: high-mobility group box 2
GATCACCAAACCAGTCA	931	4	Hs.381219	AV756303:Hs.381219: ribosomal protein L15
GATCATTGTAGATGAAC	921	1	Hs.5662	BC000214:Hs.5662: guanine nucleotide binding protein (G protein), beta polypeptide 2-like 1
GATCTATCACCTGTCAT	913	1	Hs.374596	BC003352:Hs.374596: tumor protein, translationally-controlled 1
GATCCGTCCCTAACTAA	894
GATCTTTGTACGTAATT	891	1	Hs.446628	NM_001007:Hs.446628: ribosomal protein S4, X-linked
GATCTGCTCAGAAAGGA	890	1	Hs.76719	NM_012321:Hs.76719: LSM4 homolog, U6 small nuclear RNA associated (S. cerevisiae)
GATCTTTGCTGGGAAAC	888	1	Hs.183704	BC000449:Hs.183704: ubiquitin C
GATCCACCCGCCTCAGC	881	0	REPEAT	*** WARNING >100 Genome Hits ***
GATCTCAGCTCACTGCA	866	0	REPEAT	*** WARNING >100 Genome Hits ***
GATCTTTTGATTCCTCT	861	1	Hs.170622	BC012318:Hs.170622: cofilin 1 (non-muscle)
GATCTATGACATATTCC	851	1	Hs.129673	BC006210:Hs.129673: eukaryotic translation initiation factor 4A, isoform 1
GATCAGGAAGAACTAAA	834	1	Hs.74335	AL535223:Hs.74335: heat shock 90kDa protein 1, beta
GATCCCCTTTCCGTAAA	828	1	Hs.172550	NM_002819:Hs.172550: polypyrimidine tract binding protein 1
GATCCACCTGCCTCGGC	822	0	REPEAT	*** WARNING >100 Genome Hits ***
GATCCACCTGCCTCAGC	821	0	REPEAT	*** WARNING >100 Genome Hits ***
GATCAAGTTCCCGCTGC	813	1	Hs.436657	BM706129:Hs.436657: clusterin (complement lysis inhibitor, SP-40,40, sulfated glycoprotein 2, testosterone-repressed prostate message 2, apolipoprotein J)
GATCAAGCAGCGACTAT	791	1	Hs.249184	BC020712:Hs.249184: POU domain, class 5, transcription factor 1
GATCGCCGTTCTGGTAT	791	2	Hs.439552	AW439260:Hs.439552: eukaryotic translation elongation factor 1 alpha 1
GATCCATCGTGATGTCT	790	14	Hs.528083	BC062785:Hs.528083: CDNA clone IMAGE:4734740, partial cds
GATCCCCAACAACGTGA	790	1	Hs.511743	BC000748:Hs.511743: tubulin, beta, 4
GATCAACATCCACAGCG	788	1	Hs.458414	BC000897:Hs.458414: interferon induced transmembrane protein 1 (9-27)
GATCTAAATCTCTGCCA	787	1	Hs.91142	NM_003685:Hs.91142: KH-type splicing regulatory protein (FUSE binding protein 2)
GATCAGACCTGTAGAGA	775	1	Hs.309316	NM_003142:Hs.309316: Sjogren syndrome antigen B (autoantigen La)
GATCCCCAACAATGTGA	768	1	Hs.433615	NM_006088:Hs.433615: tubulin, beta, 2
GATCCATCTTCGAAGTC	765	1	Hs.449190	BX453438:Hs.449190: Similar to template acyivating factor-I alpha (LOC389168), mRNA
GATCCTCCTGCCTCAGC	762	0	REPEAT	*** WARNING >100 Genome Hits ***
GATCACTGTAAATGACC	757	1	Hs.180909	NM_002574:Hs.180909: peroxiredoxin 1
GATCCCTCCCTTACTAT	753
GATCAAGTCGTGCTCCT	752	1	Hs.387208	NM_001997:Hs.387208: Finkel-Biskis-Reilly murine sarcoma virus (FBR-MuSV) ubiquitously expressed (fox derived); ribosomal protein S30
GATCGCCATCATGAACG	747	1	Hs.356794	AA936230:Hs.356794: ribosomal protein S24
GATCAAGTTGGGGGGAA	742	2	Hs.69855	BC032446:Hs.69855: NRAS-related gene
GATCCACCTGCCTTGGC	741	0	REPEAT	*** WARNING >100 Genome Hits ***
GATCAACTGGAAGAAAG	734	0	REPEAT	*** WARNING >100 Genome Hits ***
GATCAGCACTGTGGTGA	729	1	Hs.180394	NM_003134:Hs.180394: signal recognition particle 14kDa (homologous Alu RNA binding protein)
GATCAAGGGGGTTGGGA	727	1	Hs.356729	NM_178014:Hs.356729: beta 5-tubulin
GATCTGGGCCTGAATAA	721	1	Hs.256697	NM_005340:Hs.256697: histidine triad nucleotide binding protein 1
GATCAAACCAAGGCCCA	714	1	Hs.430207	NM_000992:Hs.430207: ribosomal protein L29
GATCGCACAGACTGTCA	707	1	Hs.79172	BC056160:Hs.79172: solute carrier family 25 (mitochondrial carrier; adenine nucleotide translocator), member 5
GATCAGGAGTTCGAGAC	703	0	REPEAT	*** WARNING >100 Genome Hits ***
GATCAACGCCTCACTGA	693	1	Hs.198281	NM_002654:Hs.198281: pyruvate kinase, muscle
GATCGCACCATTGCACT	692	0	REPEAT	*** WARNING >100 Genome Hits ***
GATCCCCACCTCCAAAT	688	5	ATP6	Hs mtDNA, ATP synthase F0 subunit 6
GATCCCGGAATGCCTGA	681	1	Hs.112318	NM_019059:Hs.112318: translocase of outer mitochondrial membrane 7 homolog (yeast)
GATCAACAAAATTGATA	674	0	REPEAT	*** WARNING >100 Genome Hits ***
GATCTTTGATAGTTGAT	673	4	Hs.79037	BQ362805:Hs.79037: heat shock 60kDa protein 1 (chaperonin)
GATCGCCGTTCTGGTAG	671	2	Hs.406283	AW188454:Hs.406283: MRNA expressed only in placental villi, clone SMAP83.
GATCAGCCTGGGCAACA	670	0	REPEAT	*** WARNING >100 Genome Hits ***
GATCTGGAACTTGAAGA	669	1	Hs.333786	BC002900:Hs.333786: proteasome (prosome, macropain) subunit, alpha type, 2
GATCCTGGAGGATTTCC	666	1	Hs.446574	NM_021103:Hs.446574: thymosin, beta 10
GATCGCACCACTGCACC	653	0	REPEAT	*** WARNING >100 Genome Hits ***
GATCTCACCGTGGGTCC	650	1	Hs.119192	BC018002:Hs.119192: H2A histone family, member Z
GATCCCAGCACTTTGGG	644	0	REPEAT	*** WARNING >100 Genome Hits ***
GATCCCACCAGCCAGCA	637	1	Hs.79625	NM_024299:Hs.79625: chromosome 20 open reading frame 149
GATCCCAAAACGAACCA	633	2	Hs.117176	AA084288:Hs.117176: poly(A) binding protein, nuclear 1
GATCCCCGGTGGTTTTG	633	1	Hs.433455	BC001810:Hs.433455: enolase 1, (alpha)
GATCTGCTAGTGCTGTA	632	1	Hs.310769	AA172045:Hs.310769: heat shock 70kDa protein 5 (glucose-regulated protein, 78kDa)
GATCACTGCCCTTTTTG	629	1	Hs.75231	NM_003051:Hs.75231: solute carrier family 16 (monocarboxylic acid transporters), member 1
GATCTGCCCACCTCGGC	629	0	REPEAT	*** WARNING >100 Genome Hits ***
GATCGAAGATTTATCCC	617	1	Hs.32916	NM_005594:Hs.32916: nascent-polypeptide-associated complex alpha polypeptide
GATCAAGCCTTTCTTTC	616	1	Hs.395309	BC003377:Hs.395309: thioredoxin
GATCCCACCACCGCAAG	614	1	Hs.134084	AI989699:Hs.134084: mannose-6-phosphate receptor (cation dependent)
GATCGGGTTCTAAAGGA	614	1	Hs.1197	AA535391:Hs.1197: heat shock 10kDa protein 1 (chaperonin 10)
GATCCTGTGAAGGCCTG	613	1	Hs.156346	BG115491:Hs.156346: topoisomerase (DNA) II alpha 170kDa
GATCTGCAAAGCCTTAG	608	3	Hs.135693	BC012555:Hs.135693: hypothetical protein FLJ10884
GATCCTGTACAGCCAGT	602	1	Hs.77385	BC006781:Hs.77385: myosin, light polypeptide 6, alkali, smooth muscle and non-muscle
GATCCCAGCTACTCGGG	601	0	REPEAT	*** WARNING >100 Genome Hits ***
GATCCTGCTGGCCGAGC	600	1	Hs.435800	BC000163:Hs.435800: vimentin
GATCACCTGAGGTTGGG	596	0	REPEAT	*** WARNING >100 Genome Hits ***
GATCCAGGTTTGATGCT	591	1	Hs.169744	NM_001469:Hs.169744: thyroid autoantigen 70kDa (Ku antigen)
GATCATCGGCGCAAAGA	589	2	Hs.443012	AB037789:Hs.443012: sema domain, transmembrane domain (TM), and cytoplasmic domain, (semaphorin) 6A
GATCATGCAGCAGAAGC	588	1	Hs.424126	NM_005770:Hs.424126: small EDRK-rich factor 2
GATCTCTAAGCTGCAAA	586	1	Hs.75061	NM_023009:Hs.75061: MARCKS-like protein
GATCCACCCACCTCCCC	583	1000	multiGenome	12 genome locations
GATCACCTGAGTTCGGG	580	0	REPEAT	*** WARNING >100 Genome Hits ***
GATCAGTACTGCGGCGG	575	14	ATP6	Hs mtDNA, ATP synthase F0 subunit 6
GATCTTTGCTGCCAGCC	574	1	Hs.748	BC018128:Hs.748: fibroblast growth factor receptor 1 (fms-related tyrosine kinase 2, Pfeiffer syndrome)
GATCTGCCTGCCTCAGC	571	0	REPEAT	*** WARNING >100 Genome Hits ***
GATCTCAGAACAATCAG	569	1	Hs.298280	NM_004046:Hs.298280: ATP synthase, H+ transporting, mitochondrial F1 complex, alpha subunit, isoform 1, cardiac muscle
GATCCCTCCCTTACCAC	568	1000	multiGenome	2 genome locations
GATCCGTGCCCGCCTCC	563	1	Hs.433612	NM_005762:Hs.433612: tripartite motif-containing 28
GATCAGCCATTAAAATA	561	1	Hs.427152	BU625421:Hs.427152: high density lipoprotein binding protein (vigilin)
GATCCGTCCTAATCACA	559	5	COX1	Hs mtDNA, cytochrome c oxidase subunit I
GATCTGCCCACCTCAGC	559	0	REPEAT	*** WARNING >100 Genome Hits ***
GATCAGTGTTGAAGAAA	558	1	Hs.290404	BC000998:Hs.290404: solute carrier family 25 (mitochondrial carrier; phosphate carrier), member 3
GATCCTCCCTGCCCGCG	558	1	Hs.119000	BC004984:Hs.119000: actinin, alpha 1
GATCACCTGAGGTCAGA	555	0	REPEAT	*** WARNING >100 Genome Hits ***
GATCCAAATTCTCATAT	555	2	Hs.442707	BG214549:Hs.442707: telomeric repeat binding factor (NIMA-interacting) 1
GATCCAGGGAGCCCCCA	554	1	Hs.433326	BC004312:Hs.433326: insulin-like growth factor binding protein 2, 36kDa
GATCCGCCCACCTCCCC	547	1000	multiGenome	6 genome locations
GATCCGGATTGGTGCCA	547	1	Hs.406532	NM_002951:Hs.406532: ribophorin II
GATCCACACGTTCCGGG	544	2	Hs.83583	AA412066:Hs.83583: actin related protein 2/3 complex, subunit 2, 34kDa
GATCTACTTTGGAAAAA	544	1	Hs.333417	BC008095:Hs.333417: capping protein (actin filament) muscle Z-line, beta
GATCATGTAGCTGAGAC	542	1	Hs.159557	BC013257:Hs.159557: karyopherin alpha 2 (RAG cohort 1, importin alpha 1)
GATCCCAAACCTTACGG	542	1	Hs.171626	BC009839:Hs.171626: S-phase kinase-associated protein 1A (p19A)
GATCCATTGTCGGGAGC	539	1	Hs.369110	CD642085:Hs.369110: cyclin I
GATCTGCTAGCGCCGCC	539	1	Hs.420269	BC002484:Hs.420269: collagen, type VI, alpha 2
GATCCACCTACGACCTC	538	0	REPEAT	*** WARNING >100 Genome Hits ***
GATCGAGACACGTGATG	538	1	Hs.356123	BC000654:Hs.356123: keratin 8
GATCAGGAGTTCAAGAC	533	0	REPEAT	*** WARNING >100 Genome Hits ***
GATCTACCACCTGTCAT	533	4	Hs.374596	BE769732:Hs.374596: tumor protein, translationally-controlled 1
GATCAAGTAACATGTTG	532	1	Hs.425808	BC003354:Hs.425808: calmodulin 2 (phosphorylase kinase, delta)
GATCAACAAGAAATGTT	527	1	Hs.408943	NM_005022:Hs.408943: profilin 1
GATCATTTGACAACTGG	526	1	Hs.408054	BC050644:Hs.408054: ribosomal protein L12
GATCCATAGTCAGAAAA	526	1	Hs.446430	BC064494:Hs.446430: heterogeneous nuclear ribonucleoprotein A3
GATCAACCTGGAGCGCT	525
GATCACGCCACTGCACC	525	0	REPEAT	*** WARNING >100 Genome Hits ***
GATCACCGGACACAATC	524	1	Hs.429180	BC000461:Hs.429180: eukaryotic translation initiation factor 2, subunit 2 beta, 38kDa
GATCACGGGGTGGGAGG	523	1	Hs.350927	NM_001636:Hs.350927: solute carrier family 25 (mitochondrial carrier; adenine nucleotide translocator), member 6
GATCCACCCACCTCGGC	522	0	REPEAT	*** WARNING >100 Genome Hits ***
GATCTTACTGCAAAGGA	522	1	Hs.75375	BC001484:Hs.75375: malate dehydrogenase 1, NAD (soluble)
GATCACCTGAGCCCAGG	519	0	REPEAT	*** WARNING >100 Genome Hits ***
GATCCAAGTGTTTAACA	519	1	Hs.448697	BC066906:Hs.448697: CDNA clone MGC:87082 IMAGE:5267388, complete cds
GATCTTATTTGGAATTG	517	1	Hs.436687	AA613483:Hs.436687: SET translocation (myeloid leukemia-associated)
GATCAGCATGTATCTCC	515	4	Hs.816	BC013923:Hs.816: SRY (sex determining region Y)-box 2
GATCCTTCAGCTAACAT	515	1	Hs.177766	BC037545:Hs.177766: ADP-ribosyltransferase (NAD+; poly (ADP-ribose) polymerase)
GATCACTGGCTCCGAGT	512	3	Hs.118064	AF306939:Hs.118064: CDNA clone IMAGE:4099512, partial cds
GATCCAGACTGTAAGAT	511	1	Hs.209983	NM_005563:Hs.209983: stathmin 1/oncoprotein 18
GATCTTTCTGGCTCCAC	511	1	Hs.386834	BC013265:Hs.386834: tyrosine 3-monooxygenase/tryptophan 5-monooxygenase activation protein, zeta polypeptide
GATCTGCCCGCCTCCCT	510	25	Hs.103180	BG197015:Hs.103180: DC2 protein
GATCGCCTCAGAAGCCC	508	2	Hs.522709	AK125288:Hs.522709: CDNA FLJ43298 fis, clone NCRRP1000129
GATCACCAATGCTTGCT	502	1	Hs.406578	NM_032704:Hs.406578: tubulin alpha 6
GATCCTCAACCAATAAA	501	1	Hs.356285	NM_004965:Hs.356285: high-mobility group nucleosome binding domain 1
GATCCTGTCTCAAAAAA	500	0	REPEAT	*** WARNING >100 Genome Hits ***
GATCTTCGACACAAAAA	500	3	Hs.528668	BF791877:Hs.528668: ribosomal protein L6
GATCACACCACTGCACC	499	0	REPEAT	*** WARNING >100 Genome Hits ***
GATCCGCCTGCCTCGGC	496	0	REPEAT	*** WARNING >100 Genome Hits ***
GATCCTAAGAAGCCGAG	493	2	Hs.434102	BG611666:Hs.434102: high-mobility group box 1
GATCTACAAAGGCCATG	490	1	Hs.287797	BC020057:Hs.287797: integrin, beta 1 (fibronectin receptor, beta polypeptide, antigen CD29 includes MDF2, MSK12)
GATCTAGAAGTTGCAAC	489	1	Hs.135693	NM_019079:Hs.135693: hypothetical protein FLJ10884
GATCATGGTGTAATAAG	486	1	Hs.232400	NM_031243:Hs.232400: heterogeneous nuclear ribonucleoprotein A2/B1
GATCCGCCCACCTCAGC	483	0	REPEAT	*** WARNING >100 Genome Hits ***
GATCATGCCACTGCACC	482	0	REPEAT	*** WARNING >100 Genome Hits ***
GATCCCCGCAACTCGCT	482	1	Hs.286221	BC009247:Hs.286221: ADP-ribosylation factor 1
GATCTTCTTCAATATGT	475	1	Hs.234489	NM_002300:Hs.234489: lactate dehydrogenase B
GATCACTTTGAAGAAGC	473	1	Hs.408723	NM_007126:Hs.408723: valosin-containing protein
GATCCACCCACCTTGGC	471	0	REPEAT	*** WARNING >100 Genome Hits ***
GATCTGGCGGGGGGCGT	471	1	Hs.118400	BC000521:Hs.118400: fascin homolog 1, actin-bundling protein (Strongylocentrotus purpuratus)
GATCTTATGATGCTGAG	468	1	Hs.356427	AF131807:Hs.356427: PAI-1 mRNA-binding protein
GATCCTTGGTGCTGTGT	467	3	Hs.184601	NM_003486:Hs.184601: solute carrier family 7 (cationic amino acid transporter, y+ system), member 5
GATCACTTGAGCCTGGG	466	0	REPEAT	*** WARNING >100 Genome Hits ***
GATCCCAGAAAAGTTCT	466	1	Hs.81424	BC005899:Hs.81424: ubiquitin-like 1 (sentrin)
GATCGTCTGCTGAATAC	465	1	Hs.446206	BC003113:Hs.446206: nuclear autoantigenic sperm protein (histone-binding)
GATCCACCCGCCTCCCC	464	24	Hs.490577	BG002920:Hs.490577: Transcribed sequence with weak similarity to protein sp:P39194 (H.sapiens) ALU7_HUMAN Alu subfamily SQ sequence contamination warning entry
GATCCTCACCGTGGAGG	464	1	Hs.89643	BG248237:Hs.89643: transketolase (Wernicke-Korsakoff syndrome)
GATCTGCCCGCCTCAGC	461	0	REPEAT	*** WARNING >100 Genome Hits ***
GATCCATCTCAGTCACT	459	1	Hs.48375	BC003180:Hs.48375: small nuclear ribonucleoprotein polypeptide N
GATCAGACACCAGAGGG	458	1	Hs.118064	BC007568:Hs.118064: CDNA clone IMAGE:4099512, partial cds
GATCTACCCACCTCCCT	456
GATCTTTTTTTTTGCCC	455	1	Hs.317659	AA495991:Hs.317659: developmental pluripotency associated 4
GATCGTTCTTCATGGGG	454	1	Hs.433863	NM_002567:Hs.433863: prostatic binding protein
GATCAGACAGAGTACCT	452	1	Hs.74335	BX464383:Hs.74335: heat shock 90kDa protein 1, beta
GATCTCAGCTCCCGTTC	452	1	Hs.31386	AI401365:Hs.31386: secreted frizzled-related protein 2
GATCAAACTAGCTCAGG	450	1	Hs.11223	BC012846:Hs.11223: isocitrate dehydrogenase 1 (NADP+), soluble
GATCAAGCCTGCCTCAA	449	1	Hs.241579	BC014623:Hs.241579: serine (or cysteine) proteinase inhibitor, clade H (heat shock protein 47), member 1, (collagen binding protein 1)
GATCAAACAGTTTCTGG	445	1	Hs.389996	NM_016139:Hs.389996: coiled-coil-helix-coiled-coil-helix domain containing 2
GATCCAGCTGTGGTTCC	442	1	Hs.9235	BC017067:Hs.9235: non-metastatic cells 4, protein expressed in
GATCAATAGGGAGAGAA	440	1	Hs.3343	NM_006623:Hs.3343: phosphoglycerate dehydrogenase
GATCCACCCGCCTCCGC	440	0	REPEAT	*** WARNING >100 Genome Hits ***
GATCTTTGGACCAGTTT	440	1	Hs.189772	AA633523:Hs.189772: chaperonin containing TCP1, subunit 2 (beta)
GATCAGCCGATGACAGA	439	1	Hs.406693	NM_153280:Hs.406693: ubiquitin-activating enzyme E1 (A1S9T and BN75 temperature sensitivity complementing)
GATCCAACCCAAGGGCA	439	1	Hs.433951	NM_002085:Hs.433951: glutathione peroxidase 4 (phospholipid hydroperoxidase)
GATCCTGTCAGGGTGTC	439	1	Hs.410578	NM_000918:Hs.410578: procollagen-proline, 2-oxoglutarate 4-dioxygenase (proline 4-hydroxylase), beta polypeptide (protein disulfide isomerase; thyroid hormone binding protein p55)
GATCCCGTTTTCCCCAT	437	1	Hs.346950	BC022069:Hs.346950: cellular retinoic acid binding protein 1
GATCCAGGCCCAGAACC	436	1	Hs.433345	BC000839:Hs.433345: RNA, U22 small nucleolar
GATCCGCCCGCCTCAGC	434	0	REPEAT	*** WARNING >100 Genome Hits ***
GATCCGCCTGCCTTGGC	434	0	REPEAT	*** WARNING >100 Genome Hits ***
GATCAGAGTCGGAAAAA	432	1	Hs.408073	AA065036:Hs.408073: ribosomal protein S6
GATCCTCAGCCTCCCAG	432	1	Hs.19340	BC038733:Hs.19340: MRNA; cDNA DKFZp564D0164 (from clone DKFZp564D0164)
GATCCTGAGCCTACTCG	432	1	Hs.79748	BC003000:Hs.79748: solute carrier family 3 (activators of dibasic and neutral amino acid transport), member 2
GATCGGCGCCGTTACAG	430	1	Hs.221889	NM_003651:Hs.221889: cold shock domain protein A
GATCGTGTCTGTAGATG	428	1	Hs.368149	NM_006429:Hs.368149: chaperonin containing TCP1, subunit 7 (eta)
GATCTTCAACGGATACT	428	1	Hs.433254	AA522455:Hs.433254: CDNA FLJ46538 fis, clone THYMU3037827
GATCAGGACACTTAGCA	427	1	Hs.143873	BC015973:Hs.143873: S100 calcium binding protein A10 (annexin II ligand, calpactin I, light polypeptide (p11))
GATCATAAAAATGTATG	423	1000	multiGenome	2 genome locations
GATCCAGGCAGCCAAGA	422	1	Hs.254321	BC000385:Hs.254321: catenin (cadherin-associated protein), alpha 1, 102kDa
GATCCAGGTGACTCTGT	422	22	Hs.400295	AA974882:Hs.400295: ribosomal protein L30
GATCTTTTTGTCCAAGA	422	1	Hs.75249	NM_015161:Hs.75249: ADP-ribosylation factor-like 6 interacting protein
GATCCATAAGGAGGGCT	421	1	Hs.445570	NM_001780:Hs.445570: CD63 antigen (melanoma 1 antigen)
GATCACCATTAGCAAAT	417	1	Hs.79474	NM_006761:Hs.79474: tyrosine 3-monooxygenase/tryptophan 5-monooxygenase activation protein, epsilon polypeptide
GATCAGATTCCGATTTG	417	1	Hs.380973	NM_006937:Hs.380973: SMT3 suppressor of mif two 3 homolog 2 (yeast)
GATCCAGGCTGCTCTGA	417	1	Hs.179565	NM_002388:Hs.179565: MCM3 minichromosome maintenance deficient 3 (S. cerevisiae)
GATCGAGCCATTGAAAG	417	1	Hs.35052	AK026605:Hs.35052: testis enhanced gene transcript (BAX inhibitor 1)
GATCTTTTAAAAAGAGA	416	1	Hs.187199	AA897500:Hs.187199: PRO1073 protein
GATCAGCTGAAGGTTCA	414	1	Hs.150580	AA483214:Hs.150580: putative translation initiation factor
GATCCGGGGCATGCAGA	414	1	Hs.120197	BC014522:Hs.120197: protein phosphatase 1, regulatory (inhibitor) subunit 14B
GATCTTCATCTGTAGCC	414	1	Hs.143773	NM_013234:Hs.143773: eukaryotic translation initiation factor 3 subunit k
GATCCTCTCCCCTAGTA	410	1	Hs.476302	BC003394:Hs.476302: heterogeneous nuclear ribonucleoprotein C (C1/C2)
GATCTTGCCTAAAGAGC	410	1	Hs.131255	NM_006294:Hs.131255: ubiquinol-cytochrome c reductase binding protein
GATCTCTAAAGCAGTAG	409	1	Hs.308709	NM_005313:Hs.308709: glucose regulated protein, 58kDa
GATCAGGAATCTTGCTC	407	1	Hs.436687	NM_003011:Hs.436687: SET translocation (myeloid leukemia-associated)
GATCCTGGGCCTCCTGT	407	1	Hs.433750	NM_004953:Hs.433750: eukaryotic translation initiation factor 4 gamma, 1
GATCAAACTAGAACTCA	406	1	Hs.430075	NM_001867:Hs.430075: cytochrome c oxidase subunit VIIc
GATCTCCGTTCCGCTCC	405	1	Hs.117176	NM_004643:Hs.117176: poly(A) binding protein, nuclear 1
GATCTGCCGACCTTGCT	405	1	Hs.511936	BC039833:Hs.511936: ring finger protein 44
GATCCACCCGCCTCCCT	403	1000	multiGenome	2 genome locations
GATCCCCTCTTCTCAGA	403	1	Hs.446525	BC007616:Hs.446525: parathymosin
GATCCGCCCGCCTTGGC	403	0	REPEAT	*** WARNING >100 Genome Hits ***
GATCCTGGTGAAGCACG	402	1	Hs.195464	BC014654:Hs.195464: filamin A, alpha (actin binding protein 280)
GATCACTGTCCCGATTC	401	1	Hs.268849	BC001741:Hs.268849: glyoxalase I
GATCCGTTTGCTGTGAA	400	1	Hs.381039	BC003190:Hs.381039: nerve growth factor receptor (TNFRSF16) associated protein 1
GATCCTACAGGTTCTGC	399	1	Hs.436687	AA564853:Hs.436687: SET translocation (myeloid leukemia-associated)
GATCTGGATAGGTTGTT	399	3	Hs.74368	BC025341:Hs.74368: cytoskeleton-associated protein 4
GATCTGAACTTTTCATC	398	1	Hs.111894	BC000421:Hs.111894: lysosomal-associated protein transmembrane 4 alpha
GATCAGTGCTCTCTATT	393	1	Hs.250696	AA398909:Hs.250696: DEAD (Asp-Glu-Ala-Asp) box polypeptide 17
GATCCTAAGAAGCCAAG	393	1000	multiGenome	5 genome locations
GATCTATATGATTGAGC	393	2	Hs.446579	BG198786:Hs.446579: heat shock 90kDa protein 1, alpha
GATCAGACGAAGAGGGG	392	14	COX1	Hs mtDNA, cytochrome c oxidase subunit I
GATCATGTGTTCTGGAG	392	1	Hs.74471	BC026329:Hs.74471: gap junction protein, alpha 1, 43kDa (connexin 43)
GATCCCCAACAATGAAA	391	3	Hs.433529	CA438071:Hs.433529: ribosomal protein S11
GATCTCTTATACTATTT	391
GATCCCATCTCTACAAA	390	0	REPEAT	*** WARNING >100 Genome Hits ***
GATCCTTTTATCCTGCT	389	6	Hs.510265	NM_022731:Hs.510265: nuclear ubiquitous casein kinase and cyclin-dependent kinase substrate
GATCTGATGCTCAAGAT	389	1	Hs.351305	NM_033222:Hs.351305: PC4 and SFRS1 interacting protein 1
GATCTTCGGTGGCCTCA	389	1	Hs.380857	AA494451:Hs.380857: RCC1-like
GATCAACATCTTTTCTT	388	1	Hs.353170	BC007911:Hs.353170: calreticulin
GATCTACCCGTGCCTGG	388	1	Hs.288094	NM_006640:Hs.288094: MLL septin-like fusion
GATCAAGGCGCTGGTGC	387	1	Hs.75307	BC000426:Hs.75307: H1 histone family, member X
GATCTCAATGCCAATCC	385	1	Hs.511745	NM_006317:Hs.511745: brain abundant, membrane attached signal protein 1
GATCTGGAGTAAGGAAT	385	1	Hs.355693	NM_006601:Hs.355693: unactive progesterone receptor, 23 kD
GATCAGGAGTTTGAGAC	384	0	REPEAT	*** WARNING >100 Genome Hits ***
GATCCGCCCGCCTCCCC	384	5	Hs.41072	BM545433:Hs.41072: serine (or cysteine) proteinase inhibitor, clade B (ovalbumin), member 6
GATCTTGAAGAGACCGC	384	1	Hs.376064	NM_006392:Hs.376064: nucleolar protein 5A (56kDa with KKE/D repeat)
GATCCCCGGGATTGTGG	383	1	Hs.283477	NM_002414:Hs.283477: CD99 antigen
GATCTTCCACAAAACAT	383	1	Hs.380118	BC006550:Hs.380118: RNA binding motif protein, X-linked
GATCCCCCCTGGAAGAG	381	1	Hs.83753	AA643276:Hs.83753: small nuclear ribonucleoprotein polypeptides B and B1
GATCGAAGATGTGGGTT	381	2	Hs.74335	BG944843:Hs.74335: heat shock 90kDa protein 1, beta
GATCATGCACCATATCC	378	1	Hs.389559	BC020285:Hs.389559: eukaryotic translation initiation factor 3, subunit 10 theta, 150/170kDa
GATCTGGAAGGGACAAG	378	1	Hs.271225	NM_007192:Hs.271225: suppressor of Ty 16 homolog (S. cerevisiae)
GATCAGGAGAATGTGGT	377	25	Hs.58452	AW946256:Hs.58452: regulator of chromosome condensation (RCC1) and BTB (POZ) domain containing protein 1
GATCATGTTACCATATA	376	1	Hs.300141	BU533595:Hs.300141: ribosomal protein L39
GATCTCTTCGACCCCAT	375	1	Hs.173724	BC001190:Hs.173724: creatine kinase, brain
GATCTTGAAAGGAAGTA	375	2	Hs.406074	AW352153:Hs.406074: PRKC, apoptosis, WT1, regulator
GATCAACAGGCTTACAG	374
GATCAATGACAGAGCCT	374	1	Hs.79110	AI083904:Hs.79110: nucleolin
GATCATTACCATTACAG	374	1	Hs.307544	BC000355:Hs.307544: heterogeneous nuclear ribonucleoprotein K
GATCCTGAAGGGATTTC	374	1	Hs.187199	BC063689:Hs.187199: PRO1073 protein
GATCTGCCCACCTCCCC	374	14	Hs.458288	BI561954:Hs.458288: butyrate-induced transcript 1
GATCTACCCACCTCGGC	373	0	REPEAT	*** WARNING >100 Genome Hits ***
GATCCACATTGTTAGGT	371	1	Hs.232115	BC054498:Hs.232115: collagen, type I, alpha 2
GATCCACCCACCTCCCT	371	4	Hs.448738	BM908770:Hs.448738: ferritin, heavy polypeptide 1
GATCTTCGGAATGATGA	371	1	Hs.77273	BC000946:Hs.77273: ras homolog gene family, member A
GATCACATGGACACAGG	370	0	REPEAT	*** WARNING >100 Genome Hits ***
GATCCCTCACATCCACA	368	1	Hs.157379	BU737926:Hs.157379: Clone DNA164558 AGVR6190 (UNQ6190) mRNA, complete cds
GATCCTAAGTCTCTTAC	368	3	Hs.7306	NM_003012:Hs.7306: secreted frizzled-related protein 1
GATCGCCTGAGGTCAGG	368	0	REPEAT	*** WARNING >100 Genome Hits ***
GATCGTGCCACTGCACC	368	0	REPEAT	*** WARNING >100 Genome Hits ***
GATCCAGGCTGTACATT	367	1	Hs.84131	BC000517:Hs.84131: threonyl-tRNA synthetase
GATCCCCATCCAAAAGA	366	22	Hs.197683	AI636928:Hs.197683: Transcribed sequences
GATCAGAGTAAACAAAA	365	4	Hs.158688	BC006970:Hs.158688: eukaryotic translation initiation factor 5B
GATCGCCTCGGAAGCCC	365	0	REPEAT	*** WARNING >100 Genome Hits ***
GATCGCACCACTCCACT	363	0	REPEAT	*** WARNING >100 Genome Hits ***
GATCACTGCCCTTTTTT	362	1	Hs.75231	AI800480:Hs.75231: solute carrier family 16 (monocarboxylic acid transporters), member 1
GATCGTTAATGCCCTTG	361	1	Hs.183684	NM_001418:Hs.183684: eukaryotic translation initiation factor 4 gamma, 2
GATCCCGCCACTGCACT	360	0	REPEAT	*** WARNING >100 Genome Hits ***
GATCAGTACACAATGAA	359	1	Hs.79101	NM_004060:Hs.79101: cyclin G1
GATCATTTGAGGTCAGG	359	0	REPEAT	*** WARNING >100 Genome Hits ***
GATCTGCCTGCCTTGGC	359	0	REPEAT	*** WARNING >100 Genome Hits ***
GATCACACCACTCCACT	358	0	REPEAT	*** WARNING >100 Genome Hits ***
GATCATCAGTTAGAGCG	357	1	Hs.410977	AL553720:Hs.410977: transgelin
GATCATGCCGAAAAAGT	357	1	Hs.24763	BG170686:Hs.24763: RAN binding protein 1
GATCACTGTAAATGACT	354	2	Hs.180909	AI269692:Hs.180909: peroxiredoxin 1
GATCTAGTTAAAGTTAT	354	1	Hs.405590	BC017887:Hs.405590: eukaryotic translation initiation factor 3, subunit 6 48kDa
GATCAGATGACCATTGA	353	1	Hs.155728	NM_006356:Hs.155728: ATP synthase, H+ transporting, mitochondrial F0 complex, subunit d
GATCCAGAAGGACAAGG	352	1	Hs.16003	BC003092:Hs.16003: retinoblastoma binding protein 4
GATCCCAGACTGGTTGT	352
GATCGATGGTTGACAAT	352	1	Hs.409829	NM_004552:Hs.409829: NADH dehydrogenase (ubiquinone) Fe-S protein 5, 15kDa (NADH-coenzyme Q reductase)
GATCAACATAATGGACC	349	1	Hs.110713	NM_003472:Hs.110713: DEK oncogene (DNA binding)
GATCCACGCAGAGCTCT	349	1	Hs.173464	NM_012181:Hs.173464: FK506 binding protein 8, 38kDa
GATCGCGCCACTCCACT	349	0	REPEAT	*** WARNING >100 Genome Hits ***
GATCTCAAGACACCTTC	349	4	Hs.460311	AU116854:Hs.460311: hypothetical protein MGC9515
GATCATGCCACTGTACT	348	0	REPEAT	*** WARNING >100 Genome Hits ***
GATCCAAAACGCTTCGA	348	1	Hs.251664	BC011786:Hs.251664: CDNA clone MGC:52263 IMAGE:4123447, complete cds
GATCAGGGACCATGAAT	347	1000	multiGenome	2 genome locations
GATCGGCAAGCCCCCCA	347	1	Hs.498569	AI653518:Hs.498569: ribosomal protein S2
GATCATCCCTGGAGGCA	346	1	Hs.171391	BC002486:Hs.171391: C-terminal binding protein 2
GATCTCTATTGTAATCT	346	1	Hs.50098	AA558281:Hs.50098: NADH dehydrogenase (ubiquinone) 1 alpha subcomplex, 4, 9kDa
GATCAAGTGGGCTTCAT	345	0	REPEAT	*** WARNING >100 Genome Hits ***
GATCCGAAGGCAGCTTG	341	1	Hs.848	NM_002014:Hs.848: FK506 binding protein 4, 59kDa
GATCCCAACTTTCCATT	339	1	Hs.816	NM_003106:Hs.816: SRY (sex determining region Y)-box 2
GATCTCCTTTGCCAAGA	339	1	Hs.173255	NM_004596:Hs.173255: small nuclear ribonucleoprotein polypeptide A
GATCCCTGCCCAGCACC	337	1	Hs.104125	BC020367:Hs.104125: CAP, adenylate cyclase-associated protein 1 (yeast)
GATCTCTAAGTGACCAC	336	1	Hs.388921	NM_002808:Hs.388921: proteasome (prosome, macropain) 26S subunit, non-ATPase, 2
GATCCTGTAGTGTTCCT	335	1	Hs.374596	BC022436:Hs.374596: tumor protein, translationally-controlled 1
GATCCTCCTGCCTTGGC	334	0	REPEAT	*** WARNING >100 Genome Hits ***
GATCAAGGACGGATGGA	333
GATCAAAGAAAGAAGGC	330	1	Hs.351875	NM_004374:Hs.351875: cytochrome c oxidase subunit VIc
GATCCCCTCAGAAGGCA	330	1	Hs.512711	NM_000365:Hs.512711: triosephosphate isomerase 1
GATCCCTTCCTTACACC	330	0	REPEAT	*** WARNING >100 Genome Hits ***
GATCCATACAGGTTGTG	329	1	Hs.56845	BC005145:Hs.56845: GDP dissociation inhibitor 2
GATCCCCTATTCCCTCC	329	1	Hs.183556	NM_005628:Hs.183556: solute carrier family 1 (neutral amino acid transporter), member 5
GATCATGAGTGAGAAGG	326	1	Hs.279806	BC016027:Hs.279806: DEAD (Asp-Glu-Ala-Asp) box polypeptide 5
GATCACCTGGGTTTCTT	324	1	Hs.446450	NM_021999:Hs.446450: integral membrane protein 2B
GATCGCGCCACTGCACG	323	0	REPEAT	*** WARNING >100 Genome Hits ***
GATCGCGCCACTGCACC	320	0	REPEAT	*** WARNING >100 Genome Hits ***
GATCTGCCCGCCTTGGC	320	0	REPEAT	*** WARNING >100 Genome Hits ***
GATCAAGAATTTGGTGT	317	1	Hs.443625	BC028178:Hs.443625: collagen, type III, alpha 1 (Ehlers-Danlos syndrome type IV, autosomal dominant)
GATCAAGGTGCTCCTGG	317	4	Hs.232115	AA346689:Hs.232115: collagen, type I, alpha 2
GATCAAACCAAGGCACA	316	1000	chr14	chr14:21085913-21085929
GATCCAGAGTTGCATAC	313	1	Hs.429	BE783114:Hs.429: ATP synthase, H+ transporting, mitochondrial F0 complex, subunit c (subunit 9) isoform 3
GATCAATCCCTCAAGAT	312	1	Hs.233952	BC004427:Hs.233952: proteasome (prosome, macropain) subunit, alpha type, 7
GATCACGAGGTCAGGAA	311	0	REPEAT	*** WARNING >100 Genome Hits ***
GATCAAAATATGGATGA	310	1	Hs.409965	BQ008547:Hs.409965: pinin, desmosome associated protein
GATCCCAAATTTGAAGT	310	1	Hs.246310	NM_001685:Hs.246310: ATP synthase, H+ transporting, mitochondrial F0 complex, subunit F6
GATCATACACCTGCCCA	309	4	Hs.378103	CD388073:Hs.378103: ribosomal protein S5
GATCCTACTTCTCTGAG	307	1	Hs.134643	NM_006288:Hs.134643: Thy-1 cell surface antigen
GATCCTGACCAGCAAGC	307	1	Hs.77269	AA621030:Hs.77269: guanine nucleotide binding protein (G protein), alpha inhibiting activity polypeptide 2
GATCTCCTTTCAGCTTA	306	1000	multiGenome	8 genome locations
GATCAGAATCATGGTCT	305	1	Hs.462864	BC001388:Hs.462864: annexin A2
GATCAGAATTGGCAGCA	305	1	Hs.439683	BM992432:Hs.439683: karyopherin (importin) beta 1
GATCGCTTGAGGCCAGG	305	0	REPEAT	*** WARNING >100 Genome Hits ***
GATCACGCCCTCATAAT	303	5	COX2	Hs mtDNA, cytochrome c oxidase subunit II
GATCATTAATGAGGAGC	302	1	Hs.388163	BM557316:Hs.388163: eukaryotic translation initiation factor 3, subunit 8, 110kDa
GATCGCCACCTACCGCC	302	1	Hs.406013	NM_000224:Hs.406013: keratin 18
GATCAAGCCTGCCTCAC	301
GATCTGAAACTTTAAAA	299	15	Hs.284265	AL833217:Hs.284265: chromosome 6 open reading frame 83
GATCAAGGGAGGGAGGG	298	24	Hs.88914	BU158594:Hs.88914: tripartite motif-containing 25
GATCATACGAGGCATGT	298	1	Hs.405144	BC000914:Hs.405144: splicing factor, arginine/serine-rich 3
GATCCAGGCGGGAGCAG	298	1	Hs.376719	NM_014599:Hs.376719: melanoma antigen, family D, 2
GATCTACACTTGGATGG	298	1	Hs.23964	AI566672:Hs.23964: sin3-associated polypeptide, 18kDa
GATCTGATGGGACACGG	298	1	Hs.389765	NM_004321:Hs.389765: kinesin family member 1A
GATCAAGAGTAATTACC	297	1	Hs.187199	CA418176:Hs.187199: PRO1073 protein
GATCGCGCCACTGCCCT	297	0	REPEAT	*** WARNING >100 Genome Hits ***
GATCCCACTTCCTGTTT	296	1	Hs.432855	BM993300:Hs.432855: laminin, gamma 1 (formerly LAMB2)
GATCTGTGTGCTCTTAT	293	1	Hs.352768	BC000508:Hs.352768: proteasome (prosome, macropain) subunit, beta type, 1
GATCAGAAATACAGATT	291	1	Hs.511904	BC006469:Hs.511904: eukaryotic translation initiation factor 4A, isoform 2
GATCGAGCTCGCCTATG	289	1	Hs.414565	BC064527:Hs.414565: chloride intracellular channel 1
GATCAGACCCAGAGAAA	287	1	Hs.44893	BG110539:Hs.44893: dendritic cell protein
GATCCTATGGCCATGAC	287	1	Hs.406423	BC000401:Hs.406423: splicing factor 3b, subunit 2, 145kDa
GATCCTTCTAGTTAGCC	287	1	Hs.184233	NM_004134:Hs.184233: heat shock 70kDa protein 9B (mortalin-2)
GATCTTGAATTTCTTAA	287	3	Hs.110713	BC012442:Hs.110713: DEK oncogene (DNA binding)
GATCCAGACCATCCTGG	286	0	REPEAT	*** WARNING >100 Genome Hits ***
GATCTTTTAAAAACACA	286	1000	multiGenome	33 genome locations
GATCATGCTGGCTGCAA	285	2	Hs.1342	AI526089:Hs.1342: cytochrome c oxidase subunit Vb
GATCCCCTTCACGGAGA	285	3	Hs.406300	AK025200:Hs.406300: ribosomal protein L23
GATCTGCCCACCTTGGC	285	0	REPEAT	*** WARNING >100 Genome Hits ***
GATCTTCAGATAAATTC	285	1	Hs.181163	BC000378:Hs.181163: high-mobility group nucleosomal binding domain 2
GATCACCAAGACACACA	284	3	Hs.129061	BQ877609:Hs.129061: Transcribed sequence with weak similarity to protein pir:QFHUH (H.sapiens) QFHUH neurofilament triplet H protein - human
GATCCCATTAACTCGAT	284	1	Hs.352656	BC022872:Hs.352656: growth hormone inducible transmembrane protein
GATCTGGCACTGTGGGT	284	1	Hs.433701	BE734325:Hs.433701: ribosomal protein L37a
GATCATGATAGTCCAGG	283	4	Hs.278675	NM_014299:Hs.278675: bromodomain containing 4
GATCTGAGAACGGGCAG	283	0	REPEAT	*** WARNING >100 Genome Hits ***
GATCAGCAGGCTTCTAA	282	4	Hs.317659	AA114215:Hs.317659: developmental pluripotency associated 4
GATCCTCCATATGCTGA	281	0	REPEAT	*** WARNING >100 Genome Hits ***
GATCGGTTTACAGATGA	279	1	Hs.233936	NM_006471:Hs.233936: myosin regulatory light chain MRCL3
GATCACTGTCCTATCAC	278	1	Hs.73722	NM_001641:Hs.73722: APEX nuclease (multifunctional DNA repair enzyme) 1
GATCTAGAACTAGAAAT	278	0	REPEAT	*** WARNING >100 Genome Hits ***
GATCTTCATGCCCTGGT	278	1	Hs.433670	BF381748:Hs.433670: ferritin, light polypeptide
GATCATGCCACTGCCCT	277	0	REPEAT	*** WARNING >100 Genome Hits ***
GATCGAAAACGCAAGCA	276	4	Hs.351305	BF970742:Hs.351305: PC4 and SFRS1 interacting protein 1
GATCTCACTGGCCAGGT	276	3	Hs.103042	BC017240:Hs.103042: microtubule-associated protein 1B
GATCAAAAGGGACAAGC	275	5	12S rRNA	Hs mtDNA, 12S ribosomal RNA
GATCCCTCATCCCTGAA	275	1	Hs.397062	BC002685:Hs.397062: peroxiredoxin 3
GATCCTGAAGGTGAAAT	275	1	Hs.229641	BC018189:Hs.229641: activated RNA polymerase II transcription cofactor 4
GATCTTCCACCATTTTC	275	1	Hs.18616	BC005878:Hs.18616: more than blood homolog
GATCTTTGCTGGCAGGA	275	1000	multiGenome	3 genome locations
GATCATACCGGTAAAGC	273	1	Hs.436349	NM_153828:Hs.436349: reticulon 4
GATCCTGTGTCACAACT	273	2	Hs.347340	AL516253:Hs.347340: recombining binding protein suppressor of hairless (Drosophila)
GATCTCTTATTCTAGTA	273
GATCCTGATGCTGCCAG	272	1	Hs.380830	NM_021129:Hs.380830: pyrophosphatase (inorganic)
GATCTAAAAAAATTCAT	271	1	Hs.512675	BQ955216:Hs.512675: ribosomal protein S8
GATCCAGCTTCTTGGAA	270	2	Hs.458288	AL549951:Hs.458288: butyrate-induced transcript 1
GATCAATGTCCTAATGT	269	1	Hs.127149	BC000386:Hs.127149: eukaryotic translation initiation factor 3, subunit 3 gamma, 40kDa
GATCACTTGTTGTTTTA	269	1	Hs.75350	AL832130:Hs.75350: vinculin
GATCATTTCATATTGCT	269	15	COX1	Hs mtDNA, cytochrome c oxidase subunit I
GATCTGGATGTGGATGA	269	1	Hs.119651	NM_004484:Hs.119651: glypican 3
GATCCACCTGCCTCCCT	265	1000	multiGenome	5 genome locations
GATCAGACAGAGTACCA	264
GATCTTCAGCACCCGCG	264	4	Hs.79110	AA158663:Hs.79110: nucleolin
GATCAGCCTGACCAACA	263	0	REPEAT	*** WARNING >100 Genome Hits ***
GATCCCTCCCTCCCCCC	263	4	Hs.406504	BQ893301:Hs.406504: transgelin 2
GATCCTTCCCAGTGGAC	262	1	Hs.27262	NM_004546:Hs.27262: NADH dehydrogenase (ubiquinone) 1 beta subcomplex, 2, 8kDa
GATCGGCTTCATGCTGT	262	1	Hs.76244	CF265008:Hs.76244: spermidine synthase
GATCTGTTACCATTGGG	262	2	Hs.439683	BE788493:Hs.439683: karyopherin (importin) beta 1
GATCTTAAAGCAGAATG	261	1	Hs.3727	NM_007178:Hs.3727: unr-interacting protein
GATCACATGAGGTCAGG	260	0	REPEAT	*** WARNING >100 Genome Hits ***
GATCATGCCACTGCACA	260	0	REPEAT	*** WARNING >100 Genome Hits ***
GATCTGGAAGTGAAACA	260	1	Hs.315379	NM_015626:Hs.315379: WD repeat and SOCS box-containing 1
GATCTTTGCTGATGTGG	260	1	Hs.99853	NM_001436:Hs.99853: fibrillarin
GATCCCTGGTCCAGAAT	259	1	Hs.5258	NM_006986:Hs.5258: melanoma antigen, family D, 1
GATCGGTAGTGTTGTGT	259	1	Hs.113503	BC000947:Hs.113503: karyopherin (importin) beta 3
GATCAAGTTTTTGCAGG	258	1	Hs.424559	BC011389:Hs.424559: SMC6 structural maintenance of chromosomes 6-like 1 (yeast)
GATCACCTGAGGTCTGG	258	0	REPEAT	*** WARNING >100 Genome Hits ***
GATCATCGACACTTCGA	258	25	Hs.389669	BM725273:Hs.389669: similar to RIKEN cDNA 2600017H02
GATCGAGAACACCGGCA	258	1	Hs.253536	BC004475:Hs.253536: topoisomerase (DNA) I
GATCAACGAGACAGAAA	257	0	REPEAT	*** WARNING >100 Genome Hits ***
GATCATCCCTTTGGTTA	257	1	Hs.408061	BC019385:Hs.408061: fatty acid binding protein 5 (psoriasis-associated)
GATCTGGAGCATTTGAG	257	3	Hs.93659	BC006344:Hs.93659: protein disulfide isomerase related protein (calcium-binding protein, intestinal-related)
GATCAGATTACCAGGAA	256	1	Hs.68714	NM_006924:Hs.68714: splicing factor, arginine/serine-rich 1 (splicing factor 2, alternate splicing factor)
GATCTGAGTTCAAACCG	256
GATCTGATTTGTAACCC	256	1	Hs.89525	BC018991:Hs.89525: hepatoma-derived growth factor (high-mobility group protein 1-like)
GATCACCTTCCTGTCTG	255	1	Hs.273415	NM_000034:Hs.273415: aldolase A, fructose-bisphosphate
GATCAGCTTTCAAAGCA	255	1	Hs.415749	BC017494:Hs.415749: protein kinase, DNA-activated, catalytic polypeptide
GATCCAAAATTGACACC	255	0	REPEAT	*** WARNING >100 Genome Hits ***
GATCCAACAGGAAAGGC	255	1000	multiGenome	17 genome locations
GATCCACCTAACTGGCC	255	1	Hs.512626	BC003084:Hs.512626: pleckstrin homology domain containing, family J member 1
GATCCGCCGTCACTGGG	255	1	Hs.416801	BE298218:Hs.416801: ribosomal protein L7a
GATCAAAAAACACGAGG	254	1	Hs.251531	BC005361:Hs.251531: proteasome (prosome, macropain) subunit, alpha type, 4
GATCCAGCAGAGAAGGA	254	1	Hs.120	BC025421:Hs.120: peroxiredoxin 6
GATCCGTTCCGTGGTCG	254	1	Hs.440604	BC012606:Hs.440604: proteasome (prosome, macropain) 26S subunit, non-ATPase, 7 (Mov34 homolog)
GATCTCATTCCATGGGA	254	1	Hs.177530	AA035773:Hs.177530: ATP synthase, H+ transporting, mitochondrial F1 complex, epsilon subunit
GATCTCTGGCAGTGGGG	254	22	Hs.411098	AA922577:Hs.411098: nucleophosmin (nucleolar phosphoprotein B23, numatrin)
GATCTGGTCTAGTTAAC	254	1	Hs.78996	BC000491:Hs.78996: proliferating cell nuclear antigen
GATCACAAGGTCAAGAG	253	0	REPEAT	*** WARNING >100 Genome Hits ***
GATCAGACTGCTATCTG	253	1	Hs.107476	AA044697:Hs.107476: ATP synthase, H+ transporting, mitochondrial F0 complex, subunit g
GATCTAAGAGACTCAAG	253	1	Hs.349283	BC030149:Hs.349283: Clone IMAGE:5288883, mRNA
GATCAGTTATGAAGAAG	252	1	Hs.279903	NM_005614:Hs.279903: Ras homolog enriched in brain
GATCCAGCCAGAGGATG	252	1	Hs.94491	AA534622:Hs.94491: hypothetical protein FLJ20297
GATCTCAGTTTCAAATC	252	1	Hs.459987	BC019658:Hs.459987: acidic (leucine-rich) nuclear phosphoprotein 32 family, member B
GATCCGAGCAGTCCTCT	251	2	Hs.413812	AA805254:Hs.413812: ras-related C3 botulinum toxin substrate 1 (rho family, small GTP binding protein Rac1)
GATCCTGCCACTGCACT	251	0	REPEAT	*** WARNING >100 Genome Hits ***
GATCGGCCCTACTAGAT	251	1	Hs.374477	NM_005243:Hs.374477: Ewing sarcoma breakpoint region 1
GATCATCTGAGGTCAGG	250	0	REPEAT	*** WARNING >100 Genome Hits ***
GATCGCTCCAATAAACA	250	1	Hs.443811	NM_004342:Hs.443811: caldesmon 1
GATCGGAGAGTGCTCCC	250	1	Hs.74497	BX463359:Hs.74497: nuclease sensitive element binding protein 1
GATCGTTACTATGTGTC	250	1	Hs.74823	BC000266:Hs.74823: zinc finger protein 183 (RING finger, C3HC4 type)
GATCTAATGAAGGAGAA	250	1	Hs.254122	BC015539:Hs.254122: hypothetical protein LOC55580
GATCTTTTAAGTTTCCT	250	1	Hs.178468	NM_153649:Hs.178468: tropomyosin 3
GATCAGGTTCGTCCTTT	249	15	ATP6	Hs mtDNA, ATP synthase F0 subunit 6
GATCCAGTGTCCATGGA	249	1	Hs.433622	NM_007085:Hs.433622: follistatin-like 1
GATCGAGGCTATATTTC	249	2	Hs.79037	BE618809:Hs.79037: heat shock 60kDa protein 1 (chaperonin)
GATCCTTCAGCACAGGA	248	1	Hs.119597	AA772720:Hs.119597: stearoyl-CoA desaturase (delta-9-desaturase)
GATCGCCTTCAAATTAT	248	14	Hs.187199	BC025986:Hs.187199: PRO1073 protein
GATCTTTGGAGCCAGAA	248	3	Hs.119503	BC001101:Hs.119503: eukaryotic translation initiation factor 3, subunit 6 interacting protein
GATCAAGAAAGATGAGA	247	1	Hs.353170	AI026626:Hs.353170: calreticulin
GATCACTGCATTTTGTT	247	1	Hs.442707	BC029378:Hs.442707: telomeric repeat binding factor (NIMA-interacting) 1
GATCCGCCCTCGAATGG	247	13	Hs.433529	BC007283:Hs.433529: ribosomal protein S11
GATCTAGAAGCAGAGGA	247	1	Hs.274772	NM_016304:Hs.274772: chromosome 15 open reading frame 15
GATCAGATGGCTTAGAG	246	1	Hs.23767	AA725680:Hs.23767: hypothetical protein FLJ12666
GATCAGTTGACAGTGGC	245	1	Hs.166975	NM_006925:Hs.166975: splicing factor, arginine/serine-rich 5
GATCCACCTAGGACCTC	244	1	Hs.522709	CD174249:Hs.522709: CDNA FLJ43298 fis, clone NCRRP1000129
GATCCCTTGAGCCCAGG	244	0	REPEAT	*** WARNING >100 Genome Hits ***
GATCTGCACCTGAGCCA	244	1	Hs.93379	BC007745:Hs.93379: eukaryotic translation initiation factor 4B
GATCCCCGCCCTGGGGT	243	1	Hs.75873	NM_003461:Hs.75873: zyxin
GATCCCGTTTCGTGCAA	243	15	CYTB	Hs mtDNA, cytochrome b
GATCGCTTTGAGGTCAG	243	15	Hs.5753	BM740121:Hs.5753: inositol(myo)-1(or 4)-monophosphatase 2
GATCACGCCACTGCACA	242	0	REPEAT	*** WARNING >100 Genome Hits ***
GATCCCCAAGAGCTGTT	242	2	Hs.79088	NM_002902:Hs.79088: reticulocalbin 2, EF-hand calcium binding domain
GATCAGGAAACGGCAAC	241	3	Hs.151536	AI752876:Hs.151536: RAB13, member RAS oncogene family
GATCTTACCCGTGACCA	241	1	Hs.447524	AA148111:Hs.447524: Transcribed sequence with strong similarity to protein sp:P49241 (H.sapiens) RS3A_HUMAN 40S ribosomal protein S3A
GATCCGCCTCCTTGGCC	240	2	Hs.105196	AK092578:Hs.105196: CDNA FLJ35259 fis, clone PROST2004251
GATCGAAAACAAACGAT	240	1	Hs.74405	BC056867:Hs.74405: tyrosine 3-monooxygenase/tryptophan 5-monooxygenase activation protein, theta polypeptide
GATCTGGTGTACCAGGC	240	1	Hs.79474	AI741754:Hs.79474: tyrosine 3-monooxygenase/tryptophan 5-monooxygenase activation protein, epsilon polypeptide
GATCCTCCCCTTCAAAT	238	1	Hs.404814	BC008482:Hs.404814: voltage-dependent anion channel 1
GATCAGACGAGGCCATG	237	1	Hs.130293	BC002925:Hs.130293: cisplatin resistance-associated overexpressed protein
GATCTACCAAGCAAATG	237	0	REPEAT	*** WARNING >100 Genome Hits ***
GATCTGTGGGAGCAACA	237	2	Hs.389559	BM472842:Hs.389559: eukaryotic translation initiation factor 3, subunit 10 theta, 150/170kDa
GATCTTGATGCTGTGGA	236	1	Hs.417004	BM995008:Hs.417004: S100 calcium binding protein A11 (calgizzarin)
GATCATCAAAGCCCTCA	235	2	Hs.447663	AA010025:Hs.447663: Transcribed sequence with strong similarity to protein sp:P30050 (H.sapiens) RL12_HUMAN 60S ribosomal protein L12
GATCGGCCACTACCTGG	235	1	Hs.406683	BC064908:Hs.406683: ribosomal protein S15
GATCTTGATGCCTTGGC	235	2	Hs.158688	BG776340:Hs.158688: eukaryotic translation initiation factor 5B
GATCACCTGAGGCCAGG	234	0	REPEAT	*** WARNING >100 Genome Hits ***
GATCAGAGCATTGTGCA	234	1	Hs.232115	BC042586:Hs.232115: collagen, type I, alpha 2
GATCCGCCCACCTCGGC	234	0	REPEAT	*** WARNING >100 Genome Hits ***
GATCGGGTTGAGGATTG	234	1	Hs.169921	BC045632:Hs.169921: General transcription factor II, i, pseudogene 1, mRNA (cDNA clone IMAGE:5277364), containing frame-shift errors
GATCAAAAAAAAAAAAA	233	0	REPEAT	*** WARNING >100 Genome Hits ***
GATCACACCACTGCACA	233	0	REPEAT	*** WARNING >100 Genome Hits ***
GATCATGGTTTTGGCAG	233	2	Hs.386392	BG480071:Hs.386392: nucleolar protein family A, member 2 (H/ACA small nucleolar RNPs)
GATCTCGTTCCGCCGGT	233	1	Hs.174050	BI496927:Hs.174050: endothelial differentiation-related factor 1
GATCTGTTTCGTGCATT	233	2	Hs.343475	BF347179:Hs.343475: cathepsin D (lysosomal aspartyl protease)
GATCCAAAGTAACTAAA	232	1	Hs.77558	NM_004242:Hs.77558: high mobility group nucleosomal binding domain 3
GATCTGGGCGATTCTGA	232	1	Hs.365116	NM_006758:Hs.365116: U2(RNU2) small nuclear RNA auxiliary factor 1
GATCATCACGGACTCCC	231	1	Hs.436093	BC030127:Hs.436093: HLA-B associated transcript 2
GATCCCAGGTGCGTGTG	231	3	Hs.3745	BC003610:Hs.3745: milk fat globule-EGF factor 8 protein
GATCCTGGCTAGAATGA	231	1	Hs.191435	NM_004462:Hs.191435: farnesyl-diphosphate farnesyltransferase 1
GATCTTGTGGTCAAGAG	231	1	Hs.396644	NM_016480:Hs.396644: poly(A) binding protein interacting protein 2
GATCCTACTATGAGCAA	230	4	Hs.429180	AA320546:Hs.429180: eukaryotic translation initiation factor 2, subunit 2 beta, 38kDa
GATCTTCAACGGATACA	229
GATCTTGTTCAATCGGA	229	1	Hs.433413	NM_004450:Hs.433413: enhancer of rudimentary homolog (Drosophila)
GATCTGAGTTCATACCG	227
GATCATCGCCTCCCTGG	226	1	Hs.21858	NM_006216:Hs.21858: serine (or cysteine) proteinase inhibitor, clade E (nexin, plasminogen activator inhibitor type 1), member 2
GATCATTTGAGCCCAGG	226	0	REPEAT	*** WARNING >100 Genome Hits ***
GATCGTGCCACTGCCCT	226	0	REPEAT	*** WARNING >100 Genome Hits ***
GATCGTGCCACTGTACT	226	0	REPEAT	*** WARNING >100 Genome Hits ***
GATCTCTCAAACCCAAG	226	1000	multiGenome	61 genome locations
GATCAACAGTTCTAGTA	225	1	Hs.172801	BC008318:Hs.172801: isoleucine-tRNA synthetase
GATCACAAGGTCAGAAG	225	0	REPEAT	*** WARNING >100 Genome Hits ***
GATCTGCCTGCCTCGGC	225	0	REPEAT	*** WARNING >100 Genome Hits ***
GATCTTGTGCTGTGCTA	225	1	Hs.387579	NM_001769:Hs.387579: CD9 antigen (p24)
GATCAAACTGTTGGAGG	222	1	Hs.300772	BC011776:Hs.300772: tropomyosin 2 (beta)
GATCAGTTCTGAAACAG	222	1	Hs.76118	NM_004181:Hs.76118: ubiquitin carboxyl-terminal esterase L1 (ubiquitin thiolesterase)
GATCCACTTCTGTGATT	222	1	Hs.1600	NM_012073:Hs.1600: chaperonin containing TCP1, subunit 5 (epsilon)
GATCGGAGAATTGTGTA	222	15	CYTB	Hs mtDNA, cytochrome b
GATCTGACCTGTGACAA	222	1	Hs.446693	AI375362:Hs.446693: enabled homolog (Drosophila)
GATCTTCAAACAAGCAT	222	1	Hs.421496	BC000097:Hs.421496: transforming growth factor, beta-induced, 68kDa
GATCCAAATAATGACTT	221	1	Hs.408236	BC006405:Hs.408236: thioredoxin-like 5
GATCCCAGAGGCTCTCC	219	1	Hs.129673	AA486416:Hs.129673: eukaryotic translation initiation factor 4A, isoform 1
GATCGCTTTCTACACTG	219	1	Hs.177486	NM_000484:Hs.177486: amyloid beta (A4) precursor protein (protease nexin-II, Alzheimer disease)
GATCTTTCAAAACTGTG	219	1	Hs.183858	BC028689:Hs.183858: transcriptional intermediary factor 1
GATCAGGTTGGGGGGCA	218	1	Hs.1708	NM_005998:Hs.1708: chaperonin containing TCP1, subunit 3 (gamma)
GATCAGTGGCTTTGAAT	218	1	Hs.89545	AA062741:Hs.89545: proteasome (prosome, macropain) subunit, beta type, 4
GATCGAAGCCCTGCTGG	218	1	Hs.371468	BM995812:Hs.371468: cyclin D1 (PRAD1: parathyroid adenomatosis 1)
GATCAACCTGAGAAAAA	217	1	Hs.79387	NM_002805:Hs.79387: proteasome (prosome, macropain) 26S subunit, ATPase, 5
GATCCTGAGCATGGTGC	217	1	Hs.54457	NM_004356:Hs.54457: CD81 antigen (target of antiproliferative antibody 1)
GATCTGAGAGATTCAAG	217	1	Hs.106346	BG944232:Hs.106346: nucleolar protein 7, 27kDa
GATCAACAGGCTTATTT	216	2	Hs.483595	BI086316:Hs.483595: Transcribed sequence with strong similarity to protein sp:P18124 (H.sapiens) RL7_HUMAN 60S ribosomal protein L7
GATCCCAATGCACCAAA	216
GATCCGTCCCTAACAAC	216
GATCTGAGTCATCTGAC	216	2	Hs.414993	BX460875:Hs.414993: chromosome 6 open reading frame 111
GATCTTCTCAGCTTAGC	216	0	REPEAT	*** WARNING >100 Genome Hits ***
GATCCAAGTTTACTCAA	215	1	Hs.170328	BC017293:Hs.170328: moesin
GATCCCGCATGCCTGAA	215	1	Hs.133892	AA449447:Hs.133892: tropomyosin 1 (alpha)
GATCTGAAGCCTGAGTG	215	1	Hs.334798	BC000678:Hs.334798: eukaryotic translation elongation factor 1 delta (guanine nucleotide exchange protein)
GATCACAGCAGAGATGG	214	1	Hs.24485	NM_005445:Hs.24485: chondroitin sulfate proteoglycan 6 (bamacan)
GATCACCTGAGCTCAGG	214	0	REPEAT	*** WARNING >100 Genome Hits ***
GATCCAAACACCAAGCG	214	2	Hs.464870	AA074656:Hs.464870: Transcribed sequence with strong similarity to protein pir:S02061 (H.sapiens) S02061 heterogeneous ribonuclear particle protein A1.beta - human
GATCTGGTTTTATTCCT	214	1	Hs.162086	BC040242:Hs.162086: SWI/SNF related, matrix associated, actin dependent regulator of chromatin, subfamily c, member 1
GATCTTTTAGGCCTTCA	213	1	Hs.173878	BC002371:Hs.173878: nipsnap homolog 1 (C. elegans)
GATCGTACCACTGCACT	212	0	REPEAT	*** WARNING >100 Genome Hits ***
GATCTGAATTATCTGGC	212	1	Hs.6214	BC003063:Hs.6214: likely ortholog of mouse la related protein
GATCAAGCAGCGACTAA	211
GATCAGATGGCCAGTAG	211	5	Hs.406283	BQ212179:Hs.406283: MRNA expressed only in placental villi, clone SMAP83.
GATCCATCCAAAAACAA	211	1	Hs.5120	AA568538:Hs.5120: dynein, cytoplasmic, light polypeptide 1
GATCCTGAGGATTACAG	211	1	Hs.82916	AA232540:Hs.82916: chaperonin containing TCP1, subunit 6A (zeta 1)
GATCTAAACAGGAAGGA	211	3	Hs.527971	BC032580:Hs.527971: nestin
GATCTGAAGGGAGAAGG	211	1	Hs.109706	NM_016185:Hs.109706: hematological and neurological expressed 1
GATCATGCTTTTTGTGC	210	1	Hs.279920	BM974243:Hs.279920: tyrosine 3-monooxygenase/tryptophan 5-monooxygenase activation protein, beta polypeptide
GATCCAATAACTTGACC	210	5	16S rRNA	Hs mtDNA, 16S ribosomal RNA
GATCTACCAAGCAAAAA	210	1	Hs.132955	AF370457:Hs.132955: BCL2/adenovirus E1B 19kDa interacting protein 3-like
GATCTGAGTTCAGTCCG	210
GATCCTCCACCAGGCGG	209	2	Hs.359289	AA394023:Hs.359289: transcription factor 4
GATCAGACTCTGAAAAA	208	1	Hs.408073	BC000524:Hs.408073: ribosomal protein S6
GATCAGAGCTGTCCCAA	208	1	Hs.448398	BC039057:Hs.448398: MYC-associated zinc finger protein (purine-binding transcription factor)
GATCAGCGCTTTAAAAA	208	1	Hs.139876	BC000802:Hs.139876: ribosomal protein S9
GATCCAGACAGCCATCA	208	1	Hs.79322	BC000394:Hs.79322: glutaminyl-tRNA synthetase
GATCCCGCTTGAAGCAG	208	1000	multiGenome	3 genome locations
GATCTTGCTGCAGCCAC	208	1	Hs.205401	BC009640:Hs.205401: spectrin, beta, non-erythrocytic 1
GATCAAATTCACACATA	207	0	REPEAT	*** WARNING >100 Genome Hits ***
GATCAACAAAAGATAAA	207	1	Hs.91161	BC010953:Hs.91161: prefoldin 4
GATCACTTGAGCCCAGA	207	0	REPEAT	*** WARNING >100 Genome Hits ***
GATCATACTGTCAAGGT	207	1	Hs.133916	AI445854:Hs.133916: hypothetical protein LOC152485
GATCCTGGTGGAGAAGC	207	1	Hs.250905	NM_016454:Hs.250905: hypothetical protein LOC51234
GATCCAGTACCTGAAAG	206	1	Hs.181243	BC008090:Hs.181243: activating transcription factor 4 (tax-responsive enhancer element B67)
GATCTCCTTTTCCAGTG	206	1	Hs.81848	BC001229:Hs.81848: RAD21 homolog (S. pombe)
GATCTGTGGGCCCAGTC	206	1	Hs.430606	NM_004077:Hs.430606: citrate synthase
GATCACTTGAGCTCAGG	205	0	REPEAT	*** WARNING >100 Genome Hits ***
GATCTAAAAGATTGGAA	205	1000	multiGenome	23 genome locations
GATCGCTTGAGGTCAGG	204	0	REPEAT	*** WARNING >100 Genome Hits ***
GATCAACCTGAGTTTTA	203	1	Hs.300701	NM_178012:Hs.300701: tubulin, beta polypeptide paralog
GATCACTTGAGGACAGG	203	0	REPEAT	*** WARNING >100 Genome Hits ***
GATCAGAGCAGAACTGA	203	0	REPEAT	*** WARNING >100 Genome Hits ***
GATCCTCAGCCCGAACT	203	2	Hs.405917	BQ229857:Hs.405917: hypothetical protein FLJ10707
GATCAGCGGTTCTTTTT	202	3	Hs.256583	BC064836:Hs.256583: interleukin enhancer binding factor 3, 90kDa
GATCATTTCTTTCAGCC	201	1	Hs.314658	BC000525:Hs.314658: glutamic-oxaloacetic transaminase 2, mitochondrial (aspartate aminotransferase 2)
GATCTGGATTACTATGT	201	1	Hs.309090	BC000997:Hs.309090: splicing factor, arginine/serine-rich 7, 35kDa
GATCAAACCAAGGAACA	200
GATCCTTAATTGTAGCC	200	1	Hs.408576	NM_006870:Hs.408576: destrin (actin depolymerizing factor)
GATCTACTATGTGATGT	200	1	Hs.443409	BC014562:Hs.443409: ornithine decarboxylase 1
GATCACCCAAGGGTTTT	199	1	Hs.107720	BC000402:Hs.107720: fusion (involved in t(12;16) in malignant liposarcoma)
GATCACCTTATGGATGT	199	1	Hs.377199	AA521134:Hs.377199: suppression of tumorigenicity 13 (colon carcinoma) (Hsp70 interacting protein)
GATCCCAGGGAAATATC	199	2	Hs.28914	BM423481:Hs.28914: adenine phosphoribosyltransferase
GATCGCACCACTGCACG	199	5	Hs.122908	NM_030928:Hs.122908: DNA replication factor
GATCTCCCCGCCGCAGC	199	1	Hs.278959	NM_015973:Hs.278959: galanin
GATCACCTGAGGTCCGG	198	0	REPEAT	*** WARNING >100 Genome Hits ***
GATCACCTTGGTGTTCC	198	1	Hs.374334	BC014676:Hs.374334: chaperonin containing TCP1, subunit 4 (delta)
GATCCAAGATGCACACC	198	1	Hs.85100	BC030541:Hs.85100: WD repeat domain 1
GATCCCAACAATGAAGC	198	1	Hs.433670	BM705107:Hs.433670: ferritin, light polypeptide
GATCTCCAACCAGGCCA	198	1	Hs.528668	BQ440877:Hs.528668: ribosomal protein L6
GATCAAACTTGAGGAAT	197	1	Hs.77695	BC010658:Hs.77695: discs, large homolog 7 (Drosophila)
GATCCAAAGACAGACCA	197	1	Hs.369840	BC001722:Hs.369840: chromosome 14 open reading frame 166
GATCCAGCAGACTGAAA	197	4	Hs.3887	BC001053:Hs.3887: proteasome (prosome, macropain) 26S subunit, non-ATPase, 1
GATCTGACTCGGTGAAA	197	1000	chr6	chr6:167556516-167556532
GATCAGAGGACCTACAG	196	4	Hs.7753	AK027460:Hs.7753: calumenin
GATCCAGAACACTTCAA	196	1	Hs.369026	BC000415:Hs.369026: pituitary tumor-transforming 1 interacting protein
GATCCCCAGCCAGTATA	196	1	Hs.305985	AA725674:Hs.305985: polyhomeotic-like 1 (Drosophila)
GATCACCAAGCGAGTGA	195	1	Hs.78979	BC060822:Hs.78979: golgi apparatus protein 1
GATCTCCACTTTGCCAA	195	1	Hs.118126	BX955302:Hs.118126: protective protein for beta-galactosidase (galactosialidosis)
GATCAACAACCCCTCCC	194	1	Hs.414993	AF161379:Hs.414993: chromosome 6 open reading frame 111
GATCAGAGGTCTCTGAA	194	1	Hs.297681	BM705193:Hs.297681: serine (or cysteine) proteinase inhibitor, clade A (alpha-1 antiproteinase, antitrypsin), member 1
GATCATACAGTGAGGCT	194	1	Hs.155218	BC002564:Hs.155218: heterogeneous nuclear ribonucleoprotein U-like 1
GATCATTGGTGTGGACA	194	1	Hs.78989	BC014665:Hs.78989: alcohol dehydrogenase 5 (class III), chi polypeptide
GATCCCACCCTCCCTCC	194	1000	multiGenome	2 genome locations
GATCGCTTTGAGGTCAA	194	2	Hs.254042	BX433931:Hs.254042: HLA-B associated transcript 1
GATCTTCGACACAGAAA	194	3	Hs.528668	BF796788:Hs.528668: ribosomal protein L6
GATCAACTCCACGCGCT	193	3	Hs.78909	BC005010:Hs.78909: zinc finger protein 36, C3H type-like 2
GATCATGCTGCTGTGAT	193	1	Hs.1063	NM_003093:Hs.1063: small nuclear ribonucleoprotein polypeptide C
GATCATTTCCCAAAATT	193	1	Hs.278411	BC015025:Hs.278411: NCK-associated protein 1
GATCGTGATGAGCGTCT	193	1	Hs.130293	BC047043:Hs.130293: cisplatin resistance-associated overexpressed protein
GATCTTGATATTCTGTA	193	1	Hs.406590	AI538576:Hs.406590: T-cell activation protein
GATCCCAAAAGGGCCAA	192	3	Hs.372673	BM468315:Hs.372673: heterogeneous nuclear ribonucleoprotein D-like
GATCCCAGCTGGTCCTG	192	14	Hs.26208	AL042169:Hs.26208: collagen, type XVI, alpha 1
GATCGTCAAATCTTTTT	192	1	Hs.83758	NM_001827:Hs.83758: CDC28 protein kinase regulatory subunit 2
GATCTACGTCATCTCAG	192	1	Hs.75618	BM976543:Hs.75618: RAB11A, member RAS oncogene family
GATCATGACAAAGAAGA	191	2	Hs.522897	BQ230567:Hs.522897: eukaryotic translation initiation factor 1A
GATCACCGCCGCGAGCA	190
GATCACCTGAGGGCAGG	190	0	REPEAT	*** WARNING >100 Genome Hits ***
GATCCAGGTGACTACCA	190	2	Hs.401145	U13879:Hs.401145: RE1-silencing transcription factor
GATCCTGAGCTCCCTTT	190	1	Hs.369110	AA213469:Hs.369110: cyclin I
GATCTAGAACCAGAAAT	190	0	REPEAT	*** WARNING >100 Genome Hits ***
GATCTGTGGTTGAATTT	190	1	Hs.22393	AF103800:Hs.22393: density-regulated protein
GATCTTACTGCTTGTCA	190	1	Hs.223745	NM_018834:Hs.223745: matrin 3
GATCCCCAAGGAGTTCC	189	3	Hs.36927	BF681122:Hs.36927: heat shock 105kDa/110kDa protein 1
GATCCGGACGAGGAGGA	189	3	Hs.135406	BF511992:Hs.135406: CCAAT/enhancer binding protein zeta
GATCCTTGGCCAGGAGG	189	1	Hs.75117	NM_004515:Hs.75117: interleukin enhancer binding factor 2, 45kDa
GATCGCCGTTCTGGGGA	189
GATCGTCAAAAGGCTGA	189	3	Hs.446610	BG114708:Hs.446610: amino-terminal enhancer of split
GATCTGTATGGCGCCCA	187	1	Hs.75860	NM_000182:Hs.75860: hydroxyacyl-Coenzyme A dehydrogenase/3-ketoacyl-Coenzyme A thiolase/enoyl-Coenzyme A hydratase (trifunctional protein), alpha subunit
GATCTTGTGTCTACTCT	187	1	Hs.146550	BC011915:Hs.146550: myosin, heavy polypeptide 9, non-muscle
GATCAAAAGTGAACACA	186	4	Hs.434953	BE777563:Hs.434953: high-mobility group box 2
GATCCCGGGACAAGGAG	186	4	Hs.406114	AU118350:Hs.406114: hypothetical protein FLJ10154
GATCGGCGGCTCCATCC	186	1	Hs.426930	BQ182253:Hs.426930: actin, beta
GATCTCCAAGCGAACTC	186	1	Hs.19561	NM_005001:Hs.19561: NADH dehydrogenase (ubiquinone) 1 alpha subcomplex, 7, 14.5kDa
GATCGAGCCACTGCACT	185	0	REPEAT	*** WARNING >100 Genome Hits ***
GATCTGAACATTCAAAA	185	1	Hs.90061	NM_006667:Hs.90061: progesterone receptor membrane component 1
GATCTGGAATGTGAAGC	185	1	Hs.458344	BI256000:Hs.458344: survival of motor neuron 1, telomeric
GATCTGCCTGAGGACAG	184	1	Hs.97616	NM_003025:Hs.97616: SH3-domain GRB2-like 1
GATCTGCTTCTCCAGTT	184	1	Hs.444499	BC013228:Hs.444499: repressor of estrogen receptor activity
GATCAGAGAAGCAGATA	183	2	Hs.282410	AL550261:Hs.282410: calmodulin 1 (phosphorylase kinase, delta)
GATCCCAACGGCTTGCG	183	1	Hs.109798	BC000706:Hs.109798: chromosome 6 open reading frame 48
GATCCCCCCTTCTCCGA	183	1	Hs.288801	NM_018070:Hs.288801: single stranded DNA binding protein 3
GATCCTCCCACCTCACC	183	0	REPEAT	*** WARNING >100 Genome Hits ***
GATCCTGCTGCTGTAAT	183	1	Hs.173902	NM_014225:Hs.173902: protein phosphatase 2 (formerly 2A), regulatory subunit A (PR 65), alpha isoform
GATCTGCCTGCCTCCCT	183	1000	multiGenome	3 genome locations
GATCACCTGAAGTCAGG	182	0	REPEAT	*** WARNING >100 Genome Hits ***
GATCACCTGAGCCCGGG	182	0	REPEAT	*** WARNING >100 Genome Hits ***
GATCATCTCAGAAAGGG	182	1	Hs.269403	NM_005969:Hs.269403: nucleosome assembly protein 1-like 4
GATCCCTTCATTTGAAT	182	1	Hs.212102	NM_005742:Hs.212102: thioredoxin domain containing 7 (protein disulfide isomerase)
GATCGCATGGCCACCGG	182	1	Hs.385766	NM_005968:Hs.385766: heterogeneous nuclear ribonucleoprotein M
GATCTCTTATACAAGTA	182	4	Hs.372960	BE275819:Hs.372960: ribosomal protein S21
GATCTGGTCCCTGAGAA	182	1	Hs.204041	BC000321:Hs.204041: AHA1, activator of heat shock 90kDa protein ATPase homolog 1 (yeast)
GATCAAATCCACAAACC	181	1	Hs.19114	BC037210:Hs.19114: high-mobility group box 3
GATCAAGGAGCGCGGCG	181	4	Hs.357901	X70683:Hs.357901: SRY (sex determining region Y)-box 4
GATCAGGTTTTAGGGTC	181	1	Hs.28368	AL834518:Hs.28368: low density lipoprotein receptor-related protein 10
GATCATTAAAAATGGCT	181	1	Hs.459927	BG165896:Hs.459927: prothymosin, alpha (gene sequence 28)
GATCATTGGTTCCAGTC	181	1	Hs.386834	BC003623:Hs.386834: tyrosine 3-monooxygenase/tryptophan 5-monooxygenase activation protein, zeta polypeptide
GATCATTTACCGCCGCT	181	1	Hs.119591	BC006337:Hs.119591: adaptor-related protein complex 2, sigma 1 subunit
GATCCCTTATCCAACAT	181	1	Hs.10758	NM_002495:Hs.10758: NADH dehydrogenase (ubiquinone) Fe-S protein 4, 18kDa (NADH-coenzyme Q reductase)
GATCGGGCGGACTGAGG	181
GATCTTTGTGTGGCTCC	181	1	Hs.419776	NM_004537:Hs.419776: nucleosome assembly protein 1-like 1
GATCAACTAATAGCTCT	180	1	Hs.411826	NM_003340:Hs.411826: ubiquitin-conjugating enzyme E2D 3 (UBC4/5 homolog, yeast)
GATCTACATACAAACAA	180	1	Hs.2795	BC067223:Hs.2795: lactate dehydrogenase A
GATCAATGCCCTCATTC	179	4	Hs.356502	AA828216:Hs.356502: ribosomal protein, large, P1
GATCATGTGCATATCAT	179	1	Hs.157367	AA224277:Hs.157367: exportin 1 (CRM1 homolog, yeast)
GATCCATACTGTTTGGA	179	1	Hs.334131	NM_001792:Hs.334131: cadherin 2, type 1, N-cadherin (neuronal)
GATCCATTTCAAGGACT	179	1	Hs.155223	BC000658:Hs.155223: stanniocalcin 2
GATCCCCTTTGGTTTTA	179	1	Hs.131736	AA179005:Hs.131736: neural precursor cell expressed, developmentally down-regulated 5
GATCCCGTGTACCGAGT	179	1	Hs.8546	NM_000435:Hs.8546: Notch homolog 3 (Drosophila)
GATCCTTTTTTGTACAT	179	1	Hs.430166	BC008588:Hs.430166: plastin 3 (T isoform)
GATCTAATTAAACTAAA	179	0	REPEAT	*** WARNING >100 Genome Hits ***
GATCTGTCACGGAAGGC	179	1	Hs.371416	NM_199141:Hs.371416: coactivator-associated arginine methyltransferase 1
GATCTCCCACTGCGGGG	178	1	Hs.434059	NM_001986:Hs.434059: ets variant gene 4 (E1A enhancer binding protein, E1AF)
GATCTTCGGCACCATCG	178	1	Hs.20521	BC019268:Hs.20521: HMT1 hnRNP methyltransferase-like 2 (S. cerevisiae)
GATCATTAAGGCTGGGT	177	1	Hs.475012	BC012842:Hs.475012: hypothetical protein PTD004
GATCCCAAACGACTCAC	177	1	Hs.32393	BI088877:Hs.32393: aspartyl-tRNA synthetase
GATCCCAGCCTCACAGA	177	1	Hs.355669	NM_001894:Hs.355669: casein kinase 1, epsilon
GATCCTGTATTAAGCTG	177	1	Hs.61638	AL832428:Hs.61638: myosin X
GATCTGCCTGCCTATGA	177	1	Hs.407756	BC002602:Hs.407756: upstream regulatory element binding protein 1
GATCAAATGAGATTCAG	176	4	Hs.438993	AK128527:Hs.438993: branched chain aminotransferase 1, cytosolic
GATCTGGTTCTGAGGAG	176	1	Hs.372265	NM_032194:Hs.372265: brix domain containing 1
GATCTTGTTCGAGTAGA	176	1	Hs.380253	NM_181512:Hs.380253: mitochondrial ribosomal protein L21
GATCCCAGAATACTTGA	175	1	Hs.9329	AF098158:Hs.9329: TPX2, microtubule-associated protein homolog (Xenopus laevis)
GATCCCTCCCTCCCTTC	175	1000	multiGenome	6 genome locations
GATCCTACTCCTTTGGA	175	1	Hs.432608	BC040260:Hs.432608: chromosome 6 open reading frame 62
GATCCTTCTGGTGACTC	175	1	Hs.119908	NM_015934:Hs.119908: nucleolar protein NOP5/NOP58
GATCCAAGCAAAACTCC	174	1	Hs.404434	BC010556:Hs.404434: reticulon 3
GATCCCAAACAACTGGC	174	1	Hs.388927	BC037308:Hs.388927: YY1 transcription factor
GATCCTGAAAAGATAGG	174	1	Hs.347535	BC015904:Hs.347535: mitochondrial ribosomal protein L10
GATCGCCAGGCTGATTG	174	1	Hs.511762	AI885818:Hs.511762: chromosome 12 open reading frame 8
GATCTTACTTCATCCAG	174	1	Hs.97128	NM_003457:Hs.97128: zinc finger protein 207
GATCATGGCTAAAGATG	173	1	Hs.356654	BC000512:Hs.356654: proteasome (prosome, macropain) 26S subunit, ATPase, 1
GATCCCAGAATTCAACC	173	1	Hs.169531	BM474854:Hs.169531: DEAD (Asp-Glu-Ala-Asp) box polypeptide 21
GATCTAGAAACTGAGTT	173	1	Hs.283393	NM_000393:Hs.283393: collagen, type V, alpha 2
GATCCCACCACCGCACG	172
GATCCCCGAAATTGGTG	172	1	Hs.381025	NM_021988:Hs.381025: ubiquitin-conjugating enzyme E2 variant 1
GATCCTCCAACAGCTGT	172	1	Hs.257082	BM679676:Hs.257082: X-ray repair complementing defective repair in Chinese hamster cells 5 (double-strand-break rejoining; Ku autoantigen, 80kDa)
GATCCTTCCTGCAGTGG	172	1	Hs.510927	NM_149379:Hs.510927: Williams Beuren syndrome chromosome region 20C
GATCGTTGTAATTGTTG	172	1	Hs.5683	NM_001358:Hs.5683: DEAH (Asp-Glu-Ala-His) box polypeptide 15
GATCTCGGTAAAAATCT	172	1	Hs.320961	NM_007208:Hs.320961: mitochondrial ribosomal protein L3
GATCTGGAGTTACCTGA	172	1	Hs.75243	BC063840:Hs.75243: bromodomain containing 2
GATCACCGGCGTGCCCG	171
GATCCGCCTGCCTCAGC	171	0	REPEAT	*** WARNING >100 Genome Hits ***
GATCCTTCCTTCAACCC	171	1	Hs.75616	BC004375:Hs.75616: 24-dehydrocholesterol reductase
GATCGCCGTTCTGGAAA	171	4	Hs.439552	AL565539:Hs.439552: eukaryotic translation elongation factor 1 alpha 1
GATCTCGCCACTGCACT	171	0	REPEAT	*** WARNING >100 Genome Hits ***
GATCTGGTTGGGGTTTT	171	1	Hs.173381	BC056408:Hs.173381: dihydropyrimidinase-like 2
GATCAGACAAATGTGTC	170	1	Hs.166463	NM_004501:Hs.166463: heterogeneous nuclear ribonucleoprotein U (scaffold attachment factor A)
GATCCACTGTCCGGCAG	170	1	Hs.191887	NM_006808:Hs.191887: Sec61 beta subunit
GATCCTCCCACCTTGGC	170	0	REPEAT	*** WARNING >100 Genome Hits ***
GATCTATCTTGTGTGTG	170	3	Hs.86896	NM_007371:Hs.86896: bromodomain containing 3
GATCAGACTGTTGCTTT	169	1	Hs.201085	NM_032632:Hs.201085: poly(A) polymerase alpha
GATCAGCCCCCAAAGAA	169	3	Hs.257008	NM_012268:Hs.257008: phospholipase D3
GATCCTAGCCAAGCCCC	169	22	Hs.67624	BF223023:Hs.67624: Transcribed sequences
GATCACAACACCAGTAC	168	1	Hs.191990	BC030721:Hs.191990: protein kinase C binding protein 1
GATCATTTTGGAACCAG	168	1	Hs.91728	AA737966:Hs.91728: polymyositis/scleroderma autoantigen 1, 75kDa
GATCCAGGGTGTGTGTG	168	1	Hs.279929	NM_017510:Hs.279929: gp25L2 protein
GATCCCCACAGTTTGGT	168	1	Hs.170333	AW665557:Hs.170333: AT rich interactive domain 1A (SWI- like)
GATCCGCCCACCTCCCT	168	1000	multiGenome	2 genome locations
GATCCTGAATCTGTATG	168	1	Hs.444556	NM_006292:Hs.444556: tumor susceptibility gene 101
GATCGCACCACTGCACA	168	0	REPEAT	*** WARNING >100 Genome Hits ***
GATCGGCTTCGGCAATT	168	1	Hs.236556	NM_021242:Hs.236556: MID1 interacting G12-like protein
GATCGGGCCTTACCGTG	168	1	Hs.122645	BC026018:Hs.122645: laminin, beta 1
GATCTGGAGTTGAGAGC	168	1	Hs.31500	AA054347:Hs.31500: E2IG2 protein
GATCCAAAGGAACCAGA	167	3	Hs.446430	BU958112:Hs.446430: heterogeneous nuclear ribonucleoprotein A3
GATCTTGATGGTGTTTC	167	1	Hs.449032	NM_004595:Hs.449032: spermine synthase
GATCAGATTGGGGGATG	166	3	Hs.324470	BC062559:Hs.324470: adducin 3 (gamma)
GATCCCAAAATGCTGCG	166	1	Hs.27023	NM_016106:Hs.27023: sec1 family domain containing 1
GATCCCTTTATGAACCT	166	1	Hs.436656	NM_003096:Hs.436656: small nuclear ribonucleoprotein polypeptide G
GATCCGCAGGGACATCC	166	1	Hs.405873	NM_016368:Hs.405873: myo-inositol 1-phosphate synthase A1
GATCCGCAGTTATGAAG	165	1	Hs.352839	BC031336:Hs.352839: mitochondrial ribosomal protein S15
GATCTCTTATACAAGTT	165
GATCCAAAAGCCAGTCT	164	1	Hs.26412	NM_032015:Hs.26412: ring finger protein 26
GATCCCGGATGACCAAA	164	24	Hs.504790	BX462156:Hs.504790: Transcribed sequence with strong similarity to protein ref:NP_002814.1 (H.sapiens) prothymosin, alpha
GATCCGCTTAAAGATTG	164	1	Hs.14839	BE386497:Hs.14839: polymerase (RNA) II (DNA directed) polypeptide G
GATCTCTTCAACAAGCT	164	1	Hs.454833	BC047449:Hs.454833: CXYorf1-related protein, mRNA (cDNA clone IMAGE:5294895), partial cds
GATCTGACCTGGTGAGA	164	1	Hs.76111	BF001817:Hs.76111: dystroglycan 1 (dystrophin-associated glycoprotein 1)
GATCTGAGGACACTGCC	164	3	Hs.129867	NM_006383:Hs.129867: DNA-dependent protein kinase catalytic subunit-interacting protein 2
GATCAACAAGGCCACGC	163	1	Hs.198269	NM_004542:Hs.198269: NADH dehydrogenase (ubiquinone) 1 alpha subcomplex, 3, 9kDa
GATCAATGCCACTGACC	163	1	Hs.446546	NM_133436:Hs.446546: asparagine synthetase
GATCCAGAAGCTGATGG	163	1	Hs.257827	BC002987:Hs.257827: stress-induced-phosphoprotein 1 (Hsp70/Hsp90-organizing protein)
GATCCAGTTCTAAACTT	163	1	Hs.444749	NM_001001:Hs.444749: ribosomal protein L36a-like
GATCCCACTGGGGCCTT	163	1	Hs.31731	NM_012094:Hs.31731: peroxiredoxin 5
GATCTTAGAGTCACTTT	163	1	Hs.393201	AL049356:Hs.393201: ARP2 actin-related protein 2 homolog (yeast)
GATCACCTGTGTATGTC	162	3	Hs.30299	NM_006548:Hs.30299: IGF-II mRNA-binding protein 2
GATCACTGTTAATGATT	162	1	Hs.432121	NM_005809:Hs.432121: peroxiredoxin 2
GATCACTTTGAATTGCT	162	1	Hs.417361	BC000173:Hs.417361: UDP-glucose pyrophosphorylase 2
GATCCCTTCTGAAGTTC	162	4	Hs.437941	AU137930:Hs.437941: chromosome 14 open reading frame 106
GATCCGATGCAGGGGAT	162	13	Hs.459927	BQ707044:Hs.459927: prothymosin, alpha (gene sequence 28)
GATCTCTTTGACTGCTG	162	1	Hs.145741	BC001429:Hs.145741: annexin A5
GATCTGGGAAACCAACA	162	1	Hs.414728	NM_080546:Hs.414728: CDW92 antigen
GATCTGTCCATGTGGAA	162	1	Hs.292925	BC045829:Hs.292925: KIAA1212
GATCAAAACCTGTTACT	161	3	Hs.278671	BC020645:Hs.278671: GRIP and coiled-coil domain containing 2
GATCAACGTGGAAATCT	161	3	Hs.414993	AJ420559:Hs.414993: chromosome 6 open reading frame 111
GATCAGATGGGGACACA	161	1	Hs.85100	NM_005112:Hs.85100: WD repeat domain 1
GATCCACCTGCCTCCGC	161	0	REPEAT	*** WARNING >100 Genome Hits ***
GATCCAGATTGGTCAAA	161	1	Hs.528702	NM_003711:Hs.528702: phosphatidic acid phosphatase type 2A
GATCCTACGCTCACGGC	161	1	Hs.73625	NM_005733:Hs.73625: kinesin family member 20A
GATCCTGTGCTTCTGCA	161	1	Hs.14894	NM_006464:Hs.14894: trans-golgi network protein 2
GATCGTTTTCTGATTTG	161	1	Hs.135705	NM_003601:Hs.135705: SWI/SNF related, matrix associated, actin dependent regulator of chromatin, subfamily a, member 5
GATCTAAATAATTCTTG	161	0	REPEAT	*** WARNING >100 Genome Hits ***
GATCCTCATCTCTCACC	160	0	REPEAT	*** WARNING >100 Genome Hits ***
GATCCTTGGCAGGTACC	160	1	Hs.356377	BC000821:Hs.356377: hypothetical protein LOC149603
GATCGCACATCCCTCCC	160
GATCGGGTGGCCGATGG	160	1	Hs.118893	BM669058:Hs.118893: Melanoma associated gene
GATCTCAGAGATGACCC	160	1	Hs.355832	AA099556:Hs.355832: cell division cycle 42 (GTP binding protein, 25kDa)
GATCTGCCCACCTTCCT	160	14	Hs.446546	AA629781:Hs.446546: asparagine synthetase
GATCTGGCAAAGAGAAT	160	1	Hs.304694	NM_002074:Hs.304694: guanine nucleotide binding protein (G protein), beta polypeptide 1
GATCTGGTGAGCACCTT	160	1	Hs.15929	BC011348:Hs.15929: chromosome 6 open reading frame 211
GATCACCTGAGGACAGG	159	0	REPEAT	*** WARNING >100 Genome Hits ***
GATCATCTTGATGTCTA	159	1	Hs.522037	BU537066:Hs.522037: Transcribed sequences
GATCCAGTTGTAGCTGC	159	1	Hs.421907	NM_015710:Hs.421907: glioma tumor suppressor candidate region gene 2
GATCCCAGCAGGGTTTC	159	4	Hs.321390	AK057016:Hs.321390: CUG triplet repeat, RNA binding protein 1
GATCTTTGCCAGGGGTC	159	1	Hs.9081	BC006502:Hs.9081: phenylalanine-tRNA synthetase-like, beta subunit
GATCAACTCTAGGATTT	158	1	Hs.25035	NM_013943:Hs.25035: chloride intracellular channel 4
GATCAGCTTTACCTATG	158	1	Hs.103180	BC016321:Hs.103180: DC2 protein
GATCCGCAGTGTGCTGG	158	1	Hs.289950	NM_139315:Hs.289950: TAF6 RNA polymerase II, TATA box binding protein (TBP)-associated factor, 80kDa
GATCCGCCCCTAACAAC	158
GATCCGGAAGCGAATTC	158	1	Hs.84359	NM_007278:Hs.84359: GABA(A) receptor-associated protein
GATCGGGCCACTGCACT	158	0	REPEAT	*** WARNING >100 Genome Hits ***
GATCGTGAAAGGGAACG	158	3	Hs.197184	BC033664:Hs.197184: RNA-binding region (RNP1, RRM) containing 7
GATCACGCTCCCCGCCT	157	1	Hs.77269	BX101230:Hs.77269: guanine nucleotide binding protein (G protein), alpha inhibiting activity polypeptide 2
GATCCACTTTGTTGGTT	157	1	Hs.40154	AA810151:Hs.40154: Jumonji, AT rich interactive domain 2
GATCCCAACAAGACCAC	157	1	Hs.433279	BC007901:Hs.433279: hypothetical protein BC007901
GATCCTGTTTCCCACCT	157	1	Hs.157236	NM_006373:Hs.157236: vesicle amine transport protein 1 homolog (T californica)
GATCGCCCCCACCTCCA	157	1	Hs.501293	NM_001728:Hs.501293: basigin (OK blood group)
GATCGCTTGAGCTCAGG	157	0	REPEAT	*** WARNING >100 Genome Hits ***
GATCTACCCCGGACACC	157	2	Hs.184582	AA010560:Hs.184582: ribosomal protein L24
GATCTATCTTCAGACAG	157	12	Hs.356794	M31520:Hs.356794: ribosomal protein S24
GATCTCAACCTTCGCTT	157	1	Hs.42644	BC005289:Hs.42644: thioredoxin-like 2
GATCTCCCCACTCTAGG	157	1	Hs.169902	AA428882:Hs.169902: solute carrier family 2 (facilitated glucose transporter), member 1
GATCTGCATCCCCAAAA	157	1	Hs.372170	NM_006066:Hs.372170: aldo-keto reductase family 1, member A1 (aldehyde reductase)
GATCCCTGGAGGCTCAG	156	2	Hs.195614	AA203603:Hs.195614: splicing factor 3b, subunit 3, 130kDa
GATCCGCATCATCAACA	156	1	Hs.84753	BC014550:Hs.84753: hypothetical protein FLJ12442
GATCCTTCTCAAGAAGT	156	3	Hs.271225	BC064561:Hs.271225: suppressor of Ty 16 homolog (S. cerevisiae)
GATCGAGGTGGAGAAGC	156	1	Hs.434937	NM_000942:Hs.434937: peptidylprolyl isomerase B (cyclophilin B)
GATCTGGTTAAGTTGTG	156	1	Hs.149620	AA906505:Hs.149620: PERP, TP53 apoptosis effector
GATCACACCTGTGAATA	155	0	REPEAT	*** WARNING >100 Genome Hits ***
GATCACTTCATTGCCAC	155	1	Hs.282089	NM_033267:Hs.282089: iroquois homeobox protein 2
GATCACTTGAGGTCAGA	155	0	REPEAT	*** WARNING >100 Genome Hits ***
GATCATAGTCTTAGGAG	155	1	Hs.318603	AI755068:Hs.318603: myristoylated alanine-rich protein kinase C substrate
GATCATGAAGAAAATCA	155	3	Hs.79440	BC065269:Hs.79440: IGF-II mRNA-binding protein 3
GATCCTGGATTCACTCA	155	3	Hs.1516	BC016041:Hs.1516: insulin-like growth factor binding protein 4
GATCTTGGGAGATGTGG	155	1	Hs.111632	NM_014463:Hs.111632: LSM3 homolog, U6 small nuclear RNA associated (S. cerevisiae)
GATCAAGGGGTCCAATC	154	1	Hs.470311	BC017874:Hs.470311: Similar to RIKEN cDNA 5830415L20 (LOC401015), mRNA
GATCCTCTTCGCCAATC	154	1	Hs.154073	BC011888:Hs.154073: solute carrier family 35, member B1
GATCCTGAAATCTACTA	154	1	Hs.191294	NM_013236:Hs.191294: like mouse brain protein E46
GATCCTGATGCTCATGG	154	3	Hs.323489	BC001758:Hs.323489: FLJ20758 protein
GATCCTTGACGAGGAGA	154	1	Hs.350966	NM_004219:Hs.350966: pituitary tumor-transforming 1
GATCGAGACCACGGTGA	154	0	REPEAT	*** WARNING >100 Genome Hits ***
GATCTGCCAGGCTGGGG	154	1	Hs.408754	BC040410:Hs.408754: microtubule-associated protein, RP/EB family, member 1
GATCTTATTTGGAATTT	154	1000	multiGenome	3 genome locations
GATCAACAAGCAAGCCA	153	1	Hs.103561	BC001958:Hs.103561: ADP-ribosylation-like factor 6 interacting protein 4
GATCCCAAGTCCAGGAA	153	1	Hs.446430	AL832246:Hs.446430: heterogeneous nuclear ribonucleoprotein A3
GATCCTTCAGTTACATA	153	1	Hs.18192	NM_005839:Hs.18192: serine/arginine repetitive matrix 1
GATCTAAGAGTTACCTA	153
GATCTGTGTCTTGAAGC	153	1	Hs.387905	BC034956:Hs.387905: spectrin, alpha, non-erythrocytic 1 (alpha-fodrin)
GATCTTTCTTCCCAGCC	153	1	Hs.250581	BC018953:Hs.250581: SWI/SNF related, matrix associated, actin dependent regulator of chromatin, subfamily d, member 2
GATCAATCTTTTCCTTC	152	1	Hs.520702	BQ423446:Hs.520702: Human HepG2 3' region MboI cDNA, clone hmd6a12m3.
GATCCAGTGGCAATTGT	152	1	Hs.333823	BC009190:Hs.333823: mitochondrial ribosomal protein L13
GATCAAATGTATAGACT	151	1	Hs.440459	NM_002402:Hs.440459: mesoderm specific transcript homolog (mouse)
GATCATGAAGACCTGCT	151	1	Hs.381255	BC000490:Hs.381255: eukaryotic translation initiation factor 3, subunit 5 epsilon, 47kDa
GATCTTCGTGATACTGT	151	1	Hs.249441	AA553716:Hs.249441: WEE1 homolog (S. pombe)
GATCTTGAACCTGGTGC	151	1	Hs.171292	AA101957:Hs.171292: glutamyl-prolyl-tRNA synthetase
GATCAAGAAAGTGGGGG	150	1	Hs.75337	BC006769:Hs.75337: nucleolar and coiled-body phosphoprotein 1
GATCCCAGTCTCTGCCA	150	1	Hs.76686	NM_000581:Hs.76686: glutathione peroxidase 1
GATCCGCCCACCTTGGC	150	0	REPEAT	*** WARNING >100 Genome Hits ***
GATCCTCCCGCCTCAGC	150	0	REPEAT	*** WARNING >100 Genome Hits ***
GATCCTGTGTGGAGAGG	150	1	Hs.192374	AI379393:Hs.192374: tumor rejection antigen (gp96) 1
GATCTCCCATGGGTCAC	150	1	Hs.406186	NM_005850:Hs.406186: splicing factor 3b, subunit 4, 49kDa
GATCTGGCCCGCCACCA	150	2	Hs.334515	NM_032805:Hs.334515: zinc finger protein 206
GATCATGATTTTGTAGT	149	1	Hs.156171	NM_002806:Hs.156171: proteasome (prosome, macropain) 26S subunit, ATPase, 6
GATCCAGATGACCGTGG	149	1	Hs.91773	BC000400:Hs.91773: protein phosphatase 2 (formerly 2A), catalytic subunit, alpha isoform
GATCCCCCACCCAAAAA	149	1	Hs.512640	BC013586:Hs.512640: protein kinase C substrate 80K-H
GATCTTGGCTTTCTCTT	149	12	Hs.419535	BE747868:Hs.419535: Human mRNA upregulated during camptothecin-induced apoptosis of U937 cells.
GATCAAGCTGTGTGACT	148	2	Hs.366546	BI836826:Hs.366546: mitogen-activated protein kinase kinase 2
GATCCTGGTGGGCACTG	148	3	Hs.377155	BC022825:Hs.377155: LYRIC/3D3
GATCGAAGCCTGTGTAA	148	1	Hs.30035	NM_004593:Hs.30035: splicing factor, arginine/serine-rich 10 (transformer 2 homolog, Drosophila)
GATCAGCGCCTGAGAAG	147	1	Hs.106070	BC067842:Hs.106070: cyclin-dependent kinase inhibitor 1C (p57, Kip2)
GATCATCACTTACCCAC	147	3	Hs.237924	BC001398:Hs.237924: CGI-69 protein
GATCCAAACACCAAAAG	147	2	Hs.233240	CB265316:Hs.233240: collagen, type VI, alpha 3
GATCCTAGTGAGGGATT	147	1	Hs.27258	AF275803:Hs.27258: Siah-interacting protein
GATCCTCTCCTTAGTCT	147	1	Hs.90375	NM_018150:Hs.90375: hypothetical protein FLJ10597
GATCTAGTTCAGAAGGA	147	1	Hs.233240	NM_004369:Hs.233240: collagen, type VI, alpha 3
GATCTATGAAAGCGGGG	147	1	Hs.132246	AI678079:Hs.132246: solute carrier family 38, member 1
GATCTGAGGAGGCTTCG	147	1	Hs.198273	BC000466:Hs.198273: NADH dehydrogenase (ubiquinone) 1 beta subcomplex, 8, 19kDa
GATCAATGCAACGACGT	146	1	Hs.15591	BC002520:Hs.15591: COP9 constitutive photomorphogenic homolog subunit 6 (Arabidopsis)
GATCATGAAAGGTGATA	146	14	COX2	Hs mtDNA, cytochrome c oxidase subunit II
GATCCAATCCATTCAGC	146	1	Hs.182255	BG479238:Hs.182255: NHP2 non-histone chromosome protein 2-like 1 (S. cerevisiae)
GATCCACCTGCTTATTT	146	1	Hs.410086	BG977248:Hs.410086: catenin (cadherin-associated protein), beta 1, 88kDa
GATCCCAGATGCAGTGA	146	1	Hs.89657	BC012088:Hs.89657: TAF10 RNA polymerase II, TATA box binding protein (TBP)-associated factor, 30kDa
GATCCCCAGAAGGACAA	146	1	Hs.448396	CD048391:Hs.448396: ribosomal protein L10a
GATCGCCGTTCTGGCTC	146
GATCGTCAAAAAGAGAA	146	3	Hs.265174	CD050783:Hs.265174: ribosomal protein L32
GATCGTTGTGGTGGACT	146	1000	chr3	chr3:32905026-32905042
GATCTCCTGGGACTCCG	146	1	Hs.206824	BC040036:Hs.206824: hypothetical protein MGC49942
GATCTGAATGAGATGGA	146	1	Hs.21907	NM_007067:Hs.21907: MYST histone acetyltransferase 2
GATCTTCCCACCTCACC	146	15	Hs.226401	BC051705:Hs.226401: CDNA clone IMAGE:5301361, partial cds
GATCTTCTGGGTTTAGT	146	1	Hs.443012	AF225425:Hs.443012: sema domain, transmembrane domain (TM), and cytoplasmic domain, (semaphorin) 6A
GATCAATCGTGCATCCT	145	1	Hs.300701	AW162876:Hs.300701: tubulin, beta polypeptide paralog
GATCATGGAAGGTCCTG	145	1	Hs.161357	BC000439:Hs.161357: pyruvate dehydrogenase (lipoamide) beta
GATCATGTTGATAATGC	145	1	Hs.206824	BC051802:Hs.206824: hypothetical protein MGC49942
GATCCGAGAGGGCATGG	145	1	Hs.437178	BC000399:Hs.437178: acyl-Coenzyme A dehydrogenase, very long chain
GATCTTGGGAGCGGGCG	145	22	Hs.155024	BM706153:Hs.155024: B-cell CLL/lymphoma 6 (zinc finger protein 51)
GATCAGTTAGTAGGCTT	144	1	Hs.211473	NM_016076:Hs.211473: CGI-146 protein
GATCCAAAGGCCGTTTT	144	1	Hs.181390	NM_001319:Hs.181390: casein kinase 1, gamma 2
GATCAATTGTGCTTTAG	143	1	Hs.241567	NM_002897:Hs.241567: RNA binding motif, single stranded interacting protein 1
GATCACCTGAGCCTGGG	143	0	REPEAT	*** WARNING >100 Genome Hits ***
GATCCAAATGGATTACC	143	1	Hs.196437	AA527582:Hs.196437: chromosome 2 open reading frame 6
GATCCCATGGCTCTCAC	143	1	Hs.78040	NM_006801:Hs.78040: KDEL (Lys-Asp-Glu-Leu) endoplasmic reticulum protein retention receptor 1
GATCTGACGTTTTCTAC	143	1	Hs.312129	BC000015:Hs.312129: liver-specific bHLH-Zip transcription factor
GATCTTAGTTGATATTT	143	1	Hs.86386	NM_021960:Hs.86386: myeloid cell leukemia sequence 1 (BCL2-related)
GATCATCATGGCAAAAC	142	1	Hs.416211	BC012584:Hs.416211: chaperonin containing TCP1, subunit 8 (theta)
GATCCAAATCAGGAAAG	142	1	Hs.388392	BC008182:Hs.388392: DnaJ (Hsp40) homolog, subfamily A, member 1
GATCCAGCCCAGGGCGA	142	3	Hs.528384	NM_001532:Hs.528384: solute carrier family 29 (nucleoside transporters), member 2
GATCCGTCAATCTTGGG	142	1	Hs.409140	BC021233:Hs.409140: ATP synthase, H+ transporting, mitochondrial F1 complex, O subunit (oligomycin sensitivity conferring protein)
GATCGCAGGGACACCAA	142	1	Hs.227133	NM_014977:Hs.227133: apoptotic chromatin condensation inducer 1
GATCACTGGAGCTGTGG	141	1	Hs.181244	BC003069:Hs.181244: major histocompatibility complex, class I, A
GATCAGGAGCTCTTGTC	141	1	Hs.83419	BE798251:Hs.83419: KIAA0252
GATCCTATGTTGCTGGA	141	3	Hs.151787	NM_004247:Hs.151787: U5 snRNP-specific protein, 116 kD
GATCTATTTGGCCTCTC	141	1	Hs.56	NM_002764:Hs.56: phosphoribosyl pyrophosphate synthetase 1
GATCAAGAAAGAAGAGA	140	3	Hs.103042	BC025240:Hs.103042: microtubule-associated protein 1B
GATCAGAAGTACTCCAT	140	1	Hs.179718	NM_002466:Hs.179718: v-myb myeloblastosis viral oncogene homolog (avian)-like 2
GATCAGTTTTTCCAAGA	140	1	Hs.406918	NM_013403:Hs.406918: striatin, calmodulin binding protein 4
GATCATGGGGGCAGACA	140	5	Hs.532319	CA445112:Hs.532319: CDNA FLJ33391 fis, clone BRACE2006911
GATCCAAACCAAGAAGA	140	0	REPEAT	*** WARNING >100 Genome Hits ***
GATCCAGCAATCCCACT	140	0	REPEAT	*** WARNING >100 Genome Hits ***
GATCCTGAAGAGATTAA	140	1	Hs.374553	BX371217:Hs.374553: laminin receptor 1 (ribosomal protein SA, 67kDa)
GATCTGACCACTGTTCT	140	1	Hs.75807	NM_020992:Hs.75807: PDZ and LIM domain 1 (elfin)
GATCTGATGGGTTTATC	140	0	REPEAT	*** WARNING >100 Genome Hits ***
GATCTTTGTGCCACACA	140	1	Hs.404434	NM_201428:Hs.404434: reticulon 3
GATCACGCGGCATGTAT	139	1	Hs.372680	AA633432:Hs.372680: Transcribed sequence with moderate similarity to protein sp:P12268 (H.sapiens) IMD2_HUMAN Inosine-5'-monophosphate dehydrogenase 2
GATCCTAAAAGCAGCAA	139	0	REPEAT	*** WARNING >100 Genome Hits ***
GATCCTGAAGCAGCGGC	139	1	Hs.203581	BC001132:Hs.203581: DEAD (Asp-Glu-Ala-Asp) box polypeptide 54
GATCGAGGTGTGAGGTG	139	2	Hs.162757	NM_002332:Hs.162757: low density lipoprotein-related protein 1 (alpha-2-macroglobulin receptor)
GATCTACTTTCACATTC	139	1	Hs.737	BC003625:Hs.737: immediate early response 2
GATCTAGAGGAGGATTT	139	1	Hs.438726	BC002401:Hs.438726: heterogeneous nuclear ribonucleoprotein D (AU-rich element RNA binding protein 1, 37kDa)
GATCTCAACTGTAACAA	139	1	Hs.59757	BU153628:Hs.59757: zinc finger protein 281
GATCAAGGCAGTTCAGA	138	4	Hs.440947	AA481189:Hs.440947: fetal Alzheimer antigen
GATCAAGGTCCTTTCCG	138	1	Hs.133892	NM_000366:Hs.133892: tropomyosin 1 (alpha)
GATCCCAAACATTACTT	138
GATCTTGCCACTGCACT	138	0	REPEAT	*** WARNING >100 Genome Hits ***
GATCACGAGGTCAAGAG	137	0	REPEAT	*** WARNING >100 Genome Hits ***
GATCAGTGCAGTTATGT	137	3	Hs.401145	BC017822:Hs.401145: RE1-silencing transcription factor
GATCCACTGTTGGGGCC	137	1	Hs.432674	AA088424:Hs.432674: leucyl-tRNA synthetase
GATCCCTCCCTTCCTCC	137	24	Hs.479603	BF994803:Hs.479603: Transcribed sequences
GATCCGCCATCTAATGA	137	3	Hs.20509	NM_016578:Hs.20509: hepatitis B virus x associated protein
GATCCTAAGAAGGGGGC	137	1	Hs.306079	NM_013336:Hs.306079: Sec61 alpha 1 subunit (S. cerevisiae)
GATCGACCTGAGCACAG	137	1	Hs.436446	BC033055:Hs.436446: arginine-rich, mutated in early stage tumors
GATCGCCGTTCTGGGAA	137	2	Hs.439552	AI351808:Hs.439552: eukaryotic translation elongation factor 1 alpha 1
GATCTCATTATTTCGGT	137	6	Hs.512226	NM_000599:Hs.512226: insulin-like growth factor binding protein 5
GATCTGAAGCACAGTAA	137	1	Hs.528353	NM_015541:Hs.528353: leucine-rich repeats and immunoglobulin-like domains 1
GATCTGTCCACATTAGG	137	3	Hs.408222	AK022520:Hs.408222: pre-B-cell leukemia transcription factor 1
GATCTGTTTTGTACTTT	137	1	Hs.356223	NM_021238:Hs.356223: chromosome 12 open reading frame 14
GATCAAAAACTATTTGG	136	1	Hs.410086	NM_001904:Hs.410086: catenin (cadherin-associated protein), beta 1, 88kDa
GATCAACAGTTACTGTG	136	3	Hs.77608	NM_003769:Hs.77608: splicing factor, arginine/serine-rich 9
GATCAGAAGTCTCAGGA	136	4	Hs.149436	AA046613:Hs.149436: kinesin family member 5B
GATCAGTTGGAAGAATG	136	1	Hs.156481	BC004511:Hs.156481: heterogeneous nuclear ribonucleoprotein H3 (2H9)
GATCATGAATAGGAGCC	136	1	Hs.172506	BC001918:Hs.172506: acetyl-Coenzyme A acyltransferase 2 (mitochondrial 3-oxoacyl-Coenzyme A thiolase)
GATCGCACACATGCTTT	136	1	Hs.81361	NM_004499:Hs.81361: heterogeneous nuclear ribonucleoprotein A/B
GATCGCCGTTCTGGTCT	136
GATCGCCGTTCTGGTGT	136
GATCTTTTTTTTCCTTA	136	1	Hs.443625	AA577117:Hs.443625: collagen, type III, alpha 1 (Ehlers-Danlos syndrome type IV, autosomal dominant)
GATCAAAACCGAAGAAA	135	1	Hs.446197	AL133635:Hs.446197: HBxAg transactivated protein 2
GATCCAGCCAGGCATCT	135	1	Hs.77929	BC008820:Hs.77929: excision repair cross-complementing rodent repair deficiency, complementation group 3 (xeroderma pigmentosum group B complementing)
GATCGACTTTGTGTCTC	135	3	Hs.171003	NM_000071:Hs.171003: cystathionine-beta-synthase
GATCGTGCCACTGCACA	135	0	REPEAT	*** WARNING >100 Genome Hits ***
GATCTCCGTGGCTTTGG	135	1	Hs.442669	AV656304:Hs.442669: glutamate-ammonia ligase (glutamine synthase)
GATCTGACTAACTTCAC	135	1	Hs.15250	NM_006117:Hs.15250: peroxisomal D3,D2-enoyl-CoA isomerase
GATCTGCATTGGAAGAG	135	3	Hs.9927	BC021905:Hs.9927: pleckstrin homology domain interacting protein
GATCTGCTTGGGATGAT	135	1	Hs.409230	NM_032741:Hs.409230: 1-acylglycerol-3-phosphate O-acyltransferase 1 (lysophosphatidic acid acyltransferase, alpha)
GATCTTCTTCAGGAAAA	135	3	Hs.168095	BC016691:Hs.168095: ring finger protein 20
GATCTTGATGGAGTGCC	135	1	Hs.370907	BM678830:Hs.370907: U2-associated SR140 protein
GATCACACCAACCAACC	134
GATCCCATCTCAAATCA	134	4	Hs.318603	M68956:Hs.318603: myristoylated alanine-rich protein kinase C substrate
GATCTACTGCAAATCCT	134	1	Hs.10526	BC000992:Hs.10526: cysteine and glycine-rich protein 2
GATCTGAGCCGGTCGAG	134	1	Hs.413781	NM_007260:Hs.413781: lysophospholipase II
GATCAACCTGAGCGTGG	133	1	Hs.55682	NM_003753:Hs.55682: eukaryotic translation initiation factor 3, subunit 7 zeta, 66/67kDa
GATCCAGTACGCCTGCC	133	3	Hs.274464	NM_000398:Hs.274464: diaphorase (NADH) (cytochrome b-5 reductase)
GATCCGCCTGGCAGCCA	133	1	Hs.77060	NM_002798:Hs.77060: proteasome (prosome, macropain) subunit, beta type, 6
GATCCTTGCGTGCTGAA	133	1	Hs.331141	NM_000690:Hs.331141: aldehyde dehydrogenase 2 family (mitochondrial)
GATCCTTTCAGCTGCCA	133	1	Hs.48924	NM_014782:Hs.48924: armadillo repeat protein ALEX2
GATCTGTGGAGAATGTA	133	1	Hs.279518	BC000373:Hs.279518: amyloid beta (A4) precursor-like protein 2
GATCTGTGTGCCCCAGC	133	1	Hs.350424	BC022321:Hs.350424: hypothetical protein FLJ31153
GATCTTTTTCCTTTGTG	133	1	Hs.3628	NM_004834:Hs.3628: mitogen-activated protein kinase kinase kinase kinase 4
GATCACTTTTGTCTGAT	132	1	Hs.438720	BC009398:Hs.438720: MCM7 minichromosome maintenance deficient 7 (S. cerevisiae)
GATCAGCTCAATTTGCT	132	1	Hs.444439	BC019255:Hs.444439: phosphoribosylaminoimidazole carboxylase, phosphoribosylaminoimidazole succinocarboxamide synthetase
GATCATGCCACTACACT	132	0	REPEAT	*** WARNING >100 Genome Hits ***
GATCCAGGGAATGAAAA	132	1	Hs.181418	NM_014730:Hs.181418: KIAA0152 gene product
GATCCAGTGACAGCAGG	132	1	Hs.246112	BC001417:Hs.246112: U5 snRNP-specific protein, 200-KD
GATCCATATGTACCAGA	132	1	Hs.388170	AA829841:Hs.388170: hypothetical protein FLJ10534
GATCCGTCCTGAGCGTG	132	1	Hs.413175	BC033715:Hs.413175: collagen, type XVIII, alpha 1
GATCCTCGGGAAGAACA	132	1	Hs.171880	AA639156:Hs.171880: polymerase (RNA) II (DNA directed) polypeptide A, 220kDa
GATCCTCTGGACACGTA	132	1	Hs.239752	BC002669:Hs.239752: nuclear receptor subfamily 2, group F, member 6
GATCCTGGGGACTGCCC	132	1	Hs.408054	AA177049:Hs.408054: ribosomal protein L12
GATCTCAGTGTGGTGTG	132	1	Hs.81376	BF970150:Hs.81376: THO complex 2
GATCTGCCGTGCCCACC	132	1	Hs.2903	NM_002720:Hs.2903: protein phosphatase 4 (formerly X), catalytic subunit
GATCTGCTGAAGTCAGA	132	3	Hs.518674	BC050697:Hs.518674: hypothetical protein FLJ20280
GATCTGGATGGAGTTGT	132	1	Hs.356181	BC008751:Hs.356181: calpain 1, (mu/I) large subunit
GATCTTGAATCACTTGA	132	1	Hs.298654	NM_001946:Hs.298654: dual specificity phosphatase 6
GATCAAGCAAGAACCAG	131	1	Hs.510990	AA075957:Hs.510990: CDNA FLJ38326 fis, clone FCBBF3024935
GATCACTTGTTGTTTTT	131
GATCCAGAAGGCATGGG	131	4	Hs.149436	BC010885:Hs.149436: kinesin family member 5B
GATCCCCCAAAGTGTGC	131	1	Hs.27769	AA533275:Hs.27769: solute carrier family 25, member 29
GATCCTCTCTGTCTCCT	131	13	Hs.159534	BM674711:Hs.159534: protein tyrosine phosphatase, receptor type, S
GATCCTGTTCGGGAGTT	131	1	Hs.97837	AL390134:Hs.97837: Similar to Group X secretory phospholipase A2 precursor (Phosphatidylcholine 2-acylhydrolase GX) (GX sPLA2) (sPLA2-X) (LOC388229), mRNA
GATCGCTTCCTGGTCCT	131	1	Hs.78888	AV716140:Hs.78888: diazepam binding inhibitor (GABA receptor modulator, acyl-Coenzyme A binding protein)
GATCTCACATGAAAGGT	131	3	Hs.37196	BC067106:Hs.37196: putative G protein coupled receptor
GATCTCAGTTCTGCGTT	131	1	Hs.380857	BI859606:Hs.380857: RCC1-like
GATCTGTGTCCAAAAGT	131	1	Hs.359289	BQ050798:Hs.359289: transcription factor 4
GATCAAACTTCCATATT	130	1	Hs.356270	BC005263:Hs.356270: succinate dehydrogenase complex, subunit D, integral membrane protein
GATCAAGGTCTGCAAGG	130	1	Hs.3100	BC004132:Hs.3100: lysyl-tRNA synthetase
GATCCAAGGAACTATTC	130	1	Hs.357637	BC036015:Hs.357637: exostoses (multiple)-like 2
GATCCCCAGTTCCTATA	130	1	Hs.125309	NM_016319:Hs.125309: COP9 constitutive photomorphogenic homolog subunit 7A (Arabidopsis)
GATCGCCGTTCTGGTGG	130
GATCTGCATCAGTTGTA	130	1	Hs.128065	AA875996:Hs.128065: cathepsin C
GATCTGGGTGTCCTGAC	130	1	Hs.273330	BC004220:Hs.273330: agrin
GATCAAGTAAGCCTAAA	129	1	Hs.170184	NM_020357:Hs.170184: PEST-containing nuclear protein
GATCAGCGATTAGTTCT	129	5	Hs.73965	BC063570:Hs.73965: splicing factor, arginine/serine-rich 2
GATCCGGGCGGGCCCCG	129	1	Hs.315230	AF263452:Hs.315230: translation factor sui1 homolog
GATCCTCCCACCTCCCT	129	5	Hs.158515	BC010117:Hs.158515: brevican
GATCTCTCTCTTCTCGC	129	1	Hs.334330	AI566540:Hs.334330: calmodulin 3 (phosphorylase kinase, delta)
GATCAAAGTGGTAAAGA	128	1	Hs.368212	NM_182926:Hs.368212: kinectin 1 (kinesin receptor)
GATCAGATATACGAGAA	128	2	Hs.183803	BI254123:Hs.183803: heat shock protein 75
GATCCATCAGTCATGTA	128	1	Hs.150580	NM_005801:Hs.150580: putative translation initiation factor
GATCCTGTAGGTCAAAT	128	1	Hs.90073	AI198839:Hs.90073: CSE1 chromosome segregation 1-like (yeast)
GATCCTTAGCTGAAGAA	128	1	Hs.418162	BC000480:Hs.418162: amyloid beta precursor protein binding protein 1, 59kDa
GATCTTGGTAGTATCCC	128	1	Hs.119177	BC007647:Hs.119177: ADP-ribosylation factor 3
GATCAAAAAGAACAGAA	127	1	Hs.427152	BC001179:Hs.427152: high density lipoprotein binding protein (vigilin)
GATCATTTGACAACTGA	127	1	Hs.408054	AA804858:Hs.408054: ribosomal protein L12
GATCCAGTACTTGGCAG	127	1	Hs.8258	AA744743:Hs.8258: chromosome 19 open reading frame 13
GATCCTGTGAGAATGTG	127	1	Hs.436518	NM_194272:Hs.436518: RNA-binding protein with multiple splicing 2
GATCGCCCCCACCTCCC	127
GATCGGCAAGCCCCACC	127	1	Hs.506997	BE300535:Hs.506997: Transcribed sequence with strong similarity to protein ref:NP_002943.2 (H.sapiens) ribosomal protein S2; 40S ribosomal protein S2 [Homo sapiens]
GATCTACTCCTTCAGAA	127	3	Hs.20993	BC002559:Hs.20993: high-glucose-regulated protein 8
GATCTCCTATGAGAACA	127	1	Hs.82911	BC018662:Hs.82911: protein tyrosine phosphatase type IVA, member 2
GATCTGAAGCCAGAGAA	127	2	Hs.95577	BG031556:Hs.95577: cyclin-dependent kinase 4
GATCTGGAACTAATGGC	127	1	Hs.185172	BQ686806:Hs.185172: guanine nucleotide binding protein (G protein), beta polypeptide 2
GATCTGTCTGCCTTCCT	127	1	Hs.355819	BC009072:Hs.355819: translocase of inner mitochondrial membrane 50 homolog (yeast)
GATCTTCAATGGCTTTT	127	1	Hs.419240	AI096630:Hs.419240: solute carrier family 2 (facilitated glucose transporter), member 3
GATCTTTTCATCAAGGC	127	5	Hs.439683	NM_002265:Hs.439683: karyopherin (importin) beta 1
GATCAAAGCAACCCAAA	126	4	Hs.301266	BC008331:Hs.301266: Treacher Collins-Franceschetti syndrome 1
GATCAAGAGCAGTGCTT	126	1	Hs.370152	NM_016628:Hs.370152: WW domain containing adaptor with coiled-coil
GATCAGTTAAACCAGCT	126	1000	multiGenome	29 genome locations
GATCCCAACTTTCCTAA	126	4	Hs.173220	AU136671:Hs.173220: polybromo 1
GATCCCATCCTGAGACC	126	1	Hs.436407	NM_032204:Hs.436407: ASC-1 complex subunit P100
GATCCCATGTTAGCTAC	126	1	Hs.84318	NM_002945:Hs.84318: replication protein A1, 70kDa
GATCCTCAAGTGCCCAT	126	1	Hs.124027	AA744686:Hs.124027: selenophosphate synthetase 1
GATCCTGCTCTTGACAG	126	1	Hs.43847	NM_033114:Hs.43847: MADP-1 protein
GATCGCTGAAGGAAAAG	126	5	Hs.402727	NM_013275:Hs.402727: ankyrin repeat domain 11
GATCGTTTCCCTTGCTG	126	2	Hs.75249	AL518835:Hs.75249: ADP-ribosylation factor-like 6 interacting protein
GATCTCCTAAAAAGCCT	126	3	Hs.443458	BC017359:Hs.443458: splicing factor, arginine/serine-rich 11
GATCTGCTTTTACTTTG	126	1	Hs.355983	NM_014670:Hs.355983: basic leucine zipper and W2 domains 1
GATCAACTGGAACCTCT	125	1	Hs.392837	BC000368:Hs.392837: phosphogluconate dehydrogenase
GATCAGACACACAGCGC	125	3	Hs.528652	NM_024718:Hs.528652: chromosome 9 open reading frame 86
GATCAGACCGCTCAAAG	125	1	Hs.25298	NM_032429:Hs.25298: leucine zipper, putative tumor suppressor 2
GATCAGTTGTTCCCAAC	125	3	Hs.230767	AW206381:Hs.230767: DNA polymerase-transactivated protein 6
GATCATACCACTGCACT	125	0	REPEAT	*** WARNING >100 Genome Hits ***
GATCATGAATCTCTAAT	125	3	Hs.223014	BC042404:Hs.223014: ornithine decarboxylase antizyme inhibitor
GATCCAAGTTGAGATTT	125	1	Hs.87417	BC067289:Hs.87417: cathepsin L2
GATCCCAGTTCTGATAC	125	1	Hs.32748	BC000344:Hs.32748: SUMO-1 activating enzyme subunit 1
GATCCTCCTGCCTCCGC	125	0	REPEAT	*** WARNING >100 Genome Hits ***
GATCTACAATGAGATAT	125	5	Hs.162757	BE767507:Hs.162757: low density lipoprotein-related protein 1 (alpha-2-macroglobulin receptor)
GATCTAGGAAGTGGAAT	125	4	Hs.355832	BF572129:Hs.355832: cell division cycle 42 (GTP binding protein, 25kDa)
GATCTTCAAGAAGCTGA	125	3	Hs.377908	BC013941:Hs.377908: protein phosphatase 1, regulatory (inhibitor) subunit 12A
GATCAAAACAAACAATC	124	1	Hs.172089	BC032296:Hs.172089: pro-oncosis receptor inducing membrane injury gene
GATCAAGAAAAAAAAAA	124	1	Hs.597	AA255513:Hs.597: glutamic-oxaloacetic transaminase 1, soluble (aspartate aminotransferase 1)
GATCCTGACCTCCTCCA	124	1	Hs.390666	NM_016468:Hs.390666: chromosome 14 open reading frame 112
GATCGCACATCCCTGCG	124	1	Hs.7957	BC038227:Hs.7957: adenosine deaminase, RNA-specific
GATCGTGCCACTACACT	124	0	REPEAT	*** WARNING >100 Genome Hits ***
GATCGTGCCACTGCACG	124	0	REPEAT	*** WARNING >100 Genome Hits ***
GATCTGCACAGTTTGGT	124	1	Hs.23643	AK000556:Hs.23643: Mst3 and SOK1-related kinase
GATCTGCTCTCCTTGTC	124	1	Hs.15580	NM_024075:Hs.15580: leukocyte receptor cluster (LRC) member 5
GATCTTGTAGCGGATGA	124	1	Hs.251871	BC009408:Hs.251871: CTP synthase
GATCACGAGGTCGGGAG	123	0	REPEAT	*** WARNING >100 Genome Hits ***
GATCAGAGACCTGCAGA	123	1	Hs.350806	AK026971:Hs.350806: UBX domain containing 2
GATCATCTTGTGCCAAG	123	1	Hs.32793	BC047493:Hs.32793: solute carrier family 39 (zinc transporter), member 10
GATCCCAACAAAGATAC	123	1	Hs.223745	BU622945:Hs.223745: matrin 3
GATCTAACTTTGGCTAC	123	1	Hs.246240	NM_002788:Hs.246240: proteasome (prosome, macropain) subunit, alpha type, 3
GATCAGGGCAGCCGGGG	122	1	Hs.369288	NM_017797:Hs.369288: BTB (POZ) domain containing 2
GATCATGCAGACGGACG	122	1	Hs.356742	AI991040:Hs.356742: DR1-associated protein 1 (negative cofactor 2 alpha)
GATCCCTGTCCTCCTGG	122	1	Hs.90572	BC002377:Hs.90572: PTK7 protein tyrosine kinase 7
GATCCGTATGGCCAACG	122	1	Hs.439874	AI565543:Hs.439874: stress-associated endoplasmic reticulum protein 1
GATCCTCCTACCTCAGC	122	0	REPEAT	*** WARNING >100 Genome Hits ***
GATCGAACTGTCCAACA	122	1	Hs.41587	BU619256:Hs.41587: RAD50 homolog (S. cerevisiae)
GATCGCCCCCATGCCGC	122	1	Hs.406277	NM_005877:Hs.406277: splicing factor 3a, subunit 1, 120kDa
GATCTGCAAGTCCCGGA	122	3	Hs.446403	BC032380:Hs.446403: WAS protein family, member 2
GATCTTAAACATCGATC	122
GATCTTAGTGAATGTGT	122	4	Hs.406682	BQ429042:Hs.406682: ribosomal protein L26
GATCAAAGTTGCAGGAC	121	1	Hs.414754	BG761111:Hs.414754: 2,4-dienoyl CoA reductase 1, mitochondrial
GATCAAAGTTGTCATGA	121	1	Hs.24379	NM_021210:Hs.24379: trafficking protein particle complex 1
GATCAATACAGGAAACC	121	1	Hs.181174	NM_203298:Hs.181174: similar to RIKEN cDNA 1110001O19
GATCAATTCACTTAAAA	121	1	Hs.11355	BC050383:Hs.11355: thymopoietin
GATCACCGACTGAAAAT	121	1	Hs.410900	BC000613:Hs.410900: inhibitor of DNA binding 1, dominant negative helix-loop-helix protein
GATCACGCCACTACACT	121	0	REPEAT	*** WARNING >100 Genome Hits ***
GATCCACAGGCAGAGCC	121	1	Hs.155742	BC000605:Hs.155742: glyoxylate reductase/hydroxypyruvate reductase
GATCCTCAGAACTTCTC	121	1	Hs.76913	NM_002790:Hs.76913: proteasome (prosome, macropain) subunit, alpha type, 5
GATCCTGAGGACCCGGG	121	1	Hs.121549	NM_006319:Hs.121549: CDP-diacylglycerol--inositol 3-phosphatidyltransferase (phosphatidylinositol synthase)
GATCCTTCTCTGCTAGA	121	1	Hs.18016	BC024166:Hs.18016: Clone IMAGE:5259584, mRNA
GATCTATGAAAATGTGT	121	1	Hs.40368	BM665164:Hs.40368: adaptor-related protein complex 1, sigma 2 subunit
GATCTCACAAGAAGCCT	121	1	Hs.31053	BC005969:Hs.31053: cytoskeleton associated protein 1
GATCTGATGGACTAGGT	121	12	Hs.74471	AV709204:Hs.74471: gap junction protein, alpha 1, 43kDa (connexin 43)
GATCTTCACCAACAAGG	121	1	Hs.150595	AF005418:Hs.150595: cytochrome P450, family 26, subfamily A, polypeptide 1
GATCAAGCTGTCCGAAC	120	1	Hs.81118	BC032528:Hs.81118: leukotriene A4 hydrolase
GATCAGGGCCCACTGAT	120	1	Hs.434901	NM_003090:Hs.434901: small nuclear ribonucleoprotein polypeptide A'
GATCATCCGCAGGCTAT	120	1	Hs.438993	NM_005504:Hs.438993: branched chain aminotransferase 1, cytosolic
GATCCAACCCTCTTATT	120	1	Hs.352662	BC001740:Hs.352662: golgi phosphoprotein 2
GATCCACGGGGGCGCCG	120	1	Hs.396393	BC004236:Hs.396393: ubiquitin-conjugating enzyme E2S
GATCCCTCCTCACTTGC	120	2	Hs.118625	BX436872:Hs.118625: hexokinase 1
GATCCTCATGAATGACT	120	1	Hs.9534	NM_014300:Hs.9534: signal peptidase complex (18kD)
GATCCTGTTTCAGCTAA	120	4	Hs.75216	BC029466:Hs.75216: protein tyrosine phosphatase, receptor type, F
GATCGAGTCTATACGCT	120	1	Hs.14317	NM_018648:Hs.14317: nucleolar protein family A, member 3 (H/ACA small nucleolar RNPs)
GATCGCGAATAAAAATC	120	1	Hs.511744	BC004994:Hs.511744: myosin regulatory light chain MRLC2
GATCGGATATTCCTTCC	120	1	Hs.407912	NM_001846:Hs.407912: collagen, type IV, alpha 2
GATCTGTTTATGCGATA	120	4	Hs.414728	BC018213:Hs.414728: CDW92 antigen
GATCTTCTCTTCCCAAC	120	1	Hs.171955	BC032583:Hs.171955: trophinin associated protein (tastin)
GATCAAAGGAGAAACAA	119	1	Hs.76847	NM_014610:Hs.76847: alpha glucosidase II alpha subunit
GATCACTGAGTGTACAG	119	1	Hs.187416	NM_004859:Hs.187416: clathrin, heavy polypeptide (Hc)
GATCAGCTCTCCAAAAA	119	1	Hs.26002	NM_003893:Hs.26002: LIM domain binding 1
GATCAGTTGAAAGACTT	119	3	Hs.49753	BC016881:Hs.49753: uveal autoantigen with coiled-coil domains and ankyrin repeats
GATCATGATTTGCCACA	119	1	Hs.270411	BC011125:Hs.270411: pleckstrin homology domain containing, family C (with FERM domain) member 1
GATCCAGAGGCTCAGTA	119	1	Hs.79058	BM041269:Hs.79058: suppressor of Ty 4 homolog 1 (S. cerevisiae)
GATCGCCGTTCTGGGGG	119	25	Hs.74368	BG326427:Hs.74368: cytoskeleton-associated protein 4
GATCTCCCTGCCCCCAC	119	1	Hs.374491	BC001951:Hs.374491: proliferation-associated 2G4, 38kDa
GATCTTCTAATGGTCCA	119	1	Hs.64056	AI189401:Hs.64056: p21/Cdc42/Rac1-activated kinase 1 (STE20 homolog, yeast)
GATCACAACGAAGAAGA	118	3	Hs.512387	BC001385:Hs.512387: leucine rich repeat (in FLII) interacting protein 1
GATCACCCGAGCACTTA	118	3	Hs.529164	BC033283:Hs.529164: CDNA FLJ43493 fis, clone OCBBF3009279
GATCAGTTGAAGGCACA	118	1	Hs.443163	NM_020189:Hs.443163: DC6 protein
GATCATTCAGGCCAAGA	118
GATCCCCACTGTCAATG	118	1	Hs.435811	NM_004313:Hs.435811: arrestin, beta 2
GATCCCTTTGCTGTGAG	118	1	Hs.9329	NM_012112:Hs.9329: TPX2, microtubule-associated protein homolog (Xenopus laevis)
GATCGCACAGACTGACA	118
GATCTGTGAACCCCTGG	118	1	Hs.421391	BC025659:Hs.421391: leukocyte cell derived chemotaxin 1
GATCTTCCCATTCACAG	118	3	Hs.151134	AA502301:Hs.151134: oxidase (cytochrome c) assembly 1-like
GATCTTTTTACAGTATC	118	1	Hs.356386	BC008721:Hs.356386: RAB7, member RAS oncogene family
GATCAAAACCCACCATG	117	1	Hs.445080	BQ002260:Hs.445080: CDNA FLJ37711 fis, clone BRHIP2018014
GATCAACCTCACCAACT	117	1000	chr6	chr6:16157407-16157423
GATCAGCACTCTACCAC	117	1	Hs.23960	BC006510:Hs.23960: cyclin B1
GATCCAGAATACCCTGA	117	1	Hs.90107	BC003059:Hs.90107: adhesion regulating molecule 1
GATCCAGACGCAAGATG	117	1	Hs.212507	NM_004528:Hs.212507: microsomal glutathione S-transferase 3
GATCCATTAAGTAAACA	117	1	Hs.78771	BC023234:Hs.78771: phosphoglycerate kinase 1
GATCCCAGGATTCAGTA	117	1	Hs.75512	BC038290:Hs.75512: neural precursor cell expressed, developmentally down-regulated 8
GATCCGGCAACATCAAC	117	1	Hs.413175	NM_030582:Hs.413175: collagen, type XVIII, alpha 1
GATCGCCTTAATACCAG	117	1	Hs.9691	NM_006572:Hs.9691: guanine nucleotide binding protein (G protein), alpha 13
GATCGTCACGCTCGCAT	117	1	Hs.315137	BC011451:Hs.315137: alanyl-tRNA synthetase
GATCGTGCGGCCGCGGC	117	1	Hs.101448	NM_004689:Hs.101448: metastasis associated 1
GATCTGAAGTGTGAGTA	117	3	Hs.336224	NM_003692:Hs.336224: transmembrane protein with EGF-like and two follistatin-like domains 1
GATCTGATGTTCCTTTT	117	1	Hs.4112	BC000665:Hs.4112: t-complex 1
GATCTTAGCTGTGGGGT	117	1	Hs.75137	NM_014766:Hs.75137: secernin 1
GATCTTGACCTTATTCA	117	1	Hs.105166	BC000797:Hs.105166: GL004 protein
GATCATTCTGACTTACA	116	1	Hs.412468	BC000295:Hs.412468: kelch domain containing 3
GATCCAAACAAATACAC	116	1	Hs.126222	NM_005717:Hs.126222: actin related protein 2/3 complex, subunit 5, 16kDa
GATCCACCATTTTACCA	116	5	Hs.434488	NM_004385:Hs.434488: chondroitin sulfate proteoglycan 2 (versican)
GATCCAGAATATAAGAA	116	3	Hs.399740	BM984929:Hs.399740: UPF3 regulator of nonsense transcripts homolog A (yeast)
GATCCAGCACACCTCCT	116	1	Hs.75432	BC006124:Hs.75432: IMP (inosine monophosphate) dehydrogenase 2
GATCCTGTTGGCAAAGG	116	1	Hs.44175	BC029921:Hs.44175: SEC15-like 2 (S. cerevisiae)
GATCGGGTTTGGCCCCC	116	1	Hs.511400	BC020423:Hs.511400: staphylococcal nuclease domain containing 1
GATCTACCGGCAGAAAG	116	1	Hs.15192	NM_148172:Hs.15192: phosphatidylethanolamine N-methyltransferase
GATCTGAGGAGTCCTGT	116	1	Hs.293007	BC065294:Hs.293007: aminopeptidase puromycin sensitive
GATCTGCCCAAAGAGGT	116	2	Hs.75812	BX408089:Hs.75812: phosphoenolpyruvate carboxykinase 2 (mitochondrial)
GATCAGATTGGGTCCTG	115	1	Hs.355735	BC000649:Hs.355735: ubiquinol-cytochrome c reductase, Rieske iron-sulfur polypeptide 1
GATCAGTTTGCCCCTCC	115	1	Hs.439505	BC012062:Hs.439505: DAZ associated protein 1
GATCATTGGCTATGCCA	115	1	Hs.80986	BC004963:Hs.80986: ATP synthase, H+ transporting, mitochondrial F0 complex, subunit c (subunit 9), isoform 1
GATCCTCCTGCCTCGGC	115	0	REPEAT	*** WARNING >100 Genome Hits ***
GATCCTGGAGCTTTGCT	115	1	Hs.35380	BQ013018:Hs.35380: bobby sox homolog (Drosophila)
GATCGACACATTCGCAT	115	1	Hs.82906	BC000624:Hs.82906: CDC20 cell division cycle 20 homolog (S. cerevisiae)
GATCGCCGTTCTGGTGA	115	4	Hs.439552	BE018836:Hs.439552: eukaryotic translation elongation factor 1 alpha 1
GATCGCTGAAACCCTGA	115	3	Hs.445226	NM_004240:Hs.445226: thyroid hormone receptor interactor 10
GATCTGAATTTTTTCCT	115	1	Hs.74441	BC038596:Hs.74441: chromodomain helicase DNA binding protein 4
GATCTGACCTCCACGGA	115	1	Hs.104019	AA442155:Hs.104019: transforming, acidic coiled-coil containing protein 3
GATCTGAGGGACTCCTC	115	1	Hs.76084	NM_032737:Hs.76084: lamin B2
GATCTTCTCCACACACC	115	3	Hs.173518	NM_016107:Hs.173518: zinc finger RNA binding protein
GATCTTTTCATATTTCT	115	1	Hs.367842	NM_032390:Hs.367842: MKI67 (FHA domain) interacting nucleolar phosphoprotein
GATCACGAGGTCAGAAG	114	0	REPEAT	*** WARNING >100 Genome Hits ***
GATCCAGTTCTATGAGC	114	1	Hs.433984	BE873843:Hs.433984: solute carrier family 4, anion exchanger, member 2 (erythrocyte membrane protein band 3-like 1)
GATCCCACCACTGCACT	114	0	REPEAT	*** WARNING >100 Genome Hits ***
GATCCCACGACTTTTTA	114	1	Hs.79015	NM_005944:Hs.79015: antigen identified by monoclonal antibody MRC OX-2
GATCCCGAATCTCATTC	114	1	Hs.17667	NM_014521:Hs.17667: SH3-domain binding protein 4
GATCCCTGGGTCTCTGG	114	1	Hs.321390	AA809358:Hs.321390: CUG triplet repeat, RNA binding protein 1
GATCCGCAGACGTAAGG	114	1	Hs.448879	AU122887:Hs.448879: Similar to ribosomal protein L13; 60S ribosomal protein L13; breast basic conserved protein 1 (LOC388344), mRNA
GATCCTGAAATTCCGCA	114	1	Hs.195825	BC003608:Hs.195825: RNA binding protein with multiple splicing
GATCGAACATTTCACCT	114	1	Hs.227750	NM_004547:Hs.227750: NADH dehydrogenase (ubiquinone) 1 beta subcomplex, 4, 15kDa
GATCGTTTTAAAGTTAT	114	1	Hs.446522	AI471453:Hs.446522: ribosomal protein L14
GATCTAAAAGGTGGCTT	114	1000	chr2	chr2:77298053-77298069
GATCTACCAGCATAAAT	114	3	Hs.141125	BC016926:Hs.141125: caspase 3, apoptosis-related cysteine protease
GATCTCCCTGCTCAGGG	114	2	Hs.124942	AA768893:Hs.124942: protein phosphatase 2A 48 kDa regulatory subunit
GATCTGCCATACCACTG	114	1	Hs.161999	NM_003244:Hs.161999: TGFB-induced factor (TALE family homeobox)
GATCTGGAACTTTGCAC	114	1	Hs.344037	NM_003981:Hs.344037: protein regulator of cytokinesis 1
GATCAAACCAAAGGAAA	113	1	Hs.154672	BC001548:Hs.154672: methylene tetrahydrofolate dehydrogenase (NAD+ dependent), methenyltetrahydrofolate cyclohydrolase
GATCAACATGGTGAAAC	113	0	REPEAT	*** WARNING >100 Genome Hits ***
GATCACACATATGACAC	113	1	Hs.132513	NM_016142:Hs.132513: hydroxysteroid (17-beta) dehydrogenase 12
GATCATTCTCCGAAAGC	113	1	Hs.19236	NM_002492:Hs.19236: NADH dehydrogenase (ubiquinone) 1 beta subcomplex, 5, 16kDa
GATCCATAGTTTGCAGT	113	1	Hs.82007	NM_015143:Hs.82007: methionyl aminopeptidase 1
GATCCCCATTTCTGGTC	113	1	Hs.334644	BC026293:Hs.334644: hypothetical protein FLJ14668
GATCCTGGGTACTGAAA	113	1	Hs.446352	BM671945:Hs.446352: v-erb-b2 erythroblastic leukemia viral oncogene homolog 2, neuro/glioblastoma derived oncogene homolog (avian)
GATCGAGACTGTTCTGG	113	23	Hs.515866	BU733685:Hs.515866: Transcribed sequence with moderate similarity to protein ref:NP_060312.1 (H.sapiens) hypothetical protein FLJ20489 [Homo sapiens]
GATCGTGTACGCCTCAC	113	1	Hs.339697	BC041788:Hs.339697: glutamate receptor, ionotropic, N-methyl D-asparate-associated protein 1 (glutamate binding)
GATCTCTGGGAGTCTCC	113	1	Hs.37616	NM_144998:Hs.37616: stimulated by retinoic acid 13
GATCACTGCAAAACTCA	112	1	Hs.26010	NM_002627:Hs.26010: phosphofructokinase, platelet
GATCCAAAAGTTGGCCT	112	1	Hs.77324	BC014269:Hs.77324: eukaryotic translation termination factor 1
GATCCGGGTAAAGTTCC	112	1	Hs.512610	BC018621:Hs.512610: LSM7 homolog, U6 small nuclear RNA associated (S. cerevisiae)
GATCGGCGTGACCACCC	112	1	Hs.433419	BC008704:Hs.433419: cytochrome c oxidase subunit IV isoform 1
GATCTACATTCTTCAAA	112	1	Hs.15265	BC001449:Hs.15265: heterogeneous nuclear ribonucleoprotein R
GATCACCCAAACTATTG	111	3	Hs.438581	AF400487:Hs.438581: MRNA; cDNA DKFZp686M12165 (from clone DKFZp686M12165)
GATCAGGGACCCTCCCC	111	1	Hs.406455	BC001503:Hs.406455: prosaposin (variant Gaucher disease and variant metachromatic leukodystrophy)
GATCAGTGCCAGAAGTC	111	1	Hs.15984	BC023544:Hs.15984: pp21 homolog
GATCCACCTATGACCTC	111	0	REPEAT	*** WARNING >100 Genome Hits ***
GATCCCTCCCTTACCAG	111	1000	chr10	chr10:45227426-45227410
GATCCGAAGCTCATTTC	111	3	Hs.291079	BC015771:Hs.291079: HESB like domain containing 1
GATCCGTAGCGGCATGT	111	1	Hs.119251	NM_003365:Hs.119251: ubiquinol-cytochrome c reductase core protein I
GATCCTAAGCCATAGAC	111	1	Hs.288151	NM_025075:Hs.288151: Ngg1 interacting factor 3 like 1 binding protein 1
GATCCTTGGGGCTGAAA	111	3	Hs.376064	BC018421:Hs.376064: nucleolar protein 5A (56kDa with KKE/D repeat)
GATCGCCTGAGGTCGGG	111	0	REPEAT	*** WARNING >100 Genome Hits ***
GATCTACTGGCGAGCGA	111	1	Hs.211828	BC015454:Hs.211828: hepatocellular carcinoma-associated antigen 66
GATCTTTTTGGCAGAGC	111	2	Hs.516717	BM808491:Hs.516717: Transcribed sequence with moderate similarity to protein pir:B48127 (H.sapiens) B48127 dnaK-type molecular chaperone precursor, mitochondrial - human
GATCAACGCCAGCAAGA	110	4	Hs.81361	AI554647:Hs.81361: heterogeneous nuclear ribonucleoprotein A/B
GATCAAGAACAATGACT	110	2	Hs.499157	BG751851:Hs.499157: Transcribed sequence with strong similarity to protein ref:NP_037395.1 (H.sapiens) bromodomain-containing 7; bromodomain protein [Homo sapiens]
GATCACCTGAGGTCAGT	110	0	REPEAT	*** WARNING >100 Genome Hits ***
GATCAGCCGAAGAAAGC	110	1	Hs.7101	NM_016237:Hs.7101: anaphase promoting complex subunit 5
GATCATCAGACAGAGAG	110	1	Hs.446279	NM_005802:Hs.446279: topoisomerase I binding, arginine/serine-rich
GATCATGTGACTTCAAA	110	1	Hs.291981	NM_006409:Hs.291981: actin related protein 2/3 complex, subunit 1A, 41kDa
GATCCAAAACACTAACT	110
GATCCACGATACAGTGC	110	3	Hs.298735	BC000273:Hs.298735: formin binding protein 3
GATCCAGACGACAGGGA	110	4	Hs.144906	CD703173:Hs.144906: methionyl aminopeptidase 2
GATCCATGTCAAGTCCC	110	1	Hs.512102	NM_004127:Hs.512102: G protein pathway suppressor 1
GATCCCAGTAAAGGTTT	110	3	Hs.397426	BC014681:Hs.397426: KIAA1416 protein
GATCCCCTTCCCACCCT	110	3	Hs.421219	NM_017907:Hs.421219: hypothetical protein FLJ20625
GATCCGAGCCAAGGAGG	110	1	Hs.122908	BC008676:Hs.122908: DNA replication factor
GATCCTGGGGAAAGGAG	110	1	Hs.277704	BC004560:Hs.277704: hypoxia up-regulated 1
GATCGAGAAGCGGAACC	110	2	Hs.363492	BX405104:Hs.363492: DEAD (Asp-Glu-Ala-Asp) box polypeptide 18
GATCGTTCATTGCCTTT	110	1	Hs.155560	NM_001746:Hs.155560: calnexin
GATCTGGACGCTGCTCT	110	1	Hs.15106	BC002444:Hs.15106: chromosome 14 open reading frame 1
GATCTTCAGCTTGGTAG	110	1	Hs.234355	NM_023925:Hs.234355: C1q domain containing 1
GATCAACGGCTGACCTT	109	1	Hs.8737	BC002826:Hs.8737: WD repeat domain 6
GATCAGGAAGGAGGTGG	109	3	Hs.18192	BC017315:Hs.18192: serine/arginine repetitive matrix 1
GATCATAGTGTTCAGTG	109	2	Hs.76941	BC001469:Hs.76941: ATPase, Na+/K+ transporting, beta 3 polypeptide
GATCCACAGGATGCTGT	109	1	Hs.246603	BC022804:Hs.246603: huntingtin interacting protein 2
GATCCCCACGCCACAGC	109	1	Hs.290758	BC011686:Hs.290758: damage-specific DNA binding protein 1, 127kDa
GATCCGCGCCGAAAAGG	109	1	Hs.105779	BC004389:Hs.105779: protein inhibitor of activated STAT protein PIASy
GATCTGAGATGGTTTTT	109	1	Hs.79335	NM_003076:Hs.79335: SWI/SNF related, matrix associated, actin dependent regulator of chromatin, subfamily d, member 1
GATCTTTTTTGGAAAAC	109	1	Hs.339665	BC035696:Hs.339665: MRNA similar to RIKEN cDNA 2700049P18 gene (cDNA clone MGC:57827 IMAGE:6064384), complete cds
GATCAACCAGATGGCAA	108	1	Hs.24485	AV728281:Hs.24485: chondroitin sulfate proteoglycan 6 (bamacan)
GATCACAATAAGGAACT	108	3	Hs.454861	BG620856:Hs.454861: cell division cycle 2-like 2
GATCATATTGTAGTCTC	108	1	Hs.19114	BU687563:Hs.19114: high-mobility group box 3
GATCCCAGGGGTGCACA	108	3	Hs.252967	BC010631:Hs.252967: putative MAPK activating protein PM20,PM21
GATCCGTGGCAGGGCTG	108	1	Hs.405880	NM_031901:Hs.405880: mitochondrial ribosomal protein S21
GATCCTCCCACTTCAGC	108	0	REPEAT	*** WARNING >100 Genome Hits ***
GATCCTGAGGCTTTGGC	108	1	Hs.445255	BC021127:Hs.445255: KIAA0368
GATCGCATCATTGCACT	108	0	REPEAT	*** WARNING >100 Genome Hits ***
GATCTACAGTTGCAATG	108	1	Hs.98493	BC023593:Hs.98493: X-ray repair complementing defective repair in Chinese hamster cells 1
GATCTATGTGGTGAAAA	108	1	Hs.417369	AA687675:Hs.417369: chloride channel, nucleotide-sensitive, 1A
GATCTCAAACTTGTCTT	108	1	Hs.371278	BC007051:Hs.371278: ubiquitin-conjugating enzyme E2 variant 2
GATCAACCCACATTAGA	107	1	Hs.3873	BC008426:Hs.3873: palmitoyl-protein thioesterase 1 (ceroid-lipofuscinosis, neuronal 1, infantile)
GATCACAGGTCTATCAC	107	14	D-loop	Hs mtDNA, Displacement loop
GATCACCCCGTAGGAAA	107	1	Hs.437447	BC063828:Hs.437447: nucleoredoxin
GATCCAGTGAATATTCA	107	1	Hs.436765	BC003563:Hs.436765: guanine nucleotide binding protein (G protein), gamma 5
GATCCCATGGACATTTG	107	1	Hs.458332	NM_153824:Hs.458332: pyrroline-5-carboxylate reductase 1
GATCCCCCCAAGGTGAA	107	1	Hs.406068	NM_003969:Hs.406068: ubiquitin-conjugating enzyme E2M (UBC12 homolog, yeast)
GATCCCCTAATGTGTAT	107	1	Hs.100057	NM_080836:Hs.100057: serine/threonine kinase 35
GATCCTACTGGTAAAAC	107	1	Hs.410205	NM_014142:Hs.410205: nudix (nucleoside diphosphate linked moiety X)-type motif 5
GATCCTGTTTCCATTTG	107	1	Hs.103042	BC033486:Hs.103042: microtubule-associated protein 1B
GATCGATGTGAGCAACC	107	1	Hs.12102	NM_003795:Hs.12102: sorting nexin 3
GATCGCCGTTCTGGTAC	107	1	Hs.439552	AI926634:Hs.439552: eukaryotic translation elongation factor 1 alpha 1
GATCGGTTTTTGTGGGG	107	1	Hs.418070	AW338929:Hs.418070: Transcribed sequence with strong similarity to protein sp:P42696 (H.sapiens) Y117_HUMAN Hypothetical RNA-binding protein KIAA0117
GATCGTTGAAACCCTGT	107	1	Hs.43233	AF053453:Hs.43233: transmembrane 4 superfamily member 6
GATCTAACCATTTTCAT	107	1	Hs.511739	BC003153:Hs.511739: SUMO-1 activating enzyme subunit 2
GATCTAGTGTAATGGAA	107	1	Hs.298275	NM_018976:Hs.298275: solute carrier family 38, member 2
GATCTCCAGTAGACTTG	107
GATCTGATGGAAACTGA	107	1	Hs.442630	NM_016028:Hs.442630: CGI-85 protein
GATCTGTGCCCTTGGTC	107	1	Hs.77667	BC003392:Hs.77667: lymphocyte antigen 6 complex, locus E
GATCAAGACACAGGCAT	106	2	Hs.432996	AV713144:Hs.432996: similar to splicing factor, arginine/serine-rich 4
GATCACCAAGACAGAAA	106	1000	multiGenome	30 genome locations
GATCAGACACCAACCAG	106	1000	chr2	chr2:112011148-112011164
GATCAGGAGGCATCACT	106	1	Hs.374650	BC006794:Hs.374650: interferon induced transmembrane protein 3 (1-8U)
GATCATTCCTCATGTAT	106	1	Hs.79440	AI240272:Hs.79440: IGF-II mRNA-binding protein 3
GATCCCAGCCCCTCCCC	106	1	Hs.86088	AA737376:Hs.86088: IGF-II mRNA-binding protein 1
GATCCGGGCAGTGGCGG	106	3	Hs.2707	BC008391:Hs.2707: G1 to S phase transition 1
GATCCTCTCCACCCTCC	106	1	Hs.423573	NM_001954:Hs.423573: discoidin domain receptor family, member 1
GATCGTGGAGCTCAGGA	106	1	Hs.153692	BC034748:Hs.153692: monogenic, audiogenic seizure susceptibility 1 homolog (mouse)
GATCTAGGATGTGGTTG	106	1	Hs.273063	BC000921:Hs.273063: HSPC133 protein
GATCTGAGCCCTGCACG	106	1	Hs.307582	BC041120:Hs.307582: UDP-N-acetyl-alpha-D-galactosamine:polypeptide N-acetylgalactosaminyltransferase 2 (GalNAc-T2)
GATCTGCCATGTATTCC	106	3	Hs.528668	BU963468:Hs.528668: ribosomal protein L6
GATCTGGCTGTGTTTGT	106	1	Hs.239681	AI619434:Hs.239681: transducer of Cdc42-dependent actin assembly 1
GATCACTTTTGAGCTCT	105	1	Hs.279921	BC015012:Hs.279921: hypothetical protein MGC8721
GATCATTAACCAGAGTA	105	2	Hs.355606	AL521807:Hs.355606: hypothetical protein MGC23909
GATCCACCTGCCTCCCC	105	24	Hs.489101	BX643795:Hs.489101: Transcribed sequence with weak similarity to protein sp:P39192 (H.sapiens) ALU5_HUMAN Alu subfamily SC sequence contamination warning entry
GATCCAGGATAATTTTT	105	1	Hs.878	NM_003104:Hs.878: sorbitol dehydrogenase
GATCCCATATCTATTAC	105	1	Hs.4113	AW128847:Hs.4113: S-adenosylhomocysteine hydrolase-like 1
GATCCGGTGCAGCGGGA	105	1	Hs.421654	NM_018462:Hs.421654: chromosome 3 open reading frame 10
GATCTAAAAAAATAAAT	105	1000	multiGenome	4 genome locations
GATCTGCCTCTGCCTCA	105	3	Hs.2399	NM_004995:Hs.2399: matrix metalloproteinase 14 (membrane-inserted)
GATCTGTGAGGTGGTGA	105	1	Hs.22543	BC043194:Hs.22543: Clone IMAGE:5288750, mRNA
GATCTTTGACAAACCTG	105	0	REPEAT	*** WARNING >100 Genome Hits ***
GATCTTTGACACTTGAA	105	1	Hs.114360	BM704778:Hs.114360: transforming growth factor beta-stimulated protein TSC-22
GATCCAAGGAACGTTTG	104	1	Hs.30376	NM_016462:Hs.30376: chromosome 6 open reading frame 53
GATCCGAGCGTTCTGCA	104	3	Hs.377199	AW444807:Hs.377199: suppression of tumorigenicity 13 (colon carcinoma) (Hsp70 interacting protein)
GATCCGCGTGCTTATGC	104	1	Hs.227429	NM_017432:Hs.227429: prostate tumor overexpressed gene 1
GATCCTGGAGAGCTCCC	104	1	Hs.18528	BC015827:Hs.18528: Sjogren's syndrome nuclear autoantigen 1
GATCTAATTCTTCACTC	104	3	Hs.84359	AA746044:Hs.84359: GABA(A) receptor-associated protein
GATCTACGCTGTGCCTT	104	1	Hs.304682	NM_000099:Hs.304682: cystatin C (amyloid angiopathy and cerebral hemorrhage)
GATCTGGAAAAGCAGCG	104	3	Hs.77204	BU618793:Hs.77204: centromere protein F, 350/400ka (mitosin)
GATCTTTGAAACCTTGG	104	1	Hs.210367	AA769041:Hs.210367: splicing factor, arginine/serine-rich 2, interacting protein
GATCTTTTGGAAATAGG	104	1	Hs.125134	BC014921:Hs.125134: splicing factor, arginine/serine-rich 15
GATCAAAAAGGACTGAA	103	1	Hs.249235	AI923850:Hs.249235: phosphoinositide-3-kinase, class 2, alpha polypeptide
GATCAAGCCACAAGAGT	103	4	Hs.50758	AW104817:Hs.50758: SMC4 structural maintenance of chromosomes 4-like 1 (yeast)
GATCAAGTTTTAAATCC	103	1	Hs.445446	NM_020151:Hs.445446: START domain containing 7
GATCACAAAACAATTCA	103
GATCACCTGAGTGCAGG	103	1000	multiGenome	22 genome locations
GATCACCTTAGAAATGG	103	5	Hs.369815	NM_005385:Hs.369815: natural killer-tumor recognition sequence
GATCAGCCTGCGACTGC	103	4	Hs.103808	AI904239:Hs.103808: chromosome 20 open reading frame 11
GATCATCTCAGAAGACT	103	4	Hs.402727	AK057803:Hs.402727: ankyrin repeat domain 11
GATCCACTGTAATAGTC	103	2	Hs.75258	BQ053734:Hs.75258: H2A histone family, member Y
GATCCAGTCCTGCAAAT	103	1	Hs.8867	NM_001554:Hs.8867: cysteine-rich, angiogenic inducer, 61
GATCCATCTGTGTAGTT	103	1	Hs.132977	BC001155:Hs.132977: poly(rC) binding protein 2
GATCCATGGACATCAAG	103	1	Hs.445394	BC000880:Hs.445394: vacuolar protein sorting 29 (yeast)
GATCCCAAGTCTGTAGT	103	3	Hs.368598	BC012336:Hs.368598: likely ortholog of mouse immediate early response, erythropoietin 4
GATCCTCTACCTATTTC	103	1	Hs.22595	BC003081:Hs.22595: hypothetical protein FLJ10637
GATCCTCTCAGGGCCCA	103	1	Hs.235750	AA768498:Hs.235750: translocase of inner mitochondrial membrane 10 homolog (yeast)
GATCCTGTGTAGAAGCT	103	1	Hs.236494	NM_016131:Hs.236494: RAB10, member RAS oncogene family
GATCCTTCACCATCACC	103	1	Hs.8127	AI693002:Hs.8127: NICE-4 protein
GATCTAAGCTCCAGGCA	103	1	Hs.184492	BC003376:Hs.184492: ELAV (embryonic lethal, abnormal vision, Drosophila)-like 1 (Hu antigen R)
GATCTCACTTTCCCCTT	103	1	Hs.334911	NM_020243:Hs.334911: chromosome 22 open reading frame 2
GATCTCAGTTTCCTGGC	103	1	Hs.374638	NM_000801:Hs.374638: FK506 binding protein 1A, 12kDa
GATCTGGAGGCAGCAGT	103	1	Hs.434077	AA115208:Hs.434077: CDNA FLJ26022 fis, clone PCD03106
GATCTGGCACCGCCCAC	103	3	Hs.81848	BQ574279:Hs.81848: RAD21 homolog (S. pombe)
GATCTGGTATGAGCACC	103	2	Hs.5337	AL531455:Hs.5337: isocitrate dehydrogenase 2 (NADP+), mitochondrial
GATCTGGTTTCTAGCAA	103	1	Hs.237971	NM_024096:Hs.237971: XTP3-transactivated protein A
GATCTTGATGCGGGACT	103	1	Hs.235557	BC003678:Hs.235557: ATP synthase, H+ transporting, mitochondrial F0 complex, subunit f, isoform 2
GATCTTTTGCTAATGCA	103	1	Hs.413812	NM_006908:Hs.413812: ras-related C3 botulinum toxin substrate 1 (rho family, small GTP binding protein Rac1)
GATCTTTTGTACTGAGG	103	3	Hs.109706	BC039343:Hs.109706: hematological and neurological expressed 1
GATCAAGAATTTGGGTG	102	1	Hs.439511	NM_005719:Hs.439511: actin related protein 2/3 complex, subunit 3, 21kDa
GATCAAGGCTGCAGTGA	102	0	REPEAT	*** WARNING >100 Genome Hits ***
GATCACAGTGACAAAGA	102	2	Hs.173042	AW130380:Hs.173042: KIAA1143 protein
GATCACTGTCCACCAGG	102	1	Hs.57729	NM_012289:Hs.57729: kelch-like ECH-associated protein 1
GATCAGCCTCCTGTCTT	102	1	Hs.279949	NM_016284:Hs.279949: KIAA1007 protein
GATCCACCTTGGCCTCC	102	1	Hs.51233	NM_003842:Hs.51233: tumor necrosis factor receptor superfamily, member 10b
GATCCATAAGAAGCAAA	102	1	Hs.160271	BC033039:Hs.160271: G protein-coupled receptor 48
GATCCCACCAAGCACCA	102	1	Hs.256583	CD367536:Hs.256583: interleukin enhancer binding factor 3, 90kDa
GATCCCAGGAGGCGGAG	102	0	REPEAT	*** WARNING >100 Genome Hits ***
GATCCCCCACTGTCCCC	102	1	Hs.7158	NM_015528:Hs.7158: DKFZP566H073 protein
GATCCTCTAGAGCCAGC	102	1	Hs.78614	BU742373:Hs.78614: complement component 1, q subcomponent binding protein
GATCCTGGAGGTCTTTT	102	1	Hs.72550	NM_012484:Hs.72550: hyaluronan-mediated motility receptor (RHAMM)
GATCGCTCACTGTTGTG	102	1	Hs.528686	BU618968:Hs.528686: high mobility group AT-hook 2
GATCGCTGTAACAGGAG	102	1	Hs.118893	BC030834:Hs.118893: Melanoma associated gene
GATCGTGTTTTCCAGAG	102	1	Hs.432918	NM_020320:Hs.432918: arginyl-tRNA synthetase-like
GATCTAGGTCCCACTCA	102	1	Hs.76122	NM_005626:Hs.76122: splicing factor, arginine/serine-rich 4
GATCTATGAATGACAGG	102	1	Hs.118638	BC000293:Hs.118638: non-metastatic cells 1, protein (NM23A) expressed in
GATCTGAGGTTTTTAGA	102	1	Hs.289112	NM_198097:Hs.289112: chromosome 7 open reading frame 28B
GATCTGTTTTCCATGAT	102	1	Hs.512770	BC004208:Hs.512770: hypothetical protein MGC4268
GATCTTAAAAACTAACT	102	1	Hs.446676	AF035293:Hs.446676: lysophospholipase I
GATCAACCTCACCCCCT	101
GATCAACTGAACCAGTA	101	1	Hs.350899	NM_001748:Hs.350899: calpain 2, (m/II) large subunit
GATCAATACAGCAAAGC	101	1	Hs.65234	NM_017895:Hs.65234: DEAD (Asp-Glu-Ala-Asp) box polypeptide 27
GATCACAGCTCACTGCA	101	0	REPEAT	*** WARNING >100 Genome Hits ***
GATCAGGCCGTTGCTGA	101	3	Hs.423935	BC025235:Hs.423935: RD RNA binding protein
GATCCATATTTAGTTTT	101	1	Hs.132977	BC035420:Hs.132977: poly(rC) binding protein 2
GATCCCCTGAATGCCTT	101	1	Hs.439367	BC006456:Hs.439367: KIAA0592 protein
GATCCTCTGCTATTTTA	101	1	Hs.171391	AL833398:Hs.171391: C-terminal binding protein 2
GATCTAATCTGTGCTAC	101	1	Hs.427212	BC001687:Hs.427212: asparaginyl-tRNA synthetase
GATCTACATTGGGGCCT	101	1	Hs.240770	NM_007362:Hs.240770: nuclear cap binding protein subunit 2, 20kDa
GATCTACTGCAGGAGGA	101	2	Hs.40368	AK130075:Hs.40368: adaptor-related protein complex 1, sigma 2 subunit
GATCTAGACGAGGACCT	101	2	Hs.87372	AL544359:Hs.87372: dynein, cytoplasmic, intermediate polypeptide 2
GATCTATCTAAATGCCG	101	1	Hs.357901	NM_003107:Hs.357901: SRY (sex determining region Y)-box 4
GATCTCCAGTAGACAAA	101
GATCTCCGCTTAGCCAT	101	1	Hs.8750	NM_032569:Hs.8750: cytokine-like nuclear factor n-pac
GATCTCCTGGCTCGTAT	101	4	Hs.278671	AA281976:Hs.278671: GRIP and coiled-coil domain containing 2
GATCTCTGTGCAGGAAC	101	3	Hs.13350	NM_170744:Hs.13350: unc-5 homolog B (C. elegans)
GATCTGACCCACCAGTT	101	1	Hs.439253	NM_005662:Hs.439253: voltage-dependent anion channel 3
GATCTGACCCCTATTGT	101	3	Hs.74441	AA065083:Hs.74441: chromodomain helicase DNA binding protein 4
GATCTTTGACTTTGCCC	101	1	Hs.296398	AF527412:Hs.296398: lysosomal associated protein transmembrane 4 beta
GATCAAGGAAGAGCTTC	100	1	Hs.10098	NM_019082:Hs.10098: DEAD (Asp-Glu-Ala-Asp) box polypeptide 56
GATCAATATGTGACTGG	100	1	Hs.90280	NM_004044:Hs.90280: 5-aminoimidazole-4-carboxamide ribonucleotide formyltransferase/IMP cyclohydrolase
GATCACATGAGGGTTTC	100	1	Hs.306382	BM723732:Hs.306382: hypothetical protein MGC35048
GATCATGCCATTGTACT	100	0	REPEAT	*** WARNING >100 Genome Hits ***
GATCATGGCAGCATGAA	100	1	Hs.503546	NM_013402:Hs.503546: fatty acid desaturase 1
GATCATTGAATGTGAGA	100	1	Hs.159087	BQ000373:Hs.159087: RAD23 homolog B (S. cerevisiae)
GATCCACATGCGTGTGG	100	1	Hs.7917	NM_014056:Hs.7917: likely ortholog of mouse hypoxia induced gene 1
GATCCCCTTGCTCCACT	100	2	Hs.19597	NM_030629:Hs.19597: c-Maf-inducing protein
GATCCCTAACATACTGT	100	1	Hs.9788	BC004317:Hs.9788: Nedd4 family interacting protein 1
GATCCGGGGAAGCTGCG	100	1	Hs.102548	BC003514:Hs.102548: glucocorticoid receptor DNA binding factor 1
GATCCTCAAACGATGCC	100	1	Hs.25960	NM_005378:Hs.25960: v-myc myelocytomatosis viral related oncogene, neuroblastoma derived (avian)
GATCGGGTGAGGAGCAG	100	3	Hs.402727	BC052290:Hs.402727: ankyrin repeat domain 11
GATCGTGGTAAAGGCAG	100	1	Hs.31584	BC017271:Hs.31584: metaxin 2
GATCTCAAGATTTCAAC	100	1	Hs.425091	NM_138369:Hs.425091: hypothetical protein BC007436
GATCTCCTTCTGCATCC	100	12	Hs.14376	BE616490:Hs.14376: actin, gamma 1
GATCTCTCAGCCCCAGT	100	2	Hs.43071	BX373046:Hs.43071: hepatoma-derived growth factor-related protein 2
GATCTGAAACTTGCGAA	100	1	Hs.379018	BC013993:Hs.379018: transcription factor Dp-2 (E2F dimerization partner 2)
GATCTGACCCTCCCACC	100
GATCTGGACTCCGTTTC	100	4	Hs.448540	AL844331:Hs.448540: activity-dependent neuroprotector
GATCAAAGTTGGCAAGG	99	1	Hs.436405	NM_006899:Hs.436405: isocitrate dehydrogenase 3 (NAD+) beta
GATCAATTTTTGTTGTG	99	1	Hs.309316	BQ434635:Hs.309316: Sjogren syndrome antigen B (autoantigen La)
GATCACAGTCCTACACC	99	1	Hs.334812	BC024016:Hs.334812: FIP1 like 1 (S. cerevisiae)
GATCACCGAAGCAGCCA	99	1	Hs.25584	BC000786:Hs.25584: ADP-ribosylation factor GTPase activating protein 1
GATCACTGACTCTTGGT	99	1	Hs.202166	BC001348:Hs.202166: heterogeneous nuclear ribonucleoprotein H1 (H)
GATCAGTGTATTTCCGA	99	3	Hs.151202	BC032074:Hs.151202: RB1-inducible coiled-coil 1
GATCATCGCAAGGAAGG	99	1	Hs.356721	CA313191:Hs.356721: heterogeneous nuclear ribonucleoprotein A1
GATCATTCTGAGTGTGC	99	1	Hs.2707	BC009503:Hs.2707: G1 to S phase transition 1
GATCATTGAACGAGACA	99	1	Hs.50252	NM_031903:Hs.50252: mitochondrial ribosomal protein L32
GATCATTTGACAAAAAA	99	1	Hs.408054	AA484263:Hs.408054: ribosomal protein L12
GATCATTTGGAACAGGA	99	1	Hs.416358	BC024245:Hs.416358: sal-like 2 (Drosophila)
GATCCAAAACACTACTC	99	1	Hs.435639	BC003364:Hs.435639: ADP-ribosylation factor 4
GATCCAACAACAGAAGC	99	1000	chr4	chr4:142356064-142356048
GATCCAGAGGGAAGCAA	99	1	Hs.279061	BC008605:Hs.279061: CGI-150 protein
GATCCCAACTAATTTTA	99	1	Hs.58367	BU753253:Hs.58367: glypican 4
GATCCTGACAAGAAGAA	99	1	Hs.445977	AA243477:Hs.445977: general transcription factor IIIA
GATCCTGTGTCACCCGG	99	1	Hs.430725	BC009982:Hs.430725: myosin phosphatase-Rho interacting protein
GATCGAGACCATCTTGG	99	0	REPEAT	*** WARNING >100 Genome Hits ***
GATCGGAACAGCTCCTT	99	1	Hs.118722	BC025385:Hs.118722: fucosyltransferase 8 (alpha (1,6) fucosyltransferase)
GATCGGCGCACTGCCAG	99
GATCGTCTGAGCCCCCC	99	1	Hs.78466	NM_002812:Hs.78466: proteasome (prosome, macropain) 26S subunit, non-ATPase, 8
GATCTCGGATGACCACA	99
GATCTCTGCTTACCGTT	99	1	Hs.287994	NM_006312:Hs.287994: nuclear receptor co-repressor 2
GATCTGAAAAACAATTC	99	1	Hs.148590	BG339546:Hs.148590: protein related with psoriasis
GATCTGGTTCCAGGGGA	99	1	Hs.306123	NM_022149:Hs.306123: melanoma antigen, family F, 1
GATCAACAAGCAAGAAG	98	4	Hs.443458	AI187803:Hs.443458: splicing factor, arginine/serine-rich 11
GATCACGTAGACATGTA	98	1	Hs.270428	BC000504:Hs.270428: succinate-CoA ligase, GDP-forming, alpha subunit
GATCAGCTTGAAGCTGA	98	3	Hs.306307	AI648439:Hs.306307: Rho-associated, coiled-coil containing protein kinase 1
GATCAGTTTCTTACAAC	98	3	Hs.440947	BC037422:Hs.440947: fetal Alzheimer antigen
GATCATAAGAAAGGAGC	98	3	Hs.3352	BC013141:Hs.3352: histone deacetylase 2
GATCATGGTTCCGATGA	98	3	Hs.189772	BU187825:Hs.189772: chaperonin containing TCP1, subunit 2 (beta)
GATCCAGGAGGAGCAGC	98	1	Hs.7835	AA600363:Hs.7835: mannose receptor, C type 2
GATCCCAAAGAAAGGGA	98	1	Hs.226390	BC001886:Hs.226390: ribonucleotide reductase M2 polypeptide
GATCCCTCCCTTACCAA	98
GATCCGCCGGAGCCTGC	98	1	Hs.437137	BC032659:Hs.437137: phospholipase C, beta 3 (phosphatidylinositol-specific)
GATCGAGGTTGTTTGCA	98	1	Hs.386532	NM_024292:Hs.386532: ubiquitin-like 5
GATCGTATGCAGAAGGA	98	1	Hs.118127	NM_005159:Hs.118127: actin, alpha, cardiac muscle
GATCTGAAACTAATAGT	98	1	Hs.435974	BC001014:Hs.435974: methylenetetrahydrofolate dehydrogenase (NADP+ dependent), methenyltetrahydrofolate cyclohydrolase, formyltetrahydrofolate synthetase
GATCTGAAGTAATTGTG	98	1	Hs.83954	NM_019006:Hs.83954: protein associated with PRK1
GATCTGCTGCAGTGCTT	98
GATCTGTGCAAAAGCAG	98	2	Hs.177530	AW170321:Hs.177530: ATP synthase, H+ transporting, mitochondrial F1 complex, epsilon subunit
GATCTGTTTTTGGGGGG	98	24	Hs.443296	AA848171:Hs.443296: Transcribed sequence with strong similarity to protein sp:P00722 (E. coli) BGAL_ECOLI Beta-galactosidase
GATCTTTCAGGGCTTGA	98	4	Hs.92260	BC004194:Hs.92260: high-mobility group protein 2-like 1
GATCTTTTTGTATGTTA	98	1	Hs.387567	NM_001096:Hs.387567: ATP citrate lyase
GATCAAAAATCCAAGGA	97	1	Hs.444635	BQ426020:Hs.444635: cell division cycle and apoptosis regulator 1
GATCAAGACTGGAGACA	97	1	Hs.443796	AV709267:Hs.443796: ribosomal protein, large, P0
GATCAGCACTAAGTCCT	97	1	Hs.430541	BC046101:Hs.430541: SON DNA binding protein
GATCCAGAGACACACAA	97	2	Hs.333418	AW954217:Hs.333418: FXYD domain containing ion transport regulator 5
GATCCGGCCCCACATCG	97	4	Hs.153834	BC013398:Hs.153834: pumilio homolog 1 (Drosophila)
GATCCTAAGAAGGGAGG	97
GATCCTAGACCAGCATG	97	4	Hs.187199	AF001541:Hs.187199: PRO1073 protein
GATCCTCCCATCTCAGC	97	0	REPEAT	*** WARNING >100 Genome Hits ***
GATCGCGACGGCTGGTT	97	1	Hs.407860	AL050278:Hs.407860: NADH dehydrogenase (ubiquinone) 1, subcomplex unknown, 2, 14.5kDa
GATCGTGGGTGCCACGC	97	2	Hs.310542	AL519994:Hs.310542: translocase of outer mitochondrial membrane 40 homolog (yeast)
GATCTGGAAAAGCTGCT	97	1	Hs.294584	NM_012212:Hs.294584: leukotriene B4 12-hydroxydehydrogenase
GATCTGTATCTTCATAA	97	1	Hs.356894	BC003098:Hs.356894: hydroxysteroid (17-beta) dehydrogenase 4
GATCAACCCTATGTAGT	96	2	Hs.236844	AB046771:Hs.236844: hypothetical protein FLJ10652
GATCACCACGGTTTTCA	96	1	Hs.108957	NM_015920:Hs.108957: ribosomal protein S27-like
GATCACGAACAAAGGTA	96	1	Hs.278635	BC066945:Hs.278635: HDCMA18P protein
GATCACTGTAGTTTAGT	96	1	Hs.119597	AI188221:Hs.119597: stearoyl-CoA desaturase (delta-9-desaturase)
GATCACTTAGTTTTTGG	96	1	Hs.388004	BC010018:Hs.388004: S-adenosylhomocysteine hydrolase
GATCAGCTGTTTGTCAT	96	1	Hs.185726	BC001188:Hs.185726: transferrin receptor (p90, CD71)
GATCAGGAGTTGGAGAC	96	0	REPEAT	*** WARNING >100 Genome Hits ***
GATCATCGCCGTTGAAA	96	2	Hs.407934	BQ934712:Hs.407934: neuron navigator 2
GATCATTCCCTCTTTTT	96	1	Hs.402525	BC015970:Hs.402525: dpy-30-like protein
GATCCAAACCTCTACTC	96	1000	multiGenome	20 genome locations
GATCCAAAGACAATGAA	96	1	Hs.444635	AF086334:Hs.444635: cell division cycle and apoptosis regulator 1
GATCCACCCTGGCGGGG	96	1	Hs.157145	BC001502:Hs.157145: tetracycline transporter-like protein
GATCCACGTGTGAGGGA	96	1	Hs.385862	NM_182640:Hs.385862: mitochondrial ribosomal protein S9
GATCCATATTCGTCAAA	96	13	Hs.192374	BM968529:Hs.192374: tumor rejection antigen (gp96) 1
GATCCCAAATCCAAAGC	96	2	Hs.75187	NM_014765:Hs.75187: translocase of outer mitochondrial membrane 20 homolog (yeast)
GATCCCAATTCCACATA	96	1	Hs.302051	NM_025109:Hs.302051: myosin head domain containing 1
GATCCGGAAGCTCATGG	96	1	Hs.458406	NM_003577:Hs.458406: undifferentiated embryonic cell transcription factor 1
GATCCTCTCCCTTTCCC	96	1	Hs.10431	NM_006465:Hs.10431: AT rich interactive domain 3B (BRIGHT- like)
GATCCTCTTCTTCAGAT	96	1	Hs.77311	NM_006806:Hs.77311: BTG family, member 3
GATCCTGAAGCCATGGT	96	1	Hs.412817	BC021122:Hs.412817: selenoprotein H
GATCCTGATGCTGGCCC	96	1	Hs.168073	NM_015638:Hs.168073: transient receptor potential cation channel, subfamily C, member 4 associated protein
GATCCTTCATGGATTTA	96	1	Hs.405954	BQ010967:Hs.405954: transportin 1
GATCGTCTGAGAAATCT	96	3	Hs.190114	AK024710:Hs.190114: hypothetical protein FLJ13213
GATCGTGACCGTGACCG	96	1	Hs.174051	NM_003089:Hs.174051: small nuclear ribonucleoprotein 70kDa polypeptide (RNP antigen)
GATCGTGCGCGGCTACA	96	1	Hs.406455	BM705930:Hs.406455: prosaposin (variant Gaucher disease and variant metachromatic leukodystrophy)
GATCTACTTATGGTCTT	96	3	Hs.443458	BC040436:Hs.443458: splicing factor, arginine/serine-rich 11
GATCTCAGTATGGACAG	96	1	Hs.432605	AA987831:Hs.432605: UDP-glucose ceramide glucosyltransferase
GATCTCATTCCAGAGAA	96	3	Hs.443458	BC002784:Hs.443458: splicing factor, arginine/serine-rich 11
GATCTCTAAGGAACTCC	96	1	Hs.108530	AA843596:Hs.108530: chromosome 6 open reading frame 67
GATCTCTTACCTTTGGA	96	1	Hs.336429	NM_031412:Hs.336429: GABA(A) receptor-associated protein like 1
GATCTGCAAAAAAAAAA	96	1	Hs.103042	BM708743:Hs.103042: microtubule-associated protein 1B
GATCTGCACAGTGTTAT	96	1	Hs.408848	NM_007221:Hs.408848: polyamine-modulated factor 1
GATCTGCCTGCCTTGGT	96	0	REPEAT	*** WARNING >100 Genome Hits ***
GATCTTAAGTCTGTAGA	96	1	Hs.2864	BF512066:Hs.2864: early endosome antigen 1, 162kD
GATCTTACTGGCCAAGC	96	1	Hs.376347	BC001207:Hs.376347: melanoma antigen, family D, 4
GATCTTCTTCACACCAA	96	2	Hs.273213	AI359487:Hs.273213: hypothetical protein HSPC117
GATCTTGGATGTCTATT	96	1	Hs.342307	BM979871:Hs.342307: hypothetical protein FLJ10330
GATCACAGCTGGGGGAA	95	1	Hs.120	NM_004905:Hs.120: peroxiredoxin 6
GATCACGCCATTGCACC	95	0	REPEAT	*** WARNING >100 Genome Hits ***
GATCAGCAGGTCTTCAG	95	3	Hs.96885	NM_024749:Hs.96885: hypothetical protein FLJ12505
GATCAGTATGTGAAGCT	95	3	Hs.512815	BC005142:Hs.512815: adaptor-related protein complex 3, delta 1 subunit
GATCATCCTTCCTCCCA	95
GATCATGGCTGCCCGGC	95	1	Hs.386390	NM_006354:Hs.386390: transcriptional adaptor 3 (NGG1 homolog, yeast)-like
GATCCAGATGCAGAGCT	95	1	Hs.197184	AA826001:Hs.197184: RNA-binding region (RNP1, RRM) containing 7
GATCCAGCAGTCCCACT	95	0	REPEAT	*** WARNING >100 Genome Hits ***
GATCCAGGCCCACGGGG	95	1	Hs.289052	NM_052842:Hs.289052: BCL2-like 12 (proline rich)
GATCCATCTGACTGCTG	95	1	Hs.108689	NM_004599:Hs.108689: sterol regulatory element binding transcription factor 2
GATCCCAAGTTGAATCA	95	3	Hs.443458	BC009840:Hs.443458: splicing factor, arginine/serine-rich 11
GATCCCGGTCCCCAAAG	95	4	Hs.250113	BC002501:Hs.250113: thyroid hormone receptor associated protein 3
GATCCCTTCTGTTGGTG	95	1	Hs.346868	BC009175:Hs.346868: EBNA1 binding protein 2
GATCCTCAGTGTCCTTA	95	1	Hs.458369	NM_024044:Hs.458369: hypothetical protein MGC5178
GATCCTCCTGCCTCCCC	95	15	Hs.158888	BM973882:Hs.158888: Transcribed sequences
GATCCTGGAGTGGACCC	95	1	Hs.306791	BC000459:Hs.306791: polymerase (DNA directed), delta 2, regulatory subunit 50kDa
GATCCTTCCTCGGGGGA	95	1	Hs.165598	NM_000305:Hs.165598: paraoxonase 2
GATCGACTTCCTAAGAA	95	5	Hs.440734	NM_000489:Hs.440734: alpha thalassemia/mental retardation syndrome X-linked (RAD54 homolog, S. cerevisiae)
GATCGATTGCAGTCAGA	95	1	Hs.207052	BC009201:Hs.207052: clathrin, light polypeptide (Lca)
GATCGATTTCTTTCCTC	95	1	Hs.31439	NM_021102:Hs.31439: serine protease inhibitor, Kunitz type, 2
GATCGCCCGCCCCAGCC	95	1	Hs.19400	NM_006341:Hs.19400: MAD2 mitotic arrest deficient-like 2 (yeast)
GATCGTTTCTCATCTCT	95	1	Hs.433222	NM_006432:Hs.433222: Niemann-Pick disease, type C2
GATCTGTTTCCCGAGAA	95	1	Hs.3254	BC027710:Hs.3254: mitochondrial ribosomal protein L23
GATCTTAATGAAGTCAA	95	2	Hs.24485	BM507204:Hs.24485: chondroitin sulfate proteoglycan 6 (bamacan)
GATCAGGGGATAGTGAA	94	1	Hs.923	BC000895:Hs.923: single-stranded DNA binding protein 1
GATCCGCCCGCCTCTGC	94	0	REPEAT	*** WARNING >100 Genome Hits ***
GATCCGTGAGCAACGAT	94	1	Hs.253067	NM_005882:Hs.253067: macrophage erythroblast attacher
GATCCTTTTGTGAGGAC	94	1	Hs.301882	AW194440:Hs.301882: dolichyl-diphosphooligosaccharide-protein glycosyltransferase
GATCGCCCCACTGCACT	94	0	REPEAT	*** WARNING >100 Genome Hits ***
GATCTGCACCAGAACCC	94	4	Hs.406507	NM_030964:Hs.406507: sprouty homolog 4 (Drosophila)
GATCTGGCCTGTTCCTG	94	1	Hs.197071	BM707702:Hs.197071: proteasome (prosome, macropain) subunit, beta type, 7
GATCTGTCTGTGCCCAC	94	4	Hs.414740	NM_182557:Hs.414740: B-cell CLL/lymphoma 9-like
GATCTGTGGTCAAAGGA	94	1	Hs.9568	NM_005096:Hs.9568: zinc finger protein 261
GATCAAGGACGGATGAA	93
GATCAAGGTTTAGTTTA	93	1	Hs.437173	NM_001845:Hs.437173: collagen, type IV, alpha 1
GATCACCAACAGGGAAA	93	1	Hs.180911	NM_001008:Hs.180911: ribosomal protein S4, Y-linked
GATCACCTGAGGTGAGG	93	0	REPEAT	*** WARNING >100 Genome Hits ***
GATCAGAAGCTGGTGGA	93	4	Hs.140452	AA157441:Hs.140452: mannose-6-phosphate receptor binding protein 1
GATCATGATGTAGAGTG	93	1	Hs.87491	BC002567:Hs.87491: thymidylate synthetase
GATCCACAGCCTGGCAG	93	1	Hs.179882	AL831864:Hs.179882: hypothetical protein FLJ12443
GATCCACCTTGGCTTCC	93	24	Hs.334658	T98514:Hs.334658: Transcribed sequences
GATCCATCTCAGCCACT	93
GATCCCTTCAAAGCAAA	93	1	Hs.356463	BC017029:Hs.356463: farnesyltransferase, CAAX box, alpha
GATCCGACCCATCTTCA	93	2	Hs.408238	D63879:Hs.408238: squamous cell carcinoma antigen recognised by T cells 3
GATCCGCTCATAGGTAA	93	1	Hs.81469	BG054974:Hs.81469: nucleotide binding protein 1 (MinD homolog, E. coli)
GATCCGGAAGACCACGG	93	1	Hs.435541	NM_005993:Hs.435541: tubulin-specific chaperone d
GATCCTGAAAGGTTGTC	93	2	Hs.356050	AK091092:Hs.356050: hepatitis C virus core-binding protein 6
GATCCTGGAGAGGGAGA	93	1	Hs.105509	NM_020428:Hs.105509: CTL2 gene
GATCGAGAGGGACAAAG	93	1	Hs.351296	NM_015853:Hs.351296: ORF
GATCTATATGAAGTTAG	93	1	Hs.166463	BC015782:Hs.166463: heterogeneous nuclear ribonucleoprotein U (scaffold attachment factor A)
GATCTTCGACAAACCTG	93	0	REPEAT	*** WARNING >100 Genome Hits ***
GATCAAAAAACATGAGG	92	1	Hs.251531	NM_002789:Hs.251531: proteasome (prosome, macropain) subunit, alpha type, 4
GATCAAAACCCAGCAAA	92	4	Hs.419776	BM462499:Hs.419776: nucleosome assembly protein 1-like 1
GATCAACGAAAACAGAT	92	4	Hs.77695	AA312033:Hs.77695: discs, large homolog 7 (Drosophila)
GATCAAGTTGTGGTGGA	92	1	Hs.306291	BC036744:Hs.306291: hypothetical protein FLJ11712
GATCAGAGAGAGAGGGA	92	1	Hs.194329	BC012296:Hs.194329: hypothetical protein FLJ21174
GATCAGTGTAGAACTGG	92	1	Hs.334826	AA731734:Hs.334826: splicing factor 3b, subunit 1, 155kDa
GATCATTTGTAAGACCA	92	1	Hs.90606	NM_004261:Hs.90606: 15 kDa selenoprotein
GATCCAACACTGCGAAG	92	1	Hs.527121	AL137700:Hs.527121: prematurely terminated mRNA decay factor-like
GATCCACCACATGGCGA	92	1	Hs.471439	CD176172:Hs.471439: Transcribed sequence with strong similarity to protein pir:A37413 (H.sapiens) A37413 calbindin D, 28K - human
GATCCATCACAAAGCGA	92	1	Hs.433753	BM693814:Hs.433753: synaptogyrin 2
GATCCATGCCCATCCGA	92	1	Hs.406682	AW238625:Hs.406682: ribosomal protein L26
GATCCCACAGTCTCAGC	92	1	Hs.11465	BC000127:Hs.11465: glutathione S-transferase omega 1
GATCCTGAAAGAATAAT	92	1	Hs.381189	NM_007276:Hs.381189: chromobox homolog 3 (HP1 gamma homolog, Drosophila)
GATCCTGAGAGCTTTGA	92	1	Hs.113919	NM_199342:Hs.113919: hypothetical protein LOC374969
GATCCTGCAATCTGAAA	92	1	Hs.512636	NM_017761:Hs.512636: proline-rich nuclear receptor coactivator 2
GATCCTGTCTCTACAAA	92	0	REPEAT	*** WARNING >100 Genome Hits ***
GATCTACGGATGTTGCT	92	1	Hs.438159	CD367677:Hs.438159: sortilin-related receptor, L(DLR class) A repeats-containing
GATCTGAACTTTGTTTC	92	3	Hs.103042	BM684616:Hs.103042: microtubule-associated protein 1B
GATCTGACTCGAAGGAT	92	2	Hs.250696	AW188131:Hs.250696: DEAD (Asp-Glu-Ala-Asp) box polypeptide 17
GATCTGAGTGCCTCAAG	92	1	Hs.371282	BC005166:Hs.371282: transcription factor 3 (E2A immunoglobulin enhancer binding factors E12/E47)
GATCTGCCAAAAGAATA	92	1	Hs.421646	NM_005644:Hs.421646: TAF12 RNA polymerase II, TATA box binding protein (TBP)-associated factor, 20kDa
GATCTGCCCGCCTCCGC	92	0	REPEAT	*** WARNING >100 Genome Hits ***
GATCTGCTGCAGTGCTG	92	1000	chr6	chr6:20278930-20278946
GATCTTCCAAAGCACTA	92	3	Hs.170548	NM_006106:Hs.170548: Yes-associated protein 1, 65kDa
GATCAAGAACAATGCCC	91	2	Hs.119598	AA593685:Hs.119598: ribosomal protein L3
GATCAAGGTTCAAAAGC	91	4	Hs.446197	AV662267:Hs.446197: HBxAg transactivated protein 2
GATCACCTGTCTGGAGC	91	1	Hs.50216	BC017809:Hs.50216: zinc finger protein (ZFD25)
GATCACGCCACTGCACG	91	0	REPEAT	*** WARNING >100 Genome Hits ***
GATCCAACCCGAATAAG	91	1	Hs.164018	NM_022145:Hs.164018: leucine zipper protein FKSG14
GATCCCCCAGAGAGTAG	91	1	Hs.380792	BC001196:Hs.380792: heparan sulfate 6-O-sulfotransferase 1
GATCCTCACCGAGCGCG	91	2	Hs.426930	AA582632:Hs.426930: actin, beta
GATCCTCCAGCGGAAGA	91	1	Hs.251574	NM_006527:Hs.251574: stem-loop (histone) binding protein
GATCCTGTCATTGCCTG	91	1	Hs.442223	NM_002340:Hs.442223: lanosterol synthase (2,3-oxidosqualene-lanosterol cyclase)
GATCGAGGGCCTCAAAC	91	4	Hs.251673	BQ229295:Hs.251673: DNA (cytosine-5-)-methyltransferase 3 beta
GATCGCCGAGCGCGAGT	91	4	Hs.436687	BU517048:Hs.436687: SET translocation (myeloid leukemia-associated)
GATCGCCGTTGTGGTAA	91	2	Hs.439552	AI926629:Hs.439552: eukaryotic translation elongation factor 1 alpha 1
GATCTAATGTAAAATCC	91	1	Hs.692	BC014785:Hs.692: tumor-associated calcium signal transducer 1
GATCTATATTCCCTTAT	91	1	Hs.124027	CK905875:Hs.124027: selenophosphate synthetase 1
GATCTATGAGACAGAGT	91	1	Hs.75932	NM_003827:Hs.75932: N-ethylmaleimide-sensitive factor attachment protein, alpha
GATCTCTTATACTATTA	91	1000	chr4	chr4:120780867-120780883
GATCTGAGTTCAGAACG	91
GATCTGTACAGACAGGA	91	1	Hs.81008	AF043045:Hs.81008: filamin B, beta (actin binding protein 278)
GATCTTGGTGTTGATGA	91	14	Hs.411098	NM_002520:Hs.411098: nucleophosmin (nucleolar phosphoprotein B23, numatrin)
GATCAAATGCAACCTCA	90	1	Hs.202453	NM_002467:Hs.202453: v-myc myelocytomatosis viral oncogene homolog (avian)
GATCACGCCATTGCACA	90	6	Hs.418493	BC063299:Hs.418493: transcription factor CP2-like 2
GATCACTGCAGCTTCTA	90	1	Hs.69855	AI889247:Hs.69855: NRAS-related gene
GATCAGAGGCTACCAGA	90	3	Hs.66392	BC039036:Hs.66392: intersectin 1 (SH3 domain protein)
GATCAGATTGTTAGCTT	90	1	Hs.239870	BC065192:Hs.239870: MRNA; cDNA DKFZp564H0764 (from clone DKFZp564H0764)
GATCAGTGCCTAACAAA	90	1	Hs.322903	BM679399:Hs.322903: chromosome 21 open reading frame 106
GATCATACAGTGAGGCA	90
GATCCAAGAGTTTAGTG	90	1	Hs.77254	NM_006807:Hs.77254: chromobox homolog 1 (HP1 beta homolog Drosophila )
GATCCAGAAGTCATGGC	90	3	Hs.15265	BG109340:Hs.15265: heterogeneous nuclear ribonucleoprotein R
GATCCAGGGTGCTGTTG	90	1	Hs.25999	NM_022758:Hs.25999: chromosome 6 open reading frame 106
GATCCCCCACACCCACC	90	1000	chr2	chr2:96288284-96288268
GATCCTTCGGCAAGGGG	90	1	Hs.82563	BC001070:Hs.82563: KIAA0153 protein
GATCCTTTGTCAAGAAG	90	24	Hs.498849	AV727440:Hs.498849: nuclear pore complex interacting protein
GATCGGTATGTTTTGAA	90	1	Hs.519290	AA100757:Hs.519290: MRNA; cDNA DKFZp564P142 (from clone DKFZp564P142)
GATCGTTTGAGTCAGTC	90	1	Hs.371001	NM_003751:Hs.371001: eukaryotic translation initiation factor 3, subunit 9 eta, 116kDa
GATCTAGGTCCAAAGAG	90	4	Hs.486709	AV712965:Hs.486709: DEAD (Asp-Glu-Ala-Asp) box polypeptide 46
GATCTGAGGTGCCATCA	90	5	Hs.405528	BU679386:Hs.405528: ribosomal protein L27
GATCTTTGCAAGGGCAA	90	1	Hs.75914	NM_006815:Hs.75914: coated vesicle membrane protein
GATCTTTTATGGTGAAA	90	1	Hs.298735	AF151059:Hs.298735: formin binding protein 3
GATCAACTGATAAGTTG	89	1	Hs.197071	NM_002799:Hs.197071: proteasome (prosome, macropain) subunit, beta type, 7
GATCACGAGGTCAGTAG	89	0	REPEAT	*** WARNING >100 Genome Hits ***
GATCCCACGCAGCGCTG	89	1	Hs.439505	AA653348:Hs.439505: DAZ associated protein 1
GATCCTAAAAATGAAGA	89	3	Hs.306221	BC013102:Hs.306221: hypothetical protein FLJ20403
GATCCTACTGATGAAAT	89	2	Hs.430541	AA658915:Hs.430541: SON DNA binding protein
GATCGTAAAACCCCAAA	89	1	Hs.287863	NM_025065:Hs.287863: RNA processing factor 1
GATCTCATAGGACGGAG	89	1	Hs.279861	BC000666:Hs.279861: thioredoxin-related transmembrane protein 2
GATCTCATGAGGCGAAT	89	3	Hs.433702	BC000106:Hs.433702: eukaryotic translation initiation factor 5
GATCTTGGCTTCTTACA	89	1	Hs.748	AF173898:Hs.748: fibroblast growth factor receptor 1 (fms-related tyrosine kinase 2, Pfeiffer syndrome)
GATCACAGGAAGACTTT	88	1	Hs.6947	AA599872:Hs.6947: huntingtin interacting protein B
GATCAGACTGTGGCATT	88	1	Hs.312102	BC002515:Hs.312102: aldehyde dehydrogenase 7 family, member A1
GATCAGCTTTGCAGTAG	88	1	Hs.458288	BC019873:Hs.458288: butyrate-induced transcript 1
GATCAGTTCAGTTTGCT	88	2	Hs.287797	AW502882:Hs.287797: integrin, beta 1 (fibronectin receptor, beta polypeptide, antigen CD29 includes MDF2, MSK12)
GATCAGTTTTTTCACCT	88	1	Hs.410037	NM_001901:Hs.410037: connective tissue growth factor
GATCATCACAACCAGAT	88	1	Hs.414156	NM_019857:Hs.414156: CTP synthase II
GATCATGCTGCCCTGGT	88	4	Hs.387576	BE275701:Hs.387576: ribosomal protein S3
GATCATGTTATGATTTG	88	1	Hs.389700	NM_020300:Hs.389700: microsomal glutathione S-transferase 1
GATCATTTTTCCAGGAC	88	1	Hs.143323	NM_006618:Hs.143323: Jumonji, AT rich interactive domain 1B (RBP2-like)
GATCCACCTAACAAGAA	88	1	Hs.28309	BC022781:Hs.28309: UDP-glucose dehydrogenase
GATCCAGCGGAGAGTGG	88	1	Hs.241489	NM_015913:Hs.241489: endoplasmic reticulum thioredoxin superfamily member, 18 kDa
GATCCAGTGACAATGTG	88	1	Hs.355899	NM_016639:Hs.355899: tumor necrosis factor receptor superfamily, member 12A
GATCCCAAATAAAAAAA	88	1	Hs.192374	BC009195:Hs.192374: tumor rejection antigen (gp96) 1
GATCCCACCCCAGGCCT	88	1	Hs.406504	BC009357:Hs.406504: transgelin 2
GATCCCCTTCCTATCAA	88	1	Hs.458450	NM_147190:Hs.458450: LAG1 longevity assurance homolog 5 (S. cerevisiae)
GATCCCGCGGGGGCGCC	88	4	Hs.119537	AI878830:Hs.119537: KH domain containing, RNA binding, signal transduction associated 1
GATCCGACTTGAATTTT	88	3	Hs.83636	BC037963:Hs.83636: adrenergic, beta, receptor kinase 1
GATCCTACTAGACTGGG	88	3	Hs.278378	AL832114:Hs.278378: transportin 2 (importin 3, karyopherin beta 2b)
GATCCTCCCGAATCACC	88	1000	chr9	chr9:79843576-79843592
GATCCTGAGACTATTTG	88	1	Hs.87372	BC015038:Hs.87372: dynein, cytoplasmic, intermediate polypeptide 2
GATCCTGGCACGCTGAG	88	1	Hs.103305	BM679787:Hs.103305: MRNA; cDNA DKFZp434B0425 (from clone DKFZp434B0425)
GATCTATAGTTTTGGGA	88	1	Hs.192221	NM_012081:Hs.192221: elongation factor, RNA polymerase II, 2
GATCTCAAGAGCCCTGT	88	1	Hs.75313	NM_001628:Hs.75313: aldo-keto reductase family 1, member B1 (aldose reductase)
GATCTGCCCTTGGCCTC	88	1	Hs.380389	AI697151:Hs.380389: chromosome 9 open reading frame 77
GATCTGGAAAATGACAA	88	1000	multiGenome	13 genome locations
GATCTGGGCTCCCTGAC	88	1	Hs.409430	BC001121:Hs.409430: deoxyguanosine kinase
GATCTTCACGAGGCTGG	88	1	Hs.10283	BC017088:Hs.10283: RNA binding motif protein 8A
GATCTTCTAAGGTTATA	88	3	Hs.3068	BC015498:Hs.3068: SWI/SNF related, matrix associated, actin dependent regulator of chromatin, subfamily a, member 3
GATCTTCTTCTGGCCCT	88	1	Hs.27115	BC040052:Hs.27115: EMI domain containing 2
GATCTTTGTTTTGTGTT	88	1	Hs.440899	AI827378:Hs.440899: tweety homolog 3 (Drosophila)
GATCAAGGAGGATGAGC	87	1	Hs.75485	BC000964:Hs.75485: ornithine aminotransferase (gyrate atrophy)
GATCACAAAACAATTCT	87	1	Hs.48549	NM_005754:Hs.48549: Ras-GTPase-activating protein SH3-domain-binding protein
GATCCAAGTTTAAAATT	87	1	Hs.443811	BM995846:Hs.443811: caldesmon 1
GATCCACGGATGTACAG	87	1	Hs.449809	BC039707:Hs.449809: hypothetical protein LOC339047
GATCCACTGTCTTGAAA	87	1	Hs.379557	BC020809:Hs.379557: FK506 binding protein 3, 25kDa
GATCCATTGAGACAAGC	87	1	Hs.425274	CA312129:Hs.425274: ribosomal protein L41
GATCCCACCAATCCTCG	87	1	Hs.250905	BM144425:Hs.250905: hypothetical protein LOC51234
GATCCCACCAGGAAGGA	87	1	Hs.194143	BU617173:Hs.194143: breast cancer 1, early onset
GATCCCATCCGAGCTAG	87	1	Hs.227729	BI761877:Hs.227729: FK506 binding protein 2, 13kDa
GATCCCATGGGGCGGAG	87	1	Hs.36566	AK026544:Hs.36566: LIM domain kinase 1
GATCCCCCCCTTACCAT	87
GATCCTGGCTTCCCCAA	87	1	Hs.367877	AW003437:Hs.367877: matrix metalloproteinase 2 (gelatinase A, 72kDa gelatinase, 72kDa type IV collagenase)
GATCCTGGTGCTGGACA	87	1	Hs.437096	BC020987:Hs.437096: SREBP CLEAVAGE-ACTIVATING PROTEIN
GATCGAGTCAAGATGAG	87	1	Hs.3439	NM_013442:Hs.3439: stomatin (EPB72)-like 2
GATCGCTTGAGCCTGGG	87	0	REPEAT	*** WARNING >100 Genome Hits ***
GATCTCAATGGTGAGGA	87	3	Hs.181334	BC014882:Hs.181334: MDN1, midasin homolog (yeast)
GATCTCCTCAAGCGTTT	87	3	Hs.188553	BC015318:Hs.188553: retinoblastoma binding protein 6
GATCTCCTGACCTCGTG	87	0	REPEAT	*** WARNING >100 Genome Hits ***
GATCTCGCTCCCCCCTT	87	23	Hs.2780	AA747081:Hs.2780: jun D proto-oncogene
GATCTGAGTACATATTG	87	1	Hs.57301	BM015665:Hs.57301: high mobility group AT-hook 1
GATCTGTCTGAGACAAC	87	1	Hs.369144	NM_015665:Hs.369144: achalasia, adrenocortical insufficiency, alacrimia (Allgrove, triple-A)
GATCTTCAGCACCCACG	87	14	Hs.99486	AL832423:Hs.99486: solute carrier family 25 (mitochondrial carrier: glutamate), member 22
GATCACTGTAAATAACT	86
GATCAGGAAAAAGAAGT	86	1	Hs.17428	BC017800:Hs.17428: AT rich interactive domain 4B (RBP1- like)
GATCAGTTGGAAGACTT	86	4	Hs.306307	AK057038:Hs.306307: Rho-associated, coiled-coil containing protein kinase 1
GATCATTTTGGTTCGTG	86	1	Hs.294083	AI973147:Hs.294083: chromosome 14 open reading frame 87
GATCCAAAGTCATGACT	86	1	Hs.370123	BU588980:Hs.370123: adaptor-related protein complex 2, beta 1 subunit
GATCCGCGCCATCATGG	86	4	Hs.75309	AA221019:Hs.75309: eukaryotic translation elongation factor 2
GATCCGGTGATGGTCTG	86	1	Hs.400740	NM_021131:Hs.400740: protein phosphatase 2A, regulatory subunit B' (PR 53)
GATCCTCCTGAATGCCT	86	1	Hs.88778	AI826872:Hs.88778: carbonyl reductase 1
GATCTGGCCATTTGGTA	86	1	Hs.432996	BC008684:Hs.432996: similar to splicing factor, arginine/serine-rich 4
GATCTGTGTTAGTCCCT	86	1	Hs.61628	NM_006077:Hs.61628: calcium binding atopy-related autoantigen 1
GATCTTAAGCTTTTGTG	86	1	Hs.355455	NM_144710:Hs.355455: septin 10
GATCTTGACTACACTAA	86	1	Hs.258563	NM_005102:Hs.258563: fasciculation and elongation protein zeta 2 (zygin II)
GATCTTGTTCCCCCAGT	86	1	Hs.498569	BF752290:Hs.498569: ribosomal protein S2
GATCAAAAAAGGCAGAT	85	1	Hs.436873	NM_002210:Hs.436873: integrin, alpha V (vitronectin receptor, alpha polypeptide, antigen CD51)
GATCACAGTTTCACAAA	85	1	Hs.437039	BC043195:Hs.437039: CDNA clone IMAGE:5288757, partial cds
GATCAGAGTATGGGTTC	85	1	Hs.3068	BC044659:Hs.3068: SWI/SNF related, matrix associated, actin dependent regulator of chromatin, subfamily a, member 3
GATCAGCTGCATCTAAA	85	1	Hs.27182	BC032551:Hs.27182: phospholipase A2-activating protein
GATCAGGAGTTACAACT	85	2	Hs.31016	AL522579:Hs.31016: likely ortholog of mouse metal response element binding transcription factor 2
GATCAGGTAACCAGAGC	85	1	Hs.163867	NM_002488:Hs.163867: CD14 antigen
GATCATCTCTCACAAAA	85	1	Hs.268189	NM_017822:Hs.268189: hypothetical protein FLJ20436
GATCATTTCTGACTTAA	85	6	Hs.211773	NM_018589:Hs.211773: chromosome 14 open reading frame 116
GATCCAGAATAACTTCT	85	1	Hs.255149	AK024588:Hs.255149: mannosidase, alpha, class 1A, member 1
GATCCAGACAAGTGGGA	85	1	Hs.435290	BC038102:Hs.435290: nischarin
GATCCAGCTAGGCTGGG	85	1	Hs.322735	NM_003680:Hs.322735: tyrosyl-tRNA synthetase
GATCCAGCTGGAAAGCT	85	1	Hs.83383	BC003609:Hs.83383: peroxiredoxin 4
GATCCAGGGCTTGAAAG	85	1	Hs.77955	NM_005920:Hs.77955: MADS box transcription enhancer factor 2, polypeptide D (myocyte enhancer factor 2D)
GATCCCAGGGAGGAAGT	85	1	Hs.256583	BC003086:Hs.256583: interleukin enhancer binding factor 3, 90kDa
GATCCCCCATTTATCCA	85	1	Hs.442449	NM_130468:Hs.442449: dermatan 4 sulfotransferase 1
GATCCTCCACCAACCCC	85	1	Hs.256086	NM_018478:Hs.256086: chromosome 20 open reading frame 35
GATCCTCCCATCTTGAC	85	4	Hs.467049	AK129746:Hs.467049: CDNA FLJ26235 fis, clone ADG09662
GATCCTCGCTTTGTGGG	85	1	Hs.86543	BC037291:Hs.86543: glycosyltransferase-like 1B
GATCCTCTACCACAGAC	85	4	Hs.107526	NM_004776:Hs.107526: UDP-Gal:betaGlcNAc beta 1,4- galactosyltransferase, polypeptide 5
GATCCTGATTCAGCCAT	85	1	Hs.29700	BC022443:Hs.29700: zinc finger, CCHC domain containing 10
GATCGCCGTTCTGGAGG	85
GATCGCCGTTCTGGTCA	85	2	Hs.406283	AI858935:Hs.406283: MRNA expressed only in placental villi, clone SMAP83.
GATCGTGTATCCCAGCG	85	1	Hs.6654	BC007201:Hs.6654: KIAA0657 protein
GATCTAAAGTGACCTTG	85	1	Hs.355750	NM_024116:Hs.355750: hypothetical protein MGC5306
GATCTCAACAGTTCATA	85	1	Hs.386939	BM991767:Hs.386939: ubiquitin specific protease 7 (herpes virus-associated)
GATCTCTTGACATATGG	85	1	Hs.527971	NM_006617:Hs.527971: nestin
GATCTGATTGATGCTGA	85	4	Hs.306665	AU154124:Hs.306665: sno, strawberry notch homolog 1 (Drosophila)
GATCTGCAAAGAAAGCT	85	1	Hs.178011	NM_019606:Hs.178011: hypothetical protein FLJ20257
GATCTGCCGCTAACTTT	85	1	Hs.411490	BC035431:Hs.411490: hypothetical protein LOC116228
GATCTTAAACCCAAAGT	85	1	Hs.406078	AI144173:Hs.406078: retinoblastoma binding protein 7
GATCTTCACAAAGTTGT	85	1	Hs.129506	NM_021145:Hs.129506: cyclin D binding myb-like transcription factor 1
GATCTTCCAAGTCTGGA	85	1	Hs.449114	BF313902:Hs.449114: Transcribed sequence with strong similarity to protein ref:NP_004491.1 (H.sapiens) heterogeneous nuclear ribonucleoprotein C, isoform b; nuclear ribonucleoprotein particle C1 protein; nuclear ribonucleoprotein particle C2 protein [Hom
GATCTTTCTAGCAAAAC	85	3	Hs.368212	CB242503:Hs.368212: kinectin 1 (kinesin receptor)
GATCAAAATAACCCTCG	84	1	Hs.124165	NM_016640:Hs.124165: mitochondrial ribosomal protein S30
GATCAACCCACAGAACA	84	1	Hs.82890	NM_001344:Hs.82890: defender against cell death 1
GATCAATTCAACAAGAA	84	0	REPEAT	*** WARNING >100 Genome Hits ***
GATCAGAACATGAAATG	84	1	Hs.151777	AA130523:Hs.151777: eukaryotic translation initiation factor 2, subunit 1 alpha, 35kDa
GATCAGAGCAGAACTAA	84	0	REPEAT	*** WARNING >100 Genome Hits ***
GATCAGGCCACTGCACT	84	0	REPEAT	*** WARNING >100 Genome Hits ***
GATCATGTCCTTTGCAG	84	0	REPEAT	*** WARNING >100 Genome Hits ***
GATCCCAGCTACTCAGG	84	0	REPEAT	*** WARNING >100 Genome Hits ***
GATCCGCTCTACGTGTA	84	1	Hs.368855	NM_016576:Hs.368855: guanosine monophosphate reductase 2
GATCCTCTTCTCAAAGC	84	1	Hs.75514	AA724168:Hs.75514: nucleoside phosphorylase
GATCCTGGAATGTGTGC	84	1	Hs.308777	BC017163:Hs.308777: LUC7-like 2 (S. cerevisiae)
GATCCTGTCGGTTACTA	84	1	Hs.7188	NM_017789:Hs.7188: sema domain, immunoglobulin domain (Ig), transmembrane domain (TM) and short cytoplasmic domain, (semaphorin) 4C
GATCGGCTACTCTTTTG	84	1	Hs.437173	BC047305:Hs.437173: collagen, type IV, alpha 1
GATCGGGAACCAAGCAG	84	1	Hs.20930	NM_020418:Hs.20930: poly(rC) binding protein 4
GATCGTGCCACTGCGCT	84	0	REPEAT	*** WARNING >100 Genome Hits ***
GATCGTGCTCTGGCCAT	84	4	Hs.173288	AI192221:Hs.173288: SH2 domain binding protein 1 (tetratricopeptide repeat containing)
GATCTAAAAAACTCTCA	84	3	Hs.50758	BC001557:Hs.50758: SMC4 structural maintenance of chromosomes 4-like 1 (yeast)
GATCTCTAAGGACTAAC	84	1	Hs.370688	NM_014820:Hs.370688: translocase of outer mitochondrial membrane 70 homolog A (yeast)
GATCTGTGTCGTCTGAT	84	1	Hs.396497	BC002428:Hs.396497: leucine zipper protein 1
GATCTTCTGTCCTAAAA	84	5	Hs.86154	NM_024674:Hs.86154: lin-28 homolog (C. elegans)
GATCTTTCTAGGAGGGA	84	1	Hs.370771	NM_000389:Hs.370771: cyclin-dependent kinase inhibitor 1A (p21, Cip1)
GATCAAAGCCAGTCTTA	83	1	Hs.127249	NM_007241:Hs.127249: EAP30 subunit of ELL complex
GATCAAGACGAGCCTGC	83	1	Hs.296638	BC000529:Hs.296638: growth differentiation factor 15
GATCAGGACATCCCGAT	83	5	16S rRNA	Hs mtDNA, 16S ribosomal RNA
GATCCACTGGGTGAATC	83	1	Hs.247362	NM_013974:Hs.247362: dimethylarginine dimethylaminohydrolase 2
GATCCACTTTATGAATA	83	5	Hs.40368	BX647483:Hs.40368: adaptor-related protein complex 1, sigma 2 subunit
GATCCATCCGATGGCCT	83	1	Hs.73527	AA075512:Hs.73527: casein kinase 2, beta polypeptide
GATCCCTCTGGCCCTGT	83	1	Hs.37682	NM_002889:Hs.37682: retinoic acid receptor responder (tazarotene induced) 2
GATCCGAGAAGGAAGGC	83	5	Hs.440475	BG506369:Hs.440475: succinate dehydrogenase complex, subunit A, flavoprotein (Fp)
GATCCTGTGTTTCAAAA	83	1	Hs.458291	NM_000297:Hs.458291: polycystic kidney disease 2 (autosomal dominant)
GATCCTTTGCCATAAAA	83	24	Hs.446484	AA902481:Hs.446484: casein kinase 2, alpha 1 polypeptide
GATCGGAGATGCTTTGT	83	1	Hs.227949	NM_030673:Hs.227949: SEC13-like 1 (S. cerevisiae)
GATCTCGGGGGTGTGGG	83	1	Hs.75056	NM_012458:Hs.75056: translocase of inner mitochondrial membrane 13 homolog (yeast)
GATCTGATTCGCTCCAT	83	1	Hs.9825	BC001733:Hs.9825: CGI-128 protein
GATCTGTCTCTTGGGTC	83	1	Hs.437894	BC001611:Hs.437894: bromodomain containing 7
GATCTTCTCGGCTTAGC	83	0	REPEAT	*** WARNING >100 Genome Hits ***
GATCTTCTTCTCTCTTG	83	1	Hs.289368	BC024214:Hs.289368: a disintegrin and metalloproteinase domain 19 (meltrin beta)
GATCAACTTAATTCCTT	82	1	Hs.83583	NM_005731:Hs.83583: actin related protein 2/3 complex, subunit 2, 34kDa
GATCAAGCCATCGGAGC	82	1	Hs.409200	BC003624:Hs.409200: interferon gamma receptor 2 (interferon gamma transducer 1)
GATCAATGAGGATAACC	82	13	Hs.449088	BU674683:Hs.449088: CDNA FLJ26304 fis, clone DMC07927, highly similar to 60S ribosomal protein L15
GATCACAGTGTCAGGGT	82	1	Hs.411480	NM_181575:Hs.411480: ancient ubiquitous protein 1
GATCACTCGCGGTTAGG	82	0	REPEAT	*** WARNING >100 Genome Hits ***
GATCACTGTCCCCCATC	82	1	Hs.10706	BC010664:Hs.10706: epithelial protein lost in neoplasm beta
GATCACTTAGAGAAACA	82	1	Hs.419640	NM_007262:Hs.419640: Parkinson disease (autosomal recessive, early onset) 7
GATCAGTAAACTCACAG	82	1	Hs.22151	AL834241:Hs.22151: neurolysin (metallopeptidase M3 family)
GATCAGTGCCTGGCACC	82	2	Hs.17883	AL533716:Hs.17883: protein phosphatase 1G (formerly 2C), magnesium-dependent, gamma isoform
GATCATCAAATCAAATT	82	3	Hs.443811	BM974382:Hs.443811: caldesmon 1
GATCATCACTAGCAGAT	82	1	Hs.165195	BC002992:Hs.165195: VAMP (vesicle-associated membrane protein)-associated protein A, 33kDa
GATCCAGAATCACCAAG	82	1	Hs.199625	NM_006118:Hs.199625: HS1 binding protein
GATCCCAGTGACGTGGA	82	1	Hs.77578	BC014792:Hs.77578: ubiquitin specific protease 9, X-linked (fat facets-like, Drosophila)
GATCCCCATCAAAATGC	82	1000	multiGenome	2 genome locations
GATCCCCTCCAAGGAGC	82	1	Hs.78089	AA459904:Hs.78089: ATPase, H+ transporting, lysosomal 14kDa, V1 subunit F
GATCCCGCCACTGCACC	82	4	Hs.515701	AK128357:Hs.515701: CDNA FLJ46500 fis, clone THYMU3029719, highly similar to Homo sapiens AAA-ATPase TOB3 (TOB3)
GATCCTCATTCTTTCCC	82	1	Hs.258798	NM_017615:Hs.258798: chromosome 10 open reading frame 86
GATCCTCGCAGCTTCTA	82	1	Hs.7720	BC021297:Hs.7720: dynein, cytoplasmic, heavy polypeptide 1
GATCCTTGTTTTGAGCT	82	1	Hs.6880	BC001408:Hs.6880: golgi reassembly stacking protein 2, 55kDa
GATCCTTTTATCACAAA	82	1	Hs.22891	NM_012244:Hs.22891: solute carrier family 7 (cationic amino acid transporter, y+ system), member 8
GATCGCTCTCTGGTTCC	82	1	Hs.81687	NM_002513:Hs.81687: non-metastatic cells 3, protein expressed in
GATCGGAATGCGGGGTC	82	1	Hs.401703	NM_080748:Hs.401703: chromosome 20 open reading frame 52
GATCTACCCACCTCCCC	82
GATCTCAACAAGAGCTG	82	2	Hs.355927	BX334479:Hs.355927: voltage-dependent anion channel 2
GATCTCAGAGCCTGCCC	82	1	Hs.444261	BC000716:Hs.444261: seryl-tRNA synthetase
GATCTCAGGCCAATGTG	82	14	Hs.251664	BC011786:Hs.251664: CDNA clone MGC:52263 IMAGE:4123447, complete cds
GATCTCATCAGTTCTGA	82	1	Hs.118110	NM_004335:Hs.118110: bone marrow stromal cell antigen 2
GATCTCTCTCGCCACGG	82	1	Hs.445240	NM_001996:Hs.445240: fibulin 1
GATCTGACTTTTTTCCT	82	1	Hs.200022	BC021734:Hs.200022: Clone IMAGE:5285814, mRNA
GATCTGCCTGCCTCCGC	82	0	REPEAT	*** WARNING >100 Genome Hits ***
GATCTTCATCATGGAAG	82	3	Hs.16493	NM_021224:Hs.16493: zinc finger protein 462
GATCTTTCTTTCCAAAA	82	1	Hs.98998	AI369788:Hs.98998: tenascin C (hexabrachion)
GATCTTTGAAGATATCC	82	1	Hs.500798	NM_016476:Hs.500798: APC11 anaphase promoting complex subunit 11 homolog (yeast)
GATCAAAACACAAGGGA	81	1	Hs.317659	BC032846:Hs.317659: developmental pluripotency associated 4
GATCAACATTCCAGGGT	81	1	Hs.75216	NM_002840:Hs.75216: protein tyrosine phosphatase, receptor type, F
GATCAAGGGACGGCTGG	81	4	Hs.406300	CF123485:Hs.406300: ribosomal protein L23
GATCAAGTTAGGATGCT	81	3	Hs.287672	BC024324:Hs.287672: trinucleotide repeat containing 6
GATCAATGAGACAGAAA	81	0	REPEAT	*** WARNING >100 Genome Hits ***
GATCACAGTGTCAGAGA	81	1	Hs.75069	BC008066:Hs.75069: serine hydroxymethyltransferase 2 (mitochondrial)
GATCACGGGAATGCTGC	81	1	Hs.169900	BC029969:Hs.169900: poly(A) binding protein, cytoplasmic 4 (inducible form)
GATCAGGGCACATAAGT	81	1	Hs.32163	NM_015368:Hs.32163: pannexin 1
GATCATCTATAAAGGCC	81	2	Hs.356223	BE784291:Hs.356223: chromosome 12 open reading frame 14
GATCCAAAACAATGACA	81	4	Hs.76122	AA082163:Hs.76122: splicing factor, arginine/serine-rich 4
GATCCAGACCCACATCT	81	4	Hs.278635	AI565516:Hs.278635: HDCMA18P protein
GATCCAGACTATAATCC	81	1	Hs.22679	BC012534:Hs.22679: RWD domain containing 1
GATCCCAATGCTGTGAC	81	3	Hs.144700	NM_004429:Hs.144700: ephrin-B1
GATCCCTGTGTGCGCGC	81	3	Hs.169488	BC051795:Hs.169488: dentatorubral-pallidoluysian atrophy (atrophin-1)
GATCCGAGGGGTCCTGA	81	1	Hs.411456	NM_017722:Hs.411456: hypothetical protein FLJ20244
GATCCGAGTTCCTCACC	81	1	Hs.90693	NM_173680:Hs.90693: replication initiator 1
GATCCTCCTCCTCTTCC	81	3	Hs.250113	BF507376:Hs.250113: thyroid hormone receptor associated protein 3
GATCCTGCGGGCTGTCA	81	1	Hs.301348	BM993684:Hs.301348: ems1 sequence (mammary tumor and squamous cell carcinoma-associated (p80/85 src substrate)
GATCCTGGGGTAGCCCA	81	4	Hs.170133	BC021981:Hs.170133: forkhead box O1A (rhabdomyosarcoma)
GATCCTTGTTCTGAAGT	81	1	Hs.133523	NM_024545:Hs.133523: mSin3A-associated protein 130
GATCGAAGGCGGTGCCC	81	1	Hs.354056	NM_000941:Hs.354056: P450 (cytochrome) oxidoreductase
GATCGAATCCAGGCCCT	81	1	Hs.278362	BC001754:Hs.278362: male-enhanced antigen
GATCGAGCCCAGCGTCA	81	1	Hs.75864	BC017263:Hs.75864: lectin, mannose-binding 2
GATCGCCGATTTCGGTC	81	1	Hs.147097	BC011694:Hs.147097: H2A histone family, member X
GATCTACCACAACCCCA	81	1	Hs.403914	BC026019:Hs.403914: vasodilator-stimulated phosphoprotein
GATCTATACAACCATCA	81	1	Hs.445109	BC003090:Hs.445109: COP9 constitutive photomorphogenic homolog subunit 8 (Arabidopsis)
GATCTCAGGCTGAGCAA	81	1	Hs.433402	BC000991:Hs.433402: craniofacial development protein 1
GATCTCCGTAAACACAT	81	1	Hs.374503	AA173584:Hs.374503: mortality factor 4 like 1
GATCTCCTTCTTGGAAG	81	12	Hs.397609	BE379051:Hs.397609: ribosomal protein S16
GATCTCGGATGACCAGA	81
GATCTGAAAACCCAGTG	81	1	Hs.182217	NM_003850:Hs.182217: succinate-CoA ligase, ADP-forming, beta subunit
GATCTGAACCTCCAATT	81	3	Hs.188553	AF116625:Hs.188553: retinoblastoma binding protein 6
GATCTGACTCAAGACTG	81	1	Hs.441028	AI417778:Hs.441028: ubiquitin specific protease 47
GATCTGGGCTTCATGAG	81	1	Hs.55044	BC038457:Hs.55044: DKFZP586H2123 protein
GATCTGTTCAGTGTCAC	81	4	Hs.279920	BC001359:Hs.279920: tyrosine 3-monooxygenase/tryptophan 5-monooxygenase activation protein, beta polypeptide
GATCTTAAGATGGCCGA	81	1	Hs.7243	BC029660:Hs.7243: ubiquitin specific protease 24
GATCTTGCCACATCTGG	81	13	Hs.79474	BM463109:Hs.79474: tyrosine 3-monooxygenase/tryptophan 5-monooxygenase activation protein, epsilon polypeptide
GATCTTGTTTACCTTTG	81	1	Hs.412961	AA744964:Hs.412961: hypothetical protein LOC124411
GATCAATCGACTTGCCT	80	4	Hs.211473	BC004485:Hs.211473: CGI-146 protein
GATCACTCGAGTTTGTT	80	2	Hs.111867	NM_030379:Hs.111867: GLI-Kruppel family member GLI2
GATCAGTATCTCAACAT	80	1	Hs.103106	NM_021177:Hs.103106: LSM2 homolog, U6 small nuclear RNA associated (S. cerevisiae)
GATCAGTGTAGCTTTGA	80	1	Hs.90527	NM_014167:Hs.90527: HSPC128 protein
GATCATGCTGCTGCACT	80	0	REPEAT	*** WARNING >100 Genome Hits ***
GATCATGGGACCCTCTC	80	1	Hs.2554	NM_003032:Hs.2554: sialyltransferase 1 (beta-galactoside alpha-2,6-sialyltransferase)
GATCATGTAGAGAGCCA	80	6	Hs.40154	NM_004973:Hs.40154: Jumonji, AT rich interactive domain 2
GATCATTTGCAATGGAA	80	1	Hs.434367	NM_003330:Hs.434367: thioredoxin reductase 1
GATCCAAGAGGAAGAAT	80	1	Hs.146602	BC001390:Hs.146602: low molecular mass ubiquinone-binding protein (9.5kD)
GATCCAGTATCTTCCTC	80	1	Hs.172813	BC050521:Hs.172813: Rho guanine nucleotide exchange factor (GEF) 7
GATCCCATTTTCTCACT	80	1	Hs.528641	BC017305:Hs.528641: sirtuin (silent mating type information regulation 2 homolog) 7 (S. cerevisiae)
GATCCCCCCACCCACGA	80	4	Hs.400460	AF100774:Hs.400460: calcium channel, voltage-dependent, P/Q type, alpha 1A subunit
GATCCGAAGAGGAAGGG	80	2	Hs.239894	BF761113:Hs.239894: hypothetical protein MGC2803
GATCCTATGATTGACAA	80	1	Hs.367854	NM_006109:Hs.367854: SKB1 homolog (S. pombe)
GATCCTCAACTGCCAAA	80	1	Hs.292570	BC003123:Hs.292570: chromosome 9 open reading frame 112
GATCCTCACTCAACGAA	80	1	Hs.214646	BI492157:Hs.214646: solute carrier family 35, member E2
GATCCTCTCTCCCAGGG	80	1	Hs.432623	AY007129:Hs.432623: diaphanous homolog 1 (Drosophila)
GATCCTGCACTCTAACA	80	1	Hs.436657	BC010514:Hs.436657: clusterin (complement lysis inhibitor, SP-40,40, sulfated glycoprotein 2, testosterone-repressed prostate message 2, apolipoprotein J)
GATCCTGTTGAAGGTTA	80	1	Hs.413671	NM_022495:Hs.413671: chromosome 14 open reading frame 135
GATCGCTCTCAACTAAC	80	1	Hs.429961	NM_018475:Hs.429961: TPA regulated locus
GATCGTGCTACTACTGC	80	2	Hs.28707	NM_007107:Hs.28707: signal sequence receptor, gamma (translocon-associated protein gamma)
GATCTACAAAACAGATA	80	1	Hs.108332	BC019052:Hs.108332: ubiquitin-conjugating enzyme E2D 2 (UBC4/5 homolog, yeast)
GATCTACATCTACCCAG	80	1	Hs.26058	BC012829:Hs.26058: hypothetical protein FLJ21156
GATCTATGGTTGACTAA	80	1	Hs.355697	NM_005271:Hs.355697: glutamate dehydrogenase 1
GATCTCAAATCAGTAAC	80	1000	multiGenome	17 genome locations
GATCTGGTAGAGGTACC	80	1	Hs.512852	NM_004922:Hs.512852: SEC24 related gene family, member C (S. cerevisiae)
GATCTGTACCACACCTT	80	1	Hs.9234	BQ227670:Hs.9234: seven transmembrane domain protein
GATCTGTGGTGGCAATG	80	2	Hs.75510	AL576782:Hs.75510: annexin A11
GATCTTCAGCATGTGCG	80	1	Hs.108969	NM_016145:Hs.108969: PTD008 protein
GATCTTGGCTGGGTGCG	80	3	Hs.154299	NM_005242:Hs.154299: coagulation factor II (thrombin) receptor-like 1
GATCAACATTTTCAAAT	79	1	Hs.1578	BC008718:Hs.1578: baculoviral IAP repeat-containing 5 (survivin)
GATCAAGAGAAAGGTCC	79	3	Hs.342307	BC007757:Hs.342307: hypothetical protein FLJ10330
GATCACCTGAGCTGCCT	79	1	Hs.440835	NM_004630:Hs.440835: splicing factor 1
GATCACTTCTGAATAAG	79	1	Hs.81634	NM_001688:Hs.81634: ATP synthase, H+ transporting, mitochondrial F0 complex, subunit b, isoform 1
GATCATGGGAGGGAGCT	79	1	Hs.89839	AA843803:Hs.89839: EphA1
GATCATTTCTTTGATGT	79	1	Hs.303676	NM_012297:Hs.303676: Ras-GTPase activating protein SH3 domain-binding protein 2
GATCCAAACTTCTACAG	79	1	Hs.349119	BC008509:Hs.349119: CGI-90 protein
GATCCACTTTGGACCAC	79	4	Hs.173904	AF085904:Hs.173904: Full length insert cDNA clone YQ51D06
GATCCAGAAATTGTGAA	79	1	Hs.437320	NM_030798:Hs.437320: Williams-Beuren syndrome chromosome region 16
GATCCAGGACCCCATCA	79	1	Hs.386465	NM_006387:Hs.386465: calcium homeostasis endoplasmic reticulum protein
GATCCCCCTCCCCTGCC	79	1	Hs.11806	NM_001360:Hs.11806: 7-dehydrocholesterol reductase
GATCCCTGCTTCATAGA	79	1	Hs.415534	NM_016410:Hs.415534: chromosome 9 open reading frame 83
GATCCTAATGAGAAGAG	79	1	Hs.199179	AK025462:Hs.199179: RAN binding protein 2
GATCCTGGGAAACAAAT	79	1	Hs.17631	BC035962:Hs.17631: hypothetical protein DKFZp434E2135
GATCCTTGGAAGAAAGT	79	3	Hs.318517	BC058894:Hs.318517: transcription factor 7-like 1 (T-cell specific, HMG-box)
GATCCTTTTTCCTTCAG	79	1	Hs.438072	AK025737:Hs.438072: unc-84 homolog A (C. elegans)
GATCGGGAGAGGGAGGA	79	1	Hs.12956	BC035653:Hs.12956: Tax interaction protein 1
GATCTAAGAAGTTGTGA	79	1	Hs.134093	NM_014884:Hs.134093: splicing factor, arginine/serine-rich 14
GATCTCAGCTACGTGGG	79	1	Hs.372741	BU617553:Hs.372741: karyopherin alpha 6 (importin alpha 7)
GATCTCGCCATTGCACT	79	0	REPEAT	*** WARNING >100 Genome Hits ***
GATCTGCGGCCCATCTA	79	1	Hs.376933	NM_000858:Hs.376933: guanylate kinase 1
GATCTGCTTCCCACTGT	79	1	Hs.355816	NM_005730:Hs.355816: CTD (carboxy-terminal domain, RNA polymerase II, polypeptide A) small phosphatase 2
GATCTGGCCCCCGTGCG	79	3	Hs.521331	X03795:Hs.521331: platelet-derived growth factor alpha polypeptide
GATCTGTTGAATATTTG	79	1	Hs.434433	NM_002078:Hs.434433: golgi autoantigen, golgin subfamily a, 4
GATCTTATTCAGCGCTG	79	1	Hs.436549	BC031292:Hs.436549: SEC31-like 1 (S. cerevisiae)
GATCTTCTGCAGGACAA	79	1	Hs.291623	BC017488:Hs.291623: thousand and one amino acid protein kinase
GATCTTTAGTCCGAGTA	79	2	Hs.370152	BF033427:Hs.370152: WW domain containing adaptor with coiled-coil
GATCTTTGTTCAGCCAA	79	1	Hs.324178	AA832463:Hs.324178: mitogen-activated protein kinase associated protein 1
GATCAAAAGGACAAGAA	78	1	Hs.411098	BC012566:Hs.411098: nucleophosmin (nucleolar phosphoprotein B23, numatrin)
GATCACTACTCAACGTT	78	1	Hs.19114	BC007608:Hs.19114: high-mobility group box 3
GATCAGCTGTTGGATGT	78	1	Hs.82933	NM_020141:Hs.82933: protein x 013
GATCAGCTTTGAAAGGA	78	1	Hs.367811	NM_007271:Hs.367811: serine/threonine kinase 38
GATCAGTTGAGCCCAGG	78	0	REPEAT	*** WARNING >100 Genome Hits ***
GATCATGCCTACTGCAC	78	2	Hs.225641	AK023233:Hs.225641: hypothetical protein FLJ13171
GATCCAACAATTCTACT	78	23	Hs.492000	CD173198:Hs.492000: Transcribed sequences
GATCCACCTGCCTTTGT	78	14	Hs.445628	BQ416748:Hs.445628: Transcribed sequence with weak similarity to protein ref:NP_071385.1 (H.sapiens) hypothetical protein FLJ20958 [Homo sapiens]
GATCCAGAACACTTAAA	78	1000	chr14	chr14:87407688-87407672
GATCCCAAAAGCAGCAA	78	1000	multiGenome	23 genome locations
GATCCCACCAGCCAGCC	78	1000	multiGenome	2 genome locations
GATCCCACTGGAGCAGG	78	2	Hs.348276	BM563931:Hs.348276: RNA binding motif protein 10
GATCCCATTTGTCAATT	78	0	REPEAT	*** WARNING >100 Genome Hits ***
GATCCCCGAGGAGTCCC	78	1	Hs.153768	NM_004704:Hs.153768: RNA, U3 small nucleolar interacting protein 2
GATCCCTCCCCTCAGTG	78	1	Hs.454832	BC017972:Hs.454832: CDNA FLJ42565 fis, clone BRACE3007472
GATCCGACTCTATGACA	78	1	Hs.273307	BC013308:Hs.273307: signal recognition particle 68kDa
GATCCTCCTGCCTCACC	78	0	REPEAT	*** WARNING >100 Genome Hits ***
GATCCTGCCCTGCTCTC	78	1	Hs.74564	BC000341:Hs.74564: signal sequence receptor, beta (translocon-associated protein beta)
GATCCTGGACTGGGTAC	78	1	Hs.8372	AA134977:Hs.8372: ubiquinol-cytochrome c reductase (6.4kD) subunit
GATCCTGTCACGAACAC	78	4	Hs.250895	AA570261:Hs.250895: ribosomal protein L34
GATCCTTTCCTACCCAA	78	1	Hs.236774	NM_006353:Hs.236774: high mobility group nucleosomal binding domain 4
GATCCTTTTGTTGCTGA	78	2	Hs.4747	AL562245:Hs.4747: dyskeratosis congenita 1, dyskerin
GATCGTGTGGCTTCCAA	78	1	Hs.203910	NM_003021:Hs.203910: small glutamine-rich tetratricopeptide repeat (TPR)-containing, alpha
GATCGTGTTTATGGTGA	78	1	Hs.5085	BC007073:Hs.5085: dolichyl-phosphate mannosyltransferase polypeptide 1, catalytic subunit
GATCTACAGCTCCTGGA	78	1	Hs.114412	BC001156:Hs.114412: thioredoxin-like, 32kDa
GATCTAGAGGAGGATTG	78	1	Hs.438726	BM690988:Hs.438726: heterogeneous nuclear ribonucleoprotein D (AU-rich element RNA binding protein 1, 37kDa)
GATCTAGATGACTTGAT	78
GATCTAGTCTTTACTTT	78	1	Hs.428779	AF131838:Hs.428779: AAAP6077
GATCTCAGACTTCGCCA	78	1	Hs.437575	NM_021138:Hs.437575: TNF receptor-associated factor 2
GATCTCCAGGTTATCCG	78	1	Hs.63405	NM_138471:Hs.63405: hypothetical protein BC007540
GATCTCTTTTCCTGTCT	78	1	Hs.8179	BC035483:Hs.8179: hypothetical protein, clone 2746033
GATCTGAAGAAGCTGAA	78	1	Hs.13467	NM_032016:Hs.13467: STARD3 N-terminal like
GATCTGAATCTGCCGGG	78	1	Hs.375001	NM_006289:Hs.375001: talin 1
GATCTTAGCTTTGATAA	78	2	Hs.445890	BE567185:Hs.445890: HSPC163 protein
GATCTTATTCAGTCTGC	78	1	Hs.28707	BQ448006:Hs.28707: signal sequence receptor, gamma (translocon-associated protein gamma)
GATCTTTGGAGCCAAAA	78	3	Hs.119503	BC029265:Hs.119503: eukaryotic translation initiation factor 3, subunit 6 interacting protein
GATCTTTGGGGCCGTAG	78	1	Hs.304134	NM_001751:Hs.304134: cysteinyl-tRNA synthetase
GATCAAACCTTTCTGGC	77	1	Hs.334851	BC007367:Hs.334851: LIM and SH3 protein 1
GATCAAGCTACACATCA	77	1	Hs.282410	BC000454:Hs.282410: calmodulin 1 (phosphorylase kinase, delta)
GATCACAAGGTCGGGAG	77	0	REPEAT	*** WARNING >100 Genome Hits ***
[truncated: 20,137 more rows]
