# Supplementary material for: MPSS profiling of human embryonic stem cells
Source: BMC Dev Biol. 2004 Aug 10;4:10. doi: 10.1186/1471-213X-4-10 (PMC514702; doi:10.1186/1471-213X-4-10)
Supplement: Additional File 4 — table containing data for 8679 unigene clusters, 11 mitochondrial genes, and including 1991 signatures that did not map to unigene but uniquely matched genomic sequences (potential novel transcripts). [file 1471-213X-4-10-S4.xls]

## Sheet: HuES17_onetpmHs169hg16
Accession	gene	HuES_TPM	sumClass	description	locusId	chr
COX2	COX2	31614		Hs mtDNA, cytochrome c oxidase subunit II
COX1	COX1	30716		Hs mtDNA, cytochrome c oxidase subunit I
Hs.439552	EEF1A1	21634	1-3,22,23	eukaryotic translation elongation factor 1 alpha 1	1915;389411	6q14.1
ND6	ND6	14085		Hs mtDNA, NADH dehydrogenase subunit 6
Hs.459927	PTMA	10589	1-3,22,23	prothymosin, alpha (gene sequence 28)	5757;51685	2q35-q36
ND1	ND1	10099		Hs mtDNA, NADH dehydrogenase subunit 1
Hs.406300	RPL23	9705	1-3,22,23	ribosomal protein L23	9349	17q
Hs.410817	RPL13	9240	1-3,22,23	ribosomal protein L13	6137	16q24.3
Hs.498569	RPS2	7809	1-3,22,23	ribosomal protein S2	6187	16p13.3
ND4	ND4	7797		Hs mtDNA, NADH dehydrogenase subunit 4
Hs.449070	RPL13A	7612	1-3,22,23	ribosomal protein L13a	23521;283340	19q13.3
Hs.14376	ACTG1	7150	1-3,22,23	actin, gamma 1	71	17q25
Hs.426930	ACTB	6608	1-3,22,23	actin, beta	60;71	7p15-p12
Hs.356572	RPS3A	6423	1-3,22,23	ribosomal protein S3A	6189;145767	4q31.2-q31.3
CYTB	CYTB	6148		Hs mtDNA, cytochrome b
Hs.374553	LAMR1	6135	1-3,22,23	laminin receptor 1 (ribosomal protein SA, 67kDa)	3921	3p21.3
16S rRNA	16S rRNA	6108		Hs mtDNA, 16S ribosomal RNA
Hs.75968	TMSB4X	6044	1-3,22,23	thymosin, beta 4, X-linked	7114	Xq21.3-q22
Hs.381219	RPL15	5556	1-3,22,23	ribosomal protein L15	6138	3p24.1
Hs.437594	RPLP2	5495	1-3,22,23	ribosomal protein, large P2	6181	11p15.5-p15.4
ATP6	ATP6	5383		Hs mtDNA, ATP synthase F0 subunit 6
Hs.186350	RPL4	5269	1-3,22,23	ribosomal protein L4	6124	15q22
Hs.74497	NSEP1	5088	1-3,22,23	nuclease sensitive element binding protein 1	4904	1p34
Hs.406682	RPL26	4971	1-3,22,23	ribosomal protein L26	6154	17p13
Hs.446579	HSPCA	4892	1-3,22,23	heat shock 90kDa protein 1, alpha	3320	14q32.33
Hs.443796	RPLP0	4656	1-3,22,23	ribosomal protein, large, P0	6175	12q24.2
12S rRNA	12S rRNA	4548		Hs mtDNA, 12S ribosomal RNA
Hs.448738	FTH1	4544	1-3,22,23	ferritin, heavy polypeptide 1	2495	11q13
Hs.434102	HMGB1	4529	1-3,22,23	high-mobility group box 1	3146	13q12
Hs.275865	B3GALT4	4522	1-3,22,23	UDP-Gal:betaGlcNAc beta 1,3-galactosyltransferase, polypeptide 4	8705;6222	6p21.3
Hs.425274	RPL41	4444	1-3,22,23	ribosomal protein L41	6171	12q13
Hs.433701	RPL37A	4404	1-3,22,23	ribosomal protein L37a	6168	2q35
Hs.387576	RPS3	4369	1-3,22,23	ribosomal protein S3	6188;6079;114599	11q13.3-q13.5
Hs.469653	RPL5	4347	1-3,22,23	ribosomal protein L5	6125	1p22.1
Hs.512675	RPS8	4340	1-3,22,23	ribosomal protein S8	6202;94161	1p34.1-p32
Hs.311640	RPS27A	4151	1-3,22,23	ribosomal protein S27a	6233	2p16
Hs.539	RPS29	4084	1-3,22,23	ribosomal protein S29	6235	14q
Hs.356721	HNRPA1	3980	1-3,22,23	heterogeneous nuclear ribonucleoprotein A1	3178;388275;284387	12q13.1
Hs.433427	RPS17	3970	1-3,22,23	ribosomal protein S17	6218	15q
Hs.387804	PABPC1	3928	1-3,22,23	poly(A) binding protein, cytoplasmic 1	26986	8q22.2-q23
Hs.356502	RPLP1	3797	1-3,22,23	ribosomal protein, large, P1	6176	15q22
Hs.74335	HSPCB	3793	1-3,22,23	heat shock 90kDa protein 1, beta	3326;347734	6p12
Hs.528668	RPL6	3745	1-3,22,23	ribosomal protein L6	6128	12q24.1
Hs.169476	GAPD	3725	1-3,22,23	glyceraldehyde-3-phosphate dehydrogenase	2597	12p13
Hs.181307	H3F3A	3711	1-3,22,23	H3 histone, family 3A	3020	1q41
Hs.172928	COL1A1	3567	1-3,22,23	collagen, type I, alpha 1	1277	17q21.3-q22.1
Hs.170473	PLEK2	3453	4	pleckstrin 2	26499	14q24.1
Hs.418138	FN1	3273	1-3,22,23	fibronectin 1	2335	2q34
Hs.374588	RPL17	3224	1-3,22,23	ribosomal protein L17	6139	18q21
Hs.411098	NPM1	3207	1-3,22,23	nucleophosmin (nucleolar phosphoprotein B23, numatrin)	4869	5q35
Hs.356794	RPS24	3183	1-3,22,23	ribosomal protein S24	6229;399785	10q22-q23
Hs.178551	RPL8	3032	1-3,22,23	ribosomal protein L8	6132	8q24.3
Hs.326249	RPL22	2801	1-3,22,23	ribosomal protein L22	6146	1p36.3-p36.2
Hs.412370	RPL9	2786	1-3,22,23	ribosomal protein L9	6133;388147	4p13
Hs.356729	OK/SW-cl.56	2702	1-3,22,23	beta 5-tubulin	203068	6p21.32
Hs.401929	RPL10	2694	1-3,22,23	ribosomal protein L10	6134;26778	Xq28
Hs.370504	RPS15A	2669	1-3,22,23	ribosomal protein S15a	6210;1038	16p
Hs.446522	RPL14	2632	1-3,22,23	ribosomal protein L14	9045	3p22-p21.2
Hs.356371	RPL28	2561	1-3,22,23	ribosomal protein L28	6158	19q13.4
Hs.157307	GNAS	2535	1-3,22,23	GNAS complex locus	2778	20q13.2-q13.3
Hs.425808	CALM2	2483	1-3,22,23	calmodulin 2 (phosphorylase kinase, delta)	805	2p21
Hs.8102	RPS20	2478	1-3,22,23	ribosomal protein S20	6224	8q12
Hs.388664	RPL11	2411	1-3,22,23	ribosomal protein L11	6135	1p36.1-p35
Hs.433670	FTL	2369	1-3,22,23	ferritin, light polypeptide	2512	19q13.3-q13.4
Hs.265174	RPL32	2356	1-3,22,23	ribosomal protein L32	6161	3p25-p24
Hs.381123	RPL21	2302	1-3,22,23	ribosomal protein L21	6144	13q12.2
Hs.446608	K-ALPHA-1	2263	1-3,22,23	tubulin, alpha, ubiquitous	10376	12q13.12
Hs.119598	RPL3	2241	1-3,22,23	ribosomal protein L3	6122	22q13
ND3	ND3	2177		Hs mtDNA, NADH dehydrogenase subunit 3
Hs.419776	NAP1L1	2154	1-3,22,23	nucleosome assembly protein 1-like 1	4673	12q21.1
Hs.433529	RPS11	2074	1-3,22,23	ribosomal protein S11	6205	19q13.3
Hs.409140	ATP5O	2065	1-3,22,23	ATP synthase, H+ transporting, mitochondrial F1 complex, O subunit (oligomycin sensitivity conferring protein)	539	21q22.1-q22.2
Hs.356331	PPIA	2012	1-3,22,23	peptidylprolyl isomerase A (cyclophilin A)	5478;388817	7p13-p11.2
Hs.448396	RPL10A	1927	1-3,22,23	ribosomal protein L10a	4736	6p21.3-p21.2
Hs.421257	RPL7	1923	1-3,22,23	ribosomal protein L7	6129	8q13.3
Hs.278635	HDCMA18P	1849	1-3,22,23	HDCMA18P protein	51574	4q26
Hs.356342	RPL27A	1835	1-3,22,23	ribosomal protein L27a	6157;6764	11p15
Hs.79037	HSPD1	1815	1-3,22,23	heat shock 60kDa protein 1 (chaperonin)	3329	2q33.1
Hs.400295	RPL30	1752	1-3,22,23	ribosomal protein L30	6156	8q22
Hs.381184	RPS19	1750	1-3,22,23	ribosomal protein S19	6223	19q13.2
Hs.86154	LIN28	1692	1-3,22,23	lin-28 homolog (C. elegans)	79727	1p35.3
Hs.75309	EEF2	1630	1-3,22,23	eukaryotic translation elongation factor 2	1938	19pter-q12
Hs.57301	HMGA1	1618	1-3,22,23	high mobility group AT-hook 1	3159	6p21
Hs.153177	RPS28	1606	1-3,22,23	ribosomal protein S28	6234	19p13.2
GATCTCTTATACTAGTT		1549	1000	chr1:164145190-164145174		chr1
Hs.444012	RPS7	1522	1-3,22,23	ribosomal protein S7	6201	2p25
Hs.192374	TRA1	1493	1-3,22,23	tumor rejection antigen (gp96) 1	7184	12q24.2-q24.3
Hs.380953	RPL38	1470	1-3,22,23	ribosomal protein L38	6169	17q23-q25
Hs.356190	UBB	1461	1-3,22,23	ubiquitin B	7314	17p12-p11.2
Hs.356427	PAI-RBP1	1456	1-3,22,23	PAI-1 mRNA-binding protein	26135	1p31-p22
Hs.510265	NUCKS	1434	1-3,22,23	nuclear ubiquitous casein kinase and cyclin-dependent kinase substrate	64710	1q32.1
Hs.355957	RPS26	1398	1-3,22,23	ribosomal protein S26	6231;286513	12q13
Hs.374596	TPT1	1371	1-3,22,23	tumor protein, translationally-controlled 1	7178	13q12-q14
Hs.250895	RPL34	1345	1-3,22,23	ribosomal protein L34	6164	4q25
Hs.406510	ATP5B	1344	1-3,22,23	ATP synthase, H+ transporting, mitochondrial F1 complex, beta polypeptide	506	12p13-qter
Hs.296398	LAPTM4B	1326	1-3,22,23	lysosomal associated protein transmembrane 4 beta	55353	8q22.1
Hs.436687	SET	1323	1-3,22,23	SET translocation (myeloid leukemia-associated)	6418	9q34
Hs.10842	RAN	1287	1-3,22,23	RAN, member RAS oncogene family	5901	12q24.3
Hs.184582	RPL24	1279	1-3,22,23	ribosomal protein L24	6152	3q12
Hs.411509	GSTP1	1279	1-3,22,23	glutathione S-transferase pi	2950	11q13
Hs.397609	RPS16	1259	1-3,22,23	ribosomal protein S16	6217	19q13.1
Hs.359763		1241	1-3,22,23	Transcribed sequence with moderate similarity to protein sp:P18124 (H.sapiens) RL7_HUMAN 60S ribosomal protein L7
Hs.182825	RPL35	1233	1-3,22,23	ribosomal protein L35	11224	9q34.1
Hs.139876	RPS9	1229	1-3,22,23	ribosomal protein S9	6203	19q13.4
Hs.419463	RPL23A	1227	1-3,22,23	ribosomal protein L23a	6147	17q11
GATCTGCCCACCTCCCT		1176	1000	chr8:14681606-14681590		chr8
Hs.187199	PRO1073	1136	1-3,22,23	PRO1073 protein	29005	11cen-q12.3
Hs.180909	PRDX1	1111	1-3,22,23	peroxiredoxin 1	5052	1p34.1
Hs.135693	FLJ10884	1097	1-3,22,23	hypothetical protein FLJ10884	54596	1p32.1
Hs.446427	OAZ1	1095	1-3,22,23	ornithine decarboxylase antizyme 1	4946	19p13.3
Hs.180414	HSPA8	1089	1-3,22,23	heat shock 70kDa protein 8	3312	11q24.1
Hs.5662	GNB2L1	1089	1-3,22,23	guanine nucleotide binding protein (G protein), beta polypeptide 2-like 1	10399	5q35.3
Hs.256184	EEF1G	1088	1-3,22,23	eukaryotic translation elongation factor 1 gamma	1937	11q12.3
Hs.251673	DNMT3B	1080	1-3,22,23	DNA (cytosine-5-)-methyltransferase 3 beta	1789	20q11.2
Hs.129673	EIF4A1	1070	1-3,22,23	eukaryotic translation initiation factor 4A, isoform 1	1973	17p13
Hs.337307	RPS27	1062	1-3,22,23	ribosomal protein S27 (metallopanstimulin 1)	6232	1q21
Hs.117176	PABPN1	1050	1-3,22,23	poly(A) binding protein, nuclear 1	8106	14q11.2-q13
Hs.5308	UBA52	1046	1-3,22,23	ubiquitin A-52 residue ribosomal protein fusion product 1	7311	19p13.1-p12
Hs.446628	RPS4X	1017	1-3,22,23	ribosomal protein S4, X-linked	6191	Xq13.1
Hs.415997	COL6A1	1008	1-3,22,23	collagen, type VI, alpha 1	1291	21q22.3
Hs.118064		996	1-3,22,23	CDNA clone IMAGE:4099512, partial cds
Hs.75231	SLC16A1	991	1-3,22,23	solute carrier family 16 (monocarboxylic acid transporters), member 1	6566	1p12
Hs.434953	HMGB2	989	1-3,22,23	high-mobility group box 2	3148	4q31
Hs.408054	RPL12	968	1-3,22,23	ribosomal protein L12	6136	9q34
Hs.247902	CLDN6	967	1-3,22,23	claudin 6	9074	16p13.3
Hs.378103	RPS5	958	1-3,22,23	ribosomal protein S5	6193	19q13.4
Hs.183704	UBC	920	1-3,22,23	ubiquitin C	7316	12q24.3
Hs.170622	CFL1	903	1-3,22,23	cofilin 1 (non-muscle)	1072	11q13
Hs.436657	CLU	903	1-3,22,23	clusterin (complement lysis inhibitor, SP-40,40, sulfated glycoprotein 2, testosterone-repressed prostate message 2, apolipoprotein J)	1191	8p21-p12
Hs.76719	LSM4	890	1-3,22,23	LSM4 homolog, U6 small nuclear RNA associated (S. cerevisiae)	25804	19p13.11
Hs.309316	SSB	874	1-3,22,23	Sjogren syndrome antigen B (autoantigen La)	6741	2q31.1
Hs.446430	hnRNPA3	866	1-3,22,23	heterogeneous nuclear ribonucleoprotein A3	220988	2q31.2
Hs.91142	KHSRP	848	1-3,22,23	KH-type splicing regulatory protein (FUSE binding protein 2)	8570	19p13.3
Hs.69855	D1S155E	832	1-3,22,23	NRAS-related gene	7812	1p22
Hs.172550	PTBP1	828	1-3,22,23	polypyrimidine tract binding protein 1	5725	19p13.3
Hs.406283		812	1-3,22,23	MRNA expressed only in placental villi, clone SMAP83.
Hs.511743	TUBB4	809	1-3,22,23	tubulin, beta, 4	10381	16q24.3
Hs.442707	TERF1	802	1-3,22,23	telomeric repeat binding factor (NIMA-interacting) 1	7013	8q13
Hs.249184	POU5F1	791	1-3,22,23	POU domain, class 5, transcription factor 1	5460	6p21.31
Hs.458414	IFITM1	788	1-3,22,23	interferon induced transmembrane protein 1 (9-27)	8519	11p15.5
Hs.449190		774	1-3,22,23	Similar to template acyivating factor-I alpha (LOC389168), mRNA	389168	3q25.31
Hs.433615	TUBB2	768	1-3,22,23	tubulin, beta, 2	10383
Hs.387208	FAU	763	1-3,22,23	Finkel-Biskis-Reilly murine sarcoma virus (FBR-MuSV) ubiquitously expressed (fox derived); ribosomal protein S30	2197	11q13
Hs.430207	RPL29	763	1-3,22,23	ribosomal protein L29	6159	3p21.3-p21.2
Hs.522709		752	1-3,22,23	CDNA FLJ43298 fis, clone NCRRP1000129
Hs.443012	SEMA6A	742	1-3,22,23	sema domain, transmembrane domain (TM), and cytoplasmic domain, (semaphorin) 6A	57556	5q23.1
Hs.198281	PKM2	739	1-3,22,23	pyruvate kinase, muscle	5315;400388	15q22
Hs.79172	SLC25A5	737	1-3,22,23	solute carrier family 25 (mitochondrial carrier; adenine nucleotide translocator), member 5	292	Xq24-q26
Hs.433455	ENO1	733	1-3,22,23	enolase 1, (alpha)	2023;400733	1p36.3-p36.2
Hs.180394	SRP14	729	1-3,22,23	signal recognition particle 14kDa (homologous Alu RNA binding protein)	6727	15q22
Hs.369110	CCNI	729	1-3,22,23	cyclin I	10983	4q21.22
Hs.256697	HINT1	721	1-3,22,23	histidine triad nucleotide binding protein 1	3094	5q31.2
Hs.103042	MAP1B	719	1-3,22,23	microtubule-associated protein 1B	4131	5q13
Hs.386834	YWHAZ	713	1-3,22,23	tyrosine 3-monooxygenase/tryptophan 5-monooxygenase activation protein, zeta polypeptide	7534	8q23.1
Hs.310769	HSPA5	712	1-3,22,23	heat shock 70kDa protein 5 (glucose-regulated protein, 78kDa)	3309	9q33-q34.1
Hs.427152	HDLBP	703	1-3,22,23	high density lipoprotein binding protein (vigilin)	3069;55498	2q37
Hs.408073	RPS6	693	1-3,22,23	ribosomal protein S6	6194	9p21
Hs.112318	TOMM7	681	1-3,22,23	translocase of outer mitochondrial membrane 7 homolog (yeast)	54543	7p15.3
Hs.414993	C6orf111	681	1-3,22,23	chromosome 6 open reading frame 111	25957	6q16.3
Hs.333786	PSMA2	673	1-3,22,23	proteasome (prosome, macropain) subunit, alpha type, 2	5683	7p13
Hs.748	FGFR1	673	1-3,22,23	fibroblast growth factor receptor 1 (fms-related tyrosine kinase 2, Pfeiffer syndrome)	2260	8p11.2-p11.1
Hs.353170	CALR	667	1-3,22,23	calreticulin	811	19p13.3-p13.2
Hs.446574	TMSB10	666	1-3,22,23	thymosin, beta 10	9168	2p11.2
Hs.119192	H2AFZ	664	1-3,22,23	H2A histone family, member Z	3015	4q24
Hs.389559	EIF3S10	663	1-3,22,23	eukaryotic translation initiation factor 3, subunit 10 theta, 150/170kDa	8661	10q26
Hs.156346	TOP2A	662	1-3,22,23	topoisomerase (DNA) II alpha 170kDa	7153	17q21-q22
Hs.79474	YWHAE	657	1-3,22,23	tyrosine 3-monooxygenase/tryptophan 5-monooxygenase activation protein, epsilon polypeptide	7531	17p13.3
Hs.232400	HNRPA2B1	641	1-3,22,23	heterogeneous nuclear ribonucleoprotein A2/B1	3181	7p15
Hs.79625	C20orf149	637	1-3,22,23	chromosome 20 open reading frame 149	79144	20q13.33
Hs.110713	DEK	636	1-3,22,23	DEK oncogene (DNA binding)	7913	6p23
Hs.83583	ARPC2	626	1-3,22,23	actin related protein 2/3 complex, subunit 2, 34kDa	10109	2q36.1
Hs.134084	M6PR	623	1-3,22,23	mannose-6-phosphate receptor (cation dependent)	4074	12p13
Hs.32916	NACA	621	1-3,22,23	nascent-polypeptide-associated complex alpha polypeptide	4666;5557	12q23-q24.1
Hs.169744	G22P1	620	1-3,22,23	thyroid autoantigen 70kDa (Ku antigen)	2547	22q13.2-q13.31
Hs.1197	HSPE1	619	1-3,22,23	heat shock 10kDa protein 1 (chaperonin 10)	3336	2q33.1
Hs.298280	ATP5A1	618	1-3,22,23	ATP synthase, H+ transporting, mitochondrial F1 complex, alpha subunit, isoform 1, cardiac muscle	498	18q12-q21
Hs.395309	TXN	616	1-3,22,23	thioredoxin	7295	9q31
Hs.271225	SUPT16H	606	1-3,22,23	suppressor of Ty 16 homolog (S. cerevisiae)	11198	14q11.2
Hs.232115	COL1A2	605	1-3,22,23	collagen, type I, alpha 2	1278	7q22.1
Hs.77385	MYL6	602	1-3,22,23	myosin, light polypeptide 6, alkali, smooth muscle and non-muscle	4637	12q13.13
Hs.435800	VIM	600	1-3,22,23	vimentin	7431	10p13
Hs.424126	SERF2	593	1-3,22,23	small EDRK-rich factor 2	10169	15q15.1
Hs.439683	KPNB1	587	1-3,22,23	karyopherin (importin) beta 1	3837	17q21.32
Hs.75061	MLP	586	1-3,22,23	MARCKS-like protein	65108	1p34.3
Hs.119000	ACTN1	585	1-3,22,23	actinin, alpha 1	87	14q24.1-q24.2
Hs.420269	COL6A2	579	1-3,22,23	collagen, type VI, alpha 2	1292	21q22.3
Hs.287797	ITGB1	578	1-3,22,23	integrin, beta 1 (fibronectin receptor, beta polypeptide, antigen CD29 includes MDF2, MSK12)	3688	10p11.2
Hs.433612	TRIM28	572	1-3,22,23	tripartite motif-containing 28	10155	19q13.4
Hs.290404	SLC25A3	558	1-3,22,23	solute carrier family 25 (mitochondrial carrier; phosphate carrier), member 3	5250	12q23
Hs.433326	IGFBP2	554	1-3,22,23	insulin-like growth factor binding protein 2, 36kDa	3485	2q33-q34
Hs.406532	RPN2	551	1-3,22,23	ribophorin II	6185	20q12-q13.1
Hs.209983	STMN1	550	1-3,22,23	stathmin 1/oncoprotein 18	3925	1p36.1-p35
Hs.75249	ARL6IP	548	1-3,22,23	ADP-ribosylation factor-like 6 interacting protein	23204	16p12-p11.2
Hs.406074	PAWR	547	1-3,22,23	PRKC, apoptosis, WT1, regulator	5074	12q21
Hs.433863	PBP	547	1-3,22,23	prostatic binding protein	5037	12q24.23
Hs.333417	CAPZB	544	1-3,22,23	capping protein (actin filament) muscle Z-line, beta	832	1p36.1
Hs.356123	KRT8	543	1-3,22,23	keratin 8	3856	12q13
Hs.150580	SUI1	542	1-3,22,23	putative translation initiation factor	10209	17q21.31
Hs.159557	KPNA2	542	1-3,22,23	karyopherin alpha 2 (RAG cohort 1, importin alpha 1)	3838	17q23.1-q23.3
Hs.171626	SKP1A	542	1-3,22,23	S-phase kinase-associated protein 1A (p19A)	6500	5q31
Hs.189772	CCT2	538	1-3,22,23	chaperonin containing TCP1, subunit 2 (beta)	10576	12q14.3
Hs.254321	CTNNA1	537	1-3,22,23	catenin (cadherin-associated protein), alpha 1, 102kDa	1495;401210	5q31
Hs.195464	FLNA	536	1-3,22,23	filamin A, alpha (actin binding protein 280)	2316	Xq28
Hs.317659	DPPA4	536	1-3,22,23	developmental pluripotency associated 4	55211	3q13.13
Hs.446206	NASP	536	1-3,22,23	nuclear autoantigenic sperm protein (histone-binding)	4678	1p34.1
Hs.75375	MDH1	529	1-3,22,23	malate dehydrogenase 1, NAD (soluble)	4190	2p13.3
Hs.234489	LDHB	527	1-3,22,23	lactate dehydrogenase B	3945	12p12.2-p12.1
Hs.408943	PFN1	527	1-3,22,23	profilin 1	5216	17p13.3
Hs.177766	ADPRT	524	1-3,22,23	ADP-ribosyltransferase (NAD+; poly (ADP-ribose) polymerase)	142	1q41-q42
Hs.380857	TD-60	524	1-3,22,23	RCC1-like	55920	1p36.13
Hs.429180	EIF2S2	524	1-3,22,23	eukaryotic translation initiation factor 2, subunit 2 beta, 38kDa	8894	20pter-q12
Hs.350927	SLC25A6	523	1-3,22,23	solute carrier family 25 (mitochondrial carrier; adenine nucleotide translocator), member 6	293	Xp22.32andYp
Hs.356285	HMGN1	520	1-3,22,23	high-mobility group nucleosome binding domain 1	3150	21q22.3
Hs.448697		519	1-3,22,23	CDNA clone MGC:87082 IMAGE:5267388, complete cds
Hs.443811	CALD1	511	1-3,22,23	caldesmon 1	800	7q33
Hs.250696	DDX17	509	1-3,22,23	DEAD (Asp-Glu-Ala-Asp) box polypeptide 17	10521	22q13.1
Hs.380118	RBMX	508	1-3,22,23	RNA binding motif protein, X-linked	27316	Xq26
Hs.376064	NOL5A	505	1-3,22,23	nucleolar protein 5A (56kDa with KKE/D repeat)	10528	20p13
Hs.406578	TUBA6	502	1-3,22,23	tubulin alpha 6	84790	12q12-q14
Hs.89643	TKT	499	1-3,22,23	transketolase (Wernicke-Korsakoff syndrome)	7086	3p14.3
Hs.408723	VCP	488	1-3,22,23	valosin-containing protein	7415	9p13-p12
Hs.410578	P4HB	484	1-3,22,23	procollagen-proline, 2-oxoglutarate 4-dioxygenase (proline 4-hydroxylase), beta polypeptide (protein disulfide isomerase; thyroid hormone binding protein p55)	5034	17q25
Hs.286221	ARF1	482	1-3,22,23	ADP-ribosylation factor 1	375	1q42
Hs.241579	SERPINH1	477	1-3,22,23	serine (or cysteine) proteinase inhibitor, clade H (heat shock protein 47), member 1, (collagen binding protein 1)	871;872	11q13.5
Hs.476302	HNRPC	475	1-3,22,23	heterogeneous nuclear ribonucleoprotein C (C1/C2)	3183	14q11.2
Hs.256583	ILF3	474	1-3,22,23	interleukin enhancer binding factor 3, 90kDa	3609;147727	19p13.2
Hs.48375	SNRPN	472	1-3,22,23	small nuclear ribonucleoprotein polypeptide N	6638;8926	15q12
Hs.118400	FSCN1	471	1-3,22,23	fascin homolog 1, actin-bundling protein (Strongylocentrotus purpuratus)	6624	7p22
Hs.443458	SFRS11	468	1-3,22,23	splicing factor, arginine/serine-rich 11	9295	1p31
Hs.184601	SLC7A5	467	1-3,22,23	solute carrier family 7 (cationic amino acid transporter, y+ system), member 5	8140	16q24.3
Hs.81424	UBL1	466	1-3,22,23	ubiquitin-like 1 (sentrin)	7341	2q33
Hs.179565	MCM3	464	1-3,22,23	MCM3 minichromosome maintenance deficient 3 (S. cerevisiae)	4172	6p12
Hs.77269	GNAI2	464	1-3,22,23	guanine nucleotide binding protein (G protein), alpha inhibiting activity polypeptide 2	2771	3p21
Hs.130293	LUC7A	461	1-3,22,23	cisplatin resistance-associated overexpressed protein	51747;10414	17q21
Hs.406693	UBE1	459	1-3,22,23	ubiquitin-activating enzyme E1 (A1S9T and BN75 temperature sensitivity complementing)	7317;8552	Xp11.23
Hs.131255	UQCRB	457	1-3,22,23	ubiquinol-cytochrome c reductase binding protein	7381	8q22
Hs.31386	SFRP2	457	1-3,22,23	secreted frizzled-related protein 2	6423	4q31.3
Hs.35052	TEGT	455	1-3,22,23	testis enhanced gene transcript (BAX inhibitor 1)	7009	12q12-q13
Hs.443625	COL3A1	453	1-3,22,23	collagen, type III, alpha 1 (Ehlers-Danlos syndrome type IV, autosomal dominant)	1281	2q31
Hs.11223	IDH1	450	1-3,22,23	isocitrate dehydrogenase 1 (NADP+), soluble	3417	2q33.3
Hs.368149	CCT7	450	1-3,22,23	chaperonin containing TCP1, subunit 7 (eta)	10574	2p13.2
Hs.171391	CTBP2	447	1-3,22,23	C-terminal binding protein 2	1488;403340	10q26.2
Hs.389996	CHCHD2	445	1-3,22,23	coiled-coil-helix-coiled-coil-helix domain containing 2	51142	7p11.2
Hs.446525	PTMS	445	1-3,22,23	parathymosin	5763	12p13
Hs.9235	NME4	442	1-3,22,23	non-metastatic cells 4, protein expressed in	4833	16p13.3
Hs.3343	PHGDH	440	1-3,22,23	phosphoglycerate dehydrogenase	26227	1p12
Hs.433951	GPX4	439	1-3,22,23	glutathione peroxidase 4 (phospholipid hydroperoxidase)	2879	19p13.3
Hs.143873	S100A10	437	1-3,22,23	S100 calcium binding protein A10 (annexin II ligand, calpactin I, light polypeptide (p11))	6281	1q21
Hs.346950	CRABP1	437	1-3,22,23	cellular retinoic acid binding protein 1	1381	15q24
Hs.433345	RNU22	436	1-3,22,23	RNA, U22 small nucleolar	9304	11q13
Hs.24485	CSPG6	434	1-3,22,23	chondroitin sulfate proteoglycan 6 (bamacan)	9126	10q25
Hs.430075	COX7C	433	1-3,22,23	cytochrome c oxidase subunit VIIc	1350	5q14
Hs.19340		432	1-3,22,23	MRNA; cDNA DKFZp564D0164 (from clone DKFZp564D0164)
Hs.79748	SLC3A2	432	1-3,22,23	solute carrier family 3 (activators of dibasic and neutral amino acid transport), member 2	6520	11q13
Hs.221889	CSDA	430	1-3,22,23	cold shock domain protein A	8531	12p13.1
Hs.133892	TPM1	428	1-3,22,23	tropomyosin 1 (alpha)	7168	15q22.1
Hs.308709	GRP58	428	1-3,22,23	glucose regulated protein, 58kDa	2923	15q15
Hs.433254		428	1-3,22,23	CDNA FLJ46538 fis, clone THYMU3037827
Hs.433750	EIF4G1	428	1-3,22,23	eukaryotic translation initiation factor 4 gamma, 1	1981	3q27-qter
Hs.143773	eIF3k	427	1-3,22,23	eukaryotic translation initiation factor 3 subunit k	27335	19q13.2
Hs.359289	TCF4	425	1-3,22,23	transcription factor 4	6925	18q21.1
Hs.355693	TEBP	422	1-3,22,23	unactive progesterone receptor, 23 kD	10728	12q13.13
Hs.445570	CD63	421	1-3,22,23	CD63 antigen (melanoma 1 antigen)	967	12q12-q13
Hs.380973	SMT3H2	417	1-3,22,23	SMT3 suppressor of mif two 3 homolog 2 (yeast)	6613	17q25
Hs.120197	PPP1R14B	414	1-3,22,23	protein phosphatase 1, regulatory (inhibitor) subunit 14B	26472	11q13
Hs.511745	BASP1	409	1-3,22,23	brain abundant, membrane attached signal protein 1	10409	5p15.1-p14
Hs.307544	HNRPK	407	1-3,22,23	heterogeneous nuclear ribonucleoprotein K	3190	9q21.32-q21.33
Hs.409965	PNN	405	1-3,22,23	pinin, desmosome associated protein	5411	14q13.3
Hs.511936	RNF44	405	1-3,22,23	ring finger protein 44	22838	5q35.3
Hs.268849	GLO1	401	1-3,22,23	glyoxalase I	2739	6p21.3-p21.1
Hs.381039	NGFRAP1	400	1-3,22,23	nerve growth factor receptor (TNFRSF16) associated protein 1	27018	Xq22.2
Hs.368212	KTN1	399	1-3,22,23	kinectin 1 (kinesin receptor)	3895	14q22.1
Hs.74368	CKAP4	399	1-3,22,23	cytoskeleton-associated protein 4	10970	12q24.11
Hs.111894	LAPTM4A	398	1-3,22,23	lysosomal-associated protein transmembrane 4 alpha	9741	2p24.3
Hs.74471	GJA1	392	1-3,22,23	gap junction protein, alpha 1, 43kDa (connexin 43)	2697	6q21-q23.2
Hs.351305	PSIP1	389	1-3,22,23	PC4 and SFRS1 interacting protein 1	11168	9p22.2
Hs.288094	MSF	388	1-3,22,23	MLL septin-like fusion	10801	17q25
Hs.84359	GABARAP	388	1-3,22,23	GABA(A) receptor-associated protein	11337;79142;23399;1366	17p13.2
Hs.155728	ATP5H	387	1-3,22,23	ATP synthase, H+ transporting, mitochondrial F0 complex, subunit d	10476	17q25
Hs.75307	H1FX	387	1-3,22,23	H1 histone family, member X	8971	3q21.3
Hs.18192	SRRM1	383	1-3,22,23	serine/arginine repetitive matrix 1	10250	1p36.11
Hs.283477	CD99	383	1-3,22,23	CD99 antigen	4267	Xp22.32
Hs.79110	NCL	383	1-3,22,23	nucleolin	4691	2q12-qter
Hs.81848	RAD21	383	1-3,22,23	RAD21 homolog (S. pombe)	5885	8q24
Hs.183684	EIF4G2	381	1-3,22,23	eukaryotic translation initiation factor 4 gamma, 2	1982	11p15
Hs.279806	DDX5	381	1-3,22,23	DEAD (Asp-Glu-Ala-Asp) box polypeptide 5	1655	17q21
Hs.300141	RPL39	381	1-3,22,23	ribosomal protein L39	6170	Xq22-q24
Hs.83753	SNRPB	381	1-3,22,23	small nuclear ribonucleoprotein polypeptides B and B1	6628	20p13
Hs.351875	COX6C	377	1-3,22,23	cytochrome c oxidase subunit VIc	1345	8q22-q23
Hs.173724	CKB	375	1-3,22,23	creatine kinase, brain	1152	14q32
Hs.178468	TPM3	375	1-3,22,23	tropomyosin 3	7170	1q21.2
Hs.458288	HSPC121	374	1-3,22,23	butyrate-induced transcript 1	51495	15q22.2
Hs.388921	PSMD2	373	1-3,22,23	proteasome (prosome, macropain) 26S subunit, non-ATPase, 2	5708	3q27.3
Hs.77273	RHOA	371	1-3,22,23	ras homolog gene family, member A	387	3p21.3
Hs.16003	RBBP4	369	1-3,22,23	retinoblastoma binding protein 4	5928	1p34.3
Hs.157379		368	1-3,22,23	Clone DNA164558 AGVR6190 (UNQ6190) mRNA, complete cds	388177	15q26.1
Hs.7306	SFRP1	368	1-3,22,23	secreted frizzled-related protein 1	6422	8p12-p11.1
Hs.19114	HMGB3	367	1-3,22,23	high-mobility group box 3	3149	Xq28
Hs.50098	NDUFA4	367	1-3,22,23	NADH dehydrogenase (ubiquinone) 1 alpha subcomplex, 4, 9kDa	4697	7p21.3
Hs.84131	TARS	367	1-3,22,23	threonyl-tRNA synthetase	6897	5p13.2
Hs.197683		366	1-3,22,23	Transcribed sequences
Hs.197184	RNPC7	364	1-3,22,23	RNA-binding region (RNP1, RRM) containing 7	58517	14q24.3
Hs.440604	PSMD7	362	1-3,22,23	proteasome (prosome, macropain) 26S subunit, non-ATPase, 7 (Mov34 homolog)	5713	16q23-q24
Hs.404434	RTN3	360	1-3,22,23	reticulon 3	10313	11q13
Hs.424559	SMC6L1	359	1-3,22,23	SMC6 structural maintenance of chromosomes 6-like 1 (yeast)	79677	2p24.3
Hs.79101	CCNG1	359	1-3,22,23	cyclin G1	900	5q32-q34
Hs.85100	WDR1	359	1-3,22,23	WD repeat domain 1	9948	4p16.1
Hs.24763	RANBP1	357	1-3,22,23	RAN binding protein 1	5902	22q11.21
Hs.410977	TAGLN	357	1-3,22,23	transgelin	6876;51092	11q23.2
Hs.119597	SCD	354	1-3,22,23	stearoyl-CoA desaturase (delta-9-desaturase)	6319	10q23-q24
Hs.206824	MGC49942	354	1-3,22,23	hypothetical protein MGC49942	124944;400570	17p13.2
Hs.251664		354	1-3,22,23	CDNA clone MGC:52263 IMAGE:4123447, complete cds
Hs.405590	EIF3S6	354	1-3,22,23	eukaryotic translation initiation factor 3, subunit 6 48kDa	3646	8q22-q23
Hs.406423	SF3B2	354	1-3,22,23	splicing factor 3b, subunit 2, 145kDa	10992	11q13.1
Hs.413812	RAC1	354	1-3,22,23	ras-related C3 botulinum toxin substrate 1 (rho family, small GTP binding protein Rac1)	5879;256000	7p22
Hs.446693	ENAH	354	1-3,22,23	enabled homolog (Drosophila)	55740	1q42.13
Hs.177530	ATP5E	352	1-3,22,23	ATP synthase, H+ transporting, mitochondrial F1 complex, epsilon subunit	514	20q13.3
Hs.409829	NDUFS5	352	1-3,22,23	NADH dehydrogenase (ubiquinone) Fe-S protein 5, 15kDa (NADH-coenzyme Q reductase)	4725	1p34.2-p33
Hs.389765	KIF1A	350	1-3,22,23	kinesin family member 1A	547	2q37.3
Hs.120	PRDX6	349	1-3,22,23	peroxiredoxin 6	9588	1q24.2
Hs.169921		349	1-3,22,23	General transcription factor II, i, pseudogene 1, mRNA (cDNA clone IMAGE:5277364), containing frame-shift errors	402544	7
Hs.173464	FKBP8	349	1-3,22,23	FK506 binding protein 8, 38kDa	23770	19p12
Hs.181163	HMGN2	349	1-3,22,23	high-mobility group nucleosomal binding domain 2	3151	1p36.1
Hs.460311	MGC9515	349	4	hypothetical protein MGC9515	348162;400510	16p12.3
Hs.300701	MGC8685	348	1-3,22,23	tubulin, beta polypeptide paralog	347733	6p25
Hs.436349	RTN4	347	1-3,22,23	reticulon 4	57142	2p14-p13
Hs.251531	PSMA4	346	1-3,22,23	proteasome (prosome, macropain) subunit, alpha type, 4	5685	15q24.1
Hs.848	FKBP4	346	1-3,22,23	FK506 binding protein 4, 59kDa	2288;55846	12p13.33
Hs.512711	TPI1	340	1-3,22,23	triosephosphate isomerase 1	7167	12p13
Hs.173255	SNRPA	339	1-3,22,23	small nuclear ribonucleoprotein polypeptide A	6626	19q13.1
Hs.816	SOX2	339	1-3,22,23	SRY (sex determining region Y)-box 2	6657	3q26.3-q27
Hs.9329	TPX2	338	1-3,22,23	TPX2, microtubule-associated protein homolog (Xenopus laevis)	22974	20q11.2
Hs.104125	CAP1	337	1-3,22,23	CAP, adenylate cyclase-associated protein 1 (yeast)	10487	1p34.2
Hs.119503	EIF3S6IP	334	1-3,22,23	eukaryotic translation initiation factor 3, subunit 6 interacting protein	51386	22q
Hs.183556	SLC1A5	329	1-3,22,23	solute carrier family 1 (neutral amino acid transporter), member 5	6510	19q13.3
Hs.527971	NES	329	1-3,22,23	nestin	10763	1q23.1
Hs.56845	GDI2	329	1-3,22,23	GDP dissociation inhibitor 2	2665	10p15
Hs.401145	REST	327	1-3,22,23	RE1-silencing transcription factor	5978	4q12
Hs.388163	EIF3S8	325	1-3,22,23	eukaryotic translation initiation factor 3, subunit 8, 110kDa	8663	16p11.2
Hs.254122	LOC55580	324	1-3,22,23	hypothetical protein LOC55580	55580	2p16.3
Hs.377199	ST13	324	1-3,22,23	suppression of tumorigenicity 13 (colon carcinoma) (Hsp70 interacting protein)	6767	22q13.2
Hs.446450	ITM2B	324	1-3,22,23	integral membrane protein 2B	9445	13q14.3
Hs.184233	HSPA9B	321	1-3,22,23	heat shock 70kDa protein 9B (mortalin-2)	3313	5q31.1
Hs.233240	COL6A3	321	1-3,22,23	collagen, type VI, alpha 3	1293	2q37
Hs.432855	LAMC1	319	1-3,22,23	laminin, gamma 1 (formerly LAMB2)	3915	1q31
Hs.462864	ANXA2	317	1-3,22,23	annexin A2	302	15q21-q22
GATCAAACCAAGGCACA		316	1000	chr14:21085913-21085929		chr14
Hs.131736	NEDD5	315	1-3,22,23	neural precursor cell expressed, developmentally down-regulated 5	4735;55917	2q37
Hs.415749	PRKDC	315	1-3,22,23	protein kinase, DNA-activated, catalytic polypeptide	5591	8q11
Hs.109706	HN1	314	1-3,22,23	hematological and neurological expressed 1	51155	17q25.2
Hs.223745	MATR3	313	1-3,22,23	matrin 3	9782	5q31.3
Hs.429	ATP5G3	313	1-3,22,23	ATP synthase, H+ transporting, mitochondrial F0 complex, subunit c (subunit 9) isoform 3	518	2q31.2
Hs.233952	PSMA7	312	1-3,22,23	proteasome (prosome, macropain) subunit, alpha type, 7	5688	20q13.33
Hs.511904	EIF4A2	311	1-3,22,23	eukaryotic translation initiation factor 4A, isoform 2	1974	3q28
Hs.73722	APEX1	311	1-3,22,23	APEX nuclease (multifunctional DNA repair enzyme) 1	328	14q11.2-q12
Hs.246310	ATP5J	310	1-3,22,23	ATP synthase, H+ transporting, mitochondrial F0 complex, subunit F6	522	21q21.1
Hs.405144	SFRS3	310	1-3,22,23	splicing factor, arginine/serine-rich 3	6428	6p21
Hs.134643	THY1	307	1-3,22,23	Thy-1 cell surface antigen	7070;94105	11q22.3-q23
Hs.124027	SEPHS1	306	1-3,22,23	selenophosphate synthetase 1	22929	10p14
Hs.257082	XRCC5	305	1-3,22,23	X-ray repair complementing defective repair in Chinese hamster cells 5 (double-strand-break rejoining; Ku autoantigen, 80kDa)	7520	2q35
Hs.406013	KRT18	302	1-3,22,23	keratin 18	3875	12q13
Hs.93379	EIF4B	301	1-3,22,23	eukaryotic translation initiation factor 4B	1975;55378	12q13.13
Hs.191435	FDFT1	300	1-3,22,23	farnesyl-diphosphate farnesyltransferase 1	2222	8p23.1-p22
Hs.253536	TOP1	299	1-3,22,23	topoisomerase (DNA) I	7150	20q12-q13.1
Hs.23964	SAP18	298	1-3,22,23	sin3-associated polypeptide, 18kDa	10284	13q12.11
Hs.376719	MAGED2	298	1-3,22,23	melanoma antigen, family D, 2	10916	Xp11.2
Hs.3727	UNRIP	295	1-3,22,23	unr-interacting protein	11171;51071	12p13.1
Hs.250905	LOC51234	294	1-3,22,23	hypothetical protein LOC51234	51234	15q13.2
Hs.352768	PSMB1	293	1-3,22,23	proteasome (prosome, macropain) subunit, beta type, 1	5689	6q27
Hs.416801	RPL7A	293	1-3,22,23	ribosomal protein L7a	6130;147346	9q34
Hs.3628	MAP4K4	292	1-3,22,23	mitogen-activated protein kinase kinase kinase kinase 4	9448	2q11.2-q12
Hs.347340	RBPSUH	289	1-3,22,23	recombining binding protein suppressor of hairless (Drosophila)	3516	4p15.2
Hs.414565	CLIC1	289	1-3,22,23	chloride intracellular channel 1	1192	6p22.1-p21.2
Hs.446610	AES	288	1-3,22,23	amino-terminal enhancer of split	166	19p13.3
Hs.75350	VCL	288	1-3,22,23	vinculin	7414	10q22.1-q23
Hs.113503	KPNB3	287	1-3,22,23	karyopherin (importin) beta 3	3843	13q32.2
Hs.44893	GA17	287	1-3,22,23	dendritic cell protein	10480	11p13
Hs.74405	YWHAQ	287	1-3,22,23	tyrosine 3-monooxygenase/tryptophan 5-monooxygenase activation protein, theta polypeptide	10971	2p25.2-p25.1
Hs.135406	CEBPZ	286	1-3,22,23	CCAAT/enhancer binding protein zeta	10153	2p22.3
Hs.1342	COX5B	285	1-3,22,23	cytochrome c oxidase subunit Vb	1329	2cen-q13
Hs.229641	PC4	285	1-3,22,23	activated RNA polymerase II transcription cofactor 4	10923	5p13.3
Hs.129061		284	1-3,22,23	Transcribed sequence with weak similarity to protein pir:QFHUH (H.sapiens) QFHUH neurofilament triplet H protein - human
Hs.233936	MRCL3	284	1-3,22,23	myosin regulatory light chain MRCL3	10627	18p11.31
Hs.352656	GHITM	284	1-3,22,23	growth hormone inducible transmembrane protein	27069	10q23.2
Hs.93659	ERP70	284	1-3,22,23	protein disulfide isomerase related protein (calcium-binding protein, intestinal-related)	9601	7q35
Hs.410086	CTNNB1	282	1-3,22,23	catenin (cadherin-associated protein), beta 1, 88kDa	1499	3p21
Hs.282410	CALM1	281	1-3,22,23	calmodulin 1 (phosphorylase kinase, delta)	801	14q24-q31
Hs.162086	SMARCC1	280	1-3,22,23	SWI/SNF related, matrix associated, actin dependent regulator of chromatin, subfamily c, member 1	6599	3p23-p21
Hs.78996	PCNA	278	1-3,22,23	proliferating cell nuclear antigen	5111	20pter-p12
Hs.18616	MTB	275	1-3,22,23	more than blood homolog	54892	7q36.3
Hs.201085	PAPOLA	275	1-3,22,23	poly(A) polymerase alpha	10914	14q32.31
Hs.397062	PRDX3	275	1-3,22,23	peroxiredoxin 3	10935;119559	10q25-q26
Hs.279518	APLP2	274	1-3,22,23	amyloid beta (A4) precursor-like protein 2	334	11q23-q25
Hs.99853	FBL	274	1-3,22,23	fibrillarin	2091	19q13.1
Hs.300772	TPM2	273	1-3,22,23	tropomyosin 2 (beta)	7169	9p13.2-p13.1
Hs.349283		272	1-3,22,23	Clone IMAGE:5288883, mRNA
Hs.380830	PP	272	1-3,22,23	pyrophosphatase (inorganic)	5464	10q11.1-q24
Hs.119651	GPC3	269	1-3,22,23	glypican 3	2719	Xq26.1
Hs.127149	EIF3S3	269	1-3,22,23	eukaryotic translation initiation factor 3, subunit 3 gamma, 40kDa	8667	8q24.11
Hs.355669	CSNK1E	269	1-3,22,23	casein kinase 1, epsilon	1454;400927	22q13.1
Hs.298735	FNBP3	268	1-3,22,23	formin binding protein 3	55660	2q24.1
Hs.36927	HSPH1	268	1-3,22,23	heat shock 105kDa/110kDa protein 1	10808	13q12.3
Hs.94491	FLJ20297	268	1-3,22,23	hypothetical protein FLJ20297	55627	2q21.2
Hs.9927	PHIP	267	1-3,22,23	pleckstrin homology domain interacting protein	55023	6q14
Hs.27262	NDUFB2	266	1-3,22,23	NADH dehydrogenase (ubiquinone) 1 beta subcomplex, 2, 8kDa	4708	7q34
Hs.372673	HNRPDL	265	1-3,22,23	heterogeneous nuclear ribonucleoprotein D-like	9987	4q13-q21
Hs.438581		265	1-3,22,23	MRNA; cDNA DKFZp686M12165 (from clone DKFZp686M12165)
Hs.5258	MAGED1	265	1-3,22,23	melanoma antigen, family D, 1	9500	Xp11.23
Hs.166463	HNRPU	263	1-3,22,23	heterogeneous nuclear ribonucleoprotein U (scaffold attachment factor A)	3192	1q44
Hs.118893	D2S448	262	1-3,22,23	Melanoma associated gene	7837	2p25
Hs.405917	FLJ10707	262	1-3,22,23	hypothetical protein FLJ10707	55209;401051	3p25.3
Hs.76244	SRM	262	1-3,22,23	spermidine synthase	6723	1p36-p22
Hs.183858	TIF1	261	1-3,22,23	transcriptional intermediary factor 1	8805	7q32-q34
Hs.79440	IMP-3	261	1-3,22,23	IGF-II mRNA-binding protein 3	10643	7p11
Hs.315379	WSB1	260	1-3,22,23	WD repeat and SOCS box-containing 1	26118	17q11.2
Hs.374477	EWSR1	259	1-3,22,23	Ewing sarcoma breakpoint region 1	2130	22q12.2
Hs.2707	GSPT1	257	1-3,22,23	G1 to S phase transition 1	2935	16p13.1
Hs.408061	FABP5	257	1-3,22,23	fatty acid binding protein 5 (psoriasis-associated)	2171	8q21.13
Hs.386392	NOLA2	256	1-3,22,23	nucleolar protein family A, member 2 (H/ACA small nucleolar RNPs)	55651	5q35.3
Hs.41587	RAD50	256	1-3,22,23	RAD50 homolog (S. cerevisiae)	10111	5q31
Hs.68714	SFRS1	256	1-3,22,23	splicing factor, arginine/serine-rich 1 (splicing factor 2, alternate splicing factor)	6426;400608	17q21.3-q22
Hs.8258	C19orf13	256	1-3,22,23	chromosome 19 open reading frame 13	26065	19q13.12
Hs.89525	HDGF	256	1-3,22,23	hepatoma-derived growth factor (high-mobility group protein 1-like)	3068	Xq25
Hs.1708	CCT3	255	1-3,22,23	chaperonin containing TCP1, subunit 3 (gamma)	7203	1q23
Hs.273415	ALDOA	255	1-3,22,23	aldolase A, fructose-bisphosphate	226	16q22-q24
Hs.512626	PLEKHJ1	255	1-3,22,23	pleckstrin homology domain containing, family J member 1	55111;400670	19p13.3
Hs.132955	BNIP3L	254	1-3,22,23	BCL2/adenovirus E1B 19kDa interacting protein 3-like	665	8p21
Hs.324470	ADD3	254	1-3,22,23	adducin 3 (gamma)	120	10q24.2-q24.3
Hs.107476	ATP5L	253	1-3,22,23	ATP synthase, H+ transporting, mitochondrial F0 complex, subunit g	10632	11q23
Hs.371468	CCND1	253	1-3,22,23	cyclin D1 (PRAD1: parathyroid adenomatosis 1)	595	11q13
Hs.279903	RHEB	252	1-3,22,23	Ras homolog enriched in brain	6009	7q36
Hs.459987	ANP32B	252	1-3,22,23	acidic (leucine-rich) nuclear phosphoprotein 32 family, member B	10541	9q22.32
Hs.106346	NOL7	251	1-3,22,23	nucleolar protein 7, 27kDa	51406	6p23
Hs.318603	MARCKS	251	1-3,22,23	myristoylated alanine-rich protein kinase C substrate	4082	6q22.2
Hs.430541	SON	251	1-3,22,23	SON DNA binding protein	6651	21q22.1-q22.2
Hs.74823	ZNF183	250	1-3,22,23	zinc finger protein 183 (RING finger, C3HC4 type)	7737;4694	Xq25-q26
Hs.78979	GLG1	250	1-3,22,23	golgi apparatus protein 1	2734	16q22-q23
Hs.413175	COL18A1	249	1-3,22,23	collagen, type XVIII, alpha 1	80781;388831	21q22.3
Hs.433622	FSTL1	249	1-3,22,23	follistatin-like 1	11167	3q13.33
Hs.437173	COL4A1	249	1-3,22,23	collagen, type IV, alpha 1	1282	13q34
Hs.279920	YWHAB	248	1-3,22,23	tyrosine 3-monooxygenase/tryptophan 5-monooxygenase activation protein, beta polypeptide	7529	20q13.1
Hs.75873	ZYX	248	1-3,22,23	zyxin	7791	7q32
Hs.274772	C15orf15	247	1-3,22,23	chromosome 15 open reading frame 15	51187	15q21
Hs.40368	AP1S2	247	1-3,22,23	adaptor-related protein complex 1, sigma 2 subunit	8905	Xp22.31
Hs.105196		246	1-3,22,23	CDNA FLJ35259 fis, clone PROST2004251
Hs.172801	IARS	246	1-3,22,23	isoleucine-tRNA synthetase	3376	9q21
Hs.23767	FLJ12666	246	1-3,22,23	hypothetical protein FLJ12666	79647	1p34.2
Hs.166975	SFRS5	245	1-3,22,23	splicing factor, arginine/serine-rich 5	6430	14q24
Hs.396644	PAIP2	245	1-3,22,23	poly(A) binding protein interacting protein 2	51247;153095	5q31.3
Hs.1600	CCT5	244	1-3,22,23	chaperonin containing TCP1, subunit 5 (epsilon)	22948	5p15.31
Hs.3745	MFGE8	244	1-3,22,23	milk fat globule-EGF factor 8 protein	4240	15q25
Hs.158688	EIF5B	242	1-3,22,23	eukaryotic translation initiation factor 5B	9669	2p11.1-q11.1
Hs.406455	PSAP	242	1-3,22,23	prosaposin (variant Gaucher disease and variant metachromatic leukodystrophy)	5660	10q21-q22
Hs.79088	RCN2	242	1-3,22,23	reticulocalbin 2, EF-hand calcium binding domain	5955	15q23
Hs.151536	RAB13	241	1-3,22,23	RAB13, member RAS oncogene family	5872	1q21.2
Hs.447524		241	1-3,22,23	Transcribed sequence with strong similarity to protein sp:P49241 (H.sapiens) RS3A_HUMAN 40S ribosomal protein S3A
Hs.133916	LOC152485	240	1-3,22,23	hypothetical protein LOC152485	152485	4q31.21
Hs.307582	GALNT2	240	1-3,22,23	UDP-N-acetyl-alpha-D-galactosamine:polypeptide N-acetylgalactosaminyltransferase 2 (GalNAc-T2)	2590	1q41-q42
Hs.370152	WAC	240	1-3,22,23	WW domain containing adaptor with coiled-coil	51322
Hs.190114	FLJ13213	239	1-3,22,23	hypothetical protein FLJ13213	79811	15q21.3
Hs.77558	HMGN3	239	1-3,22,23	high mobility group nucleosomal binding domain 3	9324	6q14.3
Hs.404814	VDAC1	238	1-3,22,23	voltage-dependent anion channel 1	7416	5q31
Hs.87372	DNCI2	238	1-3,22,23	dynein, cytoplasmic, intermediate polypeptide 2	1781	2q31.1
Hs.417004	S100A11	236	1-3,22,23	S100 calcium binding protein A11 (calgizzarin)	6282	1q21
Hs.157367	XPO1	235	1-3,22,23	exportin 1 (CRM1 homolog, yeast)	7514	2p16
Hs.406683	RPS15	235	1-3,22,23	ribosomal protein S15	6209	19p13.3
Hs.447663		235	1-3,22,23	Transcribed sequence with strong similarity to protein sp:P30050 (H.sapiens) RL12_HUMAN 60S ribosomal protein L12
Hs.78989	ADH5	235	1-3,22,23	alcohol dehydrogenase 5 (class III), chi polypeptide	128	4q21-q25
Hs.174050	EDF1	233	1-3,22,23	endothelial differentiation-related factor 1	8721	9q34.3
Hs.343475	CTSD	233	1-3,22,23	cathepsin D (lysosomal aspartyl protease)	1509	11p15.5
Hs.365116	U2AF1	232	1-3,22,23	U2(RNU2) small nuclear RNA auxiliary factor 1	7307	21q22.3
Hs.82916	CCT6A	232	1-3,22,23	chaperonin containing TCP1, subunit 6A (zeta 1)	908	7p11.2
Hs.132977	PCBP2	231	1-3,22,23	poly(rC) binding protein 2	5094	12q13.12-q13.13
Hs.436093	BAT2	231	1-3,22,23	HLA-B associated transcript 2	7916	6p21.3
Hs.433413	ERH	229	1-3,22,23	enhancer of rudimentary homolog (Drosophila)	2079	14q24.1
Hs.135705	SMARCA5	228	1-3,22,23	SWI/SNF related, matrix associated, actin dependent regulator of chromatin, subfamily a, member 5	8467	4q31.1-q31.2
Hs.15265	HNRPR	228	1-3,22,23	heterogeneous nuclear ribonucleoprotein R	10236	1p36.11
Hs.22393	DENR	228	1-3,22,23	density-regulated protein	8562	12q24.31
Hs.374334	CCT4	228	1-3,22,23	chaperonin containing TCP1, subunit 4 (delta)	10575	2p15
Hs.421496	TGFBI	228	1-3,22,23	transforming growth factor, beta-induced, 68kDa	7045	5q31
Hs.21858	SERPINE2	226	1-3,22,23	serine (or cysteine) proteinase inhibitor, clade E (nexin, plasminogen activator inhibitor type 1), member 2	5270	2q33-q35
Hs.323489	FLJ20758	225	1-3,22,23	FLJ20758 protein	55037	2p11.2
Hs.377908	PPP1R12A	225	1-3,22,23	protein phosphatase 1, regulatory (inhibitor) subunit 12A	4659	12q15-q21
Hs.387579	CD9	225	1-3,22,23	CD9 antigen (p24)	928	12p13.3
Hs.177486	APP	224	1-3,22,23	amyloid beta (A4) precursor protein (protease nexin-II, Alzheimer disease)	351	21q21.2
Hs.195825	RBPMS	224	1-3,22,23	RNA binding protein with multiple splicing	11030	8p12-p11
Hs.173878	NIPSNAP1	223	1-3,22,23	nipsnap homolog 1 (C. elegans)	8508	22q12.2
Hs.355832	CDC42	223	1-3,22,23	cell division cycle 42 (GTP binding protein, 25kDa)	998	1p36.1
Hs.6214	LARP	223	1-3,22,23	likely ortholog of mouse la related protein	23367;91673	5q33.2
Hs.205401	SPTBN1	222	1-3,22,23	spectrin, beta, non-erythrocytic 1	6711;56969	2p21
Hs.282901	RNPC2	222	1-3,22,23	RNA-binding region (RNP1, RRM) containing 2	9584	20q11.23
Hs.304694	GNB1	222	1-3,22,23	guanine nucleotide binding protein (G protein), beta polypeptide 1	2782	1p36.33
Hs.446403	WASF2	222	1-3,22,23	WAS protein family, member 2	10163	1p36.11-p34.3
Hs.448398	MAZ	222	1-3,22,23	MYC-associated zinc finger protein (purine-binding transcription factor)	4150	16p11.2
Hs.76118	UCHL1	222	1-3,22,23	ubiquitin carboxyl-terminal esterase L1 (ubiquitin thiolesterase)	7345	4p14
Hs.408236	TXNL5	221	1-3,22,23	thioredoxin-like 5	84817	17p13.2
Hs.430166	PLS3	220	1-3,22,23	plastin 3 (T isoform)	5358	Xq24
Hs.356223	C12orf14	218	1-3,22,23	chromosome 12 open reading frame 14	58516;79857	12p11
Hs.89545	PSMB4	218	1-3,22,23	proteasome (prosome, macropain) subunit, beta type, 4	5692	1q21
Hs.278671	GCC2	217	1-3,22,23	GRIP and coiled-coil domain containing 2	9648	2q12.3
Hs.402727	ANKRD11	217	1-3,22,23	ankyrin repeat domain 11	29123	16q24.3
Hs.438726	HNRPD	217	1-3,22,23	heterogeneous nuclear ribonucleoprotein D (AU-rich element RNA binding protein 1, 37kDa)	3184	4q21.1-q21.2
Hs.54457	CD81	217	1-3,22,23	CD81 antigen (target of antiproliferative antibody 1)	975	11p15.5
Hs.79387	PSMC5	217	1-3,22,23	proteasome (prosome, macropain) 26S subunit, ATPase, 5	5705	17q23-q25
Hs.483595		216	1-3,22,23	Transcribed sequence with strong similarity to protein sp:P18124 (H.sapiens) RL7_HUMAN 60S ribosomal protein L7
Hs.74441	CHD4	216	1-3,22,23	chromodomain helicase DNA binding protein 4	1108	12p13
Hs.75807	PDLIM1	216	1-3,22,23	PDZ and LIM domain 1 (elfin)	9124	10q22-q26.3
Hs.77695	DLG7	216	1-3,22,23	discs, large homolog 7 (Drosophila)	9787	14q22.2
Hs.79322	QARS	216	1-3,22,23	glutaminyl-tRNA synthetase	5859	3p21.3-p21.1
Hs.170328	MSN	215	1-3,22,23	moesin	4478	Xq11.2-q12
Hs.334798	EEF1D	215	1-3,22,23	eukaryotic translation elongation factor 1 delta (guanine nucleotide exchange protein)	1936	8q24.3
Hs.464870		214	1-3,22,23	Transcribed sequence with strong similarity to protein pir:S02061 (H.sapiens) S02061 heterogeneous ribonuclear particle protein A1.beta - human
Hs.75860	HADHA	214	1-3,22,23	hydroxyacyl-Coenzyme A dehydrogenase/3-ketoacyl-Coenzyme A thiolase/enoyl-Coenzyme A hydratase (trifunctional protein), alpha subunit	3030	2p23
Hs.86386	MCL1	213	1-3,22,23	myeloid cell leukemia sequence 1 (BCL2-related)	4170	1q21
Hs.292925	KIAA1212	212	1-3,22,23	KIAA1212	55704	2p16.3
Hs.439505	DAZAP1	212	1-3,22,23	DAZ associated protein 1	26528	19p13.3
Hs.81376	THOC2	212	1-3,22,23	THO complex 2	57187	Xq25-q26.3
Hs.5120	DNCL1	211	1-3,22,23	dynein, cytoplasmic, light polypeptide 1	8655	12q24.23
Hs.171292	EPRS	210	1-3,22,23	glutamyl-prolyl-tRNA synthetase	2058	1q41-q42
Hs.212102	TXNDC7	210	1-3,22,23	thioredoxin domain containing 7 (protein disulfide isomerase)	10130	2p25.1
Hs.28368	LRP10	210	1-3,22,23	low density lipoprotein receptor-related protein 10	26020	14q11.2
Hs.374491	PA2G4	210	1-3,22,23	proliferation-associated 2G4, 38kDa	5036	12q13
Hs.91728	PMSCL1	210	1-3,22,23	polymyositis/scleroderma autoantigen 1, 75kDa	5393	4q27
Hs.388927	YY1	209	1-3,22,23	YY1 transcription factor	7528	14q
Hs.407756	UREB1	209	1-3,22,23	upstream regulatory element binding protein 1	10075	Xp11.22
Hs.77965	PPIG	208	1-3,22,23	peptidyl-prolyl isomerase G (cyclophilin G)	9360	2q31.1
Hs.107720	FUS	207	1-3,22,23	fusion (involved in t(12;16) in malignant liposarcoma)	2521	16p11.2
Hs.442669	GLUL	207	1-3,22,23	glutamate-ammonia ligase (glutamine synthase)	2752	1q31
Hs.91161	PFDN4	207	1-3,22,23	prefoldin 4	5203	20q13
Hs.109798	C6orf48	206	1-3,22,23	chromosome 6 open reading frame 48	50854	6p21.3
Hs.181243	ATF4	206	1-3,22,23	activating transcription factor 4 (tax-responsive enhancer element B67)	468	22q13.1
Hs.181418	KIAA0152	206	1-3,22,23	KIAA0152 gene product	9761	12q24.31
Hs.188553	RBBP6	206	1-3,22,23	retinoblastoma binding protein 6	5930	16p12.2
Hs.430606	CS	206	1-3,22,23	citrate synthase	1431	12q13.2-q13.3
Hs.10758	NDUFS4	205	1-3,22,23	NADH dehydrogenase (ubiquinone) Fe-S protein 4, 18kDa (NADH-coenzyme Q reductase)	4724	5q11.1
Hs.334330	CALM3	205	1-3,22,23	calmodulin 3 (phosphorylase kinase, delta)	808	19q13.2-q13.3
Hs.408576	DSTN	205	1-3,22,23	destrin (actin depolymerizing factor)	11034	20p11.23
Hs.119591	AP2S1	203	1-3,22,23	adaptor-related protein complex 2, sigma 1 subunit	1175	19q13.2-q13.3
Hs.35380	BBX	203	1-3,22,23	bobby sox homolog (Drosophila)	56987	3q13.1
Hs.377155	LYRIC	203	1-3,22,23	LYRIC/3D3	92140	8q22.1
Hs.204041	AHSA1	202	1-3,22,23	AHA1, activator of heat shock 90kDa protein ATPase homolog 1 (yeast)	10598	14q23.3-31
Hs.254042	BAT1	202	1-3,22,23	HLA-B associated transcript 1	7919	6p21.3
Hs.385766	HNRPM	202	1-3,22,23	heterogeneous nuclear ribonucleoprotein M	4670	19p13.3-p13.2
Hs.309090	SFRS7	201	1-3,22,23	splicing factor, arginine/serine-rich 7, 35kDa	6432	2p22.1
Hs.314658	GOT2	201	1-3,22,23	glutamic-oxaloacetic transaminase 2, mitochondrial (aspartate aminotransferase 2)	2806	16q21
Hs.443409	ODC1	200	1-3,22,23	ornithine decarboxylase 1	4953	2p25
Hs.155218	HNRPUL1	199	1-3,22,23	heterogeneous nuclear ribonucleoprotein U-like 1	11100	19q13.31
Hs.278959	GAL	199	1-3,22,23	galanin	51083	11q13.1
Hs.28914	APRT	199	1-3,22,23	adenine phosphoribosyltransferase	353	16q24
Hs.417361	UGP2	199	1-3,22,23	UDP-glucose pyrophosphorylase 2	7360	2p14-p13
Hs.510927	WBSCR20C	199	1-3,22,23	Williams Beuren syndrome chromosome region 20C	260294	7q11.23
Hs.97128	ZNF207	199	1-3,22,23	zinc finger protein 207	7756	17q12
Hs.397426	KIAA1416	198	1-3,22,23	KIAA1416 protein	55636	8q12.1
GATCTGACTCGGTGAAA		197	1000	chr6:167556516-167556532		chr6
Hs.227133	ACIN1	197	1-3,22,23	apoptotic chromatin condensation inducer 1	22985	14q11.2
Hs.369840	C14orf166	197	1-3,22,23	chromosome 14 open reading frame 166	51637	14q22.1
Hs.103561	ARL6IP4	196	1-3,22,23	ADP-ribosylation-like factor 6 interacting protein 4	51329	12q24.31
Hs.305985	PHC1	196	1-3,22,23	polyhomeotic-like 1 (Drosophila)	1911;283368	12p13
Hs.369026	PTTG1IP	196	1-3,22,23	pituitary tumor-transforming 1 interacting protein	754	21q22.3
Hs.118126	PPGB	195	1-3,22,23	protective protein for beta-galactosidase (galactosialidosis)	5476	20q13.1
Hs.155223	STC2	195	1-3,22,23	stanniocalcin 2	8614	5q35.2
Hs.371416	CARM1	195	1-3,22,23	coactivator-associated arginine methyltransferase 1	10498	19p13.2
Hs.501293	BSG	195	1-3,22,23	basigin (OK blood group)	682	19p13.3
Hs.61638	MYO10	195	1-3,22,23	myosin X	4651	5p15.1-p14.3
Hs.297681	SERPINA1	194	1-3,22,23	serine (or cysteine) proteinase inhibitor, clade A (alpha-1 antiproteinase, antitrypsin), member 1	5265	14q32.1
Hs.1063	SNRPC	193	1-3,22,23	small nuclear ribonucleoprotein polypeptide C	6631	6p21.31
Hs.278411	NCKAP1	193	1-3,22,23	NCK-associated protein 1	10787	2q32
Hs.393201	ACTR2	193	1-3,22,23	ARP2 actin-related protein 2 homolog (yeast)	10097	2p14
Hs.406590	PGR1	193	1-3,22,23	T-cell activation protein	93621	4p16.1
Hs.444635	CCAR1	193	1-3,22,23	cell division cycle and apoptosis regulator 1	55749	10q22.1
Hs.528702	PPAP2A	193	1-3,22,23	phosphatidic acid phosphatase type 2A	8611	5q11
Hs.78909	ZFP36L2	193	1-3,22,23	zinc finger protein 36, C3H type-like 2	678	2p22.3-p21
Hs.432996	FLJ11021	192	1-3,22,23	similar to splicing factor, arginine/serine-rich 4	65117	12q24.31
Hs.75618	RAB11A	192	1-3,22,23	RAB11A, member RAS oncogene family	8766	15q21.3-q22.31
Hs.83758	CKS2	192	1-3,22,23	CDC28 protein kinase regulatory subunit 2	1164	9q22
Hs.86896	BRD3	192	1-3,22,23	bromodomain containing 3	8019	9q34
Hs.3068	SMARCA3	191	1-3,22,23	SWI/SNF related, matrix associated, actin dependent regulator of chromatin, subfamily a, member 3	6596	3q25.1-q26.1
Hs.522897	EIF1A	191	1-3,22,23	eukaryotic translation initiation factor 1A	1964	Xp22.13
Hs.86088	IMP-1	191	1-3,22,23	IGF-II mRNA-binding protein 1	10642	17q21.33
Hs.75243	BRD2	190	1-3,22,23	bromodomain containing 2	6046	6p21.3
Hs.103180	DC2	189	1-3,22,23	DC2 protein	58505	4q25
Hs.75117	ILF2	189	1-3,22,23	interleukin enhancer binding factor 2, 45kDa	3608	1q22
Hs.198269	NDUFA3	188	1-3,22,23	NADH dehydrogenase (ubiquinone) 1 alpha subcomplex, 3, 9kDa	4696	19q13.42
Hs.269403	NAP1L4	188	1-3,22,23	nucleosome assembly protein 1-like 4	4676;55434	11p15.5
Hs.75187	TOMM20	188	1-3,22,23	translocase of outer mitochondrial membrane 20 homolog (yeast)	9804	1q42
Hs.146550	MYH9	187	1-3,22,23	myosin, heavy polypeptide 9, non-muscle	4627	22q13.1
Hs.156481	HNRPH3	186	1-3,22,23	heterogeneous nuclear ribonucleoprotein H3 (2H9)	3189	10q22
Hs.19561	NDUFA7	186	1-3,22,23	NADH dehydrogenase (ubiquinone) 1 alpha subcomplex, 7, 14.5kDa	4701	19p13.2
Hs.20521	HRMT1L2	185	1-3,22,23	HMT1 hnRNP methyltransferase-like 2 (S. cerevisiae)	3276	19q13.3
Hs.356386	RAB7	185	1-3,22,23	RAB7, member RAS oncogene family	7879	3q21.3
Hs.386939	USP7	185	1-3,22,23	ubiquitin specific protease 7 (herpes virus-associated)	7874	16p13.3
Hs.458344	SMN1	185	1-3,22,23	survival of motor neuron 1, telomeric	6606	5q13
Hs.83419	KIAA0252	185	1-3,22,23	KIAA0252	23168	15q14
Hs.90061	PGRMC1	185	1-3,22,23	progesterone receptor membrane component 1	10857	Xq22-q24
Hs.293007	NPEPPS	184	1-3,22,23	aminopeptidase puromycin sensitive	9520	17q21
Hs.444499	REA	184	1-3,22,23	repressor of estrogen receptor activity	11331	12p13
Hs.97616	SH3GL1	184	1-3,22,23	SH3-domain GRB2-like 1	6455	19p13.3
Hs.173902	PPP2R1A	183	1-3,22,23	protein phosphatase 2 (formerly 2A), regulatory subunit A (PR 65), alpha isoform	5518	19q13.41
Hs.197071	PSMB7	183	1-3,22,23	proteasome (prosome, macropain) subunit, beta type, 7	5695	9q34.11-q34.12
Hs.250113	THRAP3	183	1-3,22,23	thyroid hormone receptor associated protein 3	9967	1p34.3
Hs.288801	SSBP3	183	1-3,22,23	single stranded DNA binding protein 3	23648	1p32.3
Hs.475012	PTD004	183	1-3,22,23	hypothetical protein PTD004	29789	2q31.1
Hs.372960	RPS21	182	4	ribosomal protein S21	6227	20q13.3
Hs.9788	NDFIP1	182	1-3,22,23	Nedd4 family interacting protein 1	80762	5q31.3
Hs.171003	CBS	180	1-3,22,23	cystathionine-beta-synthase	875	21q22.3
Hs.2795	LDHA	180	1-3,22,23	lactate dehydrogenase A	3939	11p15.4
Hs.30035	SFRS10	180	1-3,22,23	splicing factor, arginine/serine-rich 10 (transformer 2 homolog, Drosophila)	6434	3q26.2-q27
Hs.315137	AARS	180	1-3,22,23	alanyl-tRNA synthetase	16	16q22
Hs.411826	UBE2D3	180	1-3,22,23	ubiquitin-conjugating enzyme E2D 3 (UBC4/5 homolog, yeast)	7323	4q24
Hs.432608	C6orf62	180	1-3,22,23	chromosome 6 open reading frame 62	81688	6p22.1
Hs.169531	DDX21	179	1-3,22,23	DEAD (Asp-Glu-Ala-Asp) box polypeptide 21	9188	10q21
Hs.20993	HGRG8	179	1-3,22,23	high-glucose-regulated protein 8	51441	1p35
Hs.257827	STIP1	179	1-3,22,23	stress-induced-phosphoprotein 1 (Hsp70/Hsp90-organizing protein)	10963	11q13
Hs.334131	CDH2	179	1-3,22,23	cadherin 2, type 1, N-cadherin (neuronal)	1000	18q11.2
Hs.8546	NOTCH3	179	1-3,22,23	Notch homolog 3 (Drosophila)	4854	19p13.2-p13.1
Hs.145741	ANXA5	178	1-3,22,23	annexin A5	308	4q26-q28
Hs.27023	SCFD1	178	1-3,22,23	sec1 family domain containing 1	23256	14q12
Hs.434059	ETV4	178	1-3,22,23	ets variant gene 4 (E1A enhancer binding protein, E1AF)	2118	17q21
Hs.181334	MDN1	177	1-3,22,23	MDN1, midasin homolog (yeast)	23195	6q15
Hs.30299	IMP-2	177	1-3,22,23	IGF-II mRNA-binding protein 2	10644	3q28
Hs.32393	DARS	177	1-3,22,23	aspartyl-tRNA synthetase	1615	2q22.1
Hs.381025	UBE2V1	177	1-3,22,23	ubiquitin-conjugating enzyme E2 variant 1	7335;387521;387522	20q13.2
Hs.446197	XTP2	177	1-3,22,23	HBxAg transactivated protein 2	23215	1q23.3
Hs.64056	PAK1	177	1-3,22,23	p21/Cdc42/Rac1-activated kinase 1 (STE20 homolog, yeast)	5058;283218	11q13-q14
Hs.9573	ABCF1	177	1-3,22,23	ATP-binding cassette, sub-family F (GCN20), member 1	23	6p21.33
Hs.151202	RB1CC1	176	1-3,22,23	RB1-inducible coiled-coil 1	9821	8p22-q21.13
Hs.372265	BXDC1	176	1-3,22,23	brix domain containing 1	84154	6q22.1
Hs.380253	MRPL21	176	1-3,22,23	mitochondrial ribosomal protein L21	219927	11q13.1
Hs.381189	CBX3	176	1-3,22,23	chromobox homolog 3 (HP1 gamma homolog, Drosophila)	11335	7p15.2
Hs.50758	SMC4L1	176	1-3,22,23	SMC4 structural maintenance of chromosomes 4-like 1 (yeast)	10051	3q26.1
Hs.119908	NOP5/NOP58	175	1-3,22,23	nucleolar protein NOP5/NOP58	51602	2q33.2
Hs.342307	FLJ10330	175	1-3,22,23	hypothetical protein FLJ10330	55119	1p13.3
Hs.421907	GLTSCR2	175	1-3,22,23	glioma tumor suppressor candidate region gene 2	29997	19q13.3
Hs.449032	SMS	175	1-3,22,23	spermine synthase	6611	Xp22.1
Hs.347535	MRPL10	174	1-3,22,23	mitochondrial ribosomal protein L10	124995	17q21.32
Hs.511762	C12orf8	174	1-3,22,23	chromosome 12 open reading frame 8	10961	12q24.13
Hs.6947	HYPB	174	1-3,22,23	huntingtin interacting protein B	29072	3p21.31
Hs.75432	IMPDH2	174	1-3,22,23	IMP (inosine monophosphate) dehydrogenase 2	3615	3p21.2
Hs.90107	ADRM1	174	1-3,22,23	adhesion regulating molecule 1	11047	20q13.33
Hs.283393	COL5A2	173	1-3,22,23	collagen, type V, alpha 2	1290	2q14-q32
Hs.356654	PSMC1	173	1-3,22,23	proteasome (prosome, macropain) 26S subunit, ATPase, 1	5700	14q32.11
Hs.388170	FLJ10534	173	1-3,22,23	hypothetical protein FLJ10534	55720	17p13.3
Hs.528652	C9orf86	173	1-3,22,23	chromosome 9 open reading frame 86	55684	9q34.3
Hs.7101	ANAPC5	173	1-3,22,23	anaphase promoting complex subunit 5	51433	12q24.31
Hs.132246	SLC38A1	172	1-3,22,23	solute carrier family 38, member 1	81539	12q13.11
Hs.320961	MRPL3	172	1-3,22,23	mitochondrial ribosomal protein L3	11222	3q21-q23
Hs.5683	DHX15	172	1-3,22,23	DEAH (Asp-Glu-Ala-His) box polypeptide 15	1665	4p15.3
Hs.15591	COPS6	171	1-3,22,23	COP9 constitutive photomorphogenic homolog subunit 6 (Arabidopsis)	10980	7q22.1
Hs.173381	DPYSL2	171	1-3,22,23	dihydropyrimidinase-like 2	1808	8p22-p21
Hs.173518	ZFR	171	1-3,22,23	zinc finger RNA binding protein	51663	5p13.3
Hs.434488	CSPG2	171	1-3,22,23	chondroitin sulfate proteoglycan 2 (versican)	1462	5q14.3
Hs.75616	DHCR24	171	1-3,22,23	24-dehydrocholesterol reductase	1718	1p33-p31.1
Hs.191887	SEC61B	170	1-3,22,23	Sec61 beta subunit	10952	9q22.32-q31.3
Hs.334911	C22orf2	170	1-3,22,23	chromosome 22 open reading frame 2	25776;56993	22q12
Hs.257008	PLD3	169	1-3,22,23	phospholipase D3	23646	19q13.2
Hs.444548	NP220	169	1-3,22,23	NP220 nuclear protein	27332	2p13.2-p13.1
Hs.67624		169	1-3,22,23	Transcribed sequences
Hs.122645	LAMB1	168	1-3,22,23	laminin, beta 1	3912	7q22
Hs.170333	ARID1A	168	1-3,22,23	AT rich interactive domain 1A (SWI- like)	8289	1p35.3
Hs.191990	PRKCBP1	168	1-3,22,23	protein kinase C binding protein 1	23613	20q13.13
Hs.236556	MIG12	168	1-3,22,23	MID1 interacting G12-like protein	58526	Xp11.4
Hs.23960	CCNB1	168	1-3,22,23	cyclin B1	891	5q12
Hs.279929	HSGP25L2G	168	1-3,22,23	gp25L2 protein	54732	5q35.3
Hs.31500	E2IG2	168	1-3,22,23	E2IG2 protein	51287	11q13.3
Hs.388004	AHCY	168	1-3,22,23	S-adenosylhomocysteine hydrolase	191	20cen-q13.1
Hs.444556	TSG101	168	1-3,22,23	tumor susceptibility gene 101	7251	11p15
Hs.416211	CCT8	167	1-3,22,23	chaperonin containing TCP1, subunit 8 (theta)	10694	21q22.11
Hs.78040	KDELR1	167	1-3,22,23	KDEL (Lys-Asp-Glu-Leu) endoplasmic reticulum protein retention receptor 1	10945	19q13.3
Hs.302051	MYOHD1	166	1-3,22,23	myosin head domain containing 1	80179	17q21.1
Hs.387905	SPTAN1	166	1-3,22,23	spectrin, alpha, non-erythrocytic 1 (alpha-fodrin)	6709	9q33-q34
Hs.405873	ISYNA1	166	1-3,22,23	myo-inositol 1-phosphate synthase A1	51477	19p13.11
Hs.436656	SNRPG	166	1-3,22,23	small nuclear ribonucleoprotein polypeptide G	6637	2p13.3
Hs.512640	PRKCSH	166	1-3,22,23	protein kinase C substrate 80K-H	5589	19p13.1-p13.2
Hs.81361	HNRPAB	166	1-3,22,23	heterogeneous nuclear ribonucleoprotein A/B	3182	5q35.3
Hs.352839	MRPS15	165	1-3,22,23	mitochondrial ribosomal protein S15	64960	1p35-p34.1
Hs.129867	KIP2	164	1-3,22,23	DNA-dependent protein kinase catalytic subunit-interacting protein 2	10518	15q24
Hs.14839	POLR2G	164	1-3,22,23	polymerase (RNA) II (DNA directed) polypeptide G	5436	11q13.1
Hs.26412	RNF26	164	1-3,22,23	ring finger protein 26	79102	11q23
Hs.32748	SAE1	164	1-3,22,23	SUMO-1 activating enzyme subunit 1	10055	19q13.33
Hs.454833		164	1-3,22,23	CXYorf1-related protein, mRNA (cDNA clone IMAGE:5294895), partial cds	390871;349338;374666	19p13.3
Hs.56	PRPS1	164	1-3,22,23	phosphoribosyl pyrophosphate synthetase 1	5631	Xq21-q27
Hs.76111	DAG1	164	1-3,22,23	dystroglycan 1 (dystrophin-associated glycoprotein 1)	1605	3p21
Hs.249441	WEE1	163	1-3,22,23	WEE1 homolog (S. pombe)	7465	11p15.3-p15.1
Hs.31731	PRDX5	163	1-3,22,23	peroxiredoxin 5	25824	11q13
Hs.444749	RPL36AL	163	1-3,22,23	ribosomal protein L36a-like	6166	14q21
Hs.446546	ASNS	163	1-3,22,23	asparagine synthetase	440	7q21.3
Hs.9534	SPC18	163	1-3,22,23	signal peptidase complex (18kD)	23478;157708	15q25.2
Hs.210367	SFRS2IP	162	1-3,22,23	splicing factor, arginine/serine-rich 2, interacting protein	9169	12q13.11
Hs.414728	CDW92	162	1-3,22,23	CDW92 antigen	23446	9q31.2
Hs.432121	PRDX2	162	1-3,22,23	peroxiredoxin 2	7001	19p13.2
Hs.14894	TGOLN2	161	1-3,22,23	trans-golgi network protein 2	10618	2p11.2
Hs.149620	PERP	161	1-3,22,23	PERP, TP53 apoptosis effector	64065	6q24
Hs.223014	OAZIN	161	1-3,22,23	ornithine decarboxylase antizyme inhibitor	51582	8q22.3
Hs.230767	DNAPTP6	161	1-3,22,23	DNA polymerase-transactivated protein 6	26010	2q33.2
Hs.434937	PPIB	161	1-3,22,23	peptidylprolyl isomerase B (cyclophilin B)	5479	15q21-q22
Hs.440947	FALZ	161	1-3,22,23	fetal Alzheimer antigen	2186	17q24.3
Hs.4747	DKC1	161	1-3,22,23	dyskeratosis congenita 1, dyskerin	1736	Xq28
Hs.73625	KIF20A	161	1-3,22,23	kinesin family member 20A	10112	5q31
Hs.15929	C6orf211	160	1-3,22,23	chromosome 6 open reading frame 211	79624	6q25.1
Hs.296638	GDF15	160	1-3,22,23	growth differentiation factor 15	9518;83542;388517	19p13.1-13.2
Hs.356377	LOC149603	160	1-3,22,23	hypothetical protein LOC149603	149603	1q42.13
Hs.5734	MGEA5	160	1-3,22,23	meningioma expressed antigen 5 (hyaluronidase)	10724	10q24.1-q24.3
Hs.78771	PGK1	160	1-3,22,23	phosphoglycerate kinase 1	5230	Xq13
Hs.21907	MYST2	159	1-3,22,23	MYST histone acetyltransferase 2	11143	17q21.32
Hs.357637	EXTL2	159	1-3,22,23	exostoses (multiple)-like 2	2135	1p21
Hs.386532	UBL5	159	1-3,22,23	ubiquitin-like 5	59286;5300	19p13.3
Hs.408222	PBX1	159	1-3,22,23	pre-B-cell leukemia transcription factor 1	5087	1q23
Hs.522037		159	1-3,22,23	Transcribed sequences
Hs.9081	FARSLB	159	1-3,22,23	phenylalanine-tRNA synthetase-like, beta subunit	10056	2q36.1-q36.2
Hs.25035	CLIC4	158	1-3,22,23	chloride intracellular channel 4	25932	1p36.11
Hs.28707	SSR3	158	1-3,22,23	signal sequence receptor, gamma (translocon-associated protein gamma)	6747	3q25.31
Hs.289950	TAF6	158	1-3,22,23	TAF6 RNA polymerase II, TATA box binding protein (TBP)-associated factor, 80kDa	6878	7q22.1
Hs.368598	LEREPO4	158	1-3,22,23	likely ortholog of mouse immediate early response, erythropoietin 4	55854	2q32.2
Hs.370907	SR140	158	1-3,22,23	U2-associated SR140 protein	23350	3q23
Hs.510990		158	1-3,22,23	CDNA FLJ38326 fis, clone FCBBF3024935
Hs.157236	VAT1	157	1-3,22,23	vesicle amine transport protein 1 homolog (T californica)	10493	17q21
Hs.169902	SLC2A1	157	1-3,22,23	solute carrier family 2 (facilitated glucose transporter), member 1	6513	1p35-p31.3
Hs.181390	CSNK1G2	157	1-3,22,23	casein kinase 1, gamma 2	1455	19p13.3
Hs.372170	AKR1A1	157	1-3,22,23	aldo-keto reductase family 1, member A1 (aldehyde reductase)	10327	1p33-p32
Hs.40154	JARID2	157	1-3,22,23	Jumonji, AT rich interactive domain 2	3720	6p24-p23
Hs.42644	TXNL2	157	1-3,22,23	thioredoxin-like 2	10539	6p25.3
Hs.433279	LOC91461	157	1-3,22,23	hypothetical protein BC007901	91461	2p22.1
Hs.195614	SF3B3	156	1-3,22,23	splicing factor 3b, subunit 3, 130kDa	23450	16q22.1
Hs.406277	SF3A1	156	1-3,22,23	splicing factor 3a, subunit 1, 120kDa	10291	22q12.2
Hs.84753	FLJ12442	156	1-3,22,23	hypothetical protein FLJ12442	64943	3p21.31
Hs.111632	LSM3	155	1-3,22,23	LSM3 homolog, U6 small nuclear RNA associated (S. cerevisiae)	27258	3p25.1
Hs.1516	IGFBP4	155	1-3,22,23	insulin-like growth factor binding protein 4	3487	17q12-q21.1
Hs.181244	HLA-A	155	1-3,22,23	major histocompatibility complex, class I, A	3105	6p21.3
Hs.282089	IRX2	155	1-3,22,23	iroquois homeobox protein 2	153572	5p15.33
Hs.370123	AP2B1	155	1-3,22,23	adaptor-related protein complex 2, beta 1 subunit	163	17q11.2-q12
Hs.154073	SLC35B1	154	1-3,22,23	solute carrier family 35, member B1	10237	17q21.33
Hs.191294	E46L	154	1-3,22,23	like mouse brain protein E46	25814	22q13.31
Hs.350966	PTTG1	154	1-3,22,23	pituitary tumor-transforming 1	9232	5q35.1
Hs.408096	FXR1	154	1-3,22,23	fragile X mental retardation, autosomal homolog 1	8087	3q28
Hs.408754	MAPRE1	154	1-3,22,23	microtubule-associated protein, RP/EB family, member 1	22919	20q11.1-11.23
Hs.437178	ACADVL	154	1-3,22,23	acyl-Coenzyme A dehydrogenase, very long chain	37	17p13-p11
Hs.470311		154	1-3,22,23	Similar to RIKEN cDNA 5830415L20 (LOC401015), mRNA	401015	2q24.2
Hs.151134	OXA1L	153	1-3,22,23	oxidase (cytochrome c) assembly 1-like	5018	14q11.2
Hs.170184	PCNP	153	1-3,22,23	PEST-containing nuclear protein	57092	3q12.3
Hs.250581	SMARCD2	153	1-3,22,23	SWI/SNF related, matrix associated, actin dependent regulator of chromatin, subfamily d, member 2	6603	17q23-q24
Hs.436376	SYNCRIP	153	1-3,22,23	synaptotagmin binding, cytoplasmic RNA interacting protein	10492;57231	6q14-q15
Hs.447513	SMAP	153	1-3,22,23	small acidic protein	10944	11p15.2
Hs.49753	UACA	153	1-3,22,23	uveal autoantigen with coiled-coil domains and ankyrin repeats	55075	15q22-q24
Hs.512815	AP3D1	153	1-3,22,23	adaptor-related protein complex 3, delta 1 subunit	8943	19p13.3
Hs.90073	CSE1L	153	1-3,22,23	CSE1 chromosome segregation 1-like (yeast)	1434	20q13
Hs.27769	SLC25A29	152	1-3,22,23	solute carrier family 25, member 29	123096	14q32.32
Hs.333823	MRPL13	152	1-3,22,23	mitochondrial ribosomal protein L13	28998	8q22.1-q22.3
Hs.440835	SF1	152	1-3,22,23	splicing factor 1	7536;5871	11q13
Hs.520702		152	1-3,22,23	Human HepG2 3' region MboI cDNA, clone hmd6a12m3.
Hs.31095	MAP4	151	1-3,22,23	microtubule-associated protein 4	4134	3p21
Hs.381255	EIF3S5	151	1-3,22,23	eukaryotic translation initiation factor 3, subunit 5 epsilon, 47kDa	8665	11p15.4
Hs.440459	MEST	151	1-3,22,23	mesoderm specific transcript homolog (mouse)	4232	7q32
Hs.444439	PAICS	151	1-3,22,23	phosphoribosylaminoimidazole carboxylase, phosphoribosylaminoimidazole succinocarboxamide synthetase	10606	4pter-q21
Hs.76847	G2AN	151	1-3,22,23	alpha glucosidase II alpha subunit	23193;80789	11q12.3
Hs.279921	MGC8721	150	1-3,22,23	hypothetical protein MGC8721	51669	8p12
Hs.334515	ZNF206	150	1-3,22,23	zinc finger protein 206	84891	16p13.3
Hs.406186	SF3B4	150	1-3,22,23	splicing factor 3b, subunit 4, 49kDa	10262	1q12-q21
Hs.75337	NOLC1	150	1-3,22,23	nucleolar and coiled-body phosphoprotein 1	9221	10q24.32
Hs.76686	GPX1	150	1-3,22,23	glutathione peroxidase 1	2876	3p21.3
Hs.79015	MOX2	150	1-3,22,23	antigen identified by monoclonal antibody MRC OX-2	4345	3q12-q13
Hs.155560	CANX	149	1-3,22,23	calnexin	821	5q35
Hs.156171	PSMC6	149	1-3,22,23	proteasome (prosome, macropain) 26S subunit, ATPase, 6	5706	14q22.1
Hs.162757	LRP1	149	1-3,22,23	low density lipoprotein-related protein 1 (alpha-2-macroglobulin receptor)	4035	12q13-q14
Hs.168095	RNF20	149	1-3,22,23	ring finger protein 20	56254	9q22
Hs.369284	C20orf6	149	1-3,22,23	chromosome 20 open reading frame 6	51575	20p12.1
Hs.91773	PPP2CA	149	1-3,22,23	protein phosphatase 2 (formerly 2A), catalytic subunit, alpha isoform	5515	5q23-q31
Hs.15250	PECI	148	1-3,22,23	peroxisomal D3,D2-enoyl-CoA isomerase	10455	6p24.3
Hs.301819	ZNF146	148	1-3,22,23	zinc finger protein 146	7705	19q13.1
Hs.366546	MAP2K2	148	1-3,22,23	mitogen-activated protein kinase kinase 2	5605	7q32
Hs.75069	SHMT2	148	1-3,22,23	serine hydroxymethyltransferase 2 (mitochondrial)	6472;11247	12q12-q14
Hs.106070	CDKN1C	147	1-3,22,23	cyclin-dependent kinase inhibitor 1C (p57, Kip2)	1028	11p15.5
Hs.11355	TMPO	147	1-3,22,23	thymopoietin	7112	12q22
Hs.184492	ELAVL1	147	1-3,22,23	ELAV (embryonic lethal, abnormal vision, Drosophila)-like 1 (Hu antigen R)	1994	19p13.2
Hs.187416	CLTC	147	1-3,22,23	clathrin, heavy polypeptide (Hc)	1213;29045	17q11-qter
Hs.196437	C2orf6	147	1-3,22,23	chromosome 2 open reading frame 6	55233	2p13.1
Hs.198273	NDUFB8	147	1-3,22,23	NADH dehydrogenase (ubiquinone) 1 beta subcomplex, 8, 19kDa	4714	10q23.2-q23.33
Hs.203581	DDX54	147	1-3,22,23	DEAD (Asp-Glu-Ala-Asp) box polypeptide 54	79039	12q24.21
Hs.237924	CGI-69	147	1-3,22,23	CGI-69 protein	51629	17q12
Hs.27258	SIP	147	1-3,22,23	Siah-interacting protein	27101	1q24-q25
Hs.75137	SCRN1	147	1-3,22,23	secernin 1	9805	7p14.3-p14.1
Hs.90375	FLJ10597	147	1-3,22,23	hypothetical protein FLJ10597	55182	1p34.1
GATCGTTGTGGTGGACT		146	1000	chr3:32905026-32905042		chr3
Hs.147097	H2AFX	146	1-3,22,23	H2A histone family, member X	3014	11q23.2-q23.3
Hs.182255	NHP2L1	146	1-3,22,23	NHP2 non-histone chromosome protein 2-like 1 (S. cerevisiae)	4809	22q13.2-q13.31
Hs.432674	LARS	146	1-3,22,23	leucyl-tRNA synthetase	51520	5q32
Hs.77608	SFRS9	146	1-3,22,23	splicing factor, arginine/serine-rich 9	8683	12q24.31
Hs.78629	ATP1B1	146	1-3,22,23	ATPase, Na+/K+ transporting, beta 1 polypeptide	481	1q24
Hs.89657	TAF10	146	1-3,22,23	TAF10 RNA polymerase II, TATA box binding protein (TBP)-associated factor, 30kDa	6881	11p15.3
Hs.126222	ARPC5	145	1-3,22,23	actin related protein 2/3 complex, subunit 5, 16kDa	10092	1q25.2
Hs.155024	BCL6	145	1-3,22,23	B-cell CLL/lymphoma 6 (zinc finger protein 51)	604;389185	3q27
Hs.161357	PDHB	145	1-3,22,23	pyruvate dehydrogenase (lipoamide) beta	5162	3p21.1-p14.2
Hs.386384	RPS23	145	1-3,22,23	ribosomal protein S23	6228	5q14.1
Hs.77204	CENPF	145	1-3,22,23	centromere protein F, 350/400ka (mitosin)	1063	1q32-q41
Hs.172506	ACAA2	144	1-3,22,23	acetyl-Coenzyme A acyltransferase 2 (mitochondrial 3-oxoacyl-Coenzyme A thiolase)	10449;389854	18q21.1
Hs.211473	PNAS-4	144	1-3,22,23	CGI-146 protein	51029	1q44
Hs.237825	SRP72	144	1-3,22,23	signal recognition particle 72kDa	6731	4q11
Hs.363492	DDX18	144	1-3,22,23	DEAD (Asp-Glu-Ala-Asp) box polypeptide 18	8886	2q14.2
Hs.440960	RAD23A	144	1-3,22,23	RAD23 homolog A (S. cerevisiae)	5886	19p13.2
Hs.66392	ITSN1	144	1-3,22,23	intersectin 1 (SH3 domain protein)	6453	21q22.1-q22.2
Hs.241567	RBMS1	143	1-3,22,23	RNA binding motif, single stranded interacting protein 1	5937	2q24.3
Hs.312129	LISCH7	143	1-3,22,23	liver-specific bHLH-Zip transcription factor	51599	19q13.13
Hs.454832		143	1-3,22,23	CDNA FLJ42565 fis, clone BRACE3007472	391156;391087	1q32.1
Hs.59757	ZNF281	143	1-3,22,23	zinc finger protein 281	23528	1q32.1
Hs.8737	WDR6	143	1-3,22,23	WD repeat domain 6	11180	3p21.31
Hs.207428	FARP1	142	1-3,22,23	FERM, RhoGEF (ARHGEF) and pleckstrin domain protein 1 (chondrocyte-derived)	10160	13q32.2-q32.3
Hs.236494	RAB10	142	1-3,22,23	RAB10, member RAS oncogene family	10890	2p24.1
Hs.246603	HIP2	142	1-3,22,23	huntingtin interacting protein 2	3093	4p14
Hs.331141	ALDH2	142	1-3,22,23	aldehyde dehydrogenase 2 family (mitochondrial)	217;80724	12q24.2
Hs.388392	DNAJA1	142	1-3,22,23	DnaJ (Hsp40) homolog, subfamily A, member 1	3301	9p13-p12
Hs.438993	BCAT1	142	1-3,22,23	branched chain aminotransferase 1, cytosolic	586	12pter-q12
Hs.528384	SLC29A2	142	1-3,22,23	solute carrier family 29 (nucleoside transporters), member 2	3177	11q13
Hs.151787	U5-116KD	141	1-3,22,23	U5 snRNP-specific protein, 116 kD	9343	17q21.31
Hs.222061	MGC9850	141	1-3,22,23	hypothetical protein MGC9850	219404;51082	13q12.2
Hs.318517	TCF7L1	141	1-3,22,23	transcription factor 7-like 1 (T-cell specific, HMG-box)	83439	2p11.2
Hs.179718	MYBL2	140	1-3,22,23	v-myb myeloblastosis viral oncogene homolog (avian)-like 2	4605	20q13.1
Hs.226390	RRM2	140	1-3,22,23	ribonucleotide reductase M2 polypeptide	6241	2p25-p24
Hs.355983	BZW1	140	1-3,22,23	basic leucine zipper and W2 domains 1	9689	2q33
Hs.406918	STRN4	140	1-3,22,23	striatin, calmodulin binding protein 4	29888	19q13.2
Hs.433402	CFDP1	140	1-3,22,23	craniofacial development protein 1	10428	16q22.2-q22.3
Hs.532319		140	5,6	CDNA FLJ33391 fis, clone BRACE2006911
Hs.322735	YARS	139	1-3,22,23	tyrosyl-tRNA synthetase	8565	1p34.3
Hs.32793	SLC39A10	139	1-3,22,23	solute carrier family 39 (zinc transporter), member 10	57181	2q33.1
Hs.372680		139	1-3,22,23	Transcribed sequence with moderate similarity to protein sp:P12268 (H.sapiens) IMD2_HUMAN Inosine-5'-monophosphate dehydrogenase 2
Hs.410900	ID1	139	1-3,22,23	inhibitor of DNA binding 1, dominant negative helix-loop-helix protein	3397	20q11
Hs.737	IER2	139	1-3,22,23	immediate early response 2	9592	19p13.13
Hs.114360	TSC22	137	1-3,22,23	transforming growth factor beta-stimulated protein TSC-22	8848	13q14
Hs.20509	HBXAP	137	1-3,22,23	hepatitis B virus x associated protein	51773	11q13.4
Hs.306079	SEC61A1	137	1-3,22,23	Sec61 alpha 1 subunit (S. cerevisiae)	29927	3q21.3
Hs.355606	MGC23909	137	1-3,22,23	hypothetical protein MGC23909	153339	5q14.2
Hs.388375	SLC6A8	137	1-3,22,23	solute carrier family 6 (neurotransmitter transporter, creatine), member 8	6535	Xq28
Hs.436446	ARMET	137	1-3,22,23	arginine-rich, mutated in early stage tumors	7873	3p21.1
Hs.528353	LRIG1	137	1-3,22,23	leucine-rich repeats and immunoglobulin-like domains 1	26018
Hs.55682	EIF3S7	137	1-3,22,23	eukaryotic translation initiation factor 3, subunit 7 zeta, 66/67kDa	8664	22q13.1
Hs.528333	EPB41	136	1-3,22,23	erythrocyte membrane protein band 4.1 (elliptocytosis 1, RH-linked)	2035;399474	1p33-p32
Hs.128065	CTSC	135	1-3,22,23	cathepsin C	1075	11q14.1-q14.3
Hs.144941	MUF1	135	1-3,22,23	MUF1 protein	10489	1p34.1
Hs.380021	MLL5	135	1-3,22,23	myeloid/lymphoid or mixed-lineage leukemia 5 (trithorax homolog, Drosophila)	55904	7q22.1
Hs.409230	AGPAT1	135	1-3,22,23	1-acylglycerol-3-phosphate O-acyltransferase 1 (lysophosphatidic acid acyltransferase, alpha)	10554	6p21.3
Hs.443914	SOD1	135	1-3,22,23	superoxide dismutase 1, soluble (amyotrophic lateral sclerosis 1 (adult))	6647	21q22.1
Hs.77929	ERCC3	135	1-3,22,23	excision repair cross-complementing rodent repair deficiency, complementation group 3 (xeroderma pigmentosum group B complementing)	2071	2q21
Hs.10526	CSRP2	134	1-3,22,23	cysteine and glycine-rich protein 2	1466	12q21.1
Hs.227429	PTOV1	134	1-3,22,23	prostate tumor overexpressed gene 1	53635	19q13.33
Hs.312102	ALDH7A1	134	1-3,22,23	aldehyde dehydrogenase 7 family, member A1	501	5q31
Hs.413781	LYPLA2	134	1-3,22,23	lysophospholipase II	11313	1p36.12-p35.1
Hs.8127	NICE-4	134	1-3,22,23	NICE-4 protein	9898	1q22
Hs.82911	PTP4A2	134	1-3,22,23	protein tyrosine phosphatase type IVA, member 2	8073	1p35
Hs.118722	FUT8	133	1-3,22,23	fucosyltransferase 8 (alpha (1,6) fucosyltransferase)	2530	14q24.3
Hs.25298	LZTS2	133	1-3,22,23	leucine zipper, putative tumor suppressor 2	84445	10q24
Hs.274464	DIA1	133	1-3,22,23	diaphorase (NADH) (cytochrome b-5 reductase)	1727	22q13.31-qter
Hs.350424	FLJ31153	133	1-3,22,23	hypothetical protein FLJ31153	123811	16p13.13-p13.12
Hs.396503	CDC10	133	1-3,22,23	CDC10 cell division cycle 10 homolog (S. cerevisiae)	989	7p14.3-p14.1
Hs.48924	ALEX2	133	1-3,22,23	armadillo repeat protein ALEX2	9823	Xq21.33-q22.2
Hs.76084	LMNB2	133	1-3,22,23	lamin B2	84823	19p13.3
Hs.77060	PSMB6	133	1-3,22,23	proteasome (prosome, macropain) subunit, beta type, 6	5694	17p13
Hs.77578	USP9X	133	1-3,22,23	ubiquitin specific protease 9, X-linked (fat facets-like, Drosophila)	8239	Xp11.4
Hs.171880	POLR2A	132	1-3,22,23	polymerase (RNA) II (DNA directed) polypeptide A, 220kDa	5430	17p13.1
Hs.239752	NR2F6	132	1-3,22,23	nuclear receptor subfamily 2, group F, member 6	2063	19p13.1
Hs.246112	U5-200KD	132	1-3,22,23	U5 snRNP-specific protein, 200-KD	23020	2q11.2
Hs.2903	PPP4C	132	1-3,22,23	protein phosphatase 4 (formerly X), catalytic subunit	5531	16p12-16p11
Hs.298654	DUSP6	132	1-3,22,23	dual specificity phosphatase 6	1848	12q22-q23
Hs.356181	CAPN1	132	1-3,22,23	calpain 1, (mu/I) large subunit	823	11q13
Hs.399740	UPF3A	132	1-3,22,23	UPF3 regulator of nonsense transcripts homolog A (yeast)	65110	13q34
Hs.434901	SNRPA1	132	1-3,22,23	small nuclear ribonucleoprotein polypeptide A'	6627	15q26.3
Hs.438720	MCM7	132	1-3,22,23	MCM7 minichromosome maintenance deficient 7 (S. cerevisiae)	4176	7q21.3-q22.1
Hs.518674	FLJ20280	132	1-3,22,23	hypothetical protein FLJ20280	54876	4p15.33
Hs.5422	GPM6B	132	1-3,22,23	glycoprotein M6B	2824	Xp22.2
Hs.165195	VAPA	131	1-3,22,23	VAMP (vesicle-associated membrane protein)-associated protein A, 33kDa	9218	18p11.22
Hs.371278	UBE2V2	131	1-3,22,23	ubiquitin-conjugating enzyme E2 variant 2	7336	8q11.21
Hs.37196	GPR	131	1-3,22,23	putative G protein coupled receptor	11245	15q14
Hs.512849	RNF7	131	1-3,22,23	ring finger protein 7	9616	3q22-q24
Hs.78888	DBI	131	1-3,22,23	diazepam binding inhibitor (GABA receptor modulator, acyl-Coenzyme A binding protein)	1622	2q12-q21
Hs.97837		131	1-3,22,23	Similar to Group X secretory phospholipase A2 precursor (Phosphatidylcholine 2-acylhydrolase GX) (GX sPLA2) (sPLA2-X) (LOC388229), mRNA	388229	16p12.1
Hs.122908	CDT1	130	1-3,22,23	DNA replication factor	81620	16q24.3
Hs.125309	COPS7A	130	1-3,22,23	COP9 constitutive photomorphogenic homolog subunit 7A (Arabidopsis)	50813	12p13.31
Hs.256086	C20orf35	130	1-3,22,23	chromosome 20 open reading frame 35	55861	20q13.12
Hs.273330	AGRN	130	1-3,22,23	agrin	375790	1p36.33
Hs.302903	UBE2I	130	1-3,22,23	ubiquitin-conjugating enzyme E2I (UBC9 homolog, yeast)	7329	16p13.3
Hs.3100	KARS	130	1-3,22,23	lysyl-tRNA synthetase	3735	16q23-q24
Hs.356270	SDHD	130	1-3,22,23	succinate dehydrogenase complex, subunit D, integral membrane protein	6392	11q23
Hs.433753	SYNGR2	130	1-3,22,23	synaptogyrin 2	9144	17q25.3
Hs.440734	ATRX	130	1-3,22,23	alpha thalassemia/mental retardation syndrome X-linked (RAD54 homolog, S. cerevisiae)	546	Xq13.1-q21.1
Hs.158515	BCAN	129	5,6	brevican	63827;84774	1q31
Hs.315230	GC20	129	1-3,22,23	translation factor sui1 homolog	10289	3p21.33
Hs.433343	SRRM2	129	1-3,22,23	serine/arginine repetitive matrix 2	23524	16p13.3
Hs.597	GOT1	129	1-3,22,23	glutamic-oxaloacetic transaminase 1, soluble (aspartate aminotransferase 1)	2805	10q24.1-q25.1
Hs.119177	ARF3	128	1-3,22,23	ADP-ribosylation factor 3	377	12q13
Hs.153834	PUM1	128	4	pumilio homolog 1 (Drosophila)	9698	1p35.2
Hs.183803	TRAP1	128	1-3,22,23	heat shock protein 75	10131	16p13.3
Hs.369288	BTBD2	128	1-3,22,23	BTB (POZ) domain containing 2	55643	19p13.3
Hs.418162	APPBP1	128	1-3,22,23	amyloid beta precursor protein binding protein 1, 59kDa	8883	16q22
Hs.75447	RALBP1	128	1-3,22,23	ralA binding protein 1	10928	18p11.3
Hs.102548	GRLF1	127	1-3,22,23	glucocorticoid receptor DNA binding factor 1	2909	19q13.3
Hs.185172	GNB2	127	1-3,22,23	guanine nucleotide binding protein (G protein), beta polypeptide 2	2783	7q21.3-q22.1
Hs.211203	RBM4	127	1-3,22,23	RNA binding motif protein 4	5936;84972	11q13
Hs.306307	ROCK1	127	1-3,22,23	Rho-associated, coiled-coil containing protein kinase 1	6093	18q11.2
Hs.355819	TIMM50	127	1-3,22,23	translocase of inner mitochondrial membrane 50 homolog (yeast)	92609	19q13.2
Hs.372463	MACF1	127	1-3,22,23	microtubule-actin crosslinking factor 1	23499	1p32-p31
Hs.419240	SLC2A3	127	1-3,22,23	solute carrier family 2 (facilitated glucose transporter), member 3	6515	12p13.3
Hs.436518	RBPMS2	127	1-3,22,23	RNA-binding protein with multiple splicing 2	348093	15q22.1
Hs.439367	KIAA0592	127	1-3,22,23	KIAA0592 protein	253725;387676	10q11.1
Hs.506997		127	1-3,22,23	Transcribed sequence with strong similarity to protein ref:NP_002943.2 (H.sapiens) ribosomal protein S2; 40S ribosomal protein S2 [Homo sapiens]
Hs.95577	CDK4	127	1-3,22,23	cyclin-dependent kinase 4	1019	12q14
Hs.301348	EMS1	126	1-3,22,23	ems1 sequence (mammary tumor and squamous cell carcinoma-associated (p80/85 src substrate)	2017	11q13
Hs.343911	EI24	126	1-3,22,23	etoposide induced 2.4 mRNA	9538	11q24
Hs.374638	FKBP1A	126	1-3,22,23	FK506 binding protein 1A, 12kDa	2280	20p13
Hs.386390	TADA3L	126	1-3,22,23	transcriptional adaptor 3 (NGG1 homolog, yeast)-like	10474	3p25.3
Hs.433540	DNAJC8	126	1-3,22,23	DnaJ (Hsp40) homolog, subfamily C, member 8	22826	1p35.2
Hs.433702	EIF5	126	1-3,22,23	eukaryotic translation initiation factor 5	1983	14q32.33
Hs.436407	ASC1p100	126	1-3,22,23	ASC-1 complex subunit P100	84164	22q12.1
Hs.43847	MADP-1	126	1-3,22,23	MADP-1 protein	85437	12q12
Hs.444261	SARS	126	1-3,22,23	seryl-tRNA synthetase	6301	1p13.3-p13.1
Hs.84318	RPA1	126	1-3,22,23	replication protein A1, 70kDa	6117	17p13.3
Hs.9691	GNA13	126	1-3,22,23	guanine nucleotide binding protein (G protein), alpha 13	10672	17q24.3
Hs.108689	SREBF2	125	1-3,22,23	sterol regulatory element binding transcription factor 2	6721	22q13
Hs.392837	PGD	125	1-3,22,23	phosphogluconate dehydrogenase	5226	1p36.3-p36.13
Hs.454861	CDC2L2	125	1-3,22,23	cell division cycle 2-like 2	985;984	1p36.3
Hs.512770	MGC4268	125	1-3,22,23	hypothetical protein MGC4268	83607	2q21
Hs.87417	CTSL2	125	1-3,22,23	cathepsin L2	1515	9q22.2
Hs.90693	REPIN1	125	1-3,22,23	replication initiator 1	29803;285971	7q36.1
Hs.96996	HNRPA0	125	1-3,22,23	heterogeneous nuclear ribonucleoprotein A0	10949	5q31
Hs.15580	LENG5	124	1-3,22,23	leukocyte receptor cluster (LRC) member 5	79042	19q13.4
Hs.172089	PORIMIN	124	1-3,22,23	pro-oncosis receptor inducing membrane injury gene	114908	11q22.1
Hs.17667	SH3BP4	124	1-3,22,23	SH3-domain binding protein 4	23677	2q37.1-q37.2
Hs.23643	MST4	124	1-3,22,23	Mst3 and SOK1-related kinase	51765	Xq26.2
Hs.251871	CTPS	124	1-3,22,23	CTP synthase	1503	1p34.1
Hs.390666	C14orf112	124	1-3,22,23	chromosome 14 open reading frame 112	51241	14q24.1
Hs.77324	ETF1	124	1-3,22,23	eukaryotic translation termination factor 1	2107	5q31.1
Hs.7957	ADAR	124	1-3,22,23	adenosine deaminase, RNA-specific	103	1q21.1-q21.2
Hs.181271	COPZ1	123	1-3,22,23	coatomer protein complex, subunit zeta 1	22818	12q13.2-q13.3
Hs.23557	SDCCAG10	123	1-3,22,23	serologically defined colon cancer antigen 10	10283	5q12.3
Hs.246240	PSMA3	123	1-3,22,23	proteasome (prosome, macropain) subunit, alpha type, 3	5684	14q23
Hs.350806	UBXD2	123	1-3,22,23	UBX domain containing 2	23190	2q21.3-q22.1
Hs.387567	ACLY	123	1-3,22,23	ATP citrate lyase	47	17q12-q21
Hs.405954	TNPO1	123	1-3,22,23	transportin 1	3842	5q13.2
Hs.4112	TCP1	123	1-3,22,23	t-complex 1	6950	6q25-q27
Hs.528686	HMGA2	123	1-3,22,23	high mobility group AT-hook 2	8091	12q15
Hs.124942	PR48	122	1-3,22,23	protein phosphatase 2A 48 kDa regulatory subunit	28227	Xp22.33
Hs.1742	IQGAP1	122	1-3,22,23	IQ motif containing GTPase activating protein 1	8826	15q26.1
Hs.194143	BRCA1	122	1-3,22,23	breast cancer 1, early onset	672	17q21
Hs.356742	DRAP1	122	1-3,22,23	DR1-associated protein 1 (negative cofactor 2 alpha)	10589	11q13.3
Hs.439874	SERP1	122	1-3,22,23	stress-associated endoplasmic reticulum protein 1	27230	3q25.1
Hs.77318	PAFAH1B1	122	1-3,22,23	platelet-activating factor acetylhydrolase, isoform Ib, alpha subunit 45kDa	5048	17p13.3
Hs.90572	PTK7	122	1-3,22,23	PTK7 protein tyrosine kinase 7	5754	6p21.1-p12.2
Hs.121549	CDIPT	121	1-3,22,23	CDP-diacylglycerol--inositol 3-phosphatidyltransferase (phosphatidylinositol synthase)	10423	16p12.1
Hs.150595	CYP26A1	121	1-3,22,23	cytochrome P450, family 26, subfamily A, polypeptide 1	1592	10q23-q24
Hs.155742	GRHPR	121	1-3,22,23	glyoxylate reductase/hydroxypyruvate reductase	9380	9q12
Hs.18016		121	1-3,22,23	Clone IMAGE:5259584, mRNA
Hs.181174	LOC118487	121	1-3,22,23	similar to RIKEN cDNA 1110001O19	118487	10q22.3
Hs.24379	TRAPPC1	121	1-3,22,23	trafficking protein particle complex 1	58485	17p13.2
Hs.31053	CKAP1	121	1-3,22,23	cytoskeleton associated protein 1	1155	19q13.11-q13.12
Hs.4113	AHCYL1	121	1-3,22,23	S-adenosylhomocysteine hydrolase-like 1	10768;29039	1p13.2
Hs.414754	DECR1	121	1-3,22,23	2,4-dienoyl CoA reductase 1, mitochondrial	1666	8q21.3
Hs.427212	NARS	121	1-3,22,23	asparaginyl-tRNA synthetase	4677	18q21.2-q21.3
Hs.511400	SND1	121	1-3,22,23	staphylococcal nuclease domain containing 1	27044;27099	7q31.3
Hs.75258	H2AFY	121	1-3,22,23	H2A histone family, member Y	9555	5q31.3-q32
Hs.76913	PSMA5	121	1-3,22,23	proteasome (prosome, macropain) subunit, alpha type, 5	5686	1p13
Hs.118625	HK1	120	1-3,22,23	hexokinase 1	3098	10q22
Hs.14317	NOLA3	120	1-3,22,23	nucleolar protein family A, member 3 (H/ACA small nucleolar RNPs)	55505	15q14-q15
Hs.171955	TROAP	120	1-3,22,23	trophinin associated protein (tastin)	10024	12q13.12
Hs.352662	GOLPH2	120	1-3,22,23	golgi phosphoprotein 2	51280	9q21.33
Hs.396393	UBE2S	120	1-3,22,23	ubiquitin-conjugating enzyme E2S	27338	19q13.43
Hs.407912	COL4A2	120	1-3,22,23	collagen, type IV, alpha 2	1284	13q34
Hs.412961	LOC124411	120	1-3,22,23	hypothetical protein LOC124411	124411	16p11.2
Hs.445226	TRIP10	120	1-3,22,23	thyroid hormone receptor interactor 10	9322	19p13.3
Hs.511744	MRLC2	120	1-3,22,23	myosin regulatory light chain MRLC2	103910	18p11.31
Hs.81118	LTA4H	120	1-3,22,23	leukotriene A4 hydrolase	4048	12q22
Hs.119251	UQCRC1	119	1-3,22,23	ubiquinol-cytochrome c reductase core protein I	7384	3p21.3
Hs.182490	LRPPRC	119	1-3,22,23	leucine-rich PPR-motif containing	10128	2p22.1
Hs.26002	LDB1	119	1-3,22,23	LIM domain binding 1	8861	10q24-q25
Hs.270411	PLEKHC1	119	1-3,22,23	pleckstrin homology domain containing, family C (with FERM domain) member 1	10979	14q22.1
Hs.321390	CUGBP1	119	1-3,22,23	CUG triplet repeat, RNA binding protein 1	10658	11p11
Hs.337008	BCCIP	119	1-3,22,23	BRCA2 and CDKN1A interacting protein	56647	10q26.1
Hs.421646	TAF12	119	1-3,22,23	TAF12 RNA polymerase II, TATA box binding protein (TBP)-associated factor, 20kDa	6883	1p35.2
Hs.512638	TIP120A	119	1-3,22,23	TBP-interacting protein	55832	12q14
Hs.79058	SUPT4H1	119	1-3,22,23	suppressor of Ty 4 homolog 1 (S. cerevisiae)	6827	17q21-q23
Hs.130259	FLJ10006	118	1-3,22,23	hypothetical protein FLJ10006	55677	2q21.1
Hs.411347	HSMPP8	118	1-3,22,23	M-phase phosphoprotein, mpp8	54737	13q12.11
Hs.421391	LECT1	118	1-3,22,23	leukocyte cell derived chemotaxin 1	11061	13q14-q21
Hs.435811	ARRB2	118	1-3,22,23	arrestin, beta 2	409	17p13
Hs.443163	DC6	118	1-3,22,23	DC6 protein	56943	8q23.2
Hs.512387	LRRFIP1	118	1-3,22,23	leucine rich repeat (in FLII) interacting protein 1	9208;375316	2q37.3
Hs.529164		118	1-3,22,23	CDNA FLJ43493 fis, clone OCBBF3009279
GATCAACCTCACCAACT		117	1000	chr6:16157407-16157423		chr6
Hs.101448	MTA1	117	1-3,22,23	metastasis associated 1	9112	14q32.3
Hs.105166	GL004	117	1-3,22,23	GL004 protein	56947	2q36.3
Hs.212507	MGST3	117	1-3,22,23	microsomal glutathione S-transferase 3	4259	1q23
Hs.22315	CREB1	117	1-3,22,23	cAMP responsive element binding protein 1	1385	2q34
Hs.303676	G3BP2	117	1-3,22,23	Ras-GTPase activating protein SH3 domain-binding protein 2	9908	4q21.21
Hs.336224	TMEFF1	117	1-3,22,23	transmembrane protein with EGF-like and two follistatin-like domains 1	8577	9q31
Hs.339665		117	1-3,22,23	MRNA similar to RIKEN cDNA 2700049P18 gene (cDNA clone MGC:57827 IMAGE:6064384), complete cds	389835
Hs.426704		117	1-3,22,23	Clone IMAGE:5106451, mRNA
Hs.436549	SEC31L1	117	1-3,22,23	SEC31-like 1 (S. cerevisiae)	22872	4q21.3
Hs.439511	ARPC3	117	1-3,22,23	actin related protein 2/3 complex, subunit 3, 21kDa	10094	12q24.11
Hs.445080		117	1-3,22,23	CDNA FLJ37711 fis, clone BRHIP2018014
Hs.445083	GOLGB1	117	1-3,22,23	golgi autoantigen, golgin subfamily b, macrogolgin (with transmembrane signal), 1	2804	3q13
Hs.75512	NEDD8	117	1-3,22,23	neural precursor cell expressed, developmentally down-regulated 8	4738	14q11.2
Hs.79162	SSRP1	117	1-3,22,23	structure specific recognition protein 1	6749	11q12
Hs.15192	PEMT	116	1-3,22,23	phosphatidylethanolamine N-methyltransferase	10400	17p11.2
Hs.412468	KLHDC3	116	1-3,22,23	kelch domain containing 3	116138	6p21.1
Hs.44175	SEC15L2	116	1-3,22,23	SEC15-like 2 (S. cerevisiae)	23233	2p13.2
Hs.443793	MYLIP	116	1-3,22,23	myosin regulatory light chain interacting protein	29116	6p23-p22.3
Hs.58367	GPC4	116	1-3,22,23	glypican 4	2239	Xq26.1
Hs.75812	PCK2	116	1-3,22,23	phosphoenolpyruvate carboxykinase 2 (mitochondrial)	5106	14q11.2
Hs.104019	TACC3	115	1-3,22,23	transforming, acidic coiled-coil containing protein 3	10460	4p16.3
Hs.249955	PPP2R5C	115	1-3,22,23	protein phosphatase 2, regulatory subunit B (B56), gamma isoform	5527	14q32
Hs.355735	UQCRFS1	115	1-3,22,23	ubiquinol-cytochrome c reductase, Rieske iron-sulfur polypeptide 1	7386	19q12-q13.1
Hs.367842	MKI67IP	115	1-3,22,23	MKI67 (FHA domain) interacting nucleolar phosphoprotein	84365	2q14.3
Hs.445394	VPS29	115	1-3,22,23	vacuolar protein sorting 29 (yeast)	51699	12q24
Hs.486709	DDX46	115	1-3,22,23	DEAD (Asp-Glu-Ala-Asp) box polypeptide 46	9879	5q31.2
Hs.80986	ATP5G1	115	1-3,22,23	ATP synthase, H+ transporting, mitochondrial F0 complex, subunit c (subunit 9), isoform 1	516	17q21.33
Hs.82906	CDC20	115	1-3,22,23	CDC20 cell division cycle 20 homolog (S. cerevisiae)	991;4352	1p34.1
GATCTAAAAGGTGGCTT		114	1000	chr2:77298053-77298069		chr2
Hs.141125	CASP3	114	1-3,22,23	caspase 3, apoptosis-related cysteine protease	836	4q34
Hs.161999	TGIF	114	1-3,22,23	TGFB-induced factor (TALE family homeobox)	7050;390824	18p11.3
Hs.227750	NDUFB4	114	1-3,22,23	NADH dehydrogenase (ubiquinone) 1 beta subcomplex, 4, 15kDa	4710	3q13.33
Hs.344037	PRC1	114	1-3,22,23	protein regulator of cytokinesis 1	9055	15q26.1
Hs.433984	SLC4A2	114	1-3,22,23	solute carrier family 4, anion exchanger, member 2 (erythrocyte membrane protein band 3-like 1)	6522	7q35-q36
Hs.448879		114	1-3,22,23	Similar to ribosomal protein L13; 60S ribosomal protein L13; breast basic conserved protein 1 (LOC388344), mRNA	388344	17p11.2
Hs.511739	UBA2	114	1-3,22,23	SUMO-1 activating enzyme subunit 2	10054	19q12
Hs.75056	TIMM13	114	1-3,22,23	translocase of inner mitochondrial membrane 13 homolog (yeast)	26517	19p13.3
Hs.108530	C6orf67	113	1-3,22,23	chromosome 6 open reading frame 67	55754	6q14.1
Hs.11465	GSTO1	113	1-3,22,23	glutathione S-transferase omega 1	9446	10q25.1
Hs.131887	LOC134218	113	4	hypothetical protein LOC134218	134218	5p13.3
Hs.132513	HSD17B12	113	1-3,22,23	hydroxysteroid (17-beta) dehydrogenase 12	51144	11p11.2
Hs.132605	TTC3	113	1-3,22,23	tetratricopeptide repeat domain 3	7267	21q22.2
Hs.154672	MTHFD2	113	1-3,22,23	methylene tetrahydrofolate dehydrogenase (NAD+ dependent), methenyltetrahydrofolate cyclohydrolase	10797	2p13.1
Hs.19236	NDUFB5	113	1-3,22,23	NADH dehydrogenase (ubiquinone) 1 beta subcomplex, 5, 16kDa	4711	3q27.1
Hs.216354	RNF5	113	1-3,22,23	ring finger protein 5	6048	6p21.3
Hs.334644	FLJ14668	113	1-3,22,23	hypothetical protein FLJ14668	84908	2p13.3
Hs.339697	GRINA	113	1-3,22,23	glutamate receptor, ionotropic, N-methyl D-asparate-associated protein 1 (glutamate binding)	2907	8q24.3
Hs.37616	STRA13	113	1-3,22,23	stimulated by retinoic acid 13	201254	17q25.3
Hs.423935	RDBP	113	1-3,22,23	RD RNA binding protein	7936	6p21.3
Hs.446352	ERBB2	113	1-3,22,23	v-erb-b2 erythroblastic leukemia viral oncogene homolog 2, neuro/glioblastoma derived oncogene homolog (avian)	2064	17q11.2-q12
Hs.515866		113	1-3,22,23	Transcribed sequence with moderate similarity to protein ref:NP_060312.1 (H.sapiens) hypothetical protein FLJ20489 [Homo sapiens]
Hs.72550	HMMR	113	1-3,22,23	hyaluronan-mediated motility receptor (RHAMM)	3161	5q33.2-qter
Hs.82007	METAP1	113	1-3,22,23	methionyl aminopeptidase 1	23173	4q23
Hs.247362	DDAH2	112	1-3,22,23	dimethylarginine dimethylaminohydrolase 2	23564	6p21.3
Hs.26010	PFKP	112	1-3,22,23	phosphofructokinase, platelet	5214	10p15.3-p15.2
Hs.3352	HDAC2	112	1-3,22,23	histone deacetylase 2	3066	6q21
Hs.355927	VDAC2	112	1-3,22,23	voltage-dependent anion channel 2	7417	10q22
Hs.409117	PHF14	112	1-3,22,23	PHD finger protein 14	9678	7p21.3
Hs.412624	KIAA0515	112	1-3,22,23	KIAA0515	84726	9q34.3
Hs.433419	COX4I1	112	1-3,22,23	cytochrome c oxidase subunit IV isoform 1	1327	16q22-qter
Hs.512610	LSM7	112	1-3,22,23	LSM7 homolog, U6 small nuclear RNA associated (S. cerevisiae)	51690	19p13.3
Hs.5437	TAX1BP1	112	1-3,22,23	Tax1 (human T-cell leukemia virus type I) binding protein 1	8887	7p15
GATCCCTCCCTTACCAG		111	1000	chr10:45227426-45227410		chr10
Hs.111779	SPARC	111	1-3,22,23	secreted protein, acidic, cysteine-rich (osteonectin)	6678	5q31.3-q32
Hs.148590	LOC84518	111	1-3,22,23	protein related with psoriasis	84518	19q13.31
Hs.15984	LOC51186	111	1-3,22,23	pp21 homolog	51186	Xq22.2
Hs.163867	CD14	111	1-3,22,23	CD14 antigen	929;4695	5q22-q32
Hs.17883	PPM1G	111	1-3,22,23	protein phosphatase 1G (formerly 2C), magnesium-dependent, gamma isoform	5496	2p23.3
Hs.180610	SFPQ	111	1-3,22,23	splicing factor proline/glutamine rich (polypyrimidine tract binding protein associated)	6421	1p34.3
Hs.211828	HCA66	111	1-3,22,23	hepatocellular carcinoma-associated antigen 66	55813	17q11.2
Hs.239681	TOCA1	111	1-3,22,23	transducer of Cdc42-dependent actin assembly 1	54874	1p22.1
Hs.241336	ATPIF1	111	1-3,22,23	ATPase inhibitory factor 1	93974
Hs.288151	NIF3L1BP1	111	1-3,22,23	Ngg1 interacting factor 3 like 1 binding protein 1	80145	3p21.1
Hs.291079	HBLD1	111	1-3,22,23	HESB like domain containing 1	122961	14q24.2
Hs.379018	TFDP2	111	1-3,22,23	transcription factor Dp-2 (E2F dimerization partner 2)	7029	3q23
Hs.511765	GLIPR1	111	1-3,22,23	GLI pathogenesis-related 1 (glioma)	11010	12q21.1
Hs.516717		111	1-3,22,23	Transcribed sequence with moderate similarity to protein pir:B48127 (H.sapiens) B48127 dnaK-type molecular chaperone precursor, mitochondrial - human
Hs.15106	C14orf1	110	1-3,22,23	chromosome 14 open reading frame 1	11161	14q24.3
Hs.234355	C1QDC1	110	1-3,22,23	C1q domain containing 1	65981	12p11
Hs.277704	HYOU1	110	1-3,22,23	hypoxia up-regulated 1	10525	11q23.1-q23.3
Hs.282204	NSBP1	110	1-3,22,23	nucleosomal binding protein 1	79366	Xq13.3
Hs.291981	ARPC1A	110	1-3,22,23	actin related protein 2/3 complex, subunit 1A, 41kDa	10552	7q22.1
Hs.318381	CSNK1A1	110	1-3,22,23	casein kinase 1, alpha 1	1452	5q32
Hs.405410	OGT	110	1-3,22,23	O-linked N-acetylglucosamine (GlcNAc) transferase (UDP-N-acetylglucosamine:polypeptide-N-acetylglucosaminyl transferase)	8473	Xq13
Hs.408182	COL2A1	110	1-3,22,23	collagen, type II, alpha 1 (primary osteoarthritis, spondyloepiphyseal dysplasia, congenital)	1280;4670	12q13.11-q13.2
Hs.421219	FLJ20625	110	1-3,22,23	hypothetical protein FLJ20625	55004	11q13.3
Hs.446279	TOPORS	110	1-3,22,23	topoisomerase I binding, arginine/serine-rich	10210	9p21
Hs.499157		110	1-3,22,23	Transcribed sequence with strong similarity to protein ref:NP_037395.1 (H.sapiens) bromodomain-containing 7; bromodomain protein [Homo sapiens]
Hs.512102	GPS1	110	1-3,22,23	G protein pathway suppressor 1	2873	17q25.3
Hs.57729	KEAP1	110	1-3,22,23	kelch-like ECH-associated protein 1	9817	19p13.2
Hs.81008	FLNB	110	1-3,22,23	filamin B, beta (actin binding protein 278)	2317	3p14.3
Hs.105779	PIASY	109	1-3,22,23	protein inhibitor of activated STAT protein PIASy	51588	19p13.3
Hs.143323	JARID1B	109	1-3,22,23	Jumonji, AT rich interactive domain 1B (RBP2-like)	10765	1q32.1
Hs.164018	FKSG14	109	1-3,22,23	leucine zipper protein FKSG14	64105	5p15.2-q12.3
Hs.287994	NCOR2	109	1-3,22,23	nuclear receptor co-repressor 2	9612	12q24
Hs.290758	DDB1	109	1-3,22,23	damage-specific DNA binding protein 1, 127kDa	1642	11q12-q13
Hs.294584	LTB4DH	109	1-3,22,23	leukotriene B4 12-hydroxydehydrogenase	22949	9q32
Hs.351296	LOC51035	109	1-3,22,23	ORF	51035	11q12.3
Hs.76941	ATP1B3	109	1-3,22,23	ATPase, Na+/K+ transporting, beta 3 polypeptide	483	3q22-q23
Hs.79335	SMARCD1	109	1-3,22,23	SWI/SNF related, matrix associated, actin dependent regulator of chromatin, subfamily d, member 1	6602	12q13-q14
Hs.122440	AHSA2	108	1-3,22,23	AHA1, activator of heat shock 90kDa protein ATPase homolog 2 (yeast)	130872	2p16.1-p15
Hs.2110	ZNF9	108	1-3,22,23	zinc finger protein 9 (a cellular retroviral nucleic acid binding protein)	7555	3q21
Hs.252967	DKFZp566C0424	108	1-3,22,23	putative MAPK activating protein PM20,PM21	26099	1p36.13
Hs.334479	RFWD1	108	1-3,22,23	ring finger and WD repeat domain 1	84231	16p13.3
Hs.350899	CAPN2	108	1-3,22,23	calpain 2, (m/II) large subunit	824	1q41-q42
Hs.405880	MRPS21	108	1-3,22,23	mitochondrial ribosomal protein S21	54460
Hs.417369	CLNS1A	108	1-3,22,23	chloride channel, nucleotide-sensitive, 1A	1207;56650	11q13.5-q14
Hs.43071	MGC2641	108	1-3,22,23	hepatoma-derived growth factor-related protein 2	84717	19p13.3
Hs.436593	LMAN1	108	1-3,22,23	lectin, mannose-binding, 1	3998	18q21.3-q22
Hs.444069	SYNE2	108	1-3,22,23	spectrin repeat containing, nuclear envelope 2	23224	14q23.2
Hs.445255	KIAA0368	108	1-3,22,23	KIAA0368	23392	9q32
Hs.519290		108	1-3,22,23	MRNA; cDNA DKFZp564P142 (from clone DKFZp564P142)
Hs.85769	HSU15552	108	1-3,22,23	acidic 82 kDa protein mRNA	30836	1p22.1
Hs.98493	XRCC1	108	1-3,22,23	X-ray repair complementing defective repair in Chinese hamster cells 1	7515	19q13.2
D-loop	D-loop	107		Hs mtDNA, Displacement loop
Hs.100057	STK35	107	1-3,22,23	serine/threonine kinase 35	140901	20p13
Hs.12102	SNX3	107	1-3,22,23	sorting nexin 3	8724	6q21
Hs.13350	UNC5B	107	1-3,22,23	unc-5 homolog B (C. elegans)	219699	10q22.2
Hs.237971	XTP3TPA	107	1-3,22,23	XTP3-transactivated protein A	79077	16p12.1
Hs.287672	TNRC6	107	1-3,22,23	trinucleotide repeat containing 6	27327	16p11.2
Hs.298275	SLC38A2	107	1-3,22,23	solute carrier family 38, member 2	54407	12q
Hs.368605	RAI14	107	1-3,22,23	retinoic acid induced 14	26064	5p13.3-p13.2
Hs.3873	PPT1	107	1-3,22,23	palmitoyl-protein thioesterase 1 (ceroid-lipofuscinosis, neuronal 1, infantile)	5538	1p32
Hs.406068	UBE2M	107	1-3,22,23	ubiquitin-conjugating enzyme E2M (UBC12 homolog, yeast)	9040	19q13.43
Hs.410205	NUDT5	107	1-3,22,23	nudix (nucleoside diphosphate linked moiety X)-type motif 5	11164	10p14-p13
Hs.418070		107	1-3,22,23	Transcribed sequence with strong similarity to protein sp:P42696 (H.sapiens) Y117_HUMAN Hypothetical RNA-binding protein KIAA0117
Hs.43233	TM4SF6	107	1-3,22,23	transmembrane 4 superfamily member 6	7105	Xq22
Hs.434433	GOLGA4	107	1-3,22,23	golgi autoantigen, golgin subfamily a, 4	2803;152048	3p22-p21.3
Hs.436765	GNG5	107	1-3,22,23	guanine nucleotide binding protein (G protein), gamma 5	2787	1p22
Hs.437447	NXN	107	1-3,22,23	nucleoredoxin	64359	17p13.3
Hs.442630	CGI-85	107	1-3,22,23	CGI-85 protein	51111	11q13.2
Hs.458332	PYCR1	107	1-3,22,23	pyrroline-5-carboxylate reductase 1	5831	17q25.3
Hs.7720	DNCH1	107	1-3,22,23	dynein, cytoplasmic, heavy polypeptide 1	1778	14q32.3-qter
Hs.77667	LY6E	107	1-3,22,23	lymphocyte antigen 6 complex, locus E	4061	8q24.3
GATCAGACACCAACCAG		106	1000	chr2:112011148-112011164		chr2
Hs.101014	KIAA0092	106	1-3,22,23	translokin	9702	11q21
Hs.152818	USP8	106	1-3,22,23	ubiquitin specific protease 8	9101	15q15.3
Hs.153692	MASS1	106	1-3,22,23	monogenic, audiogenic seizure susceptibility 1 homolog (mouse)	84059	5q13
Hs.170548	YAP1	106	1-3,22,23	Yes-associated protein 1, 65kDa	10413	11q13
Hs.179882	FLJ12443	106	1-3,22,23	hypothetical protein FLJ12443	79888	5p15.33
Hs.241565	DNMT3A	106	1-3,22,23	DNA (cytosine-5-)-methyltransferase 3 alpha	1788	2p23
Hs.273063	HSPC133	106	1-3,22,23	HSPC133 protein	29081	2q31.1
Hs.292570	C9orf112	106	1-3,22,23	chromosome 9 open reading frame 112	92715	9q34.3
Hs.306382	MGC35048	106	1-3,22,23	hypothetical protein MGC35048	124152	16p13.11
Hs.374650	IFITM3	106	1-3,22,23	interferon induced transmembrane protein 3 (1-8U)	10410	11p15.5
Hs.407934	NAV2	106	1-3,22,23	neuron navigator 2	89797	11p15.1
Hs.423573	DDR1	106	1-3,22,23	discoidin domain receptor family, member 1	780	6p21.3
Hs.432605	UGCG	106	1-3,22,23	UDP-glucose ceramide glucosyltransferase	7357	9q31
Hs.445977	GTF3A	106	1-3,22,23	general transcription factor IIIA	2971	13q12.3-q13.1
Hs.188882		105	1-3,22,23	Clone 23872 mRNA sequence
Hs.22543		105	1-3,22,23	Clone IMAGE:5288750, mRNA
Hs.2399	MMP14	105	1-3,22,23	matrix metalloproteinase 14 (membrane-inserted)	4323	14q11-q12
Hs.245188	TIMP3	105	1-3,22,23	tissue inhibitor of metalloproteinase 3 (Sorsby fundus dystrophy, pseudoinflammatory)	7078	22q12.1-q13.2
Hs.334826	SF3B1	105	1-3,22,23	splicing factor 3b, subunit 1, 155kDa	23451	2q33.1
Hs.371001	EIF3S9	105	1-3,22,23	eukaryotic translation initiation factor 3, subunit 9 eta, 116kDa	8662	7p22.3
Hs.421654	C3orf10	105	1-3,22,23	chromosome 3 open reading frame 10	55845	3p25.3
Hs.445240	FBLN1	105	1-3,22,23	fibulin 1	2192	22q13.31
Hs.878	SORD	105	1-3,22,23	sorbitol dehydrogenase	6652	15q15.3
Hs.125134	SFRS15	104	1-3,22,23	splicing factor, arginine/serine-rich 15	57466	21q22.1
Hs.18528	SSNA1	104	1-3,22,23	Sjogren's syndrome nuclear autoantigen 1	8636	9q34.3
Hs.30376	C6orf53	104	1-3,22,23	chromosome 6 open reading frame 53	51522	6p24.1
Hs.304682	CST3	104	1-3,22,23	cystatin C (amyloid angiopathy and cerebral hemorrhage)	1471	20p11.21
Hs.370771	CDKN1A	104	1-3,22,23	cyclin-dependent kinase inhibitor 1A (p21, Cip1)	1026	6p21.2
Hs.435974	MTHFD1	104	1-3,22,23	methylenetetrahydrofolate dehydrogenase (NADP+ dependent), methenyltetrahydrofolate cyclohydrolase, formyltetrahydrofolate synthetase	4522	14q24
Hs.22151	NLN	103	1-3,22,23	neurolysin (metallopeptidase M3 family)	57486	5q12.3
Hs.22595	FLJ10637	103	1-3,22,23	hypothetical protein FLJ10637	55726	12p12.1
Hs.235557	ATP5J2	103	1-3,22,23	ATP synthase, H+ transporting, mitochondrial F0 complex, subunit f, isoform 2	9551	7q22.1
Hs.235750	TIMM10	103	1-3,22,23	translocase of inner mitochondrial membrane 10 homolog (yeast)	26519	11q12.1-q12.3
Hs.249235	PIK3C2A	103	1-3,22,23	phosphoinositide-3-kinase, class 2, alpha polypeptide	5286	11p15.5-p14
Hs.333418	FXYD5	103	1-3,22,23	FXYD domain containing ion transport regulator 5	53827	19q12-q13.1
Hs.367877	MMP2	103	1-3,22,23	matrix metalloproteinase 2 (gelatinase A, 72kDa gelatinase, 72kDa type IV collagenase)	4313	16q13-q21
Hs.376347	MAGED4	103	1-3,22,23	melanoma antigen, family D, 4	81557
Hs.411515	CTCF	103	1-3,22,23	CCCTC-binding factor (zinc finger protein)	10664	16q21-q22.3
Hs.434077		103	1-3,22,23	CDNA FLJ26022 fis, clone PCD03106
Hs.444058	SRPR	103	1-3,22,23	signal recognition particle receptor ('docking protein')	6734	11q24.3
Hs.445446	STARD7	103	1-3,22,23	START domain containing 7	56910	2q11.2
Hs.48549	G3BP	103	1-3,22,23	Ras-GTPase-activating protein SH3-domain-binding protein	10146	5q33.1
Hs.5337	IDH2	103	1-3,22,23	isocitrate dehydrogenase 2 (NADP+), mitochondrial	3418	15q26.1
Hs.69293	HEXB	103	1-3,22,23	hexosaminidase B (beta polypeptide)	3074	5q13
Hs.8867	CYR61	103	1-3,22,23	cysteine-rich, angiogenic inducer, 61	3491	1p31-p22
Hs.88778	CBR1	103	1-3,22,23	carbonyl reductase 1	873	21q22.13
Hs.105509	CTL2	102	1-3,22,23	CTL2 gene	57153	19p13.1
Hs.118638	NME1	102	1-3,22,23	non-metastatic cells 1, protein (NM23A) expressed in	4830	17q21.3
Hs.160271	GPR48	102	1-3,22,23	G protein-coupled receptor 48	55366	11p14-p13
Hs.173042	KIAA1143	102	1-3,22,23	KIAA1143 protein	57456	3p21.32
Hs.194718	ZNF265	102	1-3,22,23	zinc finger protein 265	9406	1p31
Hs.270428	SUCLG1	102	1-3,22,23	succinate-CoA ligase, GDP-forming, alpha subunit	8802	2p11.2
Hs.279949	KIAA1007	102	1-3,22,23	KIAA1007 protein	23019	16q13
Hs.289112	C7orf28B	102	1-3,22,23	chromosome 7 open reading frame 28B	221960;51622	7p22.2
Hs.371282	TCF3	102	1-3,22,23	transcription factor 3 (E2A immunoglobulin enhancer binding factors E12/E47)	6929	19p13.3
Hs.3887	PSMD1	102	1-3,22,23	proteasome (prosome, macropain) 26S subunit, non-ATPase, 1	5707	2q37.1
Hs.432918	RARSL	102	1-3,22,23	arginyl-tRNA synthetase-like	57038	6q16.1
Hs.446676	LYPLA1	102	1-3,22,23	lysophospholipase I	10434	8q11.23
Hs.51233	TNFRSF10B	102	1-3,22,23	tumor necrosis factor receptor superfamily, member 10b	8795	8p22-p21
Hs.7158	DKFZP566H073	102	1-3,22,23	DKFZP566H073 protein	26001	17p13.3
Hs.76122	SFRS4	102	1-3,22,23	splicing factor, arginine/serine-rich 4	6429	1p35.2
Hs.78614	C1QBP	102	1-3,22,23	complement component 1, q subcomponent binding protein	708	17p13.3
Hs.131059	ANKRD17	101	1-3,22,23	ankyrin repeat domain 17	26057	4q21.1-q21.21
Hs.174051	SNRP70	101	1-3,22,23	small nuclear ribonucleoprotein 70kDa polypeptide (RNP antigen)	6625	19q13.3
Hs.236844	FLJ10652	101	1-3,22,23	hypothetical protein FLJ10652	55196;55019	12p11.22
Hs.240770	NCBP2	101	1-3,22,23	nuclear cap binding protein subunit 2, 20kDa	22916	3q29
Hs.357901	SOX4	101	1-3,22,23	SRY (sex determining region Y)-box 4	6659	6p22.3
Hs.379557	FKBP3	101	1-3,22,23	FK506 binding protein 3, 25kDa	2287	14q21.3
Hs.438159	SORL1	101	1-3,22,23	sortilin-related receptor, L(DLR class) A repeats-containing	6653	11q23.2-q24.2
Hs.439253	VDAC3	101	1-3,22,23	voltage-dependent anion channel 3	7419	8p11.2
Hs.65234	DDX27	101	1-3,22,23	DEAD (Asp-Glu-Ala-Asp) box polypeptide 27	55661	20q13.13
Hs.8750	N-PAC	101	1-3,22,23	cytokine-like nuclear factor n-pac	84656	16p13.3
Hs.10098	DDX56	100	1-3,22,23	DEAD (Asp-Glu-Ala-Asp) box polypeptide 56	54606	7p13
Hs.159087	RAD23B	100	1-3,22,23	RAD23 homolog B (S. cerevisiae)	5887	9q31.2
Hs.166887	CPNE1	100	1-3,22,23	copine I	8904;10137	20q11.23
Hs.17428	ARID4B	100	1-3,22,23	AT rich interactive domain 4B (RBP1- like)	51742	1q42.1-q43
Hs.19597	CMIP	100	1-3,22,23	c-Maf-inducing protein	80790;79972	16q23
Hs.25960	MYCN	100	1-3,22,23	v-myc myelocytomatosis viral related oncogene, neuroblastoma derived (avian)	4613	2p24.1
Hs.2864	EEA1	100	1-3,22,23	early endosome antigen 1, 162kD	8411	12q22
Hs.31584	MTX2	100	1-3,22,23	metaxin 2	10651	2q31.2
Hs.412102	EIF2AK4	100	1-3,22,23	eukaryotic translation initiation factor 2 alpha kinase 4	27104	15q14
Hs.425091	LOC91272	100	1-3,22,23	hypothetical protein BC007436	91272	5q35.2
Hs.503546	FADS1	100	1-3,22,23	fatty acid desaturase 1	3992	11q12.2-q13.1
Hs.7753	CALU	100	1-3,22,23	calumenin	813	7q32
Hs.7917	HIG1	100	1-3,22,23	likely ortholog of mouse hypoxia induced gene 1	25994;388665;400038	3p21.33
Hs.90280	ATIC	100	1-3,22,23	5-aminoimidazole-4-carboxamide ribonucleotide formyltransferase/IMP cyclohydrolase	471	2q35
GATCCAACAACAGAAGC		99	1000	chr4:142356064-142356048		chr4
Hs.118483	MYO6	99	1-3,22,23	myosin VI	4646	6q13
Hs.12956	TIP-1	99	1-3,22,23	Tax interaction protein 1	30851	17p13
Hs.197298	IVNS1ABP	99	1-3,22,23	influenza virus NS1A binding protein	10625	1q25.1-q31.1
Hs.202166	HNRPH1	99	1-3,22,23	heterogeneous nuclear ribonucleoprotein H1 (H)	3187	5q35.3
Hs.25584	ARFGAP1	99	1-3,22,23	ADP-ribosylation factor GTPase activating protein 1	55738	20q13.33
Hs.279061	CGI-150	99	1-3,22,23	CGI-150 protein	51031	17p13.3
Hs.306123	MAGEF1	99	1-3,22,23	melanoma antigen, family F, 1	64110	3q13
Hs.306221	FLJ20403	99	1-3,22,23	hypothetical protein FLJ20403	284695	1p22.2
Hs.334812	FIP1L1	99	1-3,22,23	FIP1 like 1 (S. cerevisiae)	81608	4q12
Hs.355750	MGC5306	99	1-3,22,23	hypothetical protein MGC5306	79101	11q21
Hs.406504	TAGLN2	99	1-3,22,23	transgelin 2	8407	1q21-q25
Hs.416358	SALL2	99	1-3,22,23	sal-like 2 (Drosophila)	6297	14q11.1-q12
Hs.430725	M-RIP	99	1-3,22,23	myosin phosphatase-Rho interacting protein	23164	17p11.2
Hs.432623	DIAPH1	99	1-3,22,23	diaphanous homolog 1 (Drosophila)	1729	5q31
Hs.435639	ARF4	99	1-3,22,23	ADP-ribosylation factor 4	378	3p21.2-p21.1
Hs.436405	IDH3B	99	1-3,22,23	isocitrate dehydrogenase 3 (NAD+) beta	3420	20p13
Hs.50252	MRPL32	99	1-3,22,23	mitochondrial ribosomal protein L32	64983	7p14
Hs.78466	PSMD8	99	1-3,22,23	proteasome (prosome, macropain) 26S subunit, non-ATPase, 8	5714	19q13.13
Hs.118127	ACTC	98	1-3,22,23	actin, alpha, cardiac muscle	70	15q11-q14
Hs.310960	FLJ21839	98	1-3,22,23	hypothetical protein FLJ21839	60509	2p23.3
Hs.4099	NRD1	98	1-3,22,23	nardilysin (N-arginine dibasic convertase)	4898	1p32.2-p32.1
Hs.437137	PLCB3	98	1-3,22,23	phospholipase C, beta 3 (phosphatidylinositol-specific)	5331	11q13
Hs.437941	C14orf106	98	1-3,22,23	chromosome 14 open reading frame 106	55320	14q21.3
Hs.444517	FLJ33215	98	1-3,22,23	hypothetical protein FLJ33215	259282	4p16.1
Hs.5807	RAB14	98	1-3,22,23	RAB14, member RAS oncogene family	51552	9q32-q34.11
Hs.7835	MRC2	98	1-3,22,23	mannose receptor, C type 2	9902	17q24.1
Hs.83954	AWP1	98	1-3,22,23	protein associated with PRK1	54469	15q24.3
Hs.8752	TMEM4	98	1-3,22,23	transmembrane protein 4	10330	12q15
Hs.121028	ASPM	97	1-3,22,23	asp (abnormal spindle)-like, microcephaly associated (Drosophila)	259266	1q31
Hs.194329	FLJ21174	97	1-3,22,23	hypothetical protein FLJ21174	79921	Xq22.2
Hs.268122	LOC51321	97	1-3,22,23	hypothetical protein LOC51321	51321	17q24.3
Hs.272808	BDP1	97	1-3,22,23	B double prime 1, subunit of RNA polymerase III transcription initiation factor IIIB	55814	5q12-q13
Hs.280311	MYH10	97	1-3,22,23	myosin, heavy polypeptide 10, non-muscle	4628	17p13
Hs.310542	TOMM40	97	1-3,22,23	translocase of outer mitochondrial membrane 40 homolog (yeast)	10452	19q13
Hs.356894	HSD17B4	97	1-3,22,23	hydroxysteroid (17-beta) dehydrogenase 4	3295	5q21
Hs.407860	NDUFC2	97	1-3,22,23	NADH dehydrogenase (ubiquinone) 1, subcomplex unknown, 2, 14.5kDa	4718	11q13.4
Hs.8086	RNMT	97	1-3,22,23	RNA (guanine-7-) methyltransferase	8731	18p11.22-p11.23
Hs.83572	PTPN11	97	1-3,22,23	protein tyrosine phosphatase, non-receptor type 11 (Noonan syndrome 1)	5781	12q24
Hs.10431	ARID3B	96	1-3,22,23	AT rich interactive domain 3B (BRIGHT- like)	10620	15q24
Hs.108957	RPS27L	96	1-3,22,23	ribosomal protein S27-like	51065	15q22.1
Hs.157145	TETRAN	96	1-3,22,23	tetracycline transporter-like protein	10227;317648	4p16.3
Hs.166563	RFC1	96	1-3,22,23	replication factor C (activator 1) 1, 145kDa	5981	4p14-p13
Hs.168073	TRPC4AP	96	1-3,22,23	transient receptor potential cation channel, subfamily C, member 4 associated protein	26133	20q11.23
Hs.185726	TFRC	96	1-3,22,23	transferrin receptor (p90, CD71)	7037	3q26.2-qter
Hs.199625	HAX1	96	1-3,22,23	HS1 binding protein	10456	1q22
Hs.222171	KIAA0182	96	1-3,22,23	KIAA0182 protein	23199	16q24.1
Hs.25812	NBS1	96	1-3,22,23	Nijmegen breakage syndrome 1 (nibrin)	4683	8q21
Hs.258563	FEZ2	96	1-3,22,23	fasciculation and elongation protein zeta 2 (zygin II)	9637	2p21
Hs.270107	FLJ10498	96	1-3,22,23	hypothetical protein FLJ10498	55153	4q21.21
Hs.273213	HSPC117	96	1-3,22,23	hypothetical protein HSPC117	51493	22q12
Hs.335786	TIAL1	96	1-3,22,23	TIA1 cytotoxic granule-associated RNA binding protein-like 1	7073	10q
Hs.336429	GABARAPL1	96	1-3,22,23	GABA(A) receptor-associated protein like 1	23710	12p13.31
Hs.343748	FLJ20445	96	1-3,22,23	hypothetical protein FLJ20445	54708	10q23.33
Hs.385862	MRPS9	96	1-3,22,23	mitochondrial ribosomal protein S9	64965	2q12.2
Hs.402525	LOC84661	96	1-3,22,23	dpy-30-like protein	84661	2p23.2
Hs.408848	PMF1	96	1-3,22,23	polyamine-modulated factor 1	11243	1q12
Hs.410596	HAN11	96	1-3,22,23	WD-repeat protein	10238	17q24.2
Hs.412817	SELH	96	1-3,22,23	selenoprotein H	280636	11q12.1
Hs.436042	CXCL12	96	1-3,22,23	chemokine (C-X-C motif) ligand 12 (stromal cell-derived factor 1)	6387	10q11.1
Hs.458406	UTF1	96	1-3,22,23	undifferentiated embryonic cell transcription factor 1	8433	10q26
Hs.511916	ENSA	96	1-3,22,23	endosulfine alpha	2029	1q21.3
Hs.77311	BTG3	96	1-3,22,23	BTG family, member 3	10950	21q21.1-q21.2
Hs.83623		96	1-3,22,23	MRNA; cDNA DKFZp686K10163 (from clone DKFZp686K10163)
Hs.165598	PON2	95	1-3,22,23	paraoxonase 2	5445	7q21.3
Hs.193725	PSMD5	95	1-3,22,23	proteasome (prosome, macropain) 26S subunit, non-ATPase, 5	5711	9q34.11
Hs.19400	MAD2L2	95	1-3,22,23	MAD2 mitotic arrest deficient-like 2 (yeast)	10459	1p36
Hs.207052	CLTA	95	1-3,22,23	clathrin, light polypeptide (Lca)	1211	9p13
Hs.289052	BCL2L12	95	1-3,22,23	BCL2-like 12 (proline rich)	83596	19q13.3
Hs.306791	POLD2	95	1-3,22,23	polymerase (DNA directed), delta 2, regulatory subunit 50kDa	5425	7p13
Hs.31439	SPINT2	95	1-3,22,23	serine protease inhibitor, Kunitz type, 2	10653	19q13.1
Hs.3254	MRPL23	95	1-3,22,23	mitochondrial ribosomal protein L23	6150	11p15.5-p15.4
Hs.346868	EBNA1BP2	95	1-3,22,23	EBNA1 binding protein 2	10969	1p35-p33
Hs.377010	CAD	95	1-3,22,23	carbamoyl-phosphate synthetase 2, aspartate transcarbamylase, and dihydroorotase	790	2p22-p21
Hs.421608	EEF1B2	95	1-3,22,23	eukaryotic translation elongation factor 1 beta 2	1933	2q33-q34
Hs.433222	NPC2	95	1-3,22,23	Niemann-Pick disease, type C2	10577	14q24.3
Hs.449415	EIF2C2	95	1-3,22,23	eukaryotic translation initiation factor 2C, 2	27161	8q24
Hs.458369	MGC5178	95	1-3,22,23	hypothetical protein MGC5178	79008;6818	16p12.1
Hs.78829	USP10	95	1-3,22,23	ubiquitin specific protease 10	9100	16q24.1
Hs.96885	FLJ12505	95	1-3,22,23	hypothetical protein FLJ12505	79805	1q32.3
Hs.180919	ID2	94	1-3,22,23	inhibitor of DNA binding 2, dominant negative helix-loop-helix protein	3398	2p25
Hs.253067	MAEA	94	1-3,22,23	macrophage erythroblast attacher	10296	4p16.3
Hs.253254	CAMTA1	94	1-3,22,23	calmodulin binding transcription activator 1	23261	1p36.23
Hs.301882	DDOST	94	1-3,22,23	dolichyl-diphosphooligosaccharide-protein glycosyltransferase	1650	1p36.1
Hs.372741	KPNA6	94	1-3,22,23	karyopherin alpha 6 (importin alpha 7)	23633	1p35.1-p34.3
Hs.374503	MORF4L1	94	1-3,22,23	mortality factor 4 like 1	10933	15q24
Hs.386784	FLJ10849	94	1-3,22,23	hypothetical protein FLJ10849	55752	4q21.22
Hs.389734	MGC45400	94	1-3,22,23	hypothetical protein MGC45400	90843	Xq22.2
Hs.391858	TIA1	94	1-3,22,23	TIA1 cytotoxic granule-associated RNA binding protein	7072	2p13
Hs.406507	SPRY4	94	4	sprouty homolog 4 (Drosophila)	81848	5q31.3
Hs.414740	BCL9L	94	4	B-cell CLL/lymphoma 9-like	283149	11q23.3
Hs.923	SSBP1	94	1-3,22,23	single-stranded DNA binding protein 1	6742	7q34
Hs.9568	ZNF261	94	1-3,22,23	zinc finger protein 261	9203	Xq13.1
Hs.101364	NS3TP1	93	1-3,22,23	HCV NS3-transactivated protein 1	54529	2p24.3-q21.3
Hs.10283	RBM8A	93	1-3,22,23	RNA binding motif protein 8A	9939	1q12
Hs.113614	ADD2	93	1-3,22,23	adducin 2 (beta)	119	2p14-p13
Hs.144949	ZNF313	93	1-3,22,23	zinc finger protein 313	55905	20q13.13
Hs.180911	RPS4Y	93	1-3,22,23	ribosomal protein S4, Y-linked	6192	Yp11.3
Hs.24641	CKAP2	93	1-3,22,23	cytoskeleton associated protein 2	26586	13q14
Hs.288932	MAK3P	93	1-3,22,23	likely ortholog of mouse Mak3p homolog (S. cerevisiae)	80218	3q13.31
Hs.356050	HCBP6	93	1-3,22,23	hepatitis C virus core-binding protein 6	65991	Xq28
Hs.356463	FNTA	93	1-3,22,23	farnesyltransferase, CAAX box, alpha	2339	8p22-q11
Hs.369815	NKTR	93	1-3,22,23	natural killer-tumor recognition sequence	4820	3p23-p21
Hs.386198	EML4	93	1-3,22,23	echinoderm microtubule associated protein like 4	27436	2p22-p21
Hs.408238	SART3	93	1-3,22,23	squamous cell carcinoma antigen recognised by T cells 3	9733	12q24.1
Hs.433416	NME2	93	1-3,22,23	non-metastatic cells 2, protein (NM23B) expressed in	4831	17q21.3
Hs.435541	TBCD	93	1-3,22,23	tubulin-specific chaperone d	6904	17q25.3
Hs.436985	CDC42BPB	93	1-3,22,23	CDC42 binding protein kinase beta (DMPK-like)	9578	14q32.3
Hs.513762	GCSH	93	1-3,22,23	glycine cleavage system protein H (aminomethyl carrier)	2653	16q23.2
Hs.75452	HSPA1A	93	1-3,22,23	heat shock 70kDa protein 1A	3303	6p21.3
Hs.7733	TTC1	93	1-3,22,23	tetratricopeptide repeat domain 1	7265	5q32-q33.2
Hs.81469	NUBP1	93	1-3,22,23	nucleotide binding protein 1 (MinD homolog, E. coli)	4682	16p13.2
Hs.87491	TYMS	93	1-3,22,23	thymidylate synthetase	7298	18p11.32
GATCTGCTGCAGTGCTG		92	1000	chr6:20278930-20278946		chr6
Hs.113919	LOC374969	92	1-3,22,23	hypothetical protein LOC374969	374969	1p34.1
Hs.210850	HECTD1	92	1-3,22,23	HECT domain containing 1	25831	14q12
Hs.227949	SEC13L1	92	1-3,22,23	SEC13-like 1 (S. cerevisiae)	6396	3p25-p24
Hs.306291	FLJ11712	92	1-3,22,23	hypothetical protein FLJ11712	79621	13q14.13
Hs.433574	RBM9	92	1-3,22,23	RNA binding motif protein 9	23543	22q13.1
Hs.440662	ALDH3A2	92	1-3,22,23	aldehyde dehydrogenase 3 family, member A2	224	17p11.2
Hs.445109	COPS8	92	1-3,22,23	COP9 constitutive photomorphogenic homolog subunit 8 (Arabidopsis)	10920	2q37.3
Hs.471439		92	1-3,22,23	Transcribed sequence with strong similarity to protein pir:A37413 (H.sapiens) A37413 calbindin D, 28K - human
Hs.512636	PNRC2	92	1-3,22,23	proline-rich nuclear receptor coactivator 2	55629	1p36.11
Hs.527121	LOC91431	92	1-3,22,23	prematurely terminated mRNA decay factor-like	91431	4q26
Hs.5636	RAB6A	92	1-3,22,23	RAB6A, member RAS oncogene family	5870	11q13.3
Hs.78867	PTPRZ1	92	1-3,22,23	protein tyrosine phosphatase, receptor-type, Z polypeptide 1	5803	7q31.3
Hs.90606	SEP15	92	1-3,22,23	15 kDa selenoprotein	9403	1p31
GATCTCTTATACTATTA		91	1000	chr4:120780867-120780883		chr4
Hs.11101	DLG3	91	1-3,22,23	discs, large homolog 3 (neuroendocrine-dlg, Drosophila)	1741	Xq13.1
Hs.176950	C20orf44	91	1-3,22,23	chromosome 20 open reading frame 44	55245	20q11.23
Hs.251574	SLBP	91	1-3,22,23	stem-loop (histone) binding protein	7884	4p16.3
Hs.294083	C14orf87	91	1-3,22,23	chromosome 14 open reading frame 87	51218	14q32.2
Hs.355455	SEPT10	91	1-3,22,23	septin 10	151011;65124	2q13
Hs.380792	HS6ST1	91	1-3,22,23	heparan sulfate 6-O-sulfotransferase 1	9394	2q21
Hs.411490	LOC116228	91	1-3,22,23	hypothetical protein LOC116228	116228	1q44
Hs.442223	LSS	91	1-3,22,23	lanosterol synthase (2,3-oxidosqualene-lanosterol cyclase)	4047	21q22.3
Hs.50216	ZFD25	91	1-3,22,23	zinc finger protein (ZFD25)	51427	7q11.2
Hs.58103	AKAP9	91	1-3,22,23	A kinase (PRKA) anchor protein (yotiao) 9	10142	7q21-q22
Hs.692	TACSTD1	91	1-3,22,23	tumor-associated calcium signal transducer 1	4072	2p21
Hs.73527	CSNK2B	91	1-3,22,23	casein kinase 2, beta polypeptide	1460	6p21-p12
Hs.75932	NAPA	91	1-3,22,23	N-ethylmaleimide-sensitive factor attachment protein, alpha	8775	19q13.33
GATCCCCCACACCCACC		90	1000	chr2:96288284-96288268		chr2
Hs.123072	RAB3B	90	1-3,22,23	RAB3B, member RAS oncogene family	5865	1p32-p31
Hs.129506	DMTF1	90	1-3,22,23	cyclin D binding myb-like transcription factor 1	9988;402563;401385	7q21
Hs.18586	CDC42BPA	90	1-3,22,23	CDC42 binding protein kinase alpha (DMPK-like)	8476	1q42.11
Hs.202453	MYC	90	1-3,22,23	v-myc myelocytomatosis viral oncogene homolog (avian)	4609	8q24.12-q24.13
Hs.22679	RWDD1	90	1-3,22,23	RWD domain containing 1	51389	6q13-q22.33
Hs.239870		90	1-3,22,23	MRNA; cDNA DKFZp564H0764 (from clone DKFZp564H0764)
Hs.25999	C6orf106	90	1-3,22,23	chromosome 6 open reading frame 106	64771	6p21.31
Hs.322903	C21orf106	90	1-3,22,23	chromosome 21 open reading frame 106	23181	21q22.3
Hs.407909	LGALS1	90	1-3,22,23	lectin, galactoside-binding, soluble, 1 (galectin 1)	3956;57026;23616	22q13.1
Hs.418493	TFCP2L2	90	5,6	transcription factor CP2-like 2	29841	2p25.1
Hs.75914	RNP24	90	1-3,22,23	coated vesicle membrane protein	10959	12q24.31
Hs.77254	CBX1	90	1-3,22,23	chromobox homolog 1 (HP1 beta homolog Drosophila )	10951	17q
Hs.82563	KIAA0153	90	1-3,22,23	KIAA0153 protein	23170	22q13.31
Hs.131273	OPA1	89	1-3,22,23	optic atrophy 1 (autosomal dominant)	4976	3q28-q29
Hs.279861	TMX2	89	1-3,22,23	thioredoxin-related transmembrane protein 2	51075	11cen-q22.3
Hs.287863	RPF1	89	1-3,22,23	RNA processing factor 1	80135	1p22.3
Hs.312419	ORC3L	89	1-3,22,23	origin recognition complex, subunit 3-like (yeast)	23595	6q14.3-q16.1
Hs.355867	MARS	89	1-3,22,23	methionine-tRNA synthetase	4141;1649	12q13.2
Hs.375001	TLN1	89	1-3,22,23	talin 1	7094	9p13
Hs.380627	CKLFSF6	89	1-3,22,23	chemokine-like factor super family 6	54918	3p22.3
Hs.418004	PTPN1	89	1-3,22,23	protein tyrosine phosphatase, non-receptor type 1	5770	20q13.1-q13.2
Hs.528341	PAPD3	89	1-3,22,23	KIAA0191 protein	23318	1p32.3
Hs.5324	CL25022	89	1-3,22,23	hypothetical protein CL25022	27249	2q23.3
GATCCTCCCGAATCACC		88	1000	chr9:79843576-79843592		chr9
Hs.103305		88	1-3,22,23	MRNA; cDNA DKFZp434B0425 (from clone DKFZp434B0425)
Hs.119537	KHDRBS1	88	4	KH domain containing, RNA binding, signal transduction associated 1	10657	1p32
Hs.192221	ELL2	88	1-3,22,23	elongation factor, RNA polymerase II, 2	22936	5q15
Hs.241489	TLP19	88	1-3,22,23	endoplasmic reticulum thioredoxin superfamily member, 18 kDa	51060;112970	1p32.3
Hs.27115	EMID2	88	1-3,22,23	EMI domain containing 2	136227	7q22.1
Hs.272822	RUVBL1	88	1-3,22,23	RuvB-like 1 (E. coli)	8607	3q21
Hs.278378	TNPO2	88	1-3,22,23	transportin 2 (importin 3, karyopherin beta 2b)	30000	19p13.2
Hs.280378	SNRPB2	88	1-3,22,23	small nuclear ribonucleoprotein polypeptide B''	6629	20p12.2-p11.22
Hs.28309	UGDH	88	1-3,22,23	UDP-glucose dehydrogenase	7358	4p15.1
Hs.324178	MAPKAP1	88	1-3,22,23	mitogen-activated protein kinase associated protein 1	79109	9q34.12
Hs.355899	TNFRSF12A	88	1-3,22,23	tumor necrosis factor receptor superfamily, member 12A	51330	16p13.3
Hs.380389	C9orf77	88	1-3,22,23	chromosome 9 open reading frame 77	51104	9q21.2
Hs.389700	MGST1	88	1-3,22,23	microsomal glutathione S-transferase 1	4257	12p12.3-p12.1
Hs.399981	C20orf178	88	1-3,22,23	chromosome 20 open reading frame 178	128866	20q11.22
Hs.409430	DGUOK	88	1-3,22,23	deoxyguanosine kinase	1716	2p13
Hs.410037	CTGF	88	1-3,22,23	connective tissue growth factor	1490	6q23.1
Hs.410095	COBRA1	88	1-3,22,23	cofactor of BRCA1	25920	9q34
Hs.414156	CTPS2	88	1-3,22,23	CTP synthase II	56474	Xp22
Hs.418450	MRPL11	88	1-3,22,23	mitochondrial ribosomal protein L11	65003	11q13.3
Hs.440899	TTYH3	88	1-3,22,23	tweety homolog 3 (Drosophila)	80727;392619	7p22
Hs.442592		88	1-3,22,23	MRNA; cDNA DKFZp779B1535 (from clone DKFZp779B1535)
Hs.458450	LASS5	88	1-3,22,23	LAG1 longevity assurance homolog 5 (S. cerevisiae)	91012	12q13.12
Hs.75313	AKR1B1	88	1-3,22,23	aldo-keto reductase family 1, member B1 (aldose reductase)	231	7q35
Hs.83636	ADRBK1	88	1-3,22,23	adrenergic, beta, receptor kinase 1	156	11q13
Hs.227729	FKBP2	87	1-3,22,23	FK506 binding protein 2, 13kDa	2286	11q13.1-q13.3
Hs.2780	JUND	87	1-3,22,23	jun D proto-oncogene	3727	19p13.2
Hs.3439	STOML2	87	1-3,22,23	stomatin (EPB72)-like 2	30968	9p13.1
Hs.36566	LIMK1	87	1-3,22,23	LIM domain kinase 1	3984	7q11.23
Hs.369144	AAAS	87	1-3,22,23	achalasia, adrenocortical insufficiency, alacrimia (Allgrove, triple-A)	8086	12q13
Hs.415895	WHSC1L1	87	1-3,22,23	Wolf-Hirschhorn syndrome candidate 1-like 1	54904	8p11.2
Hs.437096	SCAP	87	1-3,22,23	SREBP CLEAVAGE-ACTIVATING PROTEIN	22937	3p21.31
Hs.440320	CUL5	87	1-3,22,23	cullin 5	8065	11q22-q23
Hs.441028	USP47	87	1-3,22,23	ubiquitin specific protease 47	55031	11p15.3
Hs.449809	LOC339047	87	1-3,22,23	hypothetical protein LOC339047	339047	16p13.12
Hs.528659	KIAA1522	87	1-3,22,23	KIAA1522 protein	57648	1p34.3
Hs.75485	OAT	87	1-3,22,23	ornithine aminotransferase (gyrate atrophy)	4942	10q26
Hs.76095	IER3	87	1-3,22,23	immediate early response 3	8870	6p21.3
Hs.76228	OS-9	87	1-3,22,23	amplified in osteosarcoma	10956	12q13
Hs.87385	C7orf30	87	1-3,22,23	chromosome 7 open reading frame 30	115416	7p15.3
Hs.133523	SAP130	86	1-3,22,23	mSin3A-associated protein 130	79595	2q21.1
Hs.21016	COCH	86	1-3,22,23	coagulation factor C homolog, cochlin (Limulus polyphemus)	1690	14q12-q13
Hs.372267	DDX24	86	1-3,22,23	DEAD (Asp-Glu-Ala-Asp) box polypeptide 24	57062	14q32
Hs.376793	SBBI26	86	1-3,22,23	SBBI26 protein	55975	7p15.3
Hs.400740	PPP2R4	86	1-3,22,23	protein phosphatase 2A, regulatory subunit B' (PR 53)	5524	9q34
Hs.403997	VIL2	86	1-3,22,23	villin 2 (ezrin)	7430	6q25.2-q26
Hs.435450	CCNC	86	1-3,22,23	cyclin C	892	6q21
Hs.61628	CBARA1	86	1-3,22,23	calcium binding atopy-related autoantigen 1	10367	10q22.2
Hs.83765	DHFR	86	1-3,22,23	dihydrofolate reductase	1719	5q11.2-q13.2
Hs.135226	CTSB	85	1-3,22,23	cathepsin B	1508	8p22
Hs.169681	DEDD	85	1-3,22,23	death effector domain containing	9191	1q23.1
Hs.170291	OCIA	85	1-3,22,23	ovarian carcinoma immunoreactive antigen	54940	4p11
Hs.178011	FLJ20257	85	1-3,22,23	hypothetical protein FLJ20257	56257	7q22.1
Hs.180686	UBE3A	85	1-3,22,23	ubiquitin protein ligase E3A (human papilloma virus E6-associated protein, Angelman syndrome)	7337	15q11-q13
Hs.255149	MAN1A1	85	1-3,22,23	mannosidase, alpha, class 1A, member 1	4121	6q22
Hs.268189	FLJ20436	85	1-3,22,23	hypothetical protein FLJ20436	54934	12q13.12
Hs.27182	PLAA	85	1-3,22,23	phospholipase A2-activating protein	9373	9p21
Hs.271980	MAPK6	85	1-3,22,23	mitogen-activated protein kinase 6	5597	15q21
Hs.29700	ZCCHC10	85	1-3,22,23	zinc finger, CCHC domain containing 10	54819	5q31.1
Hs.31016	M96	85	1-3,22,23	likely ortholog of mouse metal response element binding transcription factor 2	22823	1p22.1
Hs.379414	MFHAS1	85	1-3,22,23	malignant fibrous histiocytoma amplified sequence 1	9258	8p23.1
Hs.406078	RBBP7	85	1-3,22,23	retinoblastoma binding protein 7	5931	Xp22.22
Hs.416959	HGS	85	1-3,22,23	hepatocyte growth factor-regulated tyrosine kinase substrate	9146	17q25
Hs.435290	NISCH	85	1-3,22,23	nischarin	11188	3p21.1
Hs.436873	ITGAV	85	1-3,22,23	integrin, alpha V (vitronectin receptor, alpha polypeptide, antigen CD51)	3685	2q31-q32
Hs.437039		85	1-3,22,23	CDNA clone IMAGE:5288757, partial cds
Hs.442449	D4ST1	85	1-3,22,23	dermatan 4 sulfotransferase 1	113189	15q14
Hs.449114		85	1-3,22,23	Transcribed sequence with strong similarity to protein ref:NP_004491.1 (H.sapiens) heterogeneous nuclear ribonucleoprotein C, isoform b; nuclear ribonucleoprotein particle C1 protein; nuclear ribonucleoprotein particle C2 protein [Homo sapiens]
Hs.467049		85	4	CDNA FLJ26235 fis, clone ADG09662
Hs.6654	KIAA0657	85	1-3,22,23	KIAA0657 protein	23363	2q36.1
Hs.7243	USP24	85	1-3,22,23	ubiquitin specific protease 24	23358;388634	1p32.3
Hs.75196	BAT8	85	1-3,22,23	HLA-B associated transcript 8	10919	6p21.31
Hs.77955	MEF2D	85	1-3,22,23	MADS box transcription enhancer factor 2, polypeptide D (myocyte enhancer factor 2D)	4209	1q12-q23
Hs.83383	PRDX4	85	1-3,22,23	peroxiredoxin 4	10549	Xp22.13
Hs.86543	GYLTL1B	85	1-3,22,23	glycosyltransferase-like 1B	120071	11p11.2
Hs.91747	PFN2	85	1-3,22,23	profilin 2	5217	3q25.1-q25.2
Hs.124165	MRPS30	84	1-3,22,23	mitochondrial ribosomal protein S30	10884	5q11
Hs.151777	EIF2S1	84	1-3,22,23	eukaryotic translation initiation factor 2, subunit 1 alpha, 35kDa	1965	14q24.1
Hs.201624	CXorf15	84	4	chromosome X open reading frame 15	55787	Xp22.22
Hs.20930	PCBP4	84	1-3,22,23	poly(rC) binding protein 4	57060	3p21
Hs.227656	XPR1	84	1-3,22,23	xenotropic and polytropic retrovirus receptor	9213	1q25.1
Hs.240	MPHOSPH1	84	1-3,22,23	M-phase phosphoprotein 1	9585	10q23.32
Hs.2554	SIAT1	84	1-3,22,23	sialyltransferase 1 (beta-galactoside alpha-2,6-sialyltransferase)	6480	3q27-q28
Hs.291623	TAO1	84	1-3,22,23	thousand and one amino acid protein kinase	9344;124446	16p12.1
Hs.302352	GABRB3	84	1-3,22,23	gamma-aminobutyric acid (GABA) A receptor, beta 3	2562	15q11.2-q12
Hs.308777	LUC7L2	84	1-3,22,23	LUC7-like 2 (S. cerevisiae)	51631	7q34
Hs.368855	GMPR2	84	1-3,22,23	guanosine monophosphate reductase 2	51292	14q11.2
Hs.370688	TOMM70A	84	1-3,22,23	translocase of outer mitochondrial membrane 70 homolog A (yeast)	9868	3q12.3
Hs.388208	BAZ2B	84	1-3,22,23	bromodomain adjacent to zinc finger domain, 2B	29994	2q23-q24
Hs.396497	LUZP1	84	1-3,22,23	leucine zipper protein 1	7798	1p36
Hs.421848	MRPL43	84	1-3,22,23	mitochondrial ribosomal protein L43	84545	10q24.31
Hs.434367	TXNRD1	84	1-3,22,23	thioredoxin reductase 1	7296	12q23-q24.1
Hs.435795	IGFBP7	84	1-3,22,23	insulin-like growth factor binding protein 7	3490	4q12
Hs.439188	KIAA0261	84	1-3,22,23	KIAA0261	23063	10q23.31
Hs.444208	DHX29	84	1-3,22,23	DEAH (Asp-Glu-Ala-His) box polypeptide 29	54505	5q11.2
Hs.444840	C7orf24	84	1-3,22,23	chromosome 7 open reading frame 24	79017	7p15-p14
Hs.7188	SEMA4C	84	1-3,22,23	sema domain, immunoglobulin domain (Ig), transmembrane domain (TM) and short cytoplasmic domain, (semaphorin) 4C	54910	2q11.2
Hs.75514	NP	84	1-3,22,23	nucleoside phosphorylase	4860	14q13.1
Hs.77961	HLA-B	84	1-3,22,23	major histocompatibility complex, class I, B	3106	6p21.3
Hs.79306	EIF4E	84	1-3,22,23	eukaryotic translation initiation factor 4E	1977	4q21-q25
Hs.82890	DAD1	84	1-3,22,23	defender against cell death 1	1603	14q11-q12
Hs.8372	UQCR	84	1-3,22,23	ubiquinol-cytochrome c reductase (6.4kD) subunit	10975	19p13.3
Hs.127249	EAP30	83	1-3,22,23	EAP30 subunit of ELL complex	11267	17q21.33
Hs.171834	PCTK1	83	1-3,22,23	PCTAIRE protein kinase 1	5127	Xp11.3-p11.23
Hs.275999	PRKWNK1	83	1-3,22,23	protein kinase, lysine deficient 1	65125	12p13.3
Hs.289368	ADAM19	83	1-3,22,23	a disintegrin and metalloproteinase domain 19 (meltrin beta)	8728	5q32-q33
Hs.34045	CDCA4	83	1-3,22,23	cell division cycle associated 4	55038	14q32.33
Hs.37682	RARRES2	83	1-3,22,23	retinoic acid receptor responder (tazarotene induced) 2	5919	7q36.1
Hs.437894	BRD7	83	1-3,22,23	bromodomain containing 7	29117	16q12
Hs.458291	PKD2	83	1-3,22,23	polycystic kidney disease 2 (autosomal dominant)	5311	4q21-q23
Hs.75438	QDPR	83	1-3,22,23	quinoid dihydropteridine reductase	5860	4p15.31
Hs.75573	CENPE	83	1-3,22,23	centromere protein E, 312kDa	1062	4q24-q25
Hs.83469	NFE2L1	83	1-3,22,23	nuclear factor (erythroid-derived 2)-like 1	4779	17q21.3
Hs.9825	CGI-128	83	1-3,22,23	CGI-128 protein	51647	16q22.1-q22.3
Hs.105547	NPDC1	82	1-3,22,23	neural proliferation, differentiation and control, 1	56654	9q34.3
Hs.10706	EPLIN	82	1-3,22,23	epithelial protein lost in neoplasm beta	51474	12q13
Hs.118110	BST2	82	1-3,22,23	bone marrow stromal cell antigen 2	684	19p13.2
Hs.144906	METAP2	82	1-3,22,23	methionyl aminopeptidase 2	10988	12q23.1
Hs.155418	TRB2	82	1-3,22,23	tribbles homolog 2	28951	2p25.1
Hs.16493	ZNF462	82	1-3,22,23	zinc finger protein 462	58499	9q32
Hs.200022		82	1-3,22,23	Clone IMAGE:5285814, mRNA
Hs.22891	SLC7A8	82	1-3,22,23	solute carrier family 7 (cationic amino acid transporter, y+ system), member 8	23428	14q11.2
Hs.247324	MRPS14	82	1-3,22,23	mitochondrial ribosomal protein S14	63931	1q23-1q25
Hs.258798	C10orf86	82	1-3,22,23	chromosome 10 open reading frame 86	54780	10q26.13
Hs.306094	EP400	82	1-3,22,23	E1A binding protein p400	57634	12q24.33
Hs.401703	C20orf52	82	1-3,22,23	chromosome 20 open reading frame 52	140823	20q11.23
Hs.402697	EIF4G3	82	1-3,22,23	eukaryotic translation initiation factor 4 gamma, 3	8672	1p36.12
Hs.409200	IFNGR2	82	1-3,22,23	interferon gamma receptor 2 (interferon gamma transducer 1)	3460	21q22.11
Hs.411480	AUP1	82	1-3,22,23	ancient ubiquitous protein 1	550	2p13
Hs.419640	PARK7	82	1-3,22,23	Parkinson disease (autosomal recessive, early onset) 7	11315	1p36.33-p36.12
Hs.443636	LOC90379	82	1-3,22,23	hypothetical protein BC002926	90379	19p13.13
Hs.500798	ANAPC11	82	1-3,22,23	APC11 anaphase promoting complex subunit 11 homolog (yeast)	51529;400637	17q25.3
Hs.515701		82	4	CDNA FLJ46500 fis, clone THYMU3029719, highly similar to Homo sapiens AAA-ATPase TOB3 (TOB3)
Hs.6880	GORASP2	82	1-3,22,23	golgi reassembly stacking protein 2, 55kDa	26003	2q31.1-q31.2
Hs.78089	ATP6V1F	82	1-3,22,23	ATPase, H+ transporting, lysosomal 14kDa, V1 subunit F	9296	7q32
Hs.81687	NME3	82	1-3,22,23	non-metastatic cells 3, protein expressed in	4832	16q13
Hs.98998	TNC	82	1-3,22,23	tenascin C (hexabrachion)	3371	9q33
Hs.13794	SNX5	81	1-3,22,23	sorting nexin 5	27131	20p11
Hs.144700	EFNB1	81	1-3,22,23	ephrin-B1	1947	Xq12
Hs.147824	EIF1A	81	1-3,22,23	eukaryotic translation initiation factor 1A	1964	Xp22.13
Hs.169488	DRPLA	81	1-3,22,23	dentatorubral-pallidoluysian atrophy (atrophin-1)	1822	12p13.31
Hs.169900	PABPC4	81	1-3,22,23	poly(A) binding protein, cytoplasmic 4 (inducible form)	8761	1p32-p36
Hs.170133	FOXO1A	81	4	forkhead box O1A (rhabdomyosarcoma)	2308	13q14.1
Hs.182217	SUCLA2	81	1-3,22,23	succinate-CoA ligase, ADP-forming, beta subunit	8803	13q12.2-q13.3
Hs.235116	GRK6	81	1-3,22,23	G protein-coupled receptor kinase 6	2870	5q35
Hs.278362	MEA	81	1-3,22,23	male-enhanced antigen	4201	6p21.3-p21.1
Hs.287472	BUB1	81	1-3,22,23	BUB1 budding uninhibited by benzimidazoles 1 homolog (yeast)	699	2q14
Hs.32163	PANX1	81	1-3,22,23	pannexin 1	24145	11q21
Hs.354056	POR	81	1-3,22,23	P450 (cytochrome) oxidoreductase	5447	7q11.2
Hs.356876	GPR125	81	1-3,22,23	G protein-coupled receptor 125	166647	4p15.32-p15.31
Hs.403914	VASP	81	1-3,22,23	vasodilator-stimulated phosphoprotein	7408;147699	19q13.2-q13.3
Hs.406072	EYA3	81	1-3,22,23	eyes absent homolog 3 (Drosophila)	2140	1p36
Hs.410597	CIP29	81	1-3,22,23	cytokine induced protein 29 kDa	84324	12q13.13
Hs.411456	FLJ20244	81	1-3,22,23	hypothetical protein FLJ20244	55621	19p13.13
Hs.445183	GLB1	81	1-3,22,23	galactosidase, beta 1	2720	3p21.33
Hs.55044	DKFZP586H2123	81	1-3,22,23	DKFZP586H2123 protein	25891	11p13
Hs.75133	TFAM	81	1-3,22,23	transcription factor A, mitochondrial	7019	10q21
Hs.75216	PTPRF	81	1-3,22,23	protein tyrosine phosphatase, receptor type, F	5792	1p34
Hs.75864	LMAN2	81	1-3,22,23	lectin, mannose-binding 2	10960	5q35.3
Hs.8517	PSCD2	81	1-3,22,23	pleckstrin homology, Sec7 and coiled-coil domains 2 (cytohesin-2)	9266;9224	19q13.3
Hs.103106	LSM2	80	1-3,22,23	LSM2 homolog, U6 small nuclear RNA associated (S. cerevisiae)	57819	6p21.3
Hs.108332	UBE2D2	80	1-3,22,23	ubiquitin-conjugating enzyme E2D 2 (UBC4/5 homolog, yeast)	7322	5q31.3
Hs.108969	PTD008	80	1-3,22,23	PTD008 protein	51398	19p13.2
Hs.111867	GLI2	80	1-3,22,23	GLI-Kruppel family member GLI2	2736	2q14
Hs.146602	QP-C	80	1-3,22,23	low molecular mass ubiquinone-binding protein (9.5kD)	27089	5q31.1
Hs.154299	F2RL1	80	1-3,22,23	coagulation factor II (thrombin) receptor-like 1	2150	5q13
Hs.154654	CYP1B1	80	1-3,22,23	cytochrome P450, family 1, subfamily B, polypeptide 1	1545	2p21
Hs.172813	ARHGEF7	80	1-3,22,23	Rho guanine nucleotide exchange factor (GEF) 7	8874	13q34
Hs.21107	NLGN4	80	1-3,22,23	neuroligin 4	57502;22829	Xp22.33
Hs.214646	SLC35E2	80	1-3,22,23	solute carrier family 35, member E2	9906	1p36.33
Hs.239894	MGC2803	80	1-3,22,23	hypothetical protein MGC2803	79002	19p13.2
Hs.258855	MLL	80	1-3,22,23	myeloid/lymphoid or mixed-lineage leukemia (trithorax homolog, Drosophila)	4297;79951;5413	11q23
Hs.26058	FLJ21156	80	1-3,22,23	hypothetical protein FLJ21156	79654	1p34.1
Hs.272210	ATF7IP	80	1-3,22,23	activating transcription factor 7 interacting protein	55729	12p13.2
Hs.295909	FLJ10700	80	1-3,22,23	hypothetical protein FLJ10700	55731	17q11.2
Hs.325948	VDP	80	1-3,22,23	vesicle docking protein p115	8615	4q21.21
Hs.355697	GLUD1	80	1-3,22,23	glutamate dehydrogenase 1	2746	10q23.3
Hs.367854	SKB1	80	1-3,22,23	SKB1 homolog (S. pombe)	10419	14q11.2-q21
Hs.388877	ANKRD12	80	1-3,22,23	ankyrin repeat domain 12	23253	18p11.22
Hs.400460	CACNA1A	80	4	calcium channel, voltage-dependent, P/Q type, alpha 1A subunit	773	19p13.2-p13.1
Hs.406840	MASK	80	1-3,22,23	multiple ankyrin repeats, single KH-domain (MASK) homolog	54882	5q31.3
Hs.413671	C14orf135	80	1-3,22,23	chromosome 14 open reading frame 135	64430	14q23.1
Hs.41793	ODZ3	80	1-3,22,23	odd Oz/Ten-m homolog 3	55714	4q35.1
Hs.429961	TPARL	80	1-3,22,23	TPA regulated locus	55858	4q12
Hs.433512	ACTR3	80	1-3,22,23	ARP3 actin-related protein 3 homolog (yeast)	10096	2q14.1
Hs.454530	PACSIN2	80	1-3,22,23	protein kinase C and casein kinase substrate in neurons 2	11252	22q13.2-13.33
Hs.512852	SEC24C	80	1-3,22,23	SEC24 related gene family, member C (S. cerevisiae)	9632;386671	10q22.3
Hs.528641	SIRT7	80	1-3,22,23	sirtuin (silent mating type information regulation 2 homolog) 7 (S. cerevisiae)	51547	17q25
Hs.75510	ANXA11	80	1-3,22,23	annexin A11	311	10q23
Hs.80338	BCLAF1	80	1-3,22,23	BCL2-associated transcription factor 1	9774	6q22-q23
Hs.90527	HSPC128	80	1-3,22,23	HSPC128 protein	29080	12q21.31
Hs.9234	NIFIE14	80	1-3,22,23	seven transmembrane domain protein	10430	19q13.1
Hs.94229	LPHN1	80	1-3,22,23	latrophilin 1	22859	19p13.2
Hs.11806	DHCR7	79	1-3,22,23	7-dehydrocholesterol reductase	1717	11q13.2-q13.5
Hs.134093	SFRS14	79	1-3,22,23	splicing factor, arginine/serine-rich 14	10147	19p12
Hs.1578	BIRC5	79	1-3,22,23	baculoviral IAP repeat-containing 5 (survivin)	332;8475	17q25
Hs.159118	AMD1	79	1-3,22,23	adenosylmethionine decarboxylase 1	262	6q21-q22
Hs.173904		79	4	Full length insert cDNA clone YQ51D06
Hs.17631	DKFZP434E2135	79	1-3,22,23	hypothetical protein DKFZp434E2135	81561	2q34
Hs.180714	COX6A1	79	1-3,22,23	cytochrome c oxidase subunit VIa polypeptide 1	1337;283459	12q24.2
Hs.199179	RANBP2	79	1-3,22,23	RAN binding protein 2	5903	2q12.3
Hs.211773	C14orf116	79	1-3,22,23	chromosome 14 open reading frame 116	55453;1112;388663	14q32.11
Hs.34892	MIB	79	1-3,22,23	ubiquitin ligase mind bomb	57534	18q11.2
Hs.349119	CGI-90	79	1-3,22,23	CGI-90 protein	51115	8q21.2
Hs.355816	CTDSP2	79	1-3,22,23	CTD (carboxy-terminal domain, RNA polymerase II, polypeptide A) small phosphatase 2	10106	12q13-q15
Hs.376933	GUK1	79	1-3,22,23	guanylate kinase 1	2987	1q32-q41
Hs.386465	CHERP	79	1-3,22,23	calcium homeostasis endoplasmic reticulum protein	10523	19p13.1
Hs.415534	C9orf83	79	1-3,22,23	chromosome 9 open reading frame 83	51510	9p13.3
Hs.437320	WBSCR16	79	1-3,22,23	Williams-Beuren syndrome chromosome region 16	81554	7q11.23
Hs.438072	UNC84A	79	1-3,22,23	unc-84 homolog A (C. elegans)	23353	7p22.3
Hs.449152	LOC91942	79	1-3,22,23	hypothetical protein LOC91942	91942;388928	5q12.1
Hs.521331	PDGFA	79	1-3,22,23	platelet-derived growth factor alpha polypeptide	5154	7p22
Hs.81634	ATP5F1	79	1-3,22,23	ATP synthase, H+ transporting, mitochondrial F0 complex, subunit b, isoform 1	515	1p13.2
Hs.89839	EPHA1	79	1-3,22,23	EphA1	2041	7q34
GATCCAGAACACTTAAA		78	1000	chr14:87407688-87407672		chr14
Hs.114412	TXNL	78	1-3,22,23	thioredoxin-like, 32kDa	9352	18q21.31
Hs.125034	TBDN100	78	1-3,22,23	transcriptional coactivator tubedown-100	80155	4q31.1
Hs.13467	STARD3NL	78	1-3,22,23	STARD3 N-terminal like	83930	7p14-p13
Hs.144946	PRKRA	78	1-3,22,23	protein kinase, interferon-inducible double stranded RNA dependent activator	8575	2q31.3
Hs.153355	QKI	78	1-3,22,23	quaking homolog, KH domain RNA binding (mouse)	9444	6q26-27
Hs.153768	RNU3IP2	78	1-3,22,23	RNA, U3 small nucleolar interacting protein 2	9136	3p21.31
Hs.203910	SGTA	78	1-3,22,23	small glutamine-rich tetratricopeptide repeat (TPR)-containing, alpha	6449	19p13
Hs.225641	FLJ13171	78	1-3,22,23	hypothetical protein FLJ13171	65979	1p35.2
Hs.236774	HMGN4	78	1-3,22,23	high mobility group nucleosomal binding domain 4	10473	6p21.3
Hs.249996	PLRG1	78	1-3,22,23	pleiotropic regulator 1 (PRL1homolog, Arabidopsis)	5356	4q31.2-q32.1
Hs.273307	SRP68	78	1-3,22,23	signal recognition particle 68kDa	6730	17q25.3
Hs.304134	CARS	78	1-3,22,23	cysteinyl-tRNA synthetase	833	11p15.5
Hs.348276	RBM10	78	1-3,22,23	RNA binding motif protein 10	8241	Xp11.23
Hs.367811	STK38	78	1-3,22,23	serine/threonine kinase 38	11329	6p21
Hs.428779	UNQ6077	78	1-3,22,23	AAAP6077	375056;348477	1q42.12
Hs.437575	TRAF2	78	1-3,22,23	TNF receptor-associated factor 2	7186	9q34
Hs.440900	BAT3	78	1-3,22,23	HLA-B associated transcript 3	7917	6p21.3
Hs.445890	HSPC163	78	1-3,22,23	HSPC163 protein	29097	1q42.12
Hs.492000		78	1-3,22,23	Transcribed sequences
Hs.5085	DPM1	78	1-3,22,23	dolichyl-phosphate mannosyltransferase polypeptide 1, catalytic subunit	8813	20q13.13
Hs.57655	TSAP6	78	1-3,22,23	dudulin 2	55240	2q14.2
Hs.63405	LOC144097	78	1-3,22,23	hypothetical protein BC007540	144097	11q13.1
Hs.73965	SFRS2	78	1-3,22,23	splicing factor, arginine/serine-rich 2	6427	17q25.3
Hs.74564	SSR2	78	1-3,22,23	signal sequence receptor, beta (translocon-associated protein beta)	6746	1q21-q23
Hs.8179	HSA272196	78	1-3,22,23	hypothetical protein, clone 2746033	55352	17q11.2
Hs.82933	AD-020	78	1-3,22,23	protein x 013	56900	1p13.3
Hs.103853	FLJ20043	77	1-3,22,23	hypothetical protein FLJ20043	54796	9p22.2
Hs.143408	C19orf27	77	1-3,22,23	chromosome 19 open reading frame 27	81926	19p13.3
Hs.164067	SDCBP	77	1-3,22,23	syndecan binding protein (syntenin)	6386	8q12
Hs.250666	HES1	77	1-3,22,23	hairy and enhancer of split 1, (Drosophila)	3280	3q28-q29
Hs.250769	ALPL	77	1-3,22,23	alkaline phosphatase, liver/bone/kidney	249	1p36.1-p34
Hs.334851	LASP1	77	1-3,22,23	LIM and SH3 protein 1	3927	17q11-q21.3
Hs.41324	CBL	77	1-3,22,23	Cas-Br-M (murine) ecotropic retroviral transforming sequence	867	11q23.3
Hs.438678	TALDO1	77	1-3,22,23	transaldolase 1	6888	11p15.5-p15.4
Hs.440387	EPB41L2	77	1-3,22,23	erythrocyte membrane protein band 4.1-like 2	2037	6q23
Hs.528320	APOA1BP	77	1-3,22,23	apolipoprotein A-I binding protein	128240	1q23.1
Hs.60339	NMT2	77	1-3,22,23	N-myristoyltransferase 2	9397	10p13
Hs.110783	SBP1	76	1-3,22,23	HBV pre-s2 binding protein 1	90198	19q13.31
Hs.148830	LRAT	76	1-3,22,23	lecithin retinol acyltransferase (phosphatidylcholine--retinol O-acyltransferase)	9227	4q31.3
Hs.149185	CN2	76	1-3,22,23	cytosolic nonspecific dipeptidase (EC 3.4.13.18)	55748	18q22.3
Hs.164526	WBP11	76	1-3,22,23	WW domain binding protein 11	51729	12p13.1
Hs.235026	LOC389203	76	1-3,22,23	hypothetical gene supported by BC032431	389203	4p15.31
Hs.239666	C1GALT1	76	1-3,22,23	core 1 UDP-galactose:N-acetylgalactosamine-alpha-R beta 1,3-galactosyltransferase	56913	7p14-p13
Hs.26797	RAB6IP1	76	1-3,22,23	RAB6 interacting protein 1	23258	11p15.3
Hs.289092	COTL1	76	1-3,22,23	coactosin-like 1 (Dictyostelium)	23406	16q24.1
Hs.418533	BUB3	76	1-3,22,23	BUB3 budding uninhibited by benzimidazoles 3 homolog (yeast)	9184	10q26
Hs.502564	FLJ20719	76	1-3,22,23	hypothetical protein FLJ20719	55672;376745;388677;375080;25832	1p31
Hs.52184	FLJ20618	76	1-3,22,23	hypothetical protein FLJ20618	55000	22q12.2
Hs.5548	FBXL5	76	1-3,22,23	F-box and leucine-rich repeat protein 5	26234	4p15.33
Hs.78944	RGS2	76	1-3,22,23	regulator of G-protein signalling 2, 24kDa	5997	1q31
Hs.79081	PPP1CC	76	1-3,22,23	protein phosphatase 1, catalytic subunit, gamma isoform	5501	12q24.1-q24.2
Hs.104679	MGC18216	75	1-3,22,23	hypothetical protein MGC18216	145815	15q26.3
Hs.129951	SPOP	75	1-3,22,23	speckle-type POZ protein	8405	17q21.33
Hs.15420	FRAS1	75	1-3,22,23	Fraser syndrome 1	80144	4q21.21
Hs.16244	SPAG5	75	1-3,22,23	sperm associated antigen 5	10615	17q11.2
Hs.165725	CNOT2	75	1-3,22,23	CCR4-NOT transcription complex, subunit 2	4848	12q14.3-q15
Hs.181272		75	1-3,22,23	Transcribed sequences
Hs.184298	CDK7	75	1-3,22,23	cyclin-dependent kinase 7 (MO15 homolog, Xenopus laevis, cdk-activating kinase)	1022	5q12.1
Hs.301412	HSPC155	75	1-3,22,23	hypothetical protein HSPC155	51506	1q23.1
Hs.355814	PHGDHL1	75	1-3,22,23	phosphoglycerate dehydrogenase like 1	337867	13q32.3
Hs.372758	UBE2H	75	1-3,22,23	ubiquitin-conjugating enzyme E2H (UBC8 homolog, yeast)	7328	7q32
Hs.411366	GRB2	75	1-3,22,23	growth factor receptor-bound protein 2	2885	17q24-q25
Hs.414362	CYB5R2	75	1-3,22,23	cytochrome b5 reductase b5R.2	51700	11p15.4
Hs.422990	PSMB5	75	1-3,22,23	proteasome (prosome, macropain) subunit, beta type, 5	5693	14q11.2
Hs.436471	FLJ11301	75	1-3,22,23	hypothetical protein FLJ11301	55341	3q29
Hs.437783	ARID3A	75	1-3,22,23	AT rich interactive domain 3A (BRIGHT- like)	1820	19p13.3
Hs.476965		75	1-3,22,23	Transcribed sequences
Hs.5003	FNBP2	75	1-3,22,23	formin binding protein 2	23380	1q32.1
Hs.507034		75	1-3,22,23	Transcribed sequences
Hs.508741	C5orf13	75	1-3,22,23	chromosome 5 open reading frame 13	9315	5q22.2
Hs.7351	ARPP-19	75	1-3,22,23	cyclic AMP phosphoprotein, 19 kD	10776	15q21.1
Hs.75527	ADSL	75	1-3,22,23	adenylosuccinate lyase	158	22q13.1
Hs.7979	SV2A	75	1-3,22,23	synaptic vesicle glycoprotein 2A	9900	1q21.3
Hs.9018	EXTL3	75	1-3,22,23	exostoses (multiple)-like 3	2137	8p21
Hs.116992	HGD	74	1-3,22,23	homogentisate 1,2-dioxygenase (homogentisate oxidase)	3081	3q21-q23
Hs.119563	PSME4	74	1-3,22,23	proteasome (prosome, macropain) activator subunit 4	23198	2p16.3
Hs.1420	FGFR3	74	1-3,22,23	fibroblast growth factor receptor 3 (achondroplasia, thanatophoric dwarfism)	2261	4p16.3
Hs.15243	HOM-TES-103	74	1-3,22,23	HOM-TES-103 tumor antigen-like	25900;4839	12p13.3
Hs.169441	BAIAP1	74	1-3,22,23	BAI1-associated protein 1	9223	3p14.1
Hs.172028	ADAM10	74	1-3,22,23	a disintegrin and metalloproteinase domain 10	102	15q2
Hs.173001	KIAA1221	74	1-3,22,23	KIAA1221 protein	84146	1p22.2
Hs.192023	EIF3S2	74	1-3,22,23	eukaryotic translation initiation factor 3, subunit 2 beta, 36kDa	8668	1p34.1
Hs.211914	NDUFS7	74	1-3,22,23	NADH dehydrogenase (ubiquinone) Fe-S protein 7, 20kDa (NADH-coenzyme Q reductase)	374291	19p13.3
Hs.25723	MTVR1	74	1-3,22,23	Mouse Mammary Turmor Virus Receptor homolog 1	23625;10534	11q23
Hs.260238	FLJ10842	74	1-3,22,23	hypothetical protein FLJ10842	55750	7q34
Hs.279865	TPRT	74	1-3,22,23	trans-prenyltransferase	23590	10p12.2
Hs.285346	RYK	74	1-3,22,23	RYK receptor-like tyrosine kinase	6259	3q22
Hs.375108	CD24	74	1-3,22,23	CD24 antigen (small cell lung carcinoma cluster 4 antigen)	934	6q21
Hs.40500	RER1	74	1-3,22,23	RER1 homolog (S. cerevisiae)	11079	1pter-q24
Hs.416262	SOLH	74	1-3,22,23	small optic lobes homolog (Drosophila)	6650	16p13.3
Hs.421245	IK	74	1-3,22,23	IK cytokine, down-regulator of HLA II	3550;151445	2p15-p14
Hs.422334	NCOA4	74	1-3,22,23	nuclear receptor coactivator 4	8031	10q11.2
Hs.437638	XBP1	74	1-3,22,23	X-box binding protein 1	7494	22q12.1
Hs.44017	MRPL41	74	1-3,22,23	mitochondrial ribosomal protein L41	64975	9q34.3
Hs.440382	RFP	74	1-3,22,23	ret finger protein	5987	6p22
Hs.446535	FLJ20249	74	4	hypothetical protein FLJ20249	54865	1q22
Hs.517832	DESR1	74	1-3,22,23	DESR1 protein	285381	3p25.1
Hs.5719	CNAP1	74	1-3,22,23	chromosome condensation-related SMC-associated protein 1	9918	12p13.3
Hs.6113	STAU	74	1-3,22,23	staufen, RNA binding protein (Drosophila)	6780	20q13.1
Hs.75087	FASTK	74	1-3,22,23	FAST kinase	10922	7q35
Hs.7527	DKFZP566E144	74	1-3,22,23	small fragment nuclease	25996	11q23.1-q23.2
Hs.8182	S100A16	74	1-3,22,23	S100 calcium binding protein A16	140576
Hs.83919	GCS1	74	1-3,22,23	glucosidase I	7841	2p13-p12
Hs.91417	TOPBP1	74	1-3,22,23	topoisomerase (DNA) II binding protein	11073	3q22.1
Hs.9315	HNOEL-iso	74	1-3,22,23	HNOEL-iso protein	56944	1p13.1
Hs.13854	TA-PP2C	73	1-3,22,23	T-cell activation protein phosphatase 2C	160760	12q24.13
Hs.14846	SLC7A1	73	1-3,22,23	solute carrier family 7 (cationic amino acid transporter, y+ system), member 1	6541	13q12-q14
Hs.169992	SDBCAG84	73	1-3,22,23	serologically defined breast cancer antigen 84	51614	20pter-q12
Hs.182698	MRPL20	73	1-3,22,23	mitochondrial ribosomal protein L20	55052	1p36.3-p36.2
Hs.213739	SFRS8	73	1-3,22,23	splicing factor, arginine/serine-rich 8 (suppressor-of-white-apricot homolog, Drosophila)	6433	12q24.33
Hs.220677	LOC375743	73	1-3,22,23	similar to CG3073-PA	375743	9q21.13
Hs.22215	SCG3	73	1-3,22,23	secretogranin III	29106	15q21
Hs.271730	EP300	73	1-3,22,23	E1A binding protein p300	2033	22q13.2
Hs.278672	M11S1	73	1-3,22,23	membrane component, chromosome 11, surface marker 1	4076	11p13
Hs.279583	DREV1	73	1-3,22,23	DORA reverse strand protein 1	51108	16p13-p12
Hs.286013	SCOC	73	1-3,22,23	short coiled-coil protein	60592	4q31.1
Hs.324808	ASAH1	73	1-3,22,23	N-acylsphingosine amidohydrolase (acid ceramidase) 1	427	8p22-p21.3
Hs.335293	DKFZP564C186	73	1-3,22,23	DKFZP564C186 protein	26155	1p36.33
Hs.372659	TBC1D1	73	1-3,22,23	TBC1 (tre-2/USP6, BUB2, cdc16) domain family, member 1	23216	4p14
Hs.409065	FEN1	73	1-3,22,23	flap structure-specific endonuclease 1	2237	11q12
Hs.436803	VBP1	73	1-3,22,23	von Hippel-Lindau binding protein 1	7411	Xq28
Hs.442329	GPR107	73	1-3,22,23	G protein-coupled receptor 107	57720	9q34.2
Hs.512716	XRCC3	73	1-3,22,23	X-ray repair complementing defective repair in Chinese hamster cells 3	7517	14q32.3
Hs.512857	CD151	73	1-3,22,23	CD151 antigen	977	11p15.5
Hs.5327		73	1-3,22,23	PRO1914 protein (PRO1914), mRNA	29025
Hs.75254	IRF3	73	1-3,22,23	interferon regulatory factor 3	3661	19q13.3-q13.4
Hs.87889	DICER1	73	1-3,22,23	Dicer1, Dcr-1 homolog (Drosophila)	23405	14q32.2
Hs.108104	UBE2L3	72	1-3,22,23	ubiquitin-conjugating enzyme E2L 3	7332	22q11.21
Hs.155048	LU	72	1-3,22,23	Lutheran blood group (Auberger b antigen included)	4059	19q13.2
Hs.181368	PRPF8	72	1-3,22,23	PRP8 pre-mRNA processing factor 8 homolog (yeast)	10594	17p13.3
Hs.203206	XPO5	72	1-3,22,23	exportin 5	57510	6p21.1
Hs.279623	SEPX1	72	1-3,22,23	selenoprotein X, 1	51734	16p13.3
Hs.283109	COG1	72	1-3,22,23	component of oligomeric golgi complex 1	9382	17q25.1
Hs.283322	HSPC138	72	1-3,22,23	hypothetical protein HSPC138	51501	11q14.1
Hs.348024	RALB	72	1-3,22,23	v-ral simian leukemia viral oncogene homolog B (ras related; GTP binding protein)	5899	2cen-q13
Hs.356766		72	1-3,22,23	Clone IMAGE:5285034, mRNA
Hs.368756	ZNF532	72	1-3,22,23	zinc finger protein 532	55205	18q21.32
Hs.379357	HPRP8BP	72	1-3,22,23	U5 snRNP-specific 40 kDa protein (hPrp8-binding)	9410	1p35.1
Hs.412482	TTC4	72	1-3,22,23	tetratricopeptide repeat domain 4	7268	1p31.3
Hs.418241	MT2A	72	1-3,22,23	metallothionein 2A	4502;4493	16q13
Hs.434890	HERC2	72	1-3,22,23	hect domain and RLD 2	8924	15q13
Hs.43910	CD164	72	1-3,22,23	CD164 antigen, sialomucin	8763	6q21
Hs.440950	C6orf109	72	1-3,22,23	chromosome 6 open reading frame 109	25844	6p21.1
Hs.443752	PCSK7	72	1-3,22,23	proprotein convertase subtilisin/kexin type 7	9159	11q23-q24
Hs.446275	FLJ12649	72	1-3,22,23	hypothetical protein FLJ12649	79649	Xq26.3
Hs.522692		72	1-3,22,23	CDNA FLJ31610 fis, clone NT2RI2002865
Hs.108222	CTNNBIP1	71	1-3,22,23	catenin, beta interacting protein 1	56998	1p36.22
Hs.111577	ITM2C	71	1-3,22,23	integral membrane protein 2C	81618	2q37
Hs.130873	ACP1	71	1-3,22,23	acid phosphatase 1, soluble	52	2p25
Hs.140309	LOC90378	71	1-3,22,23	atherin	90378	19p13.13
Hs.144130	FLJ10618	71	1-3,22,23	hypothetical protein FLJ10618	55186	3q23
Hs.149055	ZNF403	71	1-3,22,23	zinc finger protein 403	79893	17q21.1
Hs.194662	CNN3	71	1-3,22,23	calponin 3, acidic	1266	1p22-p21
Hs.20157	CDK5RAP3	71	1-3,22,23	CDK5 regulatory subunit associated protein 3	80279	17q21.32
Hs.23978	SAFB	71	1-3,22,23	scaffold attachment factor B	6294	19p13.3-p13.2
Hs.268488	KIAA1185	71	1-3,22,23	KIAA1185 protein	57470	1p36.32
Hs.274430	SURF6	71	1-3,22,23	surfeit 6	6838	9q34.2
Hs.279766	KIF4A	71	1-3,22,23	kinesin family member 4A	24137	Xq13.1
Hs.279905	NUSAP1	71	4	nucleolar and spindle associated protein 1	51203	15q14
Hs.300684	RCP9	71	4	calcitonin gene-related peptide-receptor component protein	27297	7q11.21
Hs.30819	C40	71	1-3,22,23	hypothetical protein C40	55571	2q12.1
Hs.374418	RAP1B	71	1-3,22,23	RAP1B, member of RAS oncogene family	5908	12q14
Hs.38178	KLIP1	71	1-3,22,23	KSHV latent nuclear antigen interacting protein 1	79682	4q35.1
Hs.406339	WDR26	71	1-3,22,23	WD repeat domain 26	80232;114227	1q42.12-q42.13
Hs.443379	PSMD11	71	1-3,22,23	proteasome (prosome, macropain) 26S subunit, non-ATPase, 11	5717	17q12
Hs.446393	CPSF5	71	1-3,22,23	cleavage and polyadenylation specific factor 5, 25 kDa	11051	16q13
Hs.5216	BZW2	71	1-3,22,23	basic leucine zipper and W2 domains 2	28969	7p21.2
Hs.526401	TCEB3BP1	71	1-3,22,23	transcription elongation factor B polypeptide 3 binding protein 1	57455	19p13.3
Hs.59106	CGRRF1	71	1-3,22,23	cell growth regulator with ring finger domain 1	10668	14q22.2
Hs.75323	PHB	71	1-3,22,23	prohibitin	5245	17q21
Hs.78769	THOP1	71	1-3,22,23	thimet oligopeptidase 1	7064	19q13.3
Hs.84928	NFYB	71	1-3,22,23	nuclear transcription factor Y, beta	4801	12q22-q23
Hs.101695	NCK2	70	1-3,22,23	NCK adaptor protein 2	8440	2q12
Hs.128218	C11orf23	70	1-3,22,23	chromosome 11 open reading frame 23	55291	11q13
Hs.150011	ETV1	70	1-3,22,23	ets variant gene 1	2115	7p22
Hs.159642	GCNT1	70	1-3,22,23	glucosaminyl (N-acetyl) transferase 1, core 2 (beta-1,6-N-acetylglucosaminyltransferase)	2650	9q13
Hs.169840	TTK	70	1-3,22,23	TTK protein kinase	7272	6q13-q21
Hs.179986	FLOT1	70	1-3,22,23	flotillin 1	10211	6p21.3
Hs.180933	CXXC1	70	1-3,22,23	CXXC finger 1 (PHD domain)	30827	18q12
Hs.18799	FLOT2	70	1-3,22,23	flotillin 2	2319	17q11-q12
Hs.198308	WRB	70	1-3,22,23	tryptophan rich basic protein	7485	21q22.3
Hs.24835	FLJ14594	70	1-3,22,23	hypothetical protein FLJ14594	84894	15q24.1
Hs.278607	APG7L	70	1-3,22,23	APG7 autophagy 7-like (S. cerevisiae)	10533	3p25.3-p25.2
Hs.300404	MGC16824	70	1-3,22,23	esophageal cancer associated protein	57020	16p13.11
Hs.356509	CXXC5	70	1-3,22,23	CXXC finger 5	51523	5q31.3
Hs.381282	TYRO3	70	1-3,22,23	TYRO3 protein tyrosine kinase	7301	15q15.1-q21.1
Hs.387988	MRPS5	70	1-3,22,23	mitochondrial ribosomal protein S5	64969	2p11.2-q11.2
Hs.388584	SDCCAG1	70	1-3,22,23	serologically defined colon cancer antigen 1	9147	14q22
Hs.398989	BEX2	70	1-3,22,23	brain expressed X-linked 2	84707	Xq22
Hs.433892	AP2M1	70	1-3,22,23	adaptor-related protein complex 2, mu 1 subunit	1173	3q28
Hs.433901	COX8A	70	1-3,22,23	cytochrome c oxidase subunit 8A	1351	11q12-q13
Hs.439014	C13orf7	70	1-3,22,23	chromosome 13 open reading frame 7	79596	13q22.2
Hs.448854		70	5,6	Similar to ribosomal protein (LOC388339), mRNA	388339	17p11.2
Hs.449864	LOC339229	70	1-3,22,23	hypothetical protein LOC339229	339229	17q25.3
Hs.499601	PARG	70	1-3,22,23	poly (ADP-ribose) glycohydrolase	8505;119016;399769	10q11.23
Hs.512670	BCAT2	70	1-3,22,23	branched chain aminotransferase 2, mitochondrial	587	19q13
Hs.528655	FLJ20209	70	1-3,22,23	hypothetical protein FLJ20209	57245	3p21.32
Hs.528669	HCAP-G	70	1-3,22,23	chromosome condensation protein G	64151	4p16-p15
Hs.82422	CAPG	70	1-3,22,23	capping protein (actin filament), gelsolin-like	822	2cen-q24
Hs.865	RAP1A	70	1-3,22,23	RAP1A, member of RAS oncogene family	5906	1p13.3
Hs.101067	GCN5L2	69	1-3,22,23	GCN5 general control of amino-acid synthesis 5-like 2 (yeast)	2648	17q21
Hs.105234	MAN1	69	1-3,22,23	integral inner nuclear membrane protein	23592	12q14
Hs.11417	RABAC1	69	1-3,22,23	Rab acceptor 1 (prenylated)	10567	19q13.31
Hs.172674	NFATC3	69	1-3,22,23	nuclear factor of activated T-cells, cytoplasmic, calcineurin-dependent 3	4775	16q22.2
Hs.194035	C14orf92	69	1-3,22,23	chromosome 14 open reading frame 92	9878	14q11.2
Hs.20082	ZNF38	69	1-3,22,23	zinc finger protein 38	7589	7q22.1
Hs.250899	HSBP1	69	1-3,22,23	heat shock factor binding protein 1	3281	16q23.3
Hs.283726	SBZF3	69	1-3,22,23	zinc finger protein SBZF3	57116	1q44
Hs.287633	C18orf8	69	1-3,22,23	chromosome 18 open reading frame 8	29919	18q11.2
Hs.290259	THAP5	69	1-3,22,23	THAP domain containing 5	168451	7q22.3
Hs.296422	COASY	69	1-3,22,23	Coenzyme A synthase	80347	17q12-q21
Hs.324277	EGLN2	69	1-3,22,23	egl nine homolog 2 (C. elegans)	112398	19q13.2
Hs.3459	UBPH	69	1-3,22,23	similar to ubiquitin binding protein	56061	16p12
Hs.380233	G10	69	1-3,22,23	maternal G10 transcript	8896	7q22.1
Hs.433312		69	1-3,22,23	Clone IMAGE:4251653, mRNA, partial cds
Hs.44439		69	1-3,22,23	CDNA FLJ14294 fis, clone PLACE1008181
Hs.5008	TTC15	69	1-3,22,23	tetratricopeptide repeat domain 15	51112	2p25.3
Hs.528342	NUP62	69	1-3,22,23	nucleoporin 62kDa	23636	19q13.33
Hs.528387	HRB	69	1-3,22,23	HIV-1 Rev binding protein	3267	2q36.3
Hs.6872		69	1-3,22,23	Clone IMAGE:3632546, mRNA
Hs.7854	SLC39A1	69	1-3,22,23	solute carrier family 39 (zinc transporter), member 1	27173	1q21
Hs.8715	C4orf14	69	1-3,22,23	chromosome 4 open reading frame 14	84273	4q12
Hs.11085	CGI-111	68	1-3,22,23	CGI-111 protein	51015	5q22.1-q33.3
Hs.119023	SMC2L1	68	1-3,22,23	SMC2 structural maintenance of chromosomes 2-like 1 (yeast)	10592	9q31.2
Hs.12084	TUFM	68	1-3,22,23	Tu translation elongation factor, mitochondrial	7284	16p11.2
Hs.12513		68	1-3,22,23	Clone 23687 mRNA sequence
Hs.150390	ZNF262	68	1-3,22,23	zinc finger protein 262	9202	1p32-p34
Hs.172180	SIPA1L1	68	1-3,22,23	signal-induced proliferation-associated 1 like 1	26037	14q24.1
Hs.202097	PCOLCE	68	1-3,22,23	procollagen C-endopeptidase enhancer	5118	7q22
Hs.203589	PANK2	68	1-3,22,23	pantothenate kinase 2 (Hallervorden-Spatz syndrome)	80025	20p13
Hs.235390	FLJ12895	68	1-3,22,23	hypothetical protein FLJ12895	65982	19q13.43
Hs.250648		68	1-3,22,23	Clone IMAGE:5286726, mRNA	389188	3q29
Hs.26216	PR1	68	1-3,22,23	voltage-dependent calcium channel gamma subunit-like protein	140738	2q14.2
Hs.263812	NUDC	68	1-3,22,23	nuclear distribution gene C homolog (A. nidulans)	10726	1p35-p34
Hs.336916	DAXX	68	1-3,22,23	death-associated protein 6	1616	6p21.3
Hs.414396	PERQ1	68	1-3,22,23	PERQ amino acid rich, with GYF domain 1	64599	7q22
Hs.425365	MGC23918	68	1-3,22,23	hypothetical protein MGC23918	151903	3p21.31
Hs.440394	MSH2	68	1-3,22,23	mutS homolog 2, colon cancer, nonpolyposis type 1 (E. coli)	4436	2p22-p21
Hs.74284	MGC2714	68	1-3,22,23	hypothetical protein MGC2714	84259	11q22.2
Hs.77502	MAT2A	68	1-3,22,23	methionine adenosyltransferase II, alpha	4144	2p11.2
Hs.87095	KIAA0102	68	1-3,22,23	KIAA0102 gene product	9789	11q13.3
Hs.109760	NDUFB3	67	1-3,22,23	NADH dehydrogenase (ubiquinone) 1 beta subcomplex, 3, 12kDa	4709	2q31.3
Hs.152207	SSBP2	67	1-3,22,23	single-stranded DNA binding protein 2	23635	5q14.1
Hs.172963	FLJ14624	67	1-3,22,23	hypothetical protein FLJ14624	84899	13q32.3
Hs.194665	DNA2L	67	1-3,22,23	DNA2 DNA replication helicase 2-like (yeast)	1763	10q21.3-q22.1
Hs.204475	HTATSF1	67	1-3,22,23	HIV TAT specific factor 1	27336	Xq26.1-q27.2
Hs.20529	LOC127262	67	1-3,22,23	hypothetical protein LOC127262	127262	1p36.32
Hs.21938	OSBPL9	67	1-3,22,23	oxysterol binding protein-like 9	114883	1p32.3
Hs.219614	FBXL11	67	1-3,22,23	F-box and leucine-rich repeat protein 11	22992	11q13.1
Hs.221589	APEH	67	1-3,22,23	N-acylaminoacyl-peptide hydrolase	327	3p21.31
Hs.255022	SENP3	67	1-3,22,23	SUMO1/sentrin/SMT3 specific protease 3	26168	17p13
Hs.279580	KIAA1279	67	1-3,22,23	KIAA1279	26128	10q22.1
Hs.283667	RNPEP	67	1-3,22,23	arginyl aminopeptidase (aminopeptidase B)	6051	1q32
Hs.284244	FGF2	67	1-3,22,23	fibroblast growth factor 2 (basic)	2247	4q26-q27
Hs.289123	DCTN2	67	1-3,22,23	dynactin 2 (p50)	10540	12q13.2-q13.3
Hs.310399	LOC90525	67	1-3,22,23	hypothetical protein BC007586	90525	15q15.1
Hs.334713	BMSC-UbP	67	1-3,22,23	bone marrow stromal cell-derived ubiquitin-like	84993	15q23
Hs.350939	p44S10	67	1-3,22,23	proteasome regulatory particle subunit p44S10	9861	3p21.1
Hs.352614	LOC254531	67	1-3,22,23	PlSC domain containing hypothetical protein	254531	15q13.2
Hs.433982	SDHC	67	5,6	succinate dehydrogenase complex, subunit C, integral membrane protein, 15kDa	6391	1q21
Hs.434408	IPO7	67	1-3,22,23	importin 7	10527	11p15.3
Hs.437404	FLJ10404	67	1-3,22,23	hypothetical protein FLJ10404	54540	5q35.3
Hs.446374	HKE2	67	1-3,22,23	HLA class II region expressed gene KE2	10471	6p21.3
Hs.4900	LOC57019	67	1-3,22,23	hypothetical protein LOC57019	57019	16q13-q21
Hs.528331	SIMP	67	1-3,22,23	source of immunodominant MHC-associated peptides	201595	3p22.3
Hs.528675	TEAD1	67	1-3,22,23	TEA domain family member 1 (SV40 transcriptional enhancer factor)	7003	11p15.4
Hs.528722	RNF10	67	1-3,22,23	ring finger protein 10	9921	12q24.31
Hs.5957	PTPLB	67	1-3,22,23	protein tyrosine phosphatase-like (proline instead of catalytic arginine), member b	201562	3q21.1
Hs.6441	TIMP2	67	1-3,22,23	tissue inhibitor of metalloproteinase 2	7077	17q25
Hs.82508	THAP11	67	1-3,22,23	THAP domain containing 11	57215	16q22.1
Hs.85962	HAS3	67	1-3,22,23	hyaluronan synthase 3	3038;54921	16q22.1
Hs.9857	DCXR	67	1-3,22,23	dicarbonyl/L-xylulose reductase	51181	17q25.3
Hs.98614	RRBP1	67	1-3,22,23	ribosome binding protein 1 homolog 180kDa (dog)	6238	20p12
GATCACATTCACATCAG		66	1000	chr3:173266953-173266969		chr3
Hs.1023	PDHA1	66	1-3,22,23	pyruvate dehydrogenase (lipoamide) alpha 1	5160	Xp22.2-p22.1
Hs.135458	ITGB1BP3	66	4	integrin beta 1 binding protein 3	27231	19p13.3
Hs.169228	DLK1	66	1-3,22,23	delta-like 1 homolog (Drosophila)	8788	14q32
Hs.177861	P14	66	1-3,22,23	pre-mRNA branch site protein p14	51639	2pter-p25.1
Hs.178761	PSMD14	66	1-3,22,23	proteasome (prosome, macropain) 26S subunit, non-ATPase, 14	10213	2q24.3
Hs.201375	WDR3	66	1-3,22,23	WD repeat domain 3	10885	1p13-p12
Hs.255230	GUSB	66	1-3,22,23	glucuronidase, beta	2990	7q21.11
Hs.274263	FLJ10377	66	1-3,22,23	hypothetical protein FLJ10377	55131	7q32.2
Hs.289293	INM01	66	1-3,22,23	hypothetical protein INM01	157695	8p23.3
Hs.3136	PRKAG1	66	1-3,22,23	protein kinase, AMP-activated, gamma 1 non-catalytic subunit	5571	12q12-q14
Hs.323462	DHX30	66	1-3,22,23	DEAH (Asp-Glu-Ala-His) box polypeptide 30	22907	3p21.31
Hs.374201	KIF21A	66	1-3,22,23	kinesin family member 21A	55605	12q12
Hs.38114	BRIX	66	1-3,22,23	BRIX	55299	5p13.3
Hs.388125	RENT1	66	1-3,22,23	regulator of nonsense transcripts 1	5976	19p13.2-p13.11
Hs.405860	MDH2	66	1-3,22,23	malate dehydrogenase 2, NAD (mitochondrial)	4191	7p12.3-q11.2
Hs.405946	SOCS2	66	1-3,22,23	suppressor of cytokine signaling 2	8835	12q
Hs.425427	LYAR	66	1-3,22,23	hypothetical protein FLJ20425	55646	4p16.2
Hs.42743	HSPC148	66	1-3,22,23	hypothetical protein HSPC148	51503	11q21
Hs.433024		66	1-3,22,23	Hypothetical gene supported by AK091718 (LOC401504), mRNA	401504	9p13.1
Hs.433278	EBRP	66	1-3,22,23	emopamil binding related protein, delta8-delta7 sterol isomerase related protein	84650	13q12-q13
Hs.434281	PTK2	66	1-3,22,23	PTK2 protein tyrosine kinase 2	5747	8q24-qter
Hs.437060	CYCS	66	1-3,22,23	cytochrome c, somatic	54205	7p15.2
Hs.437844	KIAA1194	66	1-3,22,23	KIAA1194	57472	5q35.3
Hs.443518	BPAG1	66	1-3,22,23	bullous pemphigoid antigen 1, 230/240kDa	667	6p12-p11
Hs.454528	VPS35	66	1-3,22,23	vacuolar protein sorting 35 (yeast)	55737	16q12
Hs.512362		66	5,6	Similar to proline dehydrogenase (oxidase) 1; proline oxidase 2; p53 induced protein; tumor protein p53 inducible protein 6 (LOC400889), mRNA	400889	22q11.21
Hs.58589	PACS1	66	1-3,22,23	phosphofurin acidic cluster sorting protein 1	55690	11q13.1
Hs.72870	MNAT1	66	1-3,22,23	menage a trois 1 (CAK assembly factor)	4331	14q23
Hs.77221	CHK	66	1-3,22,23	choline kinase	1119	11q13.1
Hs.85603	DRCTNNB1A	66	1-3,22,23	down-regulated by Ctnnb1, a	84668	7p15.3
Hs.85951	XPOT	66	1-3,22,23	exportin, tRNA (nuclear export receptor for tRNAs)	11260	12q14.1
GATCTGAGTCACGACAC		65	1000	chr4:180787141-180787157		chr4
Hs.110457	WHSC1	65	1-3,22,23	Wolf-Hirschhorn syndrome candidate 1	7468	4p16.3
Hs.11779	DHRSX	65	1-3,22,23	dehydrogenase/reductase (SDR family) X-linked	207063	Xp22.33
Hs.127826	EPOR	65	1-3,22,23	erythropoietin receptor	2057	19p13.3-p13.2
Hs.152707	GBAS	65	1-3,22,23	glioblastoma amplified sequence	2631	7p12
Hs.15744	SH2B	65	1-3,22,23	SH2-B homolog	25970	16p12.1
Hs.16936	LOC128439	65	1-3,22,23	hypothetical gene LOC128439	128439	20q12
Hs.183706	ADD1	65	1-3,22,23	adducin 1 (alpha)	118	4p16.3
Hs.193163	BIN1	65	1-3,22,23	bridging integrator 1	274	2q14
Hs.214039	TCF7L2	65	1-3,22,23	transcription factor 7-like 2 (T-cell specific, HMG-box)	6934;79938	10q25.3
Hs.25450	SLC29A1	65	1-3,22,23	solute carrier family 29 (nucleoside transporters), member 1	2030	6p21.1-p21.2
Hs.258576	CLDN12	65	1-3,22,23	claudin 12	9069	7q21
Hs.285976	LASS2	65	1-3,22,23	LAG1 longevity assurance homolog 2 (S. cerevisiae)	29956	1q21.3
Hs.286226	MYO1C	65	1-3,22,23	myosin IC	4641	17p13
Hs.370888	FLJ20530	65	1-3,22,23	hypothetical protein FLJ20530	55656	8q22.1
Hs.370927	PRO1855	65	1-3,22,23	hypothetical protein PRO1855	55379	17q21.33
Hs.379091	SPINL	65	1-3,22,23	spinster-like	83985	16p12.1
Hs.380990	C20orf30	65	1-3,22,23	chromosome 20 open reading frame 30	29058	20p13
Hs.381137	CRI1	65	1-3,22,23	CREBBP/EP300 inhibitory protein 1	23741	15q21.1-q21.2
Hs.39733	CRIPT	65	1-3,22,23	postsynaptic protein CRIPT	9419;51088	2p21
Hs.399984	FLJ12519	65	1-3,22,23	hypothetical protein FLJ12519	84128	2q32.3
Hs.407765	KPNA3	65	1-3,22,23	karyopherin alpha 3 (importin alpha 4)	3839	13q14.3
Hs.411865	IPO4	65	1-3,22,23	importin 4	79711	14q11.2
Hs.415722	H19	65	1-3,22,23	H19, imprinted maternally expressed untranslated mRNA	283120	11p15.5
Hs.423103	HCFC1R1	65	1-3,22,23	host cell factor C1 regulator 1 (XPO1 dependant)	54985	16p13.3
Hs.424551	P24B	65	1-3,22,23	integral type I protein	23423	15q24-q25
Hs.433722	DBC-1	65	1-3,22,23	p30 DBC protein	57805	8p22
Hs.435761	PIAS3	65	1-3,22,23	protein inhibitor of activated STAT3	10401	1q21
Hs.437205	KIAA1218	65	1-3,22,23	KIAA1218 protein	57485;402584	7q22.1
Hs.437422	EPB41L1	65	1-3,22,23	erythrocyte membrane protein band 4.1-like 1	2036	20q11.2-q12
Hs.43857	SULF2	65	1-3,22,23	sulfatase 2	55959	20q12-q13.2
Hs.448596		65	1-3,22,23	MRNA; cDNA DKFZp779L1016 (from clone DKFZp779L1016)
Hs.450060	WWP1	65	1-3,22,23	WW domain-containing protein 1	11059	8q21
Hs.525382		65	1-3,22,23	Transcribed sequence with strong similarity to protein prf:2114407A (H.sapiens) 2114407A hypoxia-inducible factor 1 [Homo sapiens]
Hs.62	PTPN12	65	1-3,22,23	protein tyrosine phosphatase, non-receptor type 12	5782	7q11.23
Hs.6483	OFD1	65	1-3,22,23	oral-facial-digital syndrome 1	8481	Xp22.2-p22.3
Hs.7476	ATP6V0B	65	1-3,22,23	ATPase, H+ transporting, lysosomal 21kDa, V0 subunit c''	533	1p32.3
Hs.75760	SCP2	65	1-3,22,23	sterol carrier protein 2	6342	1p32
Hs.78592	EIF2B1	65	1-3,22,23	eukaryotic translation initiation factor 2B, subunit 1 alpha, 26kDa	1967	12q24.31
Hs.79137	PCMT1	65	1-3,22,23	protein-L-isoaspartate (D-aspartate) O-methyltransferase	5110	6q24-q25
Hs.8121	NOTCH2	65	1-3,22,23	Notch homolog 2 (Drosophila)	4853	1p13-p11
Hs.94262	DD5	65	1-3,22,23	progestin induced protein	51366	8q22
Hs.94631	BIG1	65	1-3,22,23	brefeldin A-inhibited guanine nucleotide-exchange protein 1	10565	8q13
Hs.10927	C19orf10	64	1-3,22,23	chromosome 19 open reading frame 10	56005	19p13.3
Hs.10964	ATPAF1	64	1-3,22,23	ATP synthase mitochondrial F1 complex assembly factor 1	64756
Hs.12144	KIAA1033	64	1-3,22,23	KIAA1033 protein	23325	12q24.11
Hs.12457	NUP133	64	1-3,22,23	nucleoporin 133kDa	55746	1q42.13
Hs.134460	KAT3	64	1-3,22,23	kynurenine aminotransferase III	56267	1p22.2
Hs.14368	SH3BGRL	64	1-3,22,23	SH3 domain binding glutamic acid-rich protein like	6451	Xq13.3
Hs.155040	ZNF217	64	1-3,22,23	zinc finger protein 217	7764	20q13.2
Hs.162967	BRAF	64	1-3,22,23	v-raf murine sarcoma viral oncogene homolog B1	673	7q34
Hs.170472	TPR	64	1-3,22,23	translocated promoter region (to activated MET oncogene)	7175	1q25
Hs.18442	MASA	64	1-3,22,23	E-1 enzyme	58478	4q21.3
Hs.19673	MAF1	64	1-3,22,23	homolog of yeast MAF1	84232	8q24.3
Hs.262823	FLJ10326	64	1-3,22,23	mitochondrial isoleucine tRNA synthetase	55699	1q42.11
Hs.288141	SBP2	64	1-3,22,23	SECIS binding protein 2	79048;5935	9q22.2
Hs.334612	SNRPE	64	1-3,22,23	small nuclear ribonucleoprotein polypeptide E	6635	1q32
Hs.372616	ARL1	64	1-3,22,23	ADP-ribosylation factor-like 1	400	12q23.3
Hs.374421	C9orf81	64	1-3,22,23	chromosome 9 open reading frame 81	84131	9q21.32
Hs.374499	PSMA6	64	1-3,22,23	proteasome (prosome, macropain) subunit, alpha type, 6	5687	14q13
Hs.386078	MYLK	64	1-3,22,23	myosin, light polypeptide kinase	4638	3q21
Hs.434075	EG1	64	1-3,22,23	endothelial-derived gene 1	80306	4p16
Hs.437424	ZNF609	64	1-3,22,23	zinc finger protein 609	23060	15q22.1
Hs.440663	C1orf19	64	1-3,22,23	chromosome 1 open reading frame 19	116461	1q25
Hs.499659	GARNL4	64	1-3,22,23	GTPase activating RANGAP domain-like 4	23108;388321	17p13.3
Hs.522351	KIAA0674	64	4	KIAA0674 protein	23307	9q33.1
Hs.6614	LOC133619	64	1-3,22,23	hypothetical protein MGC12103	133619	5q23.3
Hs.7736	MRPL27	64	1-3,22,23	mitochondrial ribosomal protein L27	51264	17q21.3-q22
Hs.7838	MKRN1	64	1-3,22,23	makorin, ring finger protein, 1	23608;402602	7q34
Hs.78960	LATS2	64	1-3,22,23	LATS, large tumor suppressor, homolog 2 (Drosophila)	26524	13q11-q12
Hs.100043	LOC115098	63	1-3,22,23	hypothetical protein BC013949	115098	19p13.12
Hs.11042	LOC51248	63	1-3,22,23	hypothetical protein LOC51248	51248	Xq13.1
Hs.149846	ITGB5	63	1-3,22,23	integrin, beta 5	3693	3q21.2
Hs.159161	ARHGDIA	63	1-3,22,23	Rho GDP dissociation inhibitor (GDI) alpha	396	17q25.3
Hs.180638	FLJ13081	63	1-3,22,23	hypothetical protein FLJ13081	79892	10q26.13
Hs.183232	RPP21	63	1-3,22,23	ribonuclease P 21kDa subunit	79897	6p21.32
Hs.20281		63	1-3,22,23	Hypothetical gene supported by AK097936 (LOC400007), mRNA	400007	12p13.2
Hs.25362	ARL8	63	1-3,22,23	ADP-ribosylation factor-like 8	221079	10p13
Hs.25597	ELOVL1	63	1-3,22,23	elongation of very long chain fatty acids (FEN1/Elo2, SUR4/Elo3, yeast)-like 1	64834	1p34.1
Hs.25674	MBD2	63	1-3,22,23	methyl-CpG binding domain protein 2	8932	18q21
Hs.278712	EIF4EBP2	63	1-3,22,23	eukaryotic translation initiation factor 4E binding protein 2	1979	10q21-q22
Hs.284281	PP784	63	1-3,22,23	PP784 protein	114932	4p16.1
Hs.301198	ROBO1	63	1-3,22,23	roundabout, axon guidance receptor, homolog 1 (Drosophila)	6091	3p12
Hs.310231	PAK1IP1	63	1-3,22,23	PAK1 interacting protein 1	55003	6p24.1
Hs.323432	IHPK2	63	1-3,22,23	inositol hexaphosphate kinase 2	51447	3p21.31
Hs.32826	C6orf74	63	1-3,22,23	chromosome 6 open reading frame 74	51020	6q13-q24.3
Hs.337534		63	5,6	Clone 25061 mRNA sequence
Hs.367689	TRIO	63	1-3,22,23	triple functional domain (PTPRF interacting)	7204	5p15.1-p14
Hs.404568	HPS1	63	1-3,22,23	Hermansky-Pudlak syndrome 1	3257	10q23.1-q23.3
Hs.406530	HSPC196	63	1-3,22,23	hypothetical protein HSPC196	51524	11q12.3
Hs.408429	ITPK1	63	1-3,22,23	inositol 1,3,4-triphosphate 5/6 kinase	3705	14q31
Hs.410088	SUPT3H	63	1-3,22,23	suppressor of Ty 3 homolog (S. cerevisiae)	8464	6p21.1-p21.3
Hs.411433	FANCL	63	1-3,22,23	Fanconi anemia, complementation group L	55120	2p16.1
Hs.419130	CLCN2	63	4	chloride channel 2	1181	3q27-q28
Hs.429506	LOC114971	63	1-3,22,23	hypothetical protein LOC114971	114971;4722	11p11.2
Hs.430169	TXNDC5	63	1-3,22,23	thioredoxin domain containing 5	81567;63915	6p24.3
Hs.435404	LOC113386	63	1-3,22,23	similar to envelope protein	113386	19q13.43
Hs.435798	CABIN1	63	1-3,22,23	calcineurin binding protein 1	23523	22q11.23
Hs.458300	TBC1D16	63	1-3,22,23	TBC1 domain family, member 16	125058	17q25.3
Hs.46743	MKKS	63	1-3,22,23	McKusick-Kaufman syndrome	8195	20p12
Hs.475792	SMP1	63	1-3,22,23	small membrane protein 1	23585	1p36.11
Hs.520645		63	4	Human ribosomal protein L7 antisense mRNA, partial sequence.
Hs.528818		63	1-3,22,23	Transcribed sequence with moderate similarity to protein ref:NP_060265.1 (H.sapiens) hypothetical protein FLJ20378 [Homo sapiens]
Hs.54795	SCGB3A2	63	1-3,22,23	secretoglobin, family 3A, member 2	117156	5q32
Hs.59346	FLJ10514	63	1-3,22,23	hypothetical protein FLJ10514	55157	1q24.2
Hs.59771	MGC16491	63	1-3,22,23	hypothetical protein MGC16491	115572	1p35.3
Hs.6454	RGS19IP1	63	1-3,22,23	regulator of G-protein signalling 19 interacting protein 1	10755	19p13.1
Hs.76253	SCA2	63	1-3,22,23	spinocerebellar ataxia 2 (olivopontocerebellar ataxia 2, autosomal dominant, ataxin 2)	6311	12q24.1
Hs.76927	TOMM34	63	1-3,22,23	translocase of outer mitochondrial membrane 34	10953
Hs.89421	CIR	63	1-3,22,23	CBF1 interacting corepressor	9541	2q31.1
[truncated: 8,682 more rows]
