# Supplementary material for: MPSS profiling of human embryonic stem cells
Source: BMC Dev Biol. 2004 Aug 10;4:10. doi: 10.1186/1471-213X-4-10 (PMC514702; doi:10.1186/1471-213X-4-10)
Supplement: Additional File 5 — Top 200 rows from the table HuES17_onetpmHs169hg16.xls. [file 1471-213X-4-10-S5.xls]

## Sheet: Sheet1
Accession	gene	HuES_TPM	sumClass	description	locusId	chr
COX2	COX2	31614		Hs mtDNA, cytochrome c oxidase subunit II
COX1	COX1	30716		Hs mtDNA, cytochrome c oxidase subunit I
Hs.439552	EEF1A1	21634	1-3,22,23	eukaryotic translation elongation factor 1 alpha 1	1915;389411	6q14.1
ND6	ND6	14085		Hs mtDNA, NADH dehydrogenase subunit 6
Hs.459927	PTMA	10589	1-3,22,23	prothymosin, alpha (gene sequence 28)	5757;51685	2q35-q36
ND1	ND1	10099		Hs mtDNA, NADH dehydrogenase subunit 1
Hs.406300	RPL23	9705	1-3,22,23	ribosomal protein L23	9349	17q
Hs.410817	RPL13	9240	1-3,22,23	ribosomal protein L13	6137	16q24.3
Hs.498569	RPS2	7809	1-3,22,23	ribosomal protein S2	6187	16p13.3
ND4	ND4	7797		Hs mtDNA, NADH dehydrogenase subunit 4
Hs.449070	RPL13A	7612	1-3,22,23	ribosomal protein L13a	23521;283340	19q13.3
Hs.14376	ACTG1	7150	1-3,22,23	actin, gamma 1	71	17q25
Hs.426930	ACTB	6608	1-3,22,23	actin, beta	60;71	7p15-p12
Hs.356572	RPS3A	6423	1-3,22,23	ribosomal protein S3A	6189;145767	4q31.2-q31.3
CYTB	CYTB	6148		Hs mtDNA, cytochrome b
Hs.374553	LAMR1	6135	1-3,22,23	laminin receptor 1 (ribosomal protein SA, 67kDa)	3921	3p21.3
16S rRNA	16S rRNA	6108		Hs mtDNA, 16S ribosomal RNA
Hs.75968	TMSB4X	6044	1-3,22,23	thymosin, beta 4, X-linked	7114	Xq21.3-q22
Hs.381219	RPL15	5556	1-3,22,23	ribosomal protein L15	6138	3p24.1
Hs.437594	RPLP2	5495	1-3,22,23	ribosomal protein, large P2	6181	11p15.5-p15.4
ATP6	ATP6	5383		Hs mtDNA, ATP synthase F0 subunit 6
Hs.186350	RPL4	5269	1-3,22,23	ribosomal protein L4	6124	15q22
Hs.74497	NSEP1	5088	1-3,22,23	nuclease sensitive element binding protein 1	4904	1p34
Hs.406682	RPL26	4971	1-3,22,23	ribosomal protein L26	6154	17p13
Hs.446579	HSPCA	4892	1-3,22,23	heat shock 90kDa protein 1, alpha	3320	14q32.33
Hs.443796	RPLP0	4656	1-3,22,23	ribosomal protein, large, P0	6175	12q24.2
12S rRNA	12S rRNA	4548		Hs mtDNA, 12S ribosomal RNA
Hs.448738	FTH1	4544	1-3,22,23	ferritin, heavy polypeptide 1	2495	11q13
Hs.434102	HMGB1	4529	1-3,22,23	high-mobility group box 1	3146	13q12
Hs.275865	B3GALT4	4522	1-3,22,23	UDP-Gal:betaGlcNAc beta 1,3-galactosyltransferase, polypeptide 4	8705;6222	6p21.3
Hs.425274	RPL41	4444	1-3,22,23	ribosomal protein L41	6171	12q13
Hs.433701	RPL37A	4404	1-3,22,23	ribosomal protein L37a	6168	2q35
Hs.387576	RPS3	4369	1-3,22,23	ribosomal protein S3	6188;6079;114599	11q13.3-q13.5
Hs.469653	RPL5	4347	1-3,22,23	ribosomal protein L5	6125	1p22.1
Hs.512675	RPS8	4340	1-3,22,23	ribosomal protein S8	6202;94161	1p34.1-p32
Hs.311640	RPS27A	4151	1-3,22,23	ribosomal protein S27a	6233	2p16
Hs.539	RPS29	4084	1-3,22,23	ribosomal protein S29	6235	14q
Hs.356721	HNRPA1	3980	1-3,22,23	heterogeneous nuclear ribonucleoprotein A1	3178;388275;284387	12q13.1
Hs.433427	RPS17	3970	1-3,22,23	ribosomal protein S17	6218	15q
Hs.387804	PABPC1	3928	1-3,22,23	poly(A) binding protein, cytoplasmic 1	26986	8q22.2-q23
Hs.356502	RPLP1	3797	1-3,22,23	ribosomal protein, large, P1	6176	15q22
Hs.74335	HSPCB	3793	1-3,22,23	heat shock 90kDa protein 1, beta	3326;347734	6p12
Hs.528668	RPL6	3745	1-3,22,23	ribosomal protein L6	6128	12q24.1
Hs.169476	GAPD	3725	1-3,22,23	glyceraldehyde-3-phosphate dehydrogenase	2597	12p13
Hs.181307	H3F3A	3711	1-3,22,23	H3 histone, family 3A	3020	1q41
Hs.172928	COL1A1	3567	1-3,22,23	collagen, type I, alpha 1	1277	17q21.3-q22.1
Hs.170473	PLEK2	3453	4	pleckstrin 2	26499	14q24.1
Hs.418138	FN1	3273	1-3,22,23	fibronectin 1	2335	2q34
Hs.374588	RPL17	3224	1-3,22,23	ribosomal protein L17	6139	18q21
Hs.411098	NPM1	3207	1-3,22,23	nucleophosmin (nucleolar phosphoprotein B23, numatrin)	4869	5q35
Hs.356794	RPS24	3183	1-3,22,23	ribosomal protein S24	6229;399785	10q22-q23
Hs.178551	RPL8	3032	1-3,22,23	ribosomal protein L8	6132	8q24.3
Hs.326249	RPL22	2801	1-3,22,23	ribosomal protein L22	6146	1p36.3-p36.2
Hs.412370	RPL9	2786	1-3,22,23	ribosomal protein L9	6133;388147	4p13
Hs.356729	OK/SW-cl.56	2702	1-3,22,23	beta 5-tubulin	203068	6p21.32
Hs.401929	RPL10	2694	1-3,22,23	ribosomal protein L10	6134;26778	Xq28
Hs.370504	RPS15A	2669	1-3,22,23	ribosomal protein S15a	6210;1038	16p
Hs.446522	RPL14	2632	1-3,22,23	ribosomal protein L14	9045	3p22-p21.2
Hs.356371	RPL28	2561	1-3,22,23	ribosomal protein L28	6158	19q13.4
Hs.157307	GNAS	2535	1-3,22,23	GNAS complex locus	2778	20q13.2-q13.3
Hs.425808	CALM2	2483	1-3,22,23	calmodulin 2 (phosphorylase kinase, delta)	805	2p21
Hs.8102	RPS20	2478	1-3,22,23	ribosomal protein S20	6224	8q12
Hs.388664	RPL11	2411	1-3,22,23	ribosomal protein L11	6135	1p36.1-p35
Hs.433670	FTL	2369	1-3,22,23	ferritin, light polypeptide	2512	19q13.3-q13.4
Hs.265174	RPL32	2356	1-3,22,23	ribosomal protein L32	6161	3p25-p24
Hs.381123	RPL21	2302	1-3,22,23	ribosomal protein L21	6144	13q12.2
Hs.446608	K-ALPHA-1	2263	1-3,22,23	tubulin, alpha, ubiquitous	10376	12q13.12
Hs.119598	RPL3	2241	1-3,22,23	ribosomal protein L3	6122	22q13
ND3	ND3	2177		Hs mtDNA, NADH dehydrogenase subunit 3
Hs.419776	NAP1L1	2154	1-3,22,23	nucleosome assembly protein 1-like 1	4673	12q21.1
Hs.433529	RPS11	2074	1-3,22,23	ribosomal protein S11	6205	19q13.3
Hs.409140	ATP5O	2065	1-3,22,23	ATP synthase, H+ transporting, mitochondrial F1 complex, O subunit (oligomycin sensitivity conferring protein)	539	21q22.1-q22.2
Hs.356331	PPIA	2012	1-3,22,23	peptidylprolyl isomerase A (cyclophilin A)	5478;388817	7p13-p11.2
Hs.448396	RPL10A	1927	1-3,22,23	ribosomal protein L10a	4736	6p21.3-p21.2
Hs.421257	RPL7	1923	1-3,22,23	ribosomal protein L7	6129	8q13.3
Hs.278635	HDCMA18P	1849	1-3,22,23	HDCMA18P protein	51574	4q26
Hs.356342	RPL27A	1835	1-3,22,23	ribosomal protein L27a	6157;6764	11p15
Hs.79037	HSPD1	1815	1-3,22,23	heat shock 60kDa protein 1 (chaperonin)	3329	2q33.1
Hs.400295	RPL30	1752	1-3,22,23	ribosomal protein L30	6156	8q22
Hs.381184	RPS19	1750	1-3,22,23	ribosomal protein S19	6223	19q13.2
Hs.86154	LIN28	1692	1-3,22,23	lin-28 homolog (C. elegans)	79727	1p35.3
Hs.75309	EEF2	1630	1-3,22,23	eukaryotic translation elongation factor 2	1938	19pter-q12
Hs.57301	HMGA1	1618	1-3,22,23	high mobility group AT-hook 1	3159	6p21
Hs.153177	RPS28	1606	1-3,22,23	ribosomal protein S28	6234	19p13.2
GATCTCTTATACTAGTT		1549	1000	chr1:164145190-164145174		chr1
Hs.444012	RPS7	1522	1-3,22,23	ribosomal protein S7	6201	2p25
Hs.192374	TRA1	1493	1-3,22,23	tumor rejection antigen (gp96) 1	7184	12q24.2-q24.3
Hs.380953	RPL38	1470	1-3,22,23	ribosomal protein L38	6169	17q23-q25
Hs.356190	UBB	1461	1-3,22,23	ubiquitin B	7314	17p12-p11.2
Hs.356427	PAI-RBP1	1456	1-3,22,23	PAI-1 mRNA-binding protein	26135	1p31-p22
Hs.510265	NUCKS	1434	1-3,22,23	nuclear ubiquitous casein kinase and cyclin-dependent kinase substrate	64710	1q32.1
Hs.355957	RPS26	1398	1-3,22,23	ribosomal protein S26	6231;286513	12q13
Hs.374596	TPT1	1371	1-3,22,23	tumor protein, translationally-controlled 1	7178	13q12-q14
Hs.250895	RPL34	1345	1-3,22,23	ribosomal protein L34	6164	4q25
Hs.406510	ATP5B	1344	1-3,22,23	ATP synthase, H+ transporting, mitochondrial F1 complex, beta polypeptide	506	12p13-qter
Hs.296398	LAPTM4B	1326	1-3,22,23	lysosomal associated protein transmembrane 4 beta	55353	8q22.1
Hs.436687	SET	1323	1-3,22,23	SET translocation (myeloid leukemia-associated)	6418	9q34
Hs.10842	RAN	1287	1-3,22,23	RAN, member RAS oncogene family	5901	12q24.3
Hs.184582	RPL24	1279	1-3,22,23	ribosomal protein L24	6152	3q12
Hs.411509	GSTP1	1279	1-3,22,23	glutathione S-transferase pi	2950	11q13
Hs.397609	RPS16	1259	1-3,22,23	ribosomal protein S16	6217	19q13.1
Hs.359763		1241	1-3,22,23	Transcribed sequence with moderate similarity to protein sp:P18124 (H.sapiens) RL7_HUMAN 60S ribosomal protein L7
Hs.182825	RPL35	1233	1-3,22,23	ribosomal protein L35	11224	9q34.1
Hs.139876	RPS9	1229	1-3,22,23	ribosomal protein S9	6203	19q13.4
Hs.419463	RPL23A	1227	1-3,22,23	ribosomal protein L23a	6147	17q11
GATCTGCCCACCTCCCT		1176	1000	chr8:14681606-14681590		chr8
Hs.187199	PRO1073	1136	1-3,22,23	PRO1073 protein	29005	11cen-q12.3
Hs.180909	PRDX1	1111	1-3,22,23	peroxiredoxin 1	5052	1p34.1
Hs.135693	FLJ10884	1097	1-3,22,23	hypothetical protein FLJ10884	54596	1p32.1
Hs.446427	OAZ1	1095	1-3,22,23	ornithine decarboxylase antizyme 1	4946	19p13.3
Hs.180414	HSPA8	1089	1-3,22,23	heat shock 70kDa protein 8	3312	11q24.1
Hs.5662	GNB2L1	1089	1-3,22,23	guanine nucleotide binding protein (G protein), beta polypeptide 2-like 1	10399	5q35.3
Hs.256184	EEF1G	1088	1-3,22,23	eukaryotic translation elongation factor 1 gamma	1937	11q12.3
Hs.251673	DNMT3B	1080	1-3,22,23	DNA (cytosine-5-)-methyltransferase 3 beta	1789	20q11.2
Hs.129673	EIF4A1	1070	1-3,22,23	eukaryotic translation initiation factor 4A, isoform 1	1973	17p13
Hs.337307	RPS27	1062	1-3,22,23	ribosomal protein S27 (metallopanstimulin 1)	6232	1q21
Hs.117176	PABPN1	1050	1-3,22,23	poly(A) binding protein, nuclear 1	8106	14q11.2-q13
Hs.5308	UBA52	1046	1-3,22,23	ubiquitin A-52 residue ribosomal protein fusion product 1	7311	19p13.1-p12
Hs.446628	RPS4X	1017	1-3,22,23	ribosomal protein S4, X-linked	6191	Xq13.1
Hs.415997	COL6A1	1008	1-3,22,23	collagen, type VI, alpha 1	1291	21q22.3
Hs.118064		996	1-3,22,23	CDNA clone IMAGE:4099512, partial cds
Hs.75231	SLC16A1	991	1-3,22,23	solute carrier family 16 (monocarboxylic acid transporters), member 1	6566	1p12
Hs.434953	HMGB2	989	1-3,22,23	high-mobility group box 2	3148	4q31
Hs.408054	RPL12	968	1-3,22,23	ribosomal protein L12	6136	9q34
Hs.247902	CLDN6	967	1-3,22,23	claudin 6	9074	16p13.3
Hs.378103	RPS5	958	1-3,22,23	ribosomal protein S5	6193	19q13.4
Hs.183704	UBC	920	1-3,22,23	ubiquitin C	7316	12q24.3
Hs.170622	CFL1	903	1-3,22,23	cofilin 1 (non-muscle)	1072	11q13
Hs.436657	CLU	903	1-3,22,23	clusterin (complement lysis inhibitor, SP-40,40, sulfated glycoprotein 2, testosterone-repressed prostate message 2, apolipoprotein J)	1191	8p21-p12
Hs.76719	LSM4	890	1-3,22,23	LSM4 homolog, U6 small nuclear RNA associated (S. cerevisiae)	25804	19p13.11
Hs.309316	SSB	874	1-3,22,23	Sjogren syndrome antigen B (autoantigen La)	6741	2q31.1
Hs.446430	hnRNPA3	866	1-3,22,23	heterogeneous nuclear ribonucleoprotein A3	220988	2q31.2
Hs.91142	KHSRP	848	1-3,22,23	KH-type splicing regulatory protein (FUSE binding protein 2)	8570	19p13.3
Hs.69855	D1S155E	832	1-3,22,23	NRAS-related gene	7812	1p22
Hs.172550	PTBP1	828	1-3,22,23	polypyrimidine tract binding protein 1	5725	19p13.3
Hs.406283		812	1-3,22,23	MRNA expressed only in placental villi, clone SMAP83.
Hs.511743	TUBB4	809	1-3,22,23	tubulin, beta, 4	10381	16q24.3
Hs.442707	TERF1	802	1-3,22,23	telomeric repeat binding factor (NIMA-interacting) 1	7013	8q13
Hs.249184	POU5F1	791	1-3,22,23	POU domain, class 5, transcription factor 1	5460	6p21.31
Hs.458414	IFITM1	788	1-3,22,23	interferon induced transmembrane protein 1 (9-27)	8519	11p15.5
Hs.449190		774	1-3,22,23	Similar to template acyivating factor-I alpha (LOC389168), mRNA	389168	3q25.31
Hs.433615	TUBB2	768	1-3,22,23	tubulin, beta, 2	10383
Hs.387208	FAU	763	1-3,22,23	Finkel-Biskis-Reilly murine sarcoma virus (FBR-MuSV) ubiquitously expressed (fox derived); ribosomal protein S30	2197	11q13
Hs.430207	RPL29	763	1-3,22,23	ribosomal protein L29	6159	3p21.3-p21.2
Hs.522709		752	1-3,22,23	CDNA FLJ43298 fis, clone NCRRP1000129
Hs.443012	SEMA6A	742	1-3,22,23	sema domain, transmembrane domain (TM), and cytoplasmic domain, (semaphorin) 6A	57556	5q23.1
Hs.198281	PKM2	739	1-3,22,23	pyruvate kinase, muscle	5315;400388	15q22
Hs.79172	SLC25A5	737	1-3,22,23	solute carrier family 25 (mitochondrial carrier; adenine nucleotide translocator), member 5	292	Xq24-q26
Hs.433455	ENO1	733	1-3,22,23	enolase 1, (alpha)	2023;400733	1p36.3-p36.2
Hs.180394	SRP14	729	1-3,22,23	signal recognition particle 14kDa (homologous Alu RNA binding protein)	6727	15q22
Hs.369110	CCNI	729	1-3,22,23	cyclin I	10983	4q21.22
Hs.256697	HINT1	721	1-3,22,23	histidine triad nucleotide binding protein 1	3094	5q31.2
Hs.103042	MAP1B	719	1-3,22,23	microtubule-associated protein 1B	4131	5q13
Hs.386834	YWHAZ	713	1-3,22,23	tyrosine 3-monooxygenase/tryptophan 5-monooxygenase activation protein, zeta polypeptide	7534	8q23.1
Hs.310769	HSPA5	712	1-3,22,23	heat shock 70kDa protein 5 (glucose-regulated protein, 78kDa)	3309	9q33-q34.1
Hs.427152	HDLBP	703	1-3,22,23	high density lipoprotein binding protein (vigilin)	3069;55498	2q37
Hs.408073	RPS6	693	1-3,22,23	ribosomal protein S6	6194	9p21
Hs.112318	TOMM7	681	1-3,22,23	translocase of outer mitochondrial membrane 7 homolog (yeast)	54543	7p15.3
Hs.414993	C6orf111	681	1-3,22,23	chromosome 6 open reading frame 111	25957	6q16.3
Hs.333786	PSMA2	673	1-3,22,23	proteasome (prosome, macropain) subunit, alpha type, 2	5683	7p13
Hs.748	FGFR1	673	1-3,22,23	fibroblast growth factor receptor 1 (fms-related tyrosine kinase 2, Pfeiffer syndrome)	2260	8p11.2-p11.1
Hs.353170	CALR	667	1-3,22,23	calreticulin	811	19p13.3-p13.2
Hs.446574	TMSB10	666	1-3,22,23	thymosin, beta 10	9168	2p11.2
Hs.119192	H2AFZ	664	1-3,22,23	H2A histone family, member Z	3015	4q24
Hs.389559	EIF3S10	663	1-3,22,23	eukaryotic translation initiation factor 3, subunit 10 theta, 150/170kDa	8661	10q26
Hs.156346	TOP2A	662	1-3,22,23	topoisomerase (DNA) II alpha 170kDa	7153	17q21-q22
Hs.79474	YWHAE	657	1-3,22,23	tyrosine 3-monooxygenase/tryptophan 5-monooxygenase activation protein, epsilon polypeptide	7531	17p13.3
Hs.232400	HNRPA2B1	641	1-3,22,23	heterogeneous nuclear ribonucleoprotein A2/B1	3181	7p15
Hs.79625	C20orf149	637	1-3,22,23	chromosome 20 open reading frame 149	79144	20q13.33
Hs.110713	DEK	636	1-3,22,23	DEK oncogene (DNA binding)	7913	6p23
Hs.83583	ARPC2	626	1-3,22,23	actin related protein 2/3 complex, subunit 2, 34kDa	10109	2q36.1
Hs.134084	M6PR	623	1-3,22,23	mannose-6-phosphate receptor (cation dependent)	4074	12p13
Hs.32916	NACA	621	1-3,22,23	nascent-polypeptide-associated complex alpha polypeptide	4666;5557	12q23-q24.1
Hs.169744	G22P1	620	1-3,22,23	thyroid autoantigen 70kDa (Ku antigen)	2547	22q13.2-q13.31
Hs.1197	HSPE1	619	1-3,22,23	heat shock 10kDa protein 1 (chaperonin 10)	3336	2q33.1
Hs.298280	ATP5A1	618	1-3,22,23	ATP synthase, H+ transporting, mitochondrial F1 complex, alpha subunit, isoform 1, cardiac muscle	498	18q12-q21
Hs.395309	TXN	616	1-3,22,23	thioredoxin	7295	9q31
Hs.271225	SUPT16H	606	1-3,22,23	suppressor of Ty 16 homolog (S. cerevisiae)	11198	14q11.2
Hs.232115	COL1A2	605	1-3,22,23	collagen, type I, alpha 2	1278	7q22.1
Hs.77385	MYL6	602	1-3,22,23	myosin, light polypeptide 6, alkali, smooth muscle and non-muscle	4637	12q13.13
Hs.435800	VIM	600	1-3,22,23	vimentin	7431	10p13
Hs.424126	SERF2	593	1-3,22,23	small EDRK-rich factor 2	10169	15q15.1
Hs.439683	KPNB1	587	1-3,22,23	karyopherin (importin) beta 1	3837	17q21.32
Hs.75061	MLP	586	1-3,22,23	MARCKS-like protein	65108	1p34.3
Hs.119000	ACTN1	585	1-3,22,23	actinin, alpha 1	87	14q24.1-q24.2
Hs.420269	COL6A2	579	1-3,22,23	collagen, type VI, alpha 2	1292	21q22.3
Hs.287797	ITGB1	578	1-3,22,23	integrin, beta 1 (fibronectin receptor, beta polypeptide, antigen CD29 includes MDF2, MSK12)	3688	10p11.2
Hs.433612	TRIM28	572	1-3,22,23	tripartite motif-containing 28	10155	19q13.4
Hs.290404	SLC25A3	558	1-3,22,23	solute carrier family 25 (mitochondrial carrier; phosphate carrier), member 3	5250	12q23
Hs.433326	IGFBP2	554	1-3,22,23	insulin-like growth factor binding protein 2, 36kDa	3485	2q33-q34
Hs.406532	RPN2	551	1-3,22,23	ribophorin II	6185	20q12-q13.1
Hs.209983	STMN1	550	1-3,22,23	stathmin 1/oncoprotein 18	3925	1p36.1-p35
Hs.75249	ARL6IP	548	1-3,22,23	ADP-ribosylation factor-like 6 interacting protein	23204	16p12-p11.2
Hs.406074	PAWR	547	1-3,22,23	PRKC, apoptosis, WT1, regulator	5074	12q21
Hs.433863	PBP	547	1-3,22,23	prostatic binding protein	5037	12q24.23
Hs.333417	CAPZB	544	1-3,22,23	capping protein (actin filament) muscle Z-line, beta	832	1p36.1
Hs.356123	KRT8	543	1-3,22,23	keratin 8	3856	12q13
Hs.150580	SUI1	542	1-3,22,23	putative translation initiation factor	10209	17q21.31
Hs.159557	KPNA2	542	1-3,22,23	karyopherin alpha 2 (RAG cohort 1, importin alpha 1)	3838	17q23.1-q23.3
Hs.171626	SKP1A	542	1-3,22,23	S-phase kinase-associated protein 1A (p19A)	6500	5q31
