# Supplementary material for: MPSS profiling of human embryonic stem cells
Source: BMC Dev Biol. 2004 Aug 10;4:10. doi: 10.1186/1471-213X-4-10 (PMC514702; doi:10.1186/1471-213X-4-10)
Supplement: Additional File 16 — List of tpm of genes identified by Sperger et al [11] present in the MPSS dataset. [file 1471-213X-4-10-S16.xls]

## Sheet: ES_ECup_Hs161_ESdata1_GA_ADDED
SIGNATURE	HuEs_TPM	sequence_id	class	description	GA_ID	ES	EB	preHEP	preNEU	Total	Fisher
GATCTCGGATGACCAAA	8569	250655	1	NM_002823:Hs.250655:prothymosin, alpha (gene sequence 28)	GA_41600	67	34	65	56	222	eb 0.53 p=0.0005
GATCACCGTGACATCCG	2734	326249	4	BE018379:Hs.326249:ribosomal protein L22	GA_42193	10	5	31	24	70	es 0.50 p=0.0383 eb 0.23 p=0.0002 prehep 2.52 p=0.0002
GATCAAAACCCAGCAGA	1934	302649	3	BC002387:Hs.302649:nucleosome assembly protein 1-like 1	GA_5243	7	19	28	25	79	es 0.29 p=0.0004 prehep 1.74 p=0.0241
GATCATTCCTTCTGTAG	1917	401787	1	AA074238:Hs.401787:peptidylprolyl isomerase A (cyclophilin A)	GA_38872	15	11	51	42	119	es 0.43 p=0.0013 eb 0.30 p=0.0000 prehep 2.38 p=0.0000 preneu 1.57 p=0.0207
GATCTGGACAGAATCGC	1709	298262	1	AA507196:Hs.298262:ribosomal protein S19	GA_1873	6	5	29	31	71	es 0.28 p=0.0005 eb 0.22 p=0.0002 prehep 2.19 p=0.0019 preneu 2.24 p=0.0010
GATCCCCTCCCCCAAGA	1513	57301	1	AA071304:Hs.57301:high mobility group AT-hook 1	GA_40044	50	15	36	29	130	es 1.88 p=0.0007 eb 0.39 p=0.0002
GATCATAAAAATGTGCG	1325	118064	4	BC000805:Hs.118064:similar to rat nuclear ubiquitous casein kinase 2	GA_37575	4	1	14	9	28	eb 0.11 p=0.0042 prehep 3.17 p=0.0030
GATCCATGAGGTCCTAG	1242	226795	1	AA230277:Hs.226795:glutathione S-transferase pi	GA_4390	6	6	15	30	57	es 0.35 p=0.0090 eb 0.35 p=0.0089 preneu 3.21 p=0.0000
GATCTGGTGCCCCTCTT	1152	296398	1	AI580740:Hs.296398:lysosomal associated protein transmembrane 4 beta	GA_10182	8	9	12	21	50	preneu 2.09 p=0.0140
GATCGTTTTTTCCCAGG	1061	251673	1	NM_006892:Hs.251673:DNA (cytosine-5-)-methyltransferase 3 beta	GA_3898	49	2	3	1	55	es 24.53 p=0.0000 eb 0.11 p=0.0000 prehep 0.18 p=0.0004 preneu 0.05 p=0.0000
GATCAATTTTGGAGACC	937	165998	3	NM_015640:Hs.165998:PAI-1 mRNA-binding protein	GA_40587	31	31	28	17	107	preneu 0.55 p=0.0198
GATCCCCTTTCCGTAAA	814	172550	1	NM_002819:Hs.172550:polypyrimidine tract binding protein 1	GA_35875	50	31	32	13	126	es 1.98 p=0.0003 preneu 0.33 p=0.0000
GATCAAGCAGCGACTAT	782	2860	1	AA205411:Hs.2860:POU domain, class 5, transcription factor 1	GA_1674	24	1	2	0	27	es 24.0 p=0.0000 eb 0.11 p=0.0066 prehep 0.25 p=0.0427 preneu 0.00 p=0.0006
GATCCATCTTCGAAGTC	752	145279	3	BC032749:Hs.145279:SET translocation (myeloid leukemia-associated)	GA_39008	11	12	15	11	49
GATCACTGTAAATGACC	744	180909	1	AA100987:Hs.180909:peroxiredoxin 1	GA_1578	18	13	14	8	53
GATCTGGAACTTGAAGA	661	411773	1	AA043237:Hs.411773:proteasome (prosome, macropain) subunit, alpha type, 2	GA_1722	6	3	12	4	25	prehep 2.92 p=0.0087
GATCACTGCCCTTTTTG	621	75231	3	AL162079:Hs.75231:solute carrier family 16 (monocarboxylic acid transporters), member 1	GA_40698	23	8	10	7	48	es 2.76 p=0.0006
GATCGGGTTCTAAAGGA	607	1197	2	NM_002157:Hs.1197:heat shock 10kDa protein 1 (chaperonin 10)	GA_1428	0	1	4	3	8
GATCCCACCACCGCAAG	607	134084	1	AA122242:Hs.134084:mannose-6-phosphate receptor (cation dependent)	GA_41667	9	0	5	7	21	eb 0.00 p=0.0041
GATCTGCAAAGCCTTAG	597	150890	5	NM_019079:Hs.150890:hypothetical protein FLJ10884	GA_7178	34	2	4	1	41	es 14.59 p=0.0000 eb 0.15 p=0.0010 prehep 0.34 p=0.0418 preneu 0.07 p=0.0001
GATCATCGGCGCAAAGA	579	263395	4	AF279656:Hs.263395:sema domain, transmembrane domain (TM), and cytoplasmic domain, (semaphorin) 6A	GA_39102	19	1	9	3	32	es 4.39 p=0.0000 eb 0.10 p=0.0017 preneu 0.30 p=0.0407
GATCTTTGCTGCCAGCC	564	748	3	BC015035:Hs.748:fibroblast growth factor receptor 1 (fms-related tyrosine kinase 2, Pfeiffer syndrome)	GA_39069	40	13	11	5	69	es 4.14 p=0.0000 preneu 0.23 p=0.0002
GATCCAAATTCTCATAT	549	194562	5	BC029378:Hs.194562:telomeric repeat binding factor (NIMA-interacting) 1	GA_7158	14	3	2	3	22	es 5.26 p=0.0001
GATCATGTAGCTGAGAC	533	159557	1	AA489087:Hs.159557:karyopherin alpha 2 (RAG cohort 1, importin alpha 1)	GA_38920	20	6	18	13	57	eb 0.35 p=0.0089
GATCGAGACACGTGATG	532	242463	1	AA099945:Hs.242463:keratin 8	GA_34776	9	71	144	156	380	es 0.07 p=0.0000 eb 0.68 p=0.0025 prehep 1.93 p=0.0000 preneu 2.01 p=0.0000
GATCAACAAGAAATGTT	518	408943	1	AA069012:Hs.408943:profilin 1	GA_2882	10	7	20	43	80	es 0.43 p=0.0092 eb 0.28 p=0.0003 preneu 3.35 p=0.0000
GATCACGGGGTGGGAGG	517	407372	1	AA581511:Hs.407372:solute carrier family 25 (mitochondrial carrier; adenine nucleotide translocator), member 6	GA_38004	48	25	22	26	121	es 1.97 p=0.0005
GATCAGCATGTATCTCC	509	816	4	BC013923:Hs.816:SRY (sex determining region Y)-box 2	GA_39127	13	1	4	5	23	es 3.90 p=0.0012 eb 0.13 p=0.0159
GATCCTTCAGCTAACAT	506	177766	2	NM_001618:Hs.177766:ADP-ribosyltransferase (NAD+; poly (ADP-ribose) polymerase)	GA_1053	25	13	14	9	61	es 2.09 p=0.0070 preneu 0.50 p=0.0560
GATCGTCTGCTGAATAC	457	380400	3	BC003113:Hs.380400:nuclear autoantigenic sperm protein (histone-binding)	GA_1529	58	7	32	15	112	es 3.23 p=0.0000 eb 0.20 p=0.0000 preneu 0.45 p=0.0023
GATCCATCTCAGTCACT	451	58606	1	AI138423:Hs.58606:SNRPN upstream reading frame	GA_42364	20	10	8	9	47	es 2.22 p=0.0103
GATCTTTTTTTTTGCCC	447	9536	2	NM_018189:Hs.9536:hypothetical protein FLJ10713	GA_42496	35	2	6	1	44	es 11.68 p=0.0000 eb 0.14 p=0.0007 preneu 0.07 p=0.0000
GATCAAGCCTGCCTCAA	443	9930	1	AA114175:Hs.9930:serine (or cysteine) proteinase inhibitor, clade H (heat shock protein 47), member 1, (collagen binding protein 1)	GA_1133	28	32	12	20	92	eb 1.57 p=0.0412 prehep 0.48 p=0.0140
GATCCCGTTTTCCCCAT	432	346950	1	AI376413:Hs.346950:cellular retinoic acid binding protein 1	GA_4287	1	0	0	1	2
GATCCAGGCCCAGAACC	431	433345	1	AA071498:Hs.433345:Sapiens, clone IMAGE:3457003, mRNA	GA_41413	12	1	16	10	39	eb 0.08 p=0.0003 prehep 2.20 p=0.0223
GATCCTGAGCCTACTCG	427	79748	1	AF055031:Hs.79748:solute carrier family 3 (activators of dibasic and neutral amino acid transport), member 2	GA_42015	8	7	8	13	36
GATCCAGGCAGCCAAGA	415	177556	1	BC000385:Hs.177556:catenin (cadherin-associated protein), alpha 1, 102kDa	GA_1224	30	22	9	19	80	es 1.80 p=0.0135 prehep 0.40 p=0.0057
GATCTTTTTGTCCAAGA	415	75249	1	BC010281:Hs.75249:ADP-ribosylation factor-like 6 interacting protein	GA_12771	7	3	20	15	45	eb 0.21 p=0.0029 prehep 2.53 p=0.0026
GATCCAGGCTGCTCTGA	410	179565	1	AY032603:Hs.179565:MCM3 minichromosome maintenance deficient 3 (S. cerevisiae)	GA_4446	38	4	8	7	57	es 6.01 p=0.0000 eb 0.22 p=0.0007 preneu 0.40 p=0.0219
GATCAAACTAGAACTCA	399	430075	1	AA182815:Hs.430075:cytochrome c oxidase subunit VIIc	GA_1206	1	1	7	5	14	prehep 3.17 p=0.0524
GATCATGTGTTCTGGAG	386	74471	1	AA631518:Hs.74471:gap junction protein, alpha 1, 43kDa (connexin 43)	GA_2390	27	23	21	7	78	preneu 0.28 p=0.0004
GATCTTCGGTGGCCTCA	384	284146	1	AA494451:Hs.284146:RCC1-like	GA_42189	21	12	8	8	49	es 2.25 p=0.0073
GATCTCAATGCCAATCC	378	79516	1	NM_006317:Hs.79516:brain abundant, membrane attached signal protein 1	GA_4442	9	3	4	7	23
GATCCCCCCTGGAAGAG	375	83753	1	AA643276:Hs.83753:small nuclear ribonucleoprotein polypeptides B and B1	GA_1957	18	11	27	22	78	eb 0.48 p=0.0258 prehep 1.68 p=0.0334
GATCAGGAGAATGTGGT	370	81361	24	BE867364:Hs.81361:heterogeneous nuclear ribonucleoprotein A/B	GA_11435	16	4	12	16	48	eb 0.27 p=0.0044
GATCTGCCCACCTCCCC	367	260622	24	BI561954:Hs.260622:butyrate-induced transcript 1	GA_40340	9	4	7	9	29
GATCAGATGACCATTGA	349	49018	1	AA504246:Hs.49018:ATP synthase, H+ transporting, mitochondrial F0 complex, subunit d	GA_3293	2	0	2	3	7
GATCGATGGTTGACAAT	348	409829	1	NM_004552:Hs.409829:NADH dehydrogenase (ubiquinone) Fe-S protein 5, 15kDa (NADH-coenzyme Q reductase)	GA_2665	1	0	8	5	14	eb 0.00 p=0.0280 prehep 4.22 p=0.0079
GATCTCTATTGTAATCT	340	50098	1	AA558281:Hs.50098:NADH dehydrogenase (ubiquinone) 1 alpha subcomplex, 4, 9kDa	GA_1535	3	0	9	13	25	eb 0.00 p=0.0009 preneu 3.13 p=0.0050
GATCCGAAGGCAGCTTG	336	848	1	AI140812:Hs.848:FK506 binding protein 4, 59kDa	GA_1328	9	2	4	7	22
GATCCAGAGTTGCATAC	310	429	1	BE783114:Hs.429:ATP synthase, H+ transporting, mitochondrial F0 complex, subunit c (subunit 9) isoform 3	GA_1094	5	1	6	4	16
GATCCTACTTCTCTGAG	302	125359	1	NM_006288:Hs.125359:Thy-1 cell surface antigen	GA_41464	0	0	1	0	1
GATCACCAAGACACACA	279	129061	23	BU945254:Hs.129061:similar to TSG118.1	GA_42304	3	2	4	3	12
GATCTGGATGTGGATGA	264	119651	1	NM_004484:Hs.119651:glypican 3	GA_3283	1	6	7	12	26	es 0.12 p=0.0106 preneu 2.47 p=0.0238
GATCTGGTCTAGTTAAC	249	78996	1	AA151916:Hs.78996:proliferating cell nuclear antigen	GA_1590	10	7	14	10	41
GATCGTTACTATGTGTC	246	74823	1	AA236847:Hs.74823:NADH dehydrogenase (ubiquinone) 1 alpha subcomplex, 1, 7.5kDa	GA_2658	1	1	1	4	7
GATCAGATGGCTTAGAG	242	23767	1	AA725680:Hs.23767:hypothetical protein FLJ12666	GA_10848	8	3	3	9	23
GATCAGTTCTGAAACAG	219	76118	1	AL525468:Hs.76118:ubiquitin carboxyl-terminal esterase L1 (ubiquitin thiolesterase)	GA_2787	11	16	9	10	46
GATCCCGCATGCCTGAA	212	77899	1	AA449447:Hs.77899:tropomyosin 1 (alpha)	GA_41562	23	44	36	72	175	es 0.45 p=0.0002 preneu 2.02 p=0.0000
GATCTAAACAGGAAGGA	207	127356	23	BC032580:Hs.127356:Sapiens mRNA similar to collagen, type III, alpha 1 (Ehlers-Danlos syndrome type IV, autosomal dominant) (cDNA clone IMAGE:6671906)	GA_42013	2	2	0	0	4
GATCAACCTGAGTTTTA	201	336780	1	AA902782:Hs.336780:tubulin, beta polypeptide paralog	GA_41256	26	9	7	7	49	es 3.40 p=0.0000
GATCTCCCCGCCGCAGC	196	278959	1	AW971036:Hs.278959:galanin
GATCAGAGGACCTACAG	192	7753	5	AF013759:Hs.7753:calumenin	GA_42144	8	18	11	16	53
GATCATGACAAAGAAGA	189	4310	3	BC000793:Hs.4310:eukaryotic translation initiation factor 1A	GA_39341	2	3	6	3	14
GATCCAGGTGACTACCA	187	401145	5	NM_005612:Hs.401145:RE1-silencing transcription factor	GA_36667	0	1	0	0	1
GATCTGCTTCTCCAGTT	182	7771	1	AA533500:Hs.7771:repressor of estrogen receptor activity	GA_4066	9	6	9	10	34
GATCAAGGAGCGCGGCG	179	83484	5	NM_003107:Hs.83484:SRY (sex determining region Y)-box 4	GA_39174	3	8	4	13	28	preneu 2.50 p=0.0170
GATCTCTTATACAAGTA	179	356317	24	BE275819:Hs.356317:ribosomal protein S21	GA_42188	0	1	10	3	14	es 0.00 p=0.0281 prehep 7.92 p=0.0002
GATCTTCGGCACCATCG	176	20521	1	AA479011:Hs.20521:HMT1 hnRNP methyltransferase-like 2 (S. cerevisiae)	GA_40386	10	7	9	6	32
GATCCCGTGTACCGAGT	176	8546	1	CB044174:Hs.8546:Notch homolog 3 (Drosophila)	GA_2306	5	12	4	7	28	eb 2.21 p=0.0474
GATCCATTTCAAGGACT	176	155223	1	AF055460:Hs.155223:stanniocalcin 2	GA_37461	6	10	0	10	26	prehep 0.00 p=0.0018
GATCCTTTTTTGTACAT	175	4114	2	NM_005032:Hs.4114:plastin 3 (T isoform)	GA_2889	35	18	7	19	79	es 2.39 p=0.0002 prehep 0.31 p=0.0009
GATCTCCCACTGCGGGG	175	77711	1	AA612707:Hs.77711:ets variant gene 4 (E1A enhancer binding protein, E1AF)	GA_41459	1	1	0	5	7	preneu 7.21 p=0.0147
GATCCTGTATTAAGCTG	174	61638	2	NM_012334:Hs.61638:myosin X	GA_41219	7	3	1	4	15
GATCAAATGAGATTCAG	173	317432	22	BF239894:Hs.317432:branched chain aminotransferase 1, cytosolic	GA_41987	1	5	0	3	9	eb 3.69 p=0.0513
GATCACAACACCAGTAC	166	75871	1	BC030721:Hs.75871:protein kinase C binding protein 1	GA_41065	8	6	1	2	17	es 2.67 p=0.0476
GATCTTGATGGTGTTTC	164	89718	1	NM_004595:Hs.89718:spermine synthase	GA_36486	5	7	2	13	27	prehep 0.25 p=0.0427 preneu 2.68 p=0.0134
GATCTGAGGACACTGCC	162	129867	3	BC047381:Hs.129867:DNA-dependent protein kinase catalytic subunit-interacting protein 2	GA_3325	2	1	0	1	4
GATCACTTTGAATTGCT	160	77837	1	AA199697:Hs.77837:UDP-glucose pyrophosphorylase 2	GA_3851	17	4	5	2	28	es 4.64 p=0.0001 preneu 0.22 p=0.0279
GATCCCACTGGGGCCTT	160	31731	1	AA593939:Hs.31731:peroxiredoxin 5	GA_4564	2	1	6	5	14
GATCACTGTTAATGATT	159	432121	1	AA284689:Hs.432121:peroxiredoxin 2	GA_3970	10	2	4	10	26	eb 0.25 p=0.0409
GATCACCTGTGTATGTC	159	30299	3	BC021290:Hs.30299:IGF-II mRNA-binding protein 2	GA_3646	9	14	6	10	39
GATCGGGTGGCCGATGG	157	118893	5	AF200348:Hs.118893:Melanoma associated gene	GA_41976	6	36	2	9	53	es 0.38 p=0.0248 eb 6.25 p=0.0000 prehep 0.12 p=0.0001
GATCTGGTGAGCACCTT	157	15929	1	AJ420548:Hs.15929:hypothetical protein FLJ12910	GA_10861	2	0	0	1	3
GATCCACTTTGTTGGTT	155	40154	1	AA810151:Hs.40154:jumonji homolog (mouse)	GA_2850	6	0	4	4	14	eb 0.00 p=0.0280
GATCTCCCCACTCTAGG	154	169902	5	K03195:Hs.169902:solute carrier family 2 (facilitated glucose transporter), member 1	GA_3686	14	22	6	14	56	eb 1.91 p=0.0206 prehep 0.38 p=0.0182
GATCACTTCATTGCCAC	153	130093	1	AA936528:Hs.130093:Homo sapiens transcribed sequence with weak similarity to protein sp:P78411 (H.sapiens) IRX5_HUMAN Iroquois-class homeodomain protein IRX-5 (Iroquois homeobox protein 5) (IRX-2A)
GATCCTTGACGAGGAGA	152	252587	1	AA041520:Hs.252587:pituitary tumor-transforming 1	GA_2710	4	0	3	2	9
GATCCTGAAATCTACTA	151	13493	1	AI004722:Hs.13493:like mouse brain protein E46	GA_40473	7	4	1	4	16
GATCTATTTGGCCTCTC	139	56	1	AA533543:Hs.56:phosphoribosyl pyrophosphate synthetase 1	GA_1710	7	3	2	1	13	es 3.50 p=0.0242
GATCAGAAGTACTCCAT	138	179718	1	BC007585:Hs.179718:v-myb myeloblastosis viral oncogene homolog (avian)-like 2	GA_1526	2	0	3	4	9
GATCTGTTTTGTACTTT	136	180780	1	AA126787:Hs.180780:TERA protein	GA_38634	3	4	3	7	17
GATCTGTCCACATTAGG	135	21851	22	AL547507:Hs.21851:Sapiens, clone IMAGE:5288080, mRNA	GA_39050	2	5	10	4	21	prehep 2.88 p=0.0186
GATCCACTGTTGGGGCC	135	6762	4	D84223:Hs.6762:leucyl-tRNA synthetase	GA_40030	11	10	3	4	28
GATCGACTTTGTGTCTC	134	84152	3	BC000440:Hs.84152:cystathionine-beta-synthase	GA_40969	18	2	2	4	26	es 6.76 p=0.0000 eb 0.25 p=0.0409
GATCTGAGCCGGTCGAG	132	283655	1	AF098668:Hs.283655:lysophospholipase II	GA_40411	0	2	5	5	12	es 0.00 p=0.0460
GATCTACTGCAAATCCT	132	10526	1	BC000992:Hs.10526:cysteine and glycine-rich protein 2	GA_4006	1	0	0	3	4	preneu 8.66 p=0.0550
GATCCGCCTGGCAGCCA	131	77060	1	AA070997:Hs.77060:proteasome (prosome, macropain) subunit, beta type, 6	GA_8794	4	0	9	10	23	eb 0.00 p=0.0026 preneu 2.22 p=0.0585
GATCCTGTTCGGGAGTT	129	97837	22	AL390134:Hs.97837:hypothetical protein LOC112868	GA_39122	1	0	3	0	4	prehep 9.51 p=0.0453
GATCAGCTCAATTTGCT	129	117950	3	BC019255:Hs.117950:phosphoribosylaminoimidazole carboxylase, phosphoribosylaminoimidazole succinocarboxamide synthetase	GA_35481	36	14	13	9	72	es 3.00 p=0.0000 preneu 0.41 p=0.0098
GATCCAGGGAATGAAAA	129	181418	1	BM971160:Hs.181418:KIAA0152 gene product	GA_5833	15	10	7	9	41
GATCCTCTGGACACGTA	129	239752	1	AA079138:Hs.239752:nuclear receptor subfamily 2, group F, member 6	GA_36562	2	1	2	5	10
GATCCCCCAAAGTGTGC	129	27769	1	AA533275:Hs.27769:chromosome 14 open reading frame 69	GA_40376	13	1	0	3	17	es 9.76 p=0.0000 prehep 0.00 p=0.0188
GATCAACTGGAACCTCT	122	392837	1	AA768092:Hs.392837:phosphogluconate dehydrogenase	GA_4203	7	6	8	11	32
GATCTGCACAGTTTGGT	122	23643	2	NM_016542:Hs.23643:Mst3 and SOK1-related kinase	GA_6374	8	7	3	5	23
GATCCCTGTCCTCCTGG	120	90572	1	AL157486:Hs.90572:PTK7 protein tyrosine kinase 7	GA_1752	15	14	5	3	37	es 2.05 p=0.0360 preneu 0.25 p=0.0131
GATCAATACAGGAAACC	119	181174	1	BC020852:Hs.181174:similar to RIKEN cDNA 1110001O19	GA_8918	0	0	1	2	3
GATCCTGTTTCAGCTAA	118	75216	5	NM_002840:Hs.75216:protein tyrosine phosphatase, receptor type, F	GA_1765	14	7	12	6	39
GATCCCTCCTCACTTGC	118	118625	1	BX436872:Hs.118625:hexokinase 1	GA_1406	9	7	2	4	22
GATCGAGTCTATACGCT	118	14317	1	AA155999:Hs.14317:nucleolar protein family A, member 3 (H/ACA small nucleolar RNPs)	GA_7109	1	0	0	3	4	preneu 8.66 p=0.0550
GATCTTCTAATGGTCCA	117	64056	1	AI189401:Hs.64056:p21/Cdc42/Rac1-activated kinase 1 (STE20 homolog, yeast)	GA_1580	2	0	0	1	3
GATCTGAAGTGTGAGTA	115	336224	3	BC035056:Hs.336224:transmembrane protein with EGF-like and two follistatin-like domains 1	GA_2058	1	1	4	1	7
GATCCACCATTTTACCA	114	81800	5	NM_004385:Hs.81800:chondroitin sulfate proteoglycan 2 (versican)	GA_12619	21	26	2	8	57	es 1.75 p=0.0460 eb 2.48 p=0.0011 prehep 0.12 p=0.0001 preneu 0.47 p=0.0479
GATCTGAGGGACTCCTC	113	76084	1	AA039626:Hs.76084:lamin B2	GA_39044	15	10	4	6	35	es 2.25 p=0.0190
GATCTACCAGCATAAAT	112	74552	3	BC016926:Hs.74552:caspase 3, apoptosis-related cysteine protease	GA_2448	3	0	4	4	11
GATCCCACGACTTTTTA	112	79015	1	AL832529:Hs.79015:antigen identified by monoclonal antibody MRC OX-2	GA_41513	3	0	0	0	3	es >4 p=0.0156
GATCCTGAAATTCCGCA	112	80248	1	BC003608:Hs.80248:RNA binding protein with multiple splicing	GA_3830	0	1	3	5	9	preneu 3.61 p=0.0549
GATCAAACCAAAGGAAA	111	154672	1	BC001548:Hs.154672:methylene tetrahydrofolate dehydrogenase (NAD+ dependent), methenyltetrahydrofolate cyclohydrolase	GA_3654	7	3	2	15	27	prehep 0.25 p=0.0427 preneu 3.61 p=0.0013
GATCCGGGTAAAGTTCC	110	70830	1	AA481033:Hs.70830:LSM7 homolog, U6 small nuclear RNA associated (S. cerevisiae)	GA_6347	0	1	1	3	5
GATCACCCAAACTATTG	109	5022	22	AW243219:Hs.5022:imprinted in Prader-Willi syndrome	GA_41175	19	4	3	3	29	es 5.71 p=0.0000 preneu 0.33 p=0.0579
GATCTTTTTTGGAAAAC	107	339665	1	BC035696:Hs.339665:Sapiens, Similar to RIKEN cDNA 2700049P18 gene, clone MGC:57827 IMAGE:6064384, mRNA, complete cds	GA_40065	3	1	2	3	9
GATCCGTGGCAGGGCTG	106	81281	3	BC004566:Hs.81281:mitochondrial ribosomal protein S21	GA_12760	3	1	4	3	11
GATCACCCCGTAGGAAA	106	374534	1	AA292091:Hs.374534:nucleoredoxin	GA_39366	1	2	2	2	7
GATCATATTGTAGTCTC	106	19114	1	BU687563:Hs.19114:high-mobility group box 3	GA_2970	10	2	9	2	23	es 2.31 p=0.0522
GATCTGGCTGTGTTTGT	105	239681	1	AI619434:Hs.239681:hypothetical protein FLJ20275	GA_40728	4	2	2	2	10
GATCCCCTAATGTGTAT	105	100057	1	AA001414:Hs.100057:serine/threonine kinase 35	GA_41390	481	506	452	580	2019	preneu 1.16 p=0.0023
GATCGTTGAAACCCTGT	105	121068	1	AF053453:Hs.121068:transmembrane 4 superfamily member 6	GA_2055	4	1	9	3	17	prehep 3.56 p=0.0093
GATCTGTGAGGTGGTGA	104	22543	1	BC043194:Hs.22543:Sapiens, clone IMAGE:5288750, mRNA	GA_5211	5	1	3	5	14
GATCTATGAATGACAGG	101	118638	1	AA130864:Hs.118638:non-metastatic cells 1, protein (NM23A) expressed in	GA_38124	1	2	8	13	24	es 0.13 p=0.0162 preneu 3.41 p=0.0036
GATCCTCAAACGATGCC	99	25960	1	BC002712:Hs.25960:v-myc myelocytomatosis viral related oncogene, neuroblastoma derived (avian)	GA_10017	3	0	4	2	9
GATCTACTGCAGGAGGA	99	40368	4	AB015320:Hs.40368:adaptor-related protein complex 1, sigma 2 subunit	GA_41425	5	3	1	4	13
GATCAATATGTGACTGG	99	90280	1	AA166711:Hs.90280:5-aminoimidazole-4-carboxamide ribonucleotide formyltransferase/IMP cyclohydrolase	GA_2419	3	3	5	5	16
GATCATTTGGAACAGGA	98	79971	1	AA204721:Hs.79971:sal-like 2 (Drosophila)	GA_42134	23	3	2	0	28	es 13.82 p=0.0000 prehep 0.24 p=0.0435 preneu 0.00 p=0.0003
GATCACATGAGGGTTTC	98	242407	1	AF181862:Hs.242407:G protein-coupled receptor, family C, group 5, member B	GA_39517	4	1	2	1	8
GATCCCAACTAATTTTA	98	58367	2	AF030186:Hs.58367:glypican 4	GA_3284	5	4	0	2	11
GATCTGTATCTTCATAA	96	75441	2	NM_000414:Hs.75441:hydroxysteroid (17-beta) dehydrogenase 4	GA_1426	6	3	2	2	13
GATCATCGCCGTTGAAA	95	23467	3	BC016054:Hs.23467:neuron navigator 2	GA_39276	1	10	1	0	12	eb 14.76 p=0.0000 preneu 0.00 p=0.0449
GATCTCTTACCTTTGGA	95	336429	1	AF087847:Hs.336429:GABA(A) receptor-associated protein like 1	GA_11744	3	3	4	5	15
GATCGTGGGTGCCACGC	95	30928	1	BX451313:Hs.30928:translocase of outer mitochondrial membrane 40 homolog (yeast)	GA_3984	7	1	2	2	12	es 4.20 p=0.0142
GATCATTCCCTCTTTTT	95	402525	1	AA706606:Hs.402525:dpy-30-like protein	GA_11985	3	0	3	1	7
GATCTTACTGGCCAAGC	94	7457	2	NM_030801:Hs.7457:melanoma antigen, family D, 4	GA_38242	10	11	2	3	26
GATCGATTTCTTTCCTC	94	31439	1	AA031287:Hs.31439:serine protease inhibitor, Kunitz type, 2	GA_9281	7	4	27	24	62	es 0.38 p=0.0119 eb 0.20 p=0.0002 prehep 2.44 p=0.0008 preneu 1.82 p=0.0281
GATCCTCTCCCTTTCCC	94	10431	1	AF116846:Hs.10431:dead ringer (Drosophila)-like 2 (bright and dead ringer)	GA_41573	7	4	6	4	21
GATCAGCAGGTCTTCAG	93	125741	3	BC051856:Hs.125741:hypothetical protein FLJ12505	GA_38044	2	0	0	0	2
GATCTGCACCAGAACCC	92	406507	1	BX380404:Hs.406507:sprouty homolog 4 (Drosophila)	GA_40525	4	1	0	2	7
GATCCACAGCCTGGCAG	92	179882	3	BC020166:Hs.179882:hypothetical protein FLJ12443	GA_40219	5	2	7	3	17
GATCTGTGGTCAAAGGA	92	9568	1	AA521226:Hs.9568:zinc finger protein 261	GA_42503	8	6	0	4	18	prehep 0.00 p=0.0111
GATCCGGAAGACCACGG	92	12570	1	BC012824:Hs.12570:tubulin-specific chaperone d	GA_3251	8	9	2	3	22
GATCTACGGATGTTGCT	91	82845	1	CD367677:Hs.82845:Sapiens cDNA: FLJ21930 fis, clone HEP04301, highly similar to HSU90916 Human clone 23815 mRNA sequence.	GA_40926	0	1	1	1	3
GATCTAATGTAAAATCC	89	692	2	NM_002354:Hs.692:tumor-associated calcium signal transducer 1	GA_39024	7	1	7	9	24	eb 0.13 p=0.0163
GATCTATATTCCCTTAT	89	18349	1	AA720852:Hs.18349:mitochondrial ribosomal protein L15	GA_5772	3	1	2	8	14	preneu 3.85 p=0.0124
GATCTGCCCTTGGCCTC	87	380389	1	AI697151:Hs.380389:CGI-67 protein	GA_6196	3	0	0	0	3	es >4 p=0.0156
GATCATGTTATGATTTG	86	389700	1	AA126514:Hs.389700:microsomal glutathione S-transferase 1	GA_7315	3	1	7	0	11	prehep 5.55 p=0.0059
GATCTCAATGGTGAGGA	85	76730	5	AF503925:Hs.76730:MDN1, midasin homolog (yeast)	GA_39433	4	3	3	0	10
GATCCAGCTAGGCTGGG	84	239307	1	AA865872:Hs.239307:tyrosyl-tRNA synthetase	GA_36264	4	7	0	2	13	eb 3.45 p=0.0259 prehep 0.00 p=0.0477
GATCAGGAGTTACAACT	83	31016	3	NM_007358:Hs.31016:likely ortholog of mouse metal response element binding transcription factor 2	GA_40892	2	3	4	4	13
GATCTCTTGACATATGG	83	29076	1	BE390581:Hs.29076:hypothetical protein FLJ21841	GA_10838	2	3	0	7	12	preneu 4.04 p=0.0168
GATCCTGTCGGTTACTA	82	7188	1	AK000376:Hs.7188:sema domain, immunoglobulin domain (Ig), transmembrane domain (TM) and short cytoplasmic domain, (semaphorin) 4C	GA_10066	5	3	2	2	12
GATCAGTAAACTCACAG	81	22151	1	AL834241:Hs.22151:neurolysin (metallopeptidase M3 family)	GA_36373	5	3	4	0	12	preneu 0.00 p=0.0449
GATCTTTCTTTCCAAAA	81	289114	1	AI369788:Hs.289114:tenascin C (hexabrachion)	GA_1429	4	29	1	8	42	es 0.32 p=0.0194 eb 6.59 p=0.0000 prehep 0.08 p=0.0002
GATCACTCGAGTTTGTT	79	111867	2	AB007295:Hs.111867:GLI-Kruppel family member GLI2	GA_42128	3	2	1	1	7
GATCTTGGCTGGGTGCG	79	154299	3	BC018130:Hs.154299:coagulation factor II (thrombin) receptor-like 1	GA_12481	5	4	0	8	17	prehep 0.00 p=0.0188 preneu 2.56 p=0.0535
GATCATGGGACCCTCTC	79	2554	1	AA081319:Hs.2554:sialyltransferase 1 (beta-galactoside alpha-2,6-sialyltransferase)	GA_39012	5	4	0	1	10
GATCCTTGGAAGAAAGT	78	102367	5	AB031046:Hs.102367:transcription factor 7-like 1 (T-cell specific, HMG-box)	GA_11051	4	2	2	1	9
GATCAACATTTTCAAAT	78	1578	2	NM_001168:Hs.1578:baculoviral IAP repeat-containing 5 (survivin)	GA_2374	12	3	10	7	32	eb 0.31 p=0.0407
GATCATGGGAGGGAGCT	78	89839	1	AA843803:Hs.89839:EphA1	GA_2945	5	1	1	1	8	es 5.01 p=0.0272
GATCTGGCCCCCGTGCG	78	37040	5	NM_002607:Hs.37040:platelet-derived growth factor alpha polypeptide	GA_1601	0	1	0	0	1
GATCACTACTCAACGTT	77	62711	1	AA099143:Hs.62711:Sapiens, clone IMAGE:3351295, mRNA	GA_39711	0	0	1	2	3
GATCTTAGCTTTGATAA	77	108854	3	AF161512:Hs.108854:HSPC163 protein	GA_8285	0	2	2	5	9	preneu 3.61 p=0.0549
GATCCCCGAGGAGTCCC	76	153768	1	BC001113:Hs.153768:RNA, U3 small nucleolar interacting protein 2	GA_2783	2	1	0	0	3
GATCACATGGTTCACTA	76	379090	3	AF016004:Hs.379090:glycoprotein M6B	GA_119	1	0	0	2	3
GATCCTCCTAGTGAAGC	75	7910	4	AF179286:Hs.7910:RING1 and YY1 binding protein	GA_42255	1	0	0	1	2
GATCCAGAGTTTTAAAT	73	404927	23	AI141556:Hs.404927:Sapiens mRNA; cDNA DKFZp586A2423 (from clone DKFZp586A2423)	GA_30670	0	0	0	1	1
GATCCCCTCCAAGCCTA	73	1420	1	AI057095:Hs.1420:fibroblast growth factor receptor 3 (achondroplasia, thanatophoric dwarfism)	GA_1322	9	1	5	1	16	es 3.86 p=0.0074
GATCACCGGAAGCCCAG	73	27633	1	AF464935:Hs.27633:cofactor of BRCA1	GA_5729	7	2	2	0	11	es 5.26 p=0.0075
GATCTGTTTGTTCCCAT	73	375108	1	AA557757:Hs.375108:CD24 antigen (small cell lung carcinoma cluster 4 antigen)	GA_33550	0	2	1	1	4
GATCTCAGCCCCAGGCT	73	37427	1	BC009063:Hs.37427:erythrocyte membrane protein band 4.1 (elliptocytosis 1, RH-linked)	GA_38998	5	2	3	1	11
GATCTTCCACCTGCAGG	72	247423	5	BC027876:Hs.247423:adducin 2 (beta)	GA_7151	4	2	2	0	8
GATCCCAATAAGCCCAC	72	22215	5	AF078851:Hs.22215:secretogranin III
GATCCTCAGCCTTGTGA	71	78867	1	NM_002851:Hs.78867:protein tyrosine phosphatase, receptor-type, Z polypeptide 1	GA_2356	10	0	0	0	10	es >4 p=0.0000
GATCTCTTTTCAGAAGT	70	111577	1	AA011338:Hs.111577:integral membrane protein 2C	GA_11140	16	19	9	17	61
GATCCTCGGGGTCCCGG	70	78769	1	BC000583:Hs.78769:thimet oligopeptidase 1	GA_39899	2	3	0	3	8
GATCTATATCTGGAAGG	69	82422	1	AA617814:Hs.82422:capping protein (actin filament), gelsolin-like	GA_1125	2	1	2	1	6
GATCATAGATTTCTGAT	69	77290	1	AA179439:Hs.77290:transaldolase 1	GA_3845	3	2	4	3	12
GATCCTGGGGTGGGGCA	69	7854	1	AA480100:Hs.7854:solute carrier family 39 (zinc transporter), member 1	GA_5678	7	9	12	7	35
GATCGAATGGCTTTTTG	68	250899	1	NM_001537:Hs.250899:heat shock factor binding protein 1	GA_2272	4	1	9	9	23	eb 0.13 p=0.0159
GATCCAAAACAGGACCT	67	284244	5	J04513:Hs.284244:fibroblast growth factor 2 (basic)	GA_1321	3	0	4	1	8
GATCCTCTGCAATGTGC	67	296842	1	BC000280:Hs.296842:myosin, heavy polypeptide 10, non-muscle	GA_41859	23	30	3	9	65	eb 2.53 p=0.0003 prehep 0.15 p=0.0001 preneu 0.46 p=0.0321
GATCTGTTTTATTGATA	66	20843	1	AI188771:Hs.20843:Sapiens cDNA FLJ11245 fis, clone PLACE1008629.	GA_40599	1	1	2	1	5
GATCCTGCCGGGCACAG	66	184864	22	BX442518:Hs.184864:hypothetical protein BC007586	GA_39633	0	1	1	0	2
GATCCGTGAATTCTCGG	65	155392	1	AA113977:Hs.155392:collapsin response mediator protein 1	GA_1212	7	1	1	2	11	es 5.26 p=0.0075
GATCCCAGTTTTAAGGG	65	85603	22	AA478894:Hs.85603:down-regulated by Ctnnb1, a	GA_39720	6	2	1	0	9	es 6.01 p=0.0099
GATCTGTCATCTGTTAT	65	289293	1	BC033779:Hs.289293:hypothetical protein INM01	GA_41616	7	1	1	2	11	es 5.26 p=0.0075
GATCAGCCTGTGCCACA	65	78223	1	AA548286:Hs.78223:N-acylaminoacyl-peptide hydrolase	GA_1070	8	3	6	4	21
GATCCAAGTGATGATAC	64	349499	5	M77830:Hs.349499:desmoplakin	GA_2524	3	14	5	23	45	es 0.21 p=0.0029 prehep 0.40 p=0.0527 preneu 3.02 p=0.0003
GATCCCTGCTTGTGCAG	64	25450	1	AA195034:Hs.25450:solute carrier family 29 (nucleoside transporters), member 1	GA_2835	4	0	5	0	9	prehep 3.96 p=0.0415
GATCAGTCTGTTGGCAT	63	155040	4	AF041259:Hs.155040:zinc finger protein 217	GA_3702	0	1	3	1	5
GATCCCAACTGCCTATG	63	301552	1	AA714570:Hs.301552:KIAA1039 protein	GA_663	1	0	0	0	1
GATCACAGGCCTTGCTT	63	99816	1	AB021262:Hs.99816:catenin, beta interacting protein 1	GA_39553	4	2	0	4	10
GATCCCAGCATGGTGAG	62	12540	1	AF260566:Hs.12540:hepatocyte growth factor-regulated tyrosine kinase substrate	GA_42152	4	5	6	2	17
GATCAAATGCCCTAAAA	62	54795	1	AI265819:Hs.54795:secretoglobin, family 3A, member 2	GA_12586	0	0	1	0	1
GATCCTCTCAATCAAAA	62	25674	5	AF072242:Hs.25674:methyl-CpG binding domain protein 2	GA_6418	0	0	0	1	1
GATCAGGCTGGGCCACT	62	59771	1	BC012790:Hs.59771:hypothetical protein MGC16491	GA_12470	2	0	0	1	3
GATCTGGTCGGGCAAGA	60	173859	4	AB010881:Hs.173859:frizzled homolog 7 (Drosophila)	GA_4307	8	3	4	3	18
GATCAGTGTATGCGAAA	60	75586	1	AA225568:Hs.75586:cyclin D2	GA_1138	5	20	4	12	41	eb 2.81 p=0.0017 prehep 0.34 p=0.0418
GATCTTGGTGGTAGTAG	60	366	25	AA594499:Hs.366:hypothetical protein MGC27165
GATCTCCTCTTTCCTTG	60	120204	1	AA973879:Hs.120204:forkhead box D3
GATCAGCAGTTCCAGCC	60	433317	1	AA676503:Hs.433317:eukaryotic translation initiation factor 4E binding protein 1	GA_35732	1	2	5	4	12
GATCTTGCCATGGAAGA	59	118442	1	AI819477:Hs.118442:cyclin C	GA_41682	3	1	1	2	7
GATCATTTGGGTTCACT	59	7886	1	BC050019:Hs.7886:pellino homolog 1 (Drosophila)	GA_9765	2	4	2	2	10
GATCGAGCGAGTGAACA	59	18946	1	BC013018:Hs.18946:mitochondrial ribosomal protein S26	GA_11778	0	3	1	1	5
GATCTAATTGGGTAGGG	58	37189	2	NM_007069:Hs.37189:HRAS-like suppressor 3	GA_3905	2	0	0	2	4
GATCTAACTCACAAACA	58	172035	2	NM_144570:Hs.172035:HN1 like	GA_8103	14	2	4	4	24	es 4.20 p=0.0005
GATCCCAAAAAAAAAAA	58	74111	3	AF148457:Hs.74111:RNA binding protein (autoantigenic, hnRNP-associated with lethal yellow)	GA_6437	2	6	7	12	27	es 0.24 p=0.0423 preneu 2.31 p=0.0440
GATCAAAGTTTTGGGAT	58	78934	1	BC021566:Hs.78934:mutS homolog 2, colon cancer, nonpolyposis type 1 (E. coli)	GA_40017	17	6	6	0	29	es 4.25 p=0.0001 preneu 0.00 p=0.0004
GATCCGTCATACGAAGA	58	2534	1	BC028383:Hs.2534:bone morphogenetic protein receptor, type IA	GA_39009	7	1	1	1	10	es 7.01 p=0.0035
GATCCTTGTCAAGATGA	58	122607	22	BU594335:Hs.122607:B-cell CLL/lymphoma 9	GA_2434	3	2	2	3	10
GATCAAAATGCTAAAAC	58	241336	1	AA809527:Hs.241336:ATPase inhibitory factor 1	GA_41029	0	1	6	3	10	prehep 4.75 p=0.0161
GATCAGGAATGGGTGAT	57	154443	1	AI637600:Hs.154443:MCM4 minichromosome maintenance deficient 4 (S. cerevisiae)	GA_34655	34	9	5	4	52	es 5.67 p=0.0000 prehep 0.34 p=0.0139 preneu 0.24 p=0.0021
GATCGCCCCTTCTTCTG	56	241565	4	AF067972:Hs.241565:DNA (cytosine-5-)-methyltransferase 3 alpha	GA_41161	9	2	3	2	16	es 3.86 p=0.0074
GATCAAGGCGGCCCTGG	56	109059	3	AF105278:Hs.109059:mitochondrial ribosomal protein L12	GA_1865	4	0	0	2	6	es 6.01 p=0.0375
GATCTTCAGGTTAACTA	54	24831	23	BM974344:Hs.24831:Sapiens cDNA FLJ38641 fis, clone HHDPC2003983.
GATCACAAAGTGAAGAT	54	166556	3	BC007556:Hs.166556:TEA domain family member 2	GA_42438	0	2	4	3	9
GATCCGCAACAACTCAG	54	416994	1	NM_005837:Hs.416994:POP7 (processing of precursor, S. cerevisiae) homolog	GA_3123	2	0	3	3	8
GATCATTTTAGTGTCTT	54	75546	3	BC005338:Hs.75546:capping protein (actin filament) muscle Z-line, alpha 2	GA_40872	1	2	3	2	8
GATCAAGGGAATCTTCA	53	11101	1	BM976868:Hs.11101:discs, large (Drosophila) homolog 3 (neuroendocrine-dlg)	GA_39793	2	1	2	1	6
GATCCCCTTCAAGGACA	52	388	1	AA461075:Hs.388:nudix (nucleoside diphosphate linked moiety X)-type motif 1	GA_42485	0	0	0	2	2
GATCCTAAATCATGACT	52	431668	1	AA167700:Hs.431668:cytochrome c oxidase subunit VIb	GA_4279	2	2	3	8	15	preneu 3.30 p=0.0321
GATCGGTAAAACTGTTG	52	294101	1	AA467898:Hs.294101:pre-B-cell leukemia transcription factor 3	GA_3354	0	2	0	2	4
GATCATTCTTTTATAGA	52	433416	1	AA111986:Hs.433416:non-metastatic cells 2, protein (NM23B) expressed in	GA_1545	3	6	7	16	32	es 0.31 p=0.0410 preneu 2.89 p=0.0036
GATCCTGGTCGTCCGCT	52	18212	1	AA034498:Hs.18212:DNA segment on chromosome X (unique) 9879 expressed sequence
GATCTATTTCCCTTATC	51	124027	1	NM_012247:Hs.124027:selenophosphate synthetase	GA_4677	11	3	4	11	29
GATCTTCAAAGGCACGC	50	21107	1	AV751763:Hs.21107:neuroligin 4	GA_4799	2	0	1	0	3
GATCTGGGGCCCTCGGG	50	389137	1	AI292324:Hs.389137:microfibrillar-associated protein 2	GA_7236	1	9	4	5	19	es 0.17 p=0.0597 eb 2.66 p=0.0348
GATCCCAAGATGACTGG	50	146580	1	AA013084:Hs.146580:enolase 2, (gamma, neuronal)	GA_4247	5	0	2	0	7	es 7.51 p=0.0128
GATCCTATATGTCCTGT	49	349887	5	BC044587:Hs.349887:hypothetical protein FLJ30656	GA_39022	2	2	2	2	8
GATCAGACCCTGGTAGC	49	7765	1	BC002882:Hs.7765:chromosome 16 open reading frame 5	GA_5395	3	1	0	2	6
GATCCTACAAGCTGTGC	48	170195	1	AI061075:Hs.170195:bone morphogenetic protein 7 (osteogenic protein 1)
GATCAATTGTAGGAGGA	48	85573	1	AA583439:Hs.85573:hypothetical protein MGC10911	GA_11320	0	0	3	1	4	prehep 9.51 p=0.0453
GATCCTAAGGGACCACA	48	8026	4	BC013304:Hs.8026:sestrin 2	GA_11722	1	3	1	7	12	preneu 4.04 p=0.0168
GATCGAGCCACTGCTGA	48	9075	3	BC047696:Hs.9075:serine/threonine kinase 17a (apoptosis-inducing)	GA_2521	1	1	0	2	4
GATCCACGTGTGGCCTC	48	75323	2	NM_002634:Hs.75323:prohibitin	GA_4204	12	6	8	6	32
GATCTGCCGGCTCCCGC	48	272736	1	AI284294:Hs.272736:nuclear receptor binding protein	GA_5462	3	4	3	1	11
GATCAATGGACTCTTGG	46	66196	1	AA856801:Hs.66196:nth endonuclease III-like 1 (E. coli)	GA_4251	4	0	0	1	5	es 12.01 p=0.0156
GATCAAGAAACCAGTAC	45	126085	3	BC034947:Hs.126085:leucine rich repeat neuronal 1
GATCACGGCTCTTTTTA	45	30332	1	AA811947:Hs.30332:glutamine-fructose-6-phosphate transaminase 2	GA_2841	5	7	0	0	12	eb 4.13 p=0.0152 preneu 0.00 p=0.0449
GATCCGTATGTGAAACT	43	12017	5	AB071179:Hs.12017:neural precursor cell expressed, developmentally down-regulated 4-like	GA_12970	2	1	2	2	7
GATCAGGGCATCACCAT	43	83354	1	BC000594:Hs.83354:lysyl oxidase-like 2	GA_1485	12	52	2	8	74	eb 6.98 p=0.0000 prehep 0.09 p=0.0000 preneu 0.35 p=0.0021
GATCCTTGCAGGGAGCT	43	278562	1	AA151778:Hs.278562:claudin 7	GA_9222	4	0	6	5	15	eb 0.00 p=0.0172
GATCACAGCTCATTTCT	43	150011	1	BC042950:Hs.150011:hypothetical protein LOC221810	GA_14262	1	0	0	0	1
GATCAGGCAGCCTCCTG	43	24220	1	AF151051:Hs.24220:scotin	GA_41144	10	8	5	14	37
GATCATGTTCAGCCCTG	42	77873	1	AL360136:Hs.77873:B7 homolog 3	GA_41556	3	10	1	2	16	eb 4.92 p=0.0018
GATCAATGTTAAGCCTA	42	28360	22	AI368692:Hs.28360:Homo sapiens transcribed sequences
GATCTGGTGCGTGTGGC	42	79000	1	AA191605:Hs.79000:growth associated protein 43	GA_1351	3	0	0	1	4	es 9.01 p=0.0507
GATCCACAAACTTCCTG	41	171834	3	BC001048:Hs.171834:PCTAIRE protein kinase 1	GA_12279	11	7	2	4	24	es 2.54 p=0.0303
GATCCTTGGGTATGTGT	41	1440	1	BE671101:Hs.1440:gamma-aminobutyric acid (GABA) A receptor, beta 3	GA_12173	4	0	0	0	4	es >4 p=0.0039
GATCCACAACTTCAAAA	41	52463	5	AB023183:Hs.52463:inositol polyphosphate-5-phosphatase F	GA_6013	12	5	5	7	29	es 2.12 p=0.0521
GATCCAGGTTCCTCCAG	40	87385	1	BC012331:Hs.87385:hypothetical protein BC012331	GA_12495	0	0	1	2	3
GATCTGTGTCTGAGTCA	40	3353	1	AA459992:Hs.3353:Homo sapiens transcribed sequence with strong similarity to protein ref:NP_061114.1 (H.sapiens) beta-1,3-glucuronyltransferase 1; glucuronosyltransferase P [Homo sapiens]	GA_28874	0	0	0	1	1
GATCCCTGGAACTCTAT	40	19105	1	BE559854:Hs.19105:translocase of inner mitochondrial membrane 17 homolog B (yeast)	GA_4359	2	0	0	4	6	preneu 5.77 p=0.0416
GATCCCTAACTGTTCCC	40	180655	1	AA807548:Hs.180655:serine/threonine kinase 12	GA_2757	2	1	5	4	12
GATCATCCCCAACCACA	40	164502	1	BC011004:Hs.164502:Sapiens cDNA FLJ30503 fis, clone BRAWH2000494.	GA_41917	2	0	0	0	2
GATCCTCACCCTCCTGA	39	94785	1	AF055012:Hs.94785:TGFB-induced factor 2 (TALE family homeobox)	GA_40122	2	1	2	1	6
GATCAGGAGTACCTGCC	39	236828	1	NM_020135:Hs.236828:Werner helicase interacting protein 1	GA_7284	0	0	0	3	3	preneu >4 p=0.0170
GATCAGTGCAATTGACC	39	11899	3	BC033692:Hs.11899:3-hydroxy-3-methylglutaryl-Coenzyme A reductase	GA_2270	1	6	3	7	17
GATCTTACCCACACAGA	38	251865	1	AL832700:Hs.251865:Sapiens mRNA; cDNA DKFZp313M1034 (from clone DKFZp313M1034)	GA_851	3	2	3	0	8
GATCCAGCTCATCATCT	38	112160	1	AF108138:Hs.112160:DNA helicase homolog PIF1	GA_7535	2	1	0	1	4
GATCTGTTCTTGGTATT	38	91973	1	AL157485:Hs.91973:hypothetical protein FLJ20748	GA_41336	1	1	1	0	3
GATCTTGATGGATTTTC	38	1608	1	AA701935:Hs.1608:replication protein A3, 14kDa	GA_36344	0	2	2	2	6
GATCTGGTGCTGCTTTC	38	41269	1	AI277748:Hs.41269:Sapiens cDNA FLJ37347 fis, clone BRAMY2021523.	GA_39802	1	1	0	1	3
GATCAGCTTGTTGCTGC	38	12420	22	AL521307:Hs.12420:hypothetical gene supported by AK095678; NM_152518
GATCCCGGCAGAAGCTA	38	157160	1	AA815169:Hs.157160:mitochondrial ribosomal protein S34	GA_9965	3	1	2	0	6
GATCAGGGTAAGGTAGC	37	125856	1	AA227515:Hs.125856:ATP-binding cassette, sub-family B (MDR/TAP), member 7	GA_4331	4	1	0	2	7
GATCCTATCCAAAGCTG	37	20281	1	AB052156:Hs.20281:dual specificity phosphatase 16	GA_10097	3	1	0	1	5
GATCAGTTTTCAACATC	37	374626	24	AW956336:Hs.374626:EGF-like repeats and discoidin I-like domains 3	GA_39415	1	5	2	1	9	eb 3.69 p=0.0513
GATCCTGGAGAACCTAA	37	153998	3	BC001926:Hs.153998:creatine kinase, mitochondrial 1 (ubiquitous)	GA_9776	1	0	0	0	1
GATCTAATGACTCAAAA	37	72160	3	NM_007086:Hs.72160:AND-1 protein	GA_41754	6	3	4	1	14
GATCTGGGCAGTGCTGA	36	301394	1	AL713678:Hs.301394:hypothetical protein MGC3101	GA_41704	2	0	0	2	4
GATCAAGAGACCATGGA	36	9880	1	AA403116:Hs.9880:peptidyl prolyl isomerase H (cyclophilin H)	GA_3432	0	1	4	0	5	prehep 12.67 p=0.0134
GATCTTTGGTTTGTTTC	36	115474	1	AA486413:Hs.115474:replication factor C (activator 1) 3, 38kDa	GA_1819	4	0	3	4	11
GATCAATCAGAAAGGAA	35	42322	3	NM_147150:Hs.42322:A kinase (PRKA) anchor protein 2	GA_41954	2	3	6	4	15
GATCCAAGACCAGGGTG	35	159428	1	BC014175:Hs.159428:BCL2-associated X protein	GA_2432	0	3	3	2	8
GATCTGAATCCCCCCGA	35	6844	1	AA765281:Hs.6844:neuronal apoptosis inhibitor protein 2	GA_6986	4	0	2	2	8
GATCCTCGACCCCACCC	35	6314	23	BM966851:Hs.6314:type I transmembrane receptor (seizure-related protein)	GA_39792	2	2	0	0	4
GATCCTATGTGAAAAGA	34	32168	1	AI742709:Hs.32168:autism susceptibility candidate 2	GA_39405	8	1	1	3	13	es 4.81 p=0.0056
GATCTTGCAGTTTCTTT	34	46744	5	AF155582:Hs.46744:core 1 UDP-galactose:N-acetylgalactosamine-alpha-R beta 1,3-galactosyltransferase	GA_7257	0	2	2	0	4
GATCTGTGCTGACCCCA	34	303649	1	AV707011:Hs.303649:chemokine (C-C motif) ligand 2
GATCTGCCTTAAAGAAA	34	46744	1	AF155582:Hs.46744:core 1 UDP-galactose:N-acetylgalactosamine-alpha-R beta 1,3-galactosyltransferase	GA_7257	0	2	2	0	4
GATCTTTCCAGGGTCAG	33	206097	22	BM800033:Hs.206097:related RAS viral (r-ras) oncogene homolog 2	GA_37718	0	2	0	1	3
GATCTCACTGTTGCCTT	33	22116	5	AF064104:Hs.22116:CDC14 cell division cycle 14 homolog B (S. cerevisiae)	GA_28	1	3	0	1	5
GATCGACAGATTGACCA	33	58598	1	BC004227:Hs.58598:likely ortholog of mouse metastasis associated 3	GA_4802	9	4	2	0	15	es 4.51 p=0.0042 preneu 0.00 p=0.0167
GATCTGCCTATTACTGC	33	19718	1	BC033131:Hs.19718:protein tyrosine phosphatase, receptor type, U	GA_4252	6	3	2	5	16
GATCATAATGCAGGTAC	33	406620	25	BM809186:Hs.406620:ribosomal protein S10	GA_40595	9	5	38	33	85	es 0.36 p=0.0015 eb 0.18 p=0.0000 prehep 2.56 p=0.0000 preneu 1.83 p=0.0087
GATCCAAGAAAATGGAA	33	311	4	BC004200:Hs.311:phosphoribosyl pyrophosphate amidotransferase	GA_12621	4	2	1	0	7
GATCACACCTCAGTGGG	33	86088	1	AA978341:Hs.86088:IGF-II mRNA-binding protein 1	GA_3645	3	5	1	2	11
GATCCTAACCCTTTAGT	33	105478	1	BC006522:Hs.105478:phosphoribosylformylglycinamidine synthase (FGAR amidotransferase)	GA_12885	5	8	2	1	16	eb 2.95 p=0.0384
GATCGTGGAGGAGGGAC	32	110857	3	BC011932:Hs.110857:polymerase (RNA) III (DNA directed) polypeptide K, 12.3 kDa	GA_6364	0	0	2	1	3
GATCTCCTCCAAAGAGC	32	362729	1	BC019900:Hs.362729:Sapiens cDNA: FLJ22859 fis, clone KAT01752.	GA_24148	0	0	0	2	2
GATCTTTCTCACAGAGC	32	65425	25	BM762953:Hs.65425:calbindin 1, 28kDa	GA_4319	0	0	1	0	1
GATCCTAGCCTGTGTCA	32	380757	1	BC023152:Hs.380757:glycogenin 2	GA_40915	5	2	0	0	7	es 7.51 p=0.0128
GATCATGACAAGATGTT	32	432607	1	BM975907:Hs.432607:proteasome (prosome, macropain) subunit, beta type, 2	GA_10145	1	1	4	5	11
GATCTGCATTTTCAGAA	32	3447	3	AL117619:Hs.3447:DKFZP564K1964 protein	GA_5709	2	4	3	5	14
GATCATTTCTTGTGATG	32	132863	1	AA491603:Hs.132863:Zic family member 2 (odd-paired homolog, Drosophila)	GA_9183	8	1	1	0	10	es 12.01 p=0.0004
GATCCTTCCTAGGGGAT	31	108824	1	AA633242:Hs.108824:hypothetical protein MGC10540	GA_11282	5	7	3	8	23
GATCCACACAGGCGAGC	31	169452	5	AY049743:Hs.169452:zinc finger protein 398	GA_41198	4	0	0	1	5	es 12.01 p=0.0156
GATCCCAATTTTGCAAG	31	30057	24	BU540465:Hs.30057:MRS2-like, magnesium homeostasis factor (S. cerevisiae)	GA_9352	2	4	1	1	8
GATCCAAGTGGGAGAAG	31	152738	2	NM_170739:Hs.152738:mitochondrial ribosomal protein L11	GA_39181	0	1	3	4	8
GATCAGGACAGCAAGCA	31	405925	1	NM_032636:Hs.405925:differential display and activated by p53	GA_42404	3	2	6	2	13
GATCTGCCGTTCATGTT	31	181195	1	AA176130:Hs.181195:DnaJ (Hsp40) homolog, subfamily B, member 6	GA_36279	7	1	10	7	25	eb 0.12 p=0.0102
GATCCCAGCATTGATAC	31	87125	3	BC033100:Hs.87125:EH-domain containing 3	GA_5549	1	5	1	1	8	eb 4.92 p=0.0287
GATCCCCTTTGTGCTAA	31	177536	2	NM_019609:Hs.177536:carboxypeptidase X (M14 family)	GA_9331	5	3	1	1	10
GATCCTGTGACTGAGGC	30	127337	1	BF684446:Hs.127337:axin 2 (conductin, axil)	GA_42005	2	2	0	0	4
GATCCTCCAATCTACCA	30	118962	23	AL701163:Hs.118962:far upstream element (FUSE) binding protein 1	GA_3024	13	4	6	3	26	es 3.00 p=0.0057
GATCAGAAAATTATCTC	30	209065	5	AF275679:Hs.209065:polycystic kidney disease 1-related	GA_40418	1	6	1	3	11	eb 3.54 p=0.0363
GATCTTAGTCCTAGCCT	29	252692	1	AA648520:Hs.252692:hypothetical protein FLJ20343	GA_38412	4	4	1	3	12
GATCCTCTGCACAAACA	29	432506	23	AA815048:Hs.432506:hypothetical protein FLJ12649	GA_39498	2	1	2	1	6
GATCGGGAACTCCTGCT	29	380778	1	AA171953:Hs.380778:metallothionein 1X
GATCTTATTAAACTGCT	28	274691	1	AI769953:Hs.274691:adenylate kinase 3	GA_6429	1	0	0	1	2
GATCACGCCTTGCCCAA	28	28935	3	BC010100:Hs.28935:transducin-like enhancer of split 1 (E(sp1) homolog, Drosophila)	GA_33592	4	2	2	0	8
GATCCCGGATGACATGA	28	22975	5	AL834240:Hs.22975:KIAA1576 protein	GA_36977	9	2	1	0	12	es 9.01 p=0.0004 preneu 0.00 p=0.0449
GATCAGTAGCAAGGCAG	28	356084	22	BF222266:Hs.356084:G protein-coupled receptor 27
GATCAGTGGGCACAGTT	28	75823	1	AA829250:Hs.75823:ALL1-fused gene from chromosome 1q	GA_3789	0	17	1	11	29	es 0.00 p=0.0004 eb 4.18 p=0.0001 prehep 0.11 p=0.0073
GATCTGAAAGCGGAAAA	28	3530	1	BC001107:Hs.3530:FUS interacting protein (serine-arginine rich) 1	GA_41010	4	4	6	4	18
GATCCTCTTCATAGCTC	28	274691	14	AI769953:Hs.274691:adenylate kinase 3	GA_6429	1	0	0	1	2
GATCCAATTTACATCCA	27	5378	1	AI800087:Hs.5378:spondin 1, (f-spondin) extracellular matrix protein	GA_37495	0	2	0	0	2
GATCCCCCTTCATTTGA	27	76507	1	AA047574:Hs.76507:lipopolysaccharide-induced TNF factor	GA_2692	3	1	0	1	5
GATCGTGCTGCCTTTGT	27	102657	22	AA705067:Hs.102657:KIAA1155 protein	GA_4740	1	2	0	0	3
GATCAAAATCAAGAAAT	27	59509	1	AA552438:Hs.59509:keratinocytes associated protein 3
GATCACCCAATGCCAGA	27	171980	4	NM_003865:Hs.171980:homeo box (expressed in ES cells) 1
GATCCCAGAGTTCAGCC	27	16332	1	AW590627:Hs.16332:Sapiens, clone MGC:32084 IMAGE:4871461, mRNA, complete cds
GATCTGGGGAGGCAGGC	27	104519	1	AF038440:Hs.104519:phospholipase D2	GA_38357	4	0	2	2	8
GATCTGTTTATGTAGTT	27	2331	1	AI862803:Hs.2331:hypothetical gene LOC137781	GA_24166	1	0	1	3	5
GATCCTCATCCCCTGAC	27	95549	3	NM_019027:Hs.95549:RNA-binding protein	GA_42114	2	1	4	3	10
GATCCCTGGAATATGAA	26	158101	5	BC034499:Hs.158101:similar to hypothetical protein FLJ13659	GA_35870	7	1	5	2	15
GATCAGCCGGGTGCAGG	26	32343	1	NM_033317:Hs.32343:hypothetical gene ZD52F10	GA_12367	8	1	4	4	17	es 2.67 p=0.0476
GATCATTTATCTTATAG	26	7956	1	BG260087:Hs.7956:Homo sapiens transcribed sequence with weak similarity to protein ref:NP_055301.1 (H.sapiens) neuronal thread protein [Homo sapiens]	GA_9871	0	0	1	0	1
GATCCCTGGCTTCTCCC	26	57209	1	AF110224:Hs.57209:likely ortholog of mouse limb-bud and heart gene	GA_11143	1	4	2	3	10
GATCACATTTCTAGCCT	26	396470	24	AA334532:Hs.396470:Sapiens mRNA from chromosome 5q21-22, clone:FBR35.	GA_8315	0	0	3	1	4	prehep 9.51 p=0.0453
GATCTTTCCTCATTGAC	25	432580	1	BC012494:Hs.432580:family with sequence similarity 16, member A, X-linked	GA_4590	1	1	1	1	4
GATCTAATCTTAGATGT	25	432574	1	BC000739:Hs.432574:polymerase (RNA) II (DNA directed) polypeptide H	GA_12250	1	0	6	4	11	prehep 3.80 p=0.0283
GATCTTGGTGAGGACCT	25	74294	1	BE541210:Hs.74294:aldehyde dehydrogenase 7 family, member A1	GA_2197	6	2	8	5	21
GATCTGATTTTTTCCCC	25	8375	1	AA243445:Hs.8375:TNF receptor-associated factor 4	GA_2774	2	4	2	5	13
GATCATGAAACTGAAGC	25	211539	5	BC019906:Hs.211539:eukaryotic translation initiation factor 2, subunit 3 gamma, 52kDa	GA_37202	7	5	5	6	23
GATCTCGACTCCTGATG	25	153639	5	AF077599:Hs.153639:ring finger protein 41	GA_3130	4	1	0	0	5	es 12.01 p=0.0156
GATCAGAGGCGCACCGA	25	355702	24	BG992580:Hs.355702:Homo sapiens transcribed sequence with strong similarity to protein ref:NP_001778.1 (H.sapiens) cell division cycle 2-like 1, isoform 1; Cell division cycle 2-like 1; PITSLRE protein kinase alpha; p58/GTA protein kinase; galactosyltran	GA_26439	1	0	0	0	1
GATCCTGTGTGTGGAAA	25	46440	3	AF085224:Hs.46440:solute carrier family 21 (organic anion transporter), member 3	GA_9761	0	0	0	1	1
GATCACAGCATACGTGT	25	127988	22	AA970595:Hs.127988:hypothetical protein LOC284307
GATCCTTCAAGGGTCTG	25	81234	24	AA425618:Hs.81234:immunoglobulin superfamily, member 3	GA_42180	1	3	0	0	4	eb 8.86 p=0.0525
GATCCCAGAGGACTTTT	25	164975	5	NM_001714:Hs.164975:Bicaudal D homolog 1 (Drosophila)	GA_1110	1	0	1	2	4
GATCTGAATGCCTCAGG	25	380929	1	BC040279:Hs.380929:lactate dehydrogenase D
GATCACCTGAGGCCATG	24	5753	24	BF838548:Hs.5753:inositol(myo)-1(or 4)-monophosphatase 2	GA_5584	2	2	2	1	7
GATCACAGAAATGCATA	24	106106	1	NM_032471:Hs.106106:protein kinase (cAMP-dependent, catalytic) inhibitor beta	GA_12010	0	1	0	0	1
GATCTCTCCATTCAGAA	24	109445	1	R39191:Hs.109445:hypermethylated in cancer 2	GA_41307	2	2	2	0	6
GATCTGCCAACTTCAGA	24	135150	4	AF030428:Hs.135150:lung type-I cell membrane-associated glycoprotein	GA_23430	5	2	1	0	8	es 5.01 p=0.0272
GATCTTCCATGGTGGAC	24	147996	1	AI890565:Hs.147996:protein kinase, X-linked	GA_2897	6	3	0	1	10	es 4.51 p=0.0196
GATCACATGTCCCCAGA	24	87435	1	AW170406:Hs.87435:Rho guanine exchange factor (GEF) 16	GA_5612	0	0	0	2	2
GATCACCCATTCCGGGT	24	183650	1	AA079480:Hs.183650:cellular retinoic acid binding protein 2	GA_4288	9	5	12	20	46	eb 0.36 p=0.0260 preneu 2.22 p=0.0103
GATCCAGCTCCTTCCCC	23	165950	1	AW118881:Hs.165950:fibroblast growth factor receptor 4	GA_1323	3	1	0	0	4	es 9.01 p=0.0507
GATCCCGGTGTGTGGCC	23	7934	1	AI690090:Hs.7934:secretory carrier membrane protein 5	GA_42260	4	4	2	3	13
GATCCCTCAATGTACTG	23	33905	23	AA831752:Hs.33905:Sapiens cDNA FLJ36515 fis, clone TRACH2001810.	GA_41989	0	1	2	1	4
GATCGAGGGCTGGCGGG	22	322437	1	AA912468:Hs.322437:similar to hypothetical protein H19-5 - mouse	GA_41315	1	18	1	7	27	es 0.12 p=0.0067 eb 5.91 p=0.0000 prehep 0.12 p=0.0111
GATCCTGCAGCCCCCGC	22	189847	3	BC042054:Hs.189847:putative neuronal cell adhesion molecule	GA_39038	2	2	6	6	16
GATCCTTGAGTCCTACT	22	169401	24	BI597077:Hs.169401:apolipoprotein E	GA_2192	22	24	7	8	61	es 1.69 p=0.0538 eb 1.92 p=0.0174 prehep 0.41 p=0.0233 preneu 0.44 p=0.0268
GATCTAATACCATCTAC	22	48802	2	NM_015458:Hs.48802:myotubularin related protein 9	GA_40010	1	1	1	0	3
GATCTGCCGCTCCCTCC	22	111099	1	AA599505:Hs.111099:hypothetical protein MGC10974	GA_11317	0	0	1	1	2
GATCTTACTTCTTTTCT	22	35304	1	AV653563:Hs.35304:HepG2 partial cDNA, clone hmd4h01m5.
GATCAGATTGCCCAGTT	22	89497	5	BC012295:Hs.89497:lamin B1	GA_3088	5	3	5	1	14
GATCAGAAGCCATTTGA	21	323817	3	AF318362:Hs.323817:DKFZP547E1010 protein	GA_39995	4	3	5	3	15
GATCCTGTTATGGAAAC	21	143375	5	BC005107:Hs.143375:hypothetical protein BC005107	GA_10518	1	1	4	3	9
GATCTTTGAAACCTCAG	21	155313	3	BC000770:Hs.155313:death associated transcription factor 1	GA_41392	13	2	1	2	18	es 7.81 p=0.0000
GATCAAAGTCCAGACAG	20	129892	23	BU629251:Hs.129892:KIAA0522 protein	GA_13073	2	0	0	0	2
GATCCCAAGTGGAAATA	20	82045	24	BX349040:Hs.82045:midkine (neurite growth-promoting factor 2)	GA_1508	12	8	51	79	150	es 0.26 p=0.0000 eb 0.17 p=0.0000 prehep 1.63 p=0.0054 preneu 3.21 p=0.0000
GATCTCTGCGTTTTTAT	20	2877	1	BC014462:Hs.2877:cadherin 3, type 1, P-cadherin (placental)	GA_1157	11	7	10	8	36
GATCGTGCCACTGCCTC	20	17908	24	T96859:Hs.17908:origin recognition complex, subunit 1-like (yeast)	GA_2675	3	0	0	1	4	es 9.01 p=0.0507
GATCAACTGTATACTGC	20	154848	5	AL136825:Hs.154848:hypothetical protein DKFZp434D0127	GA_11368	7	1	0	0	8	es 21.02 p=0.0004
GATCAAAAAGACTTGAG	20	137274	24	AA494378:Hs.137274:Homo sapiens transcribed sequence with weak similarity to protein sp:Q15428 (H.sapiens) S3A2_HUMAN Splicing factor 3A subunit 2 (Spliceosome associated protein 62) (SAP 62) (SF3a66)
GATCAGCACTACCACAT	19	27695	3	AF230976:Hs.27695:midline 1 (Opitz/BBB syndrome)	GA_40322	4	7	2	4	17
GATCGCCTCTTTGACAT	19	25001	5	AB024334:Hs.25001:tyrosine 3-monooxygenase/tryptophan 5-monooxygenase activation protein, gamma polypeptide	GA_8239	8	8	1	6	23	prehep 0.14 p=0.0259
GATCTCACCTTACTGCA	19	157148	3	BC005106:Hs.157148:hypothetical protein MGC13204	GA_11718	0	1	4	4	9
GATCTAAAATTTGTAAT	19	433714	1	AA243624:Hs.433714:v-Ki-ras2 Kirsten rat sarcoma 2 viral oncogene homolog	GA_41698	2	2	2	1	7
GATCCCTGCCCAGGTGT	19	92137	1	BC030694:Hs.92137:Sapiens, v-myc myelocytomatosis viral oncogene homolog 1, lung carcinoma derived (avian), clone IMAGE:4824265, mRNA	GA_34362	0	0	0	1	1
GATCCTCTTCAACCCTG	19	159406	1	BC004869:Hs.159406:chromosome 6 open reading frame 168	GA_10546	0	0	1	0	1
GATCTGCTAAGTTGGGG	19	374480	1	AI032142:Hs.374480:Homo sapiens transcribed sequences
GATCTTCCCAACTTCTT	18	287749	22	BF921602:Hs.287749:hypothetical gene supported by AK027246	GA_37581	0	0	0	2	2
GATCCCCGCCTGCAGAA	18	10268	1	AL365406:Hs.10268:Sapiens mRNA full length insert cDNA clone EUROIMAGE 49248.	GA_7492	2	0	2	0	4
GATCGGTGGTTAGTTTC	18	66187	23	AF038185:Hs.66187:LOC151521
GATCTGGTAGTGTTCAA	18	256697	25	AK054976:Hs.256697:histidine triad nucleotide binding protein 1	GA_2968	0	1	11	9	21	es 0.00 p=0.0041 eb 0.15 p=0.0401 prehep 3.49 p=0.0077
GATCAGGACACATATTT	18	348710	1	AI458424:Hs.348710:Sapiens, clone IMAGE:4047062, mRNA	GA_40489	2	0	6	12	20	eb 0.00 p=0.0040 preneu 4.33 p=0.0012
GATCCGAAAGCTCAGGT	18	183986	5	AF058448:Hs.183986:poliovirus receptor-related 2 (herpesvirus entry mediator B)	GA_4276	7	5	3	6	21
GATCATTTTGGTGGAGG	18	145199	23	BM968425:Hs.145199:Homo sapiens transcribed sequence with weak similarity to protein ref:NP_060312.1 (H.sapiens) hypothetical protein FLJ20489 [Homo sapiens]	GA_12070	0	0	1	0	1
GATCTTTCATTCAATGT	18	96	3	BC032663:Hs.96:phorbol-12-myristate-13-acetate-induced protein 1	GA_9368	4	1	0	5	10
GATCTCAGTCTCTCTGT	18	21611	1	AA936304:Hs.21611:kinesin family member 3C	GA_13016	0	4	2	0	6	eb 5.91 p=0.0392
GATCATGGAAAGTAAGG	18	188881	3	BC033143:Hs.188881:hypothetical protein FLJ34633	GA_28922	0	0	1	0	1
GATCAGGCAGTTGAAAA	17	69563	4	AF022109:Hs.69563:CDC6 cell division cycle 6 homolog (S. cerevisiae)	GA_34667	2	2	4	3	11
GATCAGGGGAAATTCTA	17	405983	23	AA531461:Hs.405983:hypothetical protein MGC21416	GA_12478	1	0	3	1	5
GATCCTGTCTGATGTGA	17	194657	4	AB025105:Hs.194657:cadherin 1, type 1, E-cadherin (epithelial)	GA_2462	12	2	14	12	40	eb 0.16 p=0.0016
GATCTTCCAGTTTGAAG	17	70704	5	BC001068:Hs.70704:chromosome 20 open reading frame 129	GA_10131	3	0	1	1	5
GATCAAGTTGTTTGATG	17	351623	1	AA626941:Hs.351623:hypothetical protein DKFZp762L0311	GA_11390	1	0	1	1	3
GATCTGTGTGGGTTCTC	17	134970	5	AL117589:Hs.134970:kinesin family member 26A	GA_4784	1	1	1	1	4
GATCCAGGTTATGAGGC	17	173824	2	NM_003211:Hs.173824:thymine-DNA glycosylase	GA_42483	3	6	2	5	16
GATCGCCTGGGTAATGA	17	1634	3	BC007401:Hs.1634:cell division cycle 25A	GA_1150	2	1	0	1	4
GATCACATCCTACTTCC	16	25292	1	AA732440:Hs.25292:ribonuclease H2, large subunit	GA_3393	2	5	1	3	11
GATCAGGGGCCAGAGGG	16	433738	1	CA310236:Hs.433738:gamma-glutamyltransferase-like 3	GA_41705	2	3	4	2	11
GATCCTGCGGGCCTCCG	16	83575	1	AK026064:Hs.83575:KIAA1533 protein	GA_7433	5	2	2	1	10
GATCTGCGACAAGCAGT	16	18676	3	AF039843:Hs.18676:sprouty homolog 2 (Drosophila)	GA_3142	0	2	1	1	4
GATCCTGCCTCCACCCA	16	1572	3	BC034530:Hs.1572:faciogenital dysplasia (Aarskog-Scott syndrome)	GA_4291	3	0	2	2	7
GATCAAAAGCATTCTAG	16	288655	5	BC032579:Hs.288655:orthodenticle homolog 2 (Drosophila)	GA_35280	3	1	2	0	6
GATCATGCACTGTTGAC	16	259785	1	AI924369:Hs.259785:carnitine palmitoyltransferase 1A (liver)
GATCAGACAGCCCCTAC	16	25195	1	AF081513:Hs.25195:endometrial bleeding associated factor (left-right determination, factor A; transforming growth factor beta superfamily)	GA_1277	1	0	0	0	1
GATCAAGCATTTGCGTT	15	79914	1	NM_002345:Hs.79914:lumican	GA_1494	0	29	0	4	33	es 0.00 p=0.0001 eb 21.41 p=0.0000 prehep 0.00 p=0.0003
GATCCTCAGGACTCTGA	15	293790	24	BX103004:Hs.293790:Homo sapiens transcribed sequences
GATCTTGAATTTGCCCT	15	301553	1	AA508513:Hs.301553:karyopherin alpha 6 (importin alpha 7)	GA_38146	3	4	3	3	13
GATCAGAGGAGTAAATA	15	278581	4	M80634:Hs.278581:fibroblast growth factor receptor 2 (bacteria-expressed kinase, keratinocyte growth factor receptor, craniofacial dysostosis 1, Crouzon syndrome, Pfeiffer syndrome, Jackson-Weiss syndrome)	GA_40949	9	5	2	3	19	es 2.70 p=0.0328
GATCCTGTATATCCGCA	15	118666	1	AA422083:Hs.118666:FAD-synthetase	GA_41822	3	6	5	2	16
GATCTCCATTCCCAGAT	15	61490	1	AF070614:Hs.61490:schwannomin interacting protein 1	GA_5648	1	5	1	2	9	eb 3.69 p=0.0513
GATCTTTTGTAAAACTA	15	282387	22	BQ229558:Hs.282387:Sapiens cDNA: FLJ21837 fis, clone HEP01664.	GA_8357	0	0	1	0	1
GATCTGCACAATTGATG	15	199067	4	M29366:Hs.199067:v-erb-b2 erythroblastic leukemia viral oncogene homolog 3 (avian)	GA_1310	1	1	2	0	4
GATCTGAAGGAGAAGAA	15	67619	5	BQ614008:Hs.67619:sorting nexin 27	GA_39057	1	2	0	2	5
GATCTGCCAGTAAGGTT	15	11169	5	BC025337:Hs.11169:Gene 33/Mig-6	GA_861	7	9	1	20	37	prehep 0.09 p=0.0008 preneu 3.39 p=0.0002
GATCAATGGATTTGTTT	14	278500	1	AA640161:Hs.278500:glucosamine-6-phosphate isomerase	GA_9973	1	0	4	4	9
GATCAACTGCTGGAAAT	14	136348	4	D13665:Hs.136348:osteoblast specific factor 2 (fasciclin I-like)	GA_3350	4	21	0	2	27	eb 10.34 p=0.0000 prehep 0.00 p=0.0010 preneu 0.23 p=0.0271
GATCCCCTTTGTCAGTG	14	184877	1	AA005362:Hs.184877:solute carrier family 25 (mitochondrial carrier; oxoglutarate carrier), member 11	GA_3558	2	3	2	0	7
GATCGCTAACACCCTCT	14	182877	1	NM_015004:Hs.182877:KIAA0116 protein	GA_12468	3	0	2	3	8
GATCTCCCCCATGCCTG	14	19585	3	AY258146:Hs.19585:KRAB-zinc finger protein SZF1-1	GA_42021	13	0	0	0	13	es >4 p=0.0000 eb 0.00 p=0.0484 prehep 0.00 p=0.0477 preneu 0.00 p=0.0277
GATCTGGACCTCTGGAT	14	355747	23	CA438061:Hs.355747:Homo sapiens transcribed sequence with weak similarity to protein ref:NP_079370.1 (H.sapiens) hypothetical protein FLJ22184 [Homo sapiens]
GATCCGCCTGGGCCTGT	14	302634	5	AB043703:Hs.302634:frizzled homolog 8 (Drosophila)	GA_11653	1	1	0	0	2
GATCTACGGCAATGTGA	14	211584	1	AI800052:Hs.211584:neurofilament, light polypeptide 68kDa	GA_3527	0	4	0	0	4	eb >4 p=0.0041
GATCAGCAATGAAGAAC	13	112360	1	AA555310:Hs.112360:prominin 1	GA_3178	7	2	2	0	11	es 5.26 p=0.0075
GATCTATTTAGTCCTAC	13	343809	2	BC022524:Hs.343809:fibroblast growth factor 12
GATCAAGACTGCAGTTT	13	76780	4	AY063766:Hs.76780:protein phosphatase 1, regulatory (inhibitor) subunit 1A
GATCTCCCAGCTGAGGG	13	155983	4	AB014577:Hs.155983:KIAA0677 gene product	GA_5948	2	6	5	1	14
GATCTGACGTTCCTTGT	13	98370	1	AI445492:Hs.98370:cytochrome P450, family 2, subfamily S, polypeptide 1	GA_10528	6	0	1	0	7	es 18.02 p=0.0013
GATCACTTCTTAAGTCA	12	284142	2	AF045606:Hs.284142:chromosome 21 open reading frame 4	GA_3298	1	0	0	0	1
GATCAAGGCGGGAGGCT	12	86211	1	BC005004:Hs.86211:hypothetical protein FLJ10156	GA_7170	7	1	3	2	13	es 3.50 p=0.0242
GATCTCTCGTCGACTTG	12	285410	24	BX089953:Hs.285410:Sapiens, clone MGC:16101 IMAGE:3621376, mRNA, complete cds
GATCTATCTATCATCTA	12	379564	22	AA508752:Hs.379564:hypothetical protein LOC286434	GA_4852	0	1	0	0	1
GATCCGAACTGGCATTG	12	333893	5	AY029179:Hs.333893:cell division cycle associated 7	GA_42474	3	0	2	3	8
GATCTTAGAGCTGAGGA	12	355618	22	AA448709:Hs.355618:Sapiens cDNA FLJ25967 fis, clone CBR01929.	GA_40284	4	1	1	0	6	es 6.01 p=0.0375
GATCTGCAAGTAATTAC	12	334	23	AW151986:Hs.334:Rho guanine nucleotide exchange factor (GEF) 5	GA_3000	0	0	1	0	1
GATCTCCCAGCAATCGC	12	155691	1	BG214868:Hs.155691:pre-B-cell leukemia transcription factor 1	GA_1586	1	4	1	6	12
GATCTACTACTTGGCCT	12	102135	1	AA133169:Hs.102135:signal sequence receptor, delta (translocon-associated protein delta)	GA_4396	2	0	6	6	14	eb 0.00 p=0.0280
GATCCTCCAGCGGTTGT	11	7594	5	BC039196:Hs.7594:solute carrier family 2 (facilitated glucose transporter), member 3	GA_38341	28	49	45	85	207	es 0.47 p=0.0001 preneu 2.01 p=0.0000
GATCACATTCAAAAGGT	11	266914	1	AF100756:Hs.266914:coatomer protein complex, subunit gamma	GA_9587	4	7	0	1	12	eb 4.13 p=0.0152
GATCCTGCGCTGAGCAC	11	102336	5	AF195968:Hs.102336:Rho GTPase activating protein 8	GA_6896	0	1	0	0	1
GATCTGGGGTGGGAGTA	11	75799	1	AA604073:Hs.75799:protease, serine, 8 (prostasin)	GA_1717	2	2	2	5	11
GATCTGCTATTGCCAGC	11	69499	1	AF161481:Hs.69499:hypothetical protein HSPC132	GA_6116	4	2	1	2	9
GATCTGGGAGCTACAGA	11	24790	1	BC039301:Hs.24790:KIAA1573 protein	GA_41468	2	0	2	0	4
GATCAAATGGAGCCTTA	11	149176	5	BC008485:Hs.149176:similar to RIKEN cDNA 5730421E18 gene	GA_11813	1	0	1	0	2
GATCCCTTACATCTTTT	10	299797	22	AW105583:Hs.299797:Sapiens cDNA FLJ34225 fis, clone FCBBF3023372.	GA_40690	2	1	2	0	5
GATCACATTGGAGTTTG	10	295909	3	BC021228:Hs.295909:hypothetical protein FLJ10700	GA_6731	7	0	2	1	10	es 7.01 p=0.0035
GATCACTTTTTCCTTCT	10	106552	5	AF319045:Hs.106552:contactin associated protein-like 2	GA_38916	4	6	1	3	14
GATCAGCAGATTCTCTG	10	288106	3	BC005934:Hs.288106:hypothetical protein FLJ21168	GA_10656	3	1	2	2	8
GATCAGGAGCAGCGGGC	10	42053	1	AL833959:Hs.42053:MAX dimerization protein 3	GA_41751	2	2	6	0	10	prehep 4.75 p=0.0161
GATCATCAGGGTGAACC	10	6090	5	AF027734:Hs.6090:deleted in bladder cancer chromosome region candidate 1	GA_5537	1	1	0	1	3
GATCGGGAACAGCGGGA	10	79769	5	BC035812:Hs.79769:protocadherin 1 (cadherin-like 1)	GA_12253	5	0	0	2	7	es 7.51 p=0.0128
GATCTAATTTATACAGT	10	199009	22	AI961110:Hs.199009:protein containing CXXC domain 2	GA_40875	6	1	4	1	12
GATCACAAAGTCAGGAC	10	211579	5	AF089868:Hs.211579:melanoma cell adhesion molecule	GA_41240	4	5	1	6	16
GATCTCACAATCCAAAA	10	60162	5	AK025181:Hs.60162:hypothetical protein LOC91464
GATCGAATGCTGCCAGA	10	203963	5	AF155827:Hs.203963:helicase, lymphoid-specific	GA_39552	2	2	4	0	8
GATCTTACATTTCAACA	9	22900	5	AB010812:Hs.22900:nuclear factor (erythroid-derived 2)-like 3	GA_3703	0	0	1	0	1
GATCAAGGTCTGCGACG	9	207251	1	BC030708:Hs.207251:growth arrest-specific 6	GA_2263	1	2	0	0	3
GATCCCAAGTGTTTAGA	9	11307	1	AI142621:Hs.11307:hypothetical protein LOC285533
GATCAGCGTAGGTGAGC	9	234896	5	BC005185:Hs.234896:geminin, DNA replication inhibitor	GA_37674	4	0	2	3	9
GATCTCAAAAGCAGAAA	8	11774	22	AI262926:Hs.11774:protein (peptidyl-prolyl cis/trans isomerase) NIMA-interacting, 4 (parvulin)	GA_4177	0	0	3	5	8	preneu 4.81 p=0.0308
GATCGCATTTCCTAAGG	8	2693	1	BC013000:Hs.2693:glioma-associated oncogene homolog (zinc finger protein)	GA_2954	2	1	1	1	5
GATCGAAGCTCTGTACC	8	132792	4	NM_006648:Hs.132792:Sapiens serologically defined colon cancer antigen 43 (SDCCAG43), mRNA	GA_33883	1	1	0	0	2
GATCCTGCGGGACTTCC	8	42343	1	AF260665:Hs.42343:MYST histone acetyltransferase 1	GA_41963	1	1	3	1	6
GATCTACGGGCACTGGA	8	279574	1	AV742968:Hs.279574:cell death-regulatory protein GRIM19	GA_6185	1	2	3	3	9
GATCTGCTAGAAAAACT	8	44970	5	AW000960:Hs.44970:KDEL (Lys-Asp-Glu-Leu) containing 1	GA_10333	1	0	3	1	5
GATCTGAACTCTTCTGG	8	28249	3	AF270491:Hs.28249:hepatocellular carcinoma-associated antigen 127	GA_4748	1	0	0	1	2
GATCGTGCACCACTGGA	8	151988	1	AA837292:Hs.151988:mitogen-activated protein kinase kinase kinase 5	GA_4195	0	0	0	1	1
GATCAAATTGGTGGGGG	8	170310	22	CD105542:Hs.170310:cat eye syndrome chromosome region, candidate 1	GA_6445	10	2	2	4	18	es 3.75 p=0.0054
GATCCACAAAGGAACAA	8	144287	3	BC007707:Hs.144287:hairy/enhancer-of-split related with YRPW motif 2
GATCATTGAGAAAAGTG	7	18894	1	AI339998:Hs.18894:adaptor-related protein complex 1, mu 2 subunit	GA_4350	2	0	4	3	9
GATCTTTGCCCACCTCT	7	79026	1	AA101628:Hs.79026:myeloid leukemia factor 2	GA_2978	4	8	8	8	28
GATCGTCTGACCCCGGA	7	294141	24	AW452838:Hs.294141:Homo sapiens transcribed sequence with weak similarity to protein ref:NP_060265.1 (H.sapiens) hypothetical protein FLJ20378 [Homo sapiens]	GA_21547	0	0	0	1	1
GATCATCATTGCAAAGT	7	23044	1	AA588878:Hs.23044:similar to RIKEN cDNA 2610036L13	GA_39030	3	1	3	3	10
GATCACTACTGCTCTTG	6	271167	1	AF134593:Hs.271167:pipecolic acid oxidase	GA_6271	4	0	0	0	4	es >4 p=0.0039
GATCCTGTTCTGTCAGC	6	19469	3	BC029083:Hs.19469:CGI-01 protein	GA_6317	7	2	1	3	13	es 3.50 p=0.0242
GATCCTTCTCATCTCCT	6	13350	1	AL049370:Hs.13350:hypothetical gene supported by AL049370	GA_436	1	0	0	1	2
GATCATGCTAGTCACTT	6	301853	1	AA574010:Hs.301853:RAB34, member RAS oncogene family	GA_11641	6	2	0	5	13	prehep 0.00 p=0.0477
GATCTTCTGTCTGAGGA	6	146329	1	AF217975:Hs.146329:CHK2 checkpoint homolog (S. pombe)	GA_36903	2	0	5	2	9	prehep 3.96 p=0.0415
GATCGTTAGAAGGAAAA	6	21355	1	AI888384:Hs.21355:doublecortin and CaM kinase-like 1	GA_2507	1	0	0	1	2
GATCCAAGTTAATCACT	6	296341	3	BC008481:Hs.296341:adenylyl cyclase-associated protein 2	GA_41527	1	0	1	0	2
GATCGTGGGCATCTTGC	5	95972	1	AI131340:Hs.95972:silver homolog (mouse)	GA_3941	6	2	3	2	13
GATCTTTTTCTCAGCAG	5	24743	5	BC035406:Hs.24743:hypothetical protein FLJ20171	GA_6895	6	0	3	6	15	eb 0.00 p=0.0172
GATCCACGGGGTACTGT	5	36137	1	BC016024:Hs.36137:forkhead box A3	GA_2607	1	0	0	0	1
GATCAAGCAGGAGGCAG	5	17860	1	BC026320:Hs.17860:hypothetical protein FLJ10851	GA_6771	3	0	0	0	3	es >4 p=0.0156
GATCCTCATTTATGTTT	5	924	1	AA469006:Hs.924:crystallin, mu	GA_1214	2	0	0	0	2
GATCTTTCAAAATTACA	5	282804	3	AY033141:Hs.282804:Hermansky-Pudlak syndrome 3	GA_12440	7	1	0	0	8	es 21.02 p=0.0004
GATCTCTTTTGCAAACT	5	169300	1	BM979065:Hs.169300:transforming growth factor, beta 2	GA_2033	1	0	0	0	1
GATCCCTCTCTTTGGAA	5	1973	4	BC012349:Hs.1973:cyclin F	GA_1140	1	5	4	1	11
GATCCCTCAGTTTCTTC	5	350229	22	AA024605:Hs.350229:hypothetical protein LOC339287	GA_40678	3	1	3	1	8
GATCCTGACTCGTTTGG	5	71913	1	AI471639:Hs.71913:Homo sapiens transcribed sequence with moderate similarity to protein pdb:1BGM (E. coli) O Chain O, Beta-Galactosidase (Chains I-P)
GATCCGCAACCTGGACC	5	92732	1	BC002606:Hs.92732:LU1 protein	GA_7611	0	2	0	0	2
GATCGTTCTTCAAGTAT	5	13222	1	AI128084:Hs.13222:hypothetical protein FLJ21963	GA_10869	0	1	2	1	4
GATCTCACTCAGCAGAC	5	318584	23	AK025710:Hs.318584:novel C3HC4 type Zinc finger (ring finger)	GA_40435	1	0	1	3	5
GATCACAATGACAAGAT	4	200598	5	AB011109:Hs.200598:KIAA0537 gene product	GA_5919	1	1	0	1	3
GATCTGAAGGTGGAGGA	4	585	5	J02610:Hs.585:apolipoprotein B (including Ag(x) antigen)	GA_33598	0	1	0	0	1
GATCGTTTTCTCCATCA	4	8035	1	BC001087:Hs.8035:hypothetical protein MGC2827	GA_9963	1	1	0	2	4
GATCTCTGTGTCCTGGA	4	9700	1	BC035498:Hs.9700:cyclin E1	GA_12721	0	0	2	0	2	prehep >4 p=0.0575
GATCTTGAGCCTGAATG	4	27056	5	BC051698:Hs.27056:KIAA1284 protein	GA_39925	1	1	0	0	2
GATCTCTTTGAGGCAGG	4	227630	24	AL041958:Hs.227630:Homo sapiens transcribed sequence with weak similarity to protein ref:NP_060312.1 (H.sapiens) hypothetical protein FLJ20489 [Homo sapiens]	GA_41469	0	1	0	1	2
GATCTGTATGTTAATAT	4	264	1	AI086854:Hs.264:GS2 gene	GA_10452	0	1	1	0	2
GATCTGTCCAGTATCTG	4	182364	5	AF142573:Hs.182364:CocoaCrisp	GA_38893	2	4	4	4	14
GATCTTCAATGTTAAGC	4	299254	1	AK027250:Hs.299254:Sapiens cDNA: FLJ23597 fis, clone LNG15281.	GA_8549	1	0	0	0	1
