# Supplementary material for: MPSS profiling of human embryonic stem cells
Source: BMC Dev Biol. 2004 Aug 10;4:10. doi: 10.1186/1471-213X-4-10 (PMC514702; doi:10.1186/1471-213X-4-10)
Supplement: Additional File 17 — List of tpm of genes identified by Richards et al [8] present in the MPSS dataset. [file 1471-213X-4-10-S17.xls]

## Sheet: HuES_BG02_17_oneTPM_Hs169
Accession(Hs169)	description	sumClass	BG02_17	HuES_17	correl
Hs.439552	eukaryotic translation elongation factor 1 alpha 1	1-3,22,23	18494	21634	0.845369
Hs.459927	prothymosin, alpha (gene sequence 28)	1-3,22,23	3893	10589
Hs.406300	ribosomal protein L23	1-3,22,23	2250	9705
Hs.410817	ribosomal protein L13	1-3,22,23	11532	9240
Hs.498569	ribosomal protein S2	1-3,22,23	7195	7809
Hs.449070	ribosomal protein L13a	1-3,22,23	9562	7612
Hs.14376	actin, gamma 1	1-3,22,23	6024	7150
Hs.426930	actin, beta	1-3,22,23	10241	6608
Hs.356572	ribosomal protein S3A	1-3,22,23	2315	6423
Hs.374553	laminin receptor 1 (ribosomal protein SA, 67kDa)	1-3,22,23	2744	6135
Hs.75968	thymosin, beta 4, X-linked	1-3,22,23	3112	6044
Hs.381219	ribosomal protein L15	1-3,22,23	1868	5556
Hs.437594	ribosomal protein, large P2	1-3,22,23	989	5495
Hs.186350	ribosomal protein L4	1-3,22,23	4029	5269
Hs.74497	nuclease sensitive element binding protein 1	1-3,22,23	5338	5088
Hs.406682	ribosomal protein L26	1-3,22,23	3680	4971
Hs.446579	heat shock 90kDa protein 1, alpha	1-3,22,23	4927	4895
Hs.443796	ribosomal protein, large, P0	1-3,22,23	8369	4656
Hs.448738	ferritin, heavy polypeptide 1	1-3,22,23	2844	4544
Hs.434102	high-mobility group box 1	1-3,22,23	1325	4529
Hs.275865	UDP-Gal:betaGlcNAc beta 1,3-galactosyltransferase, polypeptide 4	1-3,22,23	4149	4522
Hs.425274	ribosomal protein L41	1-3,22,23	2789	4444
Hs.433701	ribosomal protein L37a	1-3,22,23	4467	4410
Hs.387576	ribosomal protein S3	1-3,22,23	1991	4369
Hs.469653	ribosomal protein L5	1-3,22,23	5076	4347
Hs.512675	ribosomal protein S8	1-3,22,23	1321	4340
Hs.311640	ribosomal protein S27a	1-3,22,23	5543	4151
Hs.539	ribosomal protein S29	1-3,22,23	3642	4084
Hs.356721	heterogeneous nuclear ribonucleoprotein A1	1-3,22,23	5970	3980
Hs.433427	ribosomal protein S17	1-3,22,23	3279	3970
Hs.387804	poly(A) binding protein, cytoplasmic 1	1-3,22,23	2189	3928
Hs.356502	ribosomal protein, large, P1	1-3,22,23	59	3797
Hs.74335	heat shock 90kDa protein 1, beta	1-3,22,23	1930	3793
Hs.528668	ribosomal protein L6	1-3,22,23	2888	3745
Hs.169476	glyceraldehyde-3-phosphate dehydrogenase	1-3,22,23	7825	3725
Hs.181307	H3 histone, family 3A	1-3,22,23	6717	3711
Hs.172928	collagen, type I, alpha 1	1-3,22,23	62	3567
Hs.418138	fibronectin 1	1-3,22,23	682	3273
Hs.374588	ribosomal protein L17	1-3,22,23	5892	3224
Hs.411098	nucleophosmin (nucleolar phosphoprotein B23, numatrin)	1-3,22,23	4354	3207
Hs.356794	ribosomal protein S24	1-3,22,23	2495	3183
Hs.178551	ribosomal protein L8	1-3,22,23	7530	3032
Hs.326249	ribosomal protein L22	1-3,22,23	1542	2801
Hs.412370	ribosomal protein L9	1-3,22,23	555	2786
Hs.356729	beta 5-tubulin	1-3,22,23	1009	2702
Hs.401929	ribosomal protein L10	1-3,22,23	4326	2694
Hs.370504	ribosomal protein S15a	1-3,22,23	1091	2669
Hs.446522	ribosomal protein L14	1-3,22,23	1427	2632
Hs.356371	ribosomal protein L28	1-3,22,23	3452	2561
Hs.157307	GNAS complex locus	1-3,22,23	3275	2535
Hs.425808	calmodulin 2 (phosphorylase kinase, delta)	1-3,22,23	2064	2483
Hs.8102	ribosomal protein S20	1-3,22,23	5466	2478
Hs.388664	ribosomal protein L11	1-3,22,23	6441	2411
Hs.433670	ferritin, light polypeptide	1-3,22,23	879	2369
Hs.265174	ribosomal protein L32	1-3,22,23	3516	2356
Hs.381123	ribosomal protein L21	1-3,22,23	2354	2302
Hs.446608	tubulin, alpha, ubiquitous	1-3,22,23	1875	2263
Hs.119598	ribosomal protein L3	1-3,22,23	4321	2241
Hs.419776	nucleosome assembly protein 1-like 1	1-3,22,23	2578	2154
Hs.433529	ribosomal protein S11	1-3,22,23	3455	2074
Hs.409140	ATP synthase, H+ transporting, mitochondrial F1 complex, O subunit (oligomycin sensitivity conferring protein)	1-3,22,23	3553	2065
Hs.356331	peptidylprolyl isomerase A (cyclophilin A)	1-3,22,23	4625	2012
Hs.448396	ribosomal protein L10a	1-3,22,23	2248	1927
Hs.421257	ribosomal protein L7	1-3,22,23	941	1923
Hs.278635	HDCMA18P protein	1-3,22,23	206	1849
Hs.356342	ribosomal protein L27a	1-3,22,23	3151	1835
Hs.79037	heat shock 60kDa protein 1 (chaperonin)	1-3,22,23	1105	1815
Hs.400295	ribosomal protein L30	1-3,22,23	2015	1752
Hs.381184	ribosomal protein S19	1-3,22,23	2419	1750
Hs.86154	lin-28 homolog (C. elegans)	1-3,22,23	2602	1692
Hs.75309	eukaryotic translation elongation factor 2	1-3,22,23	900	1630
Hs.57301	high mobility group AT-hook 1	1-3,22,23	1397	1618
Hs.153177	ribosomal protein S28	1-3,22,23	2821	1606
Hs.444012	ribosomal protein S7	1-3,22,23	2650	1522
Hs.192374	tumor rejection antigen (gp96) 1	1-3,22,23	576	1493
Hs.380953	ribosomal protein L38	1-3,22,23	1105	1470
Hs.356190	ubiquitin B	1-3,22,23	884	1461
Hs.356427	PAI-1 mRNA-binding protein	1-3,22,23	2609	1456
Hs.510265	nuclear ubiquitous casein kinase and cyclin-dependent kinase substrate	1-3,22,23	1049	1434
Hs.355957	ribosomal protein S26	1-3,22,23	2961	1398
Hs.374596	tumor protein, translationally-controlled 1	1-3,22,23	2410	1371
Hs.250895	ribosomal protein L34	1-3,22,23	1057	1345
Hs.406510	ATP synthase, H+ transporting, mitochondrial F1 complex, beta polypeptide	1-3,22,23	1003	1344
Hs.296398	lysosomal associated protein transmembrane 4 beta	1-3,22,23	550	1326
Hs.436687	SET translocation (myeloid leukemia-associated)	1-3,22,23	1613	1323
Hs.10842	RAN, member RAS oncogene family	1-3,22,23	1561	1287
Hs.184582	ribosomal protein L24	1-3,22,23	2020	1279
Hs.411509	glutathione S-transferase pi	1-3,22,23	588	1279
Hs.397609	ribosomal protein S16	1-3,22,23	2134	1260
Hs.359763	Transcribed sequence with moderate similarity to protein sp:P18124 (H.sapiens) RL7_HUMAN 60S ribosomal protein L7	1-3,22,23	689	1241
Hs.182825	ribosomal protein L35	1-3,22,23	2583	1233
Hs.139876	ribosomal protein S9	1-3,22,23	2010	1232
Hs.419463	ribosomal protein L23a	1-3,22,23	2337	1227
Hs.187199	PRO1073 protein	1-3,22,23	51	1136
Hs.180909	peroxiredoxin 1	1-3,22,23	1435	1111
Hs.135693	hypothetical protein FLJ10884	1-3,22,23	327	1097
Hs.446427	ornithine decarboxylase antizyme 1	1-3,22,23	992	1095
Hs.180414	heat shock 70kDa protein 8	1-3,22,23	1875	1092
Hs.5662	guanine nucleotide binding protein (G protein), beta polypeptide 2-like 1	1-3,22,23	2538	1092
Hs.256184	eukaryotic translation elongation factor 1 gamma	1-3,22,23	1721	1088
Hs.251673	DNA (cytosine-5-)-methyltransferase 3 beta	1-3,22,23	1462	1080
Hs.129673	eukaryotic translation initiation factor 4A, isoform 1	1-3,22,23	614	1070
Hs.337307	ribosomal protein S27 (metallopanstimulin 1)	1-3,22,23	566	1062
Hs.117176	poly(A) binding protein, nuclear 1	1-3,22,23	595	1050
Hs.5308	ubiquitin A-52 residue ribosomal protein fusion product 1	1-3,22,23	525	1049
Hs.446628	ribosomal protein S4, X-linked	1-3,22,23	386	1017
Hs.415997	collagen, type VI, alpha 1	1-3,22,23	163	1008
Hs.118064	CDNA clone IMAGE:4099512, partial cds	1-3,22,23	1246	996
Hs.75231	solute carrier family 16 (monocarboxylic acid transporters), member 1	1-3,22,23	198	991
Hs.434953	high-mobility group box 2	1-3,22,23	514	989
Hs.247902	claudin 6	1-3,22,23	277	968
Hs.408054	ribosomal protein L12	1-3,22,23	2310	968
Hs.378103	ribosomal protein S5	1-3,22,23	1931	959
Hs.183704	ubiquitin C	1-3,22,23	1136	920
Hs.170622	cofilin 1 (non-muscle)	1-3,22,23	2475	903
Hs.436657	clusterin (complement lysis inhibitor, SP-40,40, sulfated glycoprotein 2, testosterone-repressed prostate message 2, apolipoprotein J)	1-3,22,23	2670	903
Hs.76719	LSM4 homolog, U6 small nuclear RNA associated (S. cerevisiae)	1-3,22,23	720	890
Hs.309316	Sjogren syndrome antigen B (autoantigen La)	1-3,22,23	1231	874
Hs.446430	heterogeneous nuclear ribonucleoprotein A3	1-3,22,23	911	866
Hs.91142	KH-type splicing regulatory protein (FUSE binding protein 2)	1-3,22,23	715	848
Hs.69855	NRAS-related gene	1-3,22,23	1034	832
Hs.172550	polypyrimidine tract binding protein 1	1-3,22,23	1574	828
Hs.406283	MRNA expressed only in placental villi, clone SMAP83.	1-3,22,23	140	812
Hs.511743	tubulin, beta, 4	1-3,22,23	139	809
Hs.442707	telomeric repeat binding factor (NIMA-interacting) 1	1-3,22,23	2223	802
Hs.249184	POU domain, class 5, transcription factor 1	1-3,22,23	1978	791
Hs.458414	interferon induced transmembrane protein 1 (9-27)	1-3,22,23	1331	788
Hs.449190	Similar to template acyivating factor-I alpha (LOC389168), mRNA	1-3,22,23	2345	774
Hs.433615	tubulin, beta, 2	1-3,22,23	302	768
Hs.430207	ribosomal protein L29	1-3,22,23	1491	764
Hs.387208	Finkel-Biskis-Reilly murine sarcoma virus (FBR-MuSV) ubiquitously expressed (fox derived); ribosomal protein S30	1-3,22,23	2075	763
Hs.522709	CDNA FLJ43298 fis, clone NCRRP1000129	1-3,22,23	2282	752
Hs.443012	sema domain, transmembrane domain (TM), and cytoplasmic domain, (semaphorin) 6A	1-3,22,23	1060	742
Hs.198281	pyruvate kinase, muscle	1-3,22,23	1287	739
Hs.79172	solute carrier family 25 (mitochondrial carrier; adenine nucleotide translocator), member 5	1-3,22,23	1212	737
Hs.433455	enolase 1, (alpha)	1-3,22,23	2163	733
Hs.180394	signal recognition particle 14kDa (homologous Alu RNA binding protein)	1-3,22,23	606	729
Hs.369110	cyclin I	1-3,22,23	676	729
Hs.103042	microtubule-associated protein 1B	1-3,22,23	318	722
Hs.256697	histidine triad nucleotide binding protein 1	1-3,22,23	240	721
Hs.386834	tyrosine 3-monooxygenase/tryptophan 5-monooxygenase activation protein, zeta polypeptide	1-3,22,23	1080	713
Hs.310769	heat shock 70kDa protein 5 (glucose-regulated protein, 78kDa)	1-3,22,23	73	712
Hs.427152	high density lipoprotein binding protein (vigilin)	1-3,22,23	622	703
Hs.408073	ribosomal protein S6	1-3,22,23	2898	693
Hs.112318	translocase of outer mitochondrial membrane 7 homolog (yeast)	1-3,22,23	184	681
Hs.414993	chromosome 6 open reading frame 111	1-3,22,23	765	681
Hs.333786	proteasome (prosome, macropain) subunit, alpha type, 2	1-3,22,23	1134	673
Hs.748	fibroblast growth factor receptor 1 (fms-related tyrosine kinase 2, Pfeiffer syndrome)	1-3,22,23	454	673
Hs.353170	calreticulin	1-3,22,23	983	667
Hs.446574	thymosin, beta 10	1-3,22,23	2231	666
Hs.119192	H2A histone family, member Z	1-3,22,23	909	664
Hs.389559	eukaryotic translation initiation factor 3, subunit 10 theta, 150/170kDa	1-3,22,23	344	663
Hs.156346	topoisomerase (DNA) II alpha 170kDa	1-3,22,23	148	662
Hs.79474	tyrosine 3-monooxygenase/tryptophan 5-monooxygenase activation protein, epsilon polypeptide	1-3,22,23	1885	657
Hs.232400	heterogeneous nuclear ribonucleoprotein A2/B1	1-3,22,23	484	641
Hs.79625	chromosome 20 open reading frame 149	1-3,22,23	348	637
Hs.110713	DEK oncogene (DNA binding)	1-3,22,23	291	636
Hs.83583	actin related protein 2/3 complex, subunit 2, 34kDa	1-3,22,23	516	626
Hs.134084	mannose-6-phosphate receptor (cation dependent)	1-3,22,23	468	623
Hs.32916	nascent-polypeptide-associated complex alpha polypeptide	1-3,22,23	2747	621
Hs.169744	thyroid autoantigen 70kDa (Ku antigen)	1-3,22,23	1333	620
Hs.1197	heat shock 10kDa protein 1 (chaperonin 10)	1-3,22,23	1850	619
Hs.298280	ATP synthase, H+ transporting, mitochondrial F1 complex, alpha subunit, isoform 1, cardiac muscle	1-3,22,23	328	618
Hs.395309	thioredoxin	1-3,22,23	449	616
Hs.271225	suppressor of Ty 16 homolog (S. cerevisiae)	1-3,22,23	123	606
Hs.232115	collagen, type I, alpha 2	1-3,22,23	32	605
Hs.77385	myosin, light polypeptide 6, alkali, smooth muscle and non-muscle	1-3,22,23	908	602
Hs.435800	vimentin	1-3,22,23	228	600
Hs.424126	small EDRK-rich factor 2	1-3,22,23	1334	593
Hs.439683	karyopherin (importin) beta 1	1-3,22,23	918	590
Hs.75061	MARCKS-like protein	1-3,22,23	725	586
Hs.119000	actinin, alpha 1	1-3,22,23	243	585
Hs.420269	collagen, type VI, alpha 2	1-3,22,23	19	582
Hs.287797	integrin, beta 1 (fibronectin receptor, beta polypeptide, antigen CD29 includes MDF2, MSK12)	1-3,22,23	249	578
Hs.433612	tripartite motif-containing 28	1-3,22,23	1139	572
Hs.290404	solute carrier family 25 (mitochondrial carrier; phosphate carrier), member 3	1-3,22,23	689	558
Hs.433326	insulin-like growth factor binding protein 2, 36kDa	1-3,22,23	199	554
Hs.406532	ribophorin II	1-3,22,23	572	551
Hs.209983	stathmin 1/oncoprotein 18	1-3,22,23	1498	550
Hs.75249	ADP-ribosylation factor-like 6 interacting protein	1-3,22,23	326	548
Hs.406074	PRKC, apoptosis, WT1, regulator	1-3,22,23	562	547
Hs.433863	prostatic binding protein	1-3,22,23	802	547
Hs.333417	capping protein (actin filament) muscle Z-line, beta	1-3,22,23	566	544
Hs.356123	keratin 8	1-3,22,23	1202	543
Hs.150580	putative translation initiation factor	1-3,22,23	1339	542
Hs.159557	karyopherin alpha 2 (RAG cohort 1, importin alpha 1)	1-3,22,23	370	542
Hs.171626	S-phase kinase-associated protein 1A (p19A)	1-3,22,23	21	542
Hs.189772	chaperonin containing TCP1, subunit 2 (beta)	1-3,22,23	669	538
Hs.254321	catenin (cadherin-associated protein), alpha 1, 102kDa	1-3,22,23	440	537
Hs.195464	filamin A, alpha (actin binding protein 280)	1-3,22,23	337	536
Hs.317659	developmental pluripotency associated 4	1-3,22,23	934	536
Hs.446206	nuclear autoantigenic sperm protein (histone-binding)	1-3,22,23	1919	536
Hs.75375	malate dehydrogenase 1, NAD (soluble)	1-3,22,23	202	529
Hs.234489	lactate dehydrogenase B	1-3,22,23	413	527
Hs.408943	profilin 1	1-3,22,23	1151	527
Hs.177766	ADP-ribosyltransferase (NAD+; poly (ADP-ribose) polymerase)	1-3,22,23	665	524
Hs.380857	RCC1-like	1-3,22,23	793	524
Hs.429180	eukaryotic translation initiation factor 2, subunit 2 beta, 38kDa	1-3,22,23	553	524
Hs.350927	solute carrier family 25 (mitochondrial carrier; adenine nucleotide translocator), member 6	1-3,22,23	631	523
Hs.356285	high-mobility group nucleosome binding domain 1	1-3,22,23	389	522
Hs.448697	CDNA clone MGC:87082 IMAGE:5267388, complete cds	1-3,22,23	382	519
Hs.443811	caldesmon 1	1-3,22,23	511	511
Hs.250696	DEAD (Asp-Glu-Ala-Asp) box polypeptide 17	1-3,22,23	631	510
Hs.380118	RNA binding motif protein, X-linked	1-3,22,23	694	508
Hs.376064	nucleolar protein 5A (56kDa with KKE/D repeat)	1-3,22,23	499	505
Hs.406578	tubulin alpha 6	1-3,22,23	817	502
Hs.89643	transketolase (Wernicke-Korsakoff syndrome)	1-3,22,23	1047	499
Hs.408723	valosin-containing protein	1-3,22,23	1334	488
Hs.410578	procollagen-proline, 2-oxoglutarate 4-dioxygenase (proline 4-hydroxylase), beta polypeptide (protein disulfide isomerase; thyroid hormone binding protein p55)	1-3,22,23	506	484
Hs.286221	ADP-ribosylation factor 1	1-3,22,23	676	482
Hs.241579	serine (or cysteine) proteinase inhibitor, clade H (heat shock protein 47), member 1, (collagen binding protein 1)	1-3,22,23	647	477
Hs.476302	heterogeneous nuclear ribonucleoprotein C (C1/C2)	1-3,22,23	462	475
Hs.256583	interleukin enhancer binding factor 3, 90kDa	1-3,22,23	694	474
Hs.48375	small nuclear ribonucleoprotein polypeptide N	1-3,22,23	836	472
Hs.118400	fascin homolog 1, actin-bundling protein (Strongylocentrotus purpuratus)	1-3,22,23	621	471
Hs.443458	splicing factor, arginine/serine-rich 11	1-3,22,23	283	468
Hs.184601	solute carrier family 7 (cationic amino acid transporter, y+ system), member 5	1-3,22,23	263	467
Hs.81424	ubiquitin-like 1 (sentrin)	1-3,22,23	354	466
Hs.179565	MCM3 minichromosome maintenance deficient 3 (S. cerevisiae)	1-3,22,23	455	464
Hs.77269	guanine nucleotide binding protein (G protein), alpha inhibiting activity polypeptide 2	1-3,22,23	463	464
Hs.130293	cisplatin resistance-associated overexpressed protein	1-3,22,23	567	461
Hs.406693	ubiquitin-activating enzyme E1 (A1S9T and BN75 temperature sensitivity complementing)	1-3,22,23	739	459
Hs.131255	ubiquinol-cytochrome c reductase binding protein	1-3,22,23	426	457
Hs.31386	secreted frizzled-related protein 2	1-3,22,23	207	457
Hs.35052	testis enhanced gene transcript (BAX inhibitor 1)	1-3,22,23	997	455
Hs.443625	collagen, type III, alpha 1 (Ehlers-Danlos syndrome type IV, autosomal dominant)	1-3,22,23	222	453
Hs.11223	isocitrate dehydrogenase 1 (NADP+), soluble	1-3,22,23	697	450
Hs.368149	chaperonin containing TCP1, subunit 7 (eta)	1-3,22,23	919	450
Hs.171391	C-terminal binding protein 2	1-3,22,23	622	447
Hs.389996	coiled-coil-helix-coiled-coil-helix domain containing 2	1-3,22,23	404	445
Hs.446525	parathymosin	1-3,22,23	345	445
Hs.9235	non-metastatic cells 4, protein expressed in	1-3,22,23	534	442
Hs.3343	phosphoglycerate dehydrogenase	1-3,22,23	207	440
Hs.433951	glutathione peroxidase 4 (phospholipid hydroperoxidase)	1-3,22,23	720	439
Hs.143873	S100 calcium binding protein A10 (annexin II ligand, calpactin I, light polypeptide (p11))	1-3,22,23	554	437
Hs.346950	cellular retinoic acid binding protein 1	1-3,22,23	771	437
Hs.433345	RNA, U22 small nucleolar	1-3,22,23	216	436
Hs.24485	chondroitin sulfate proteoglycan 6 (bamacan)	1-3,22,23	307	434
Hs.430075	cytochrome c oxidase subunit VIIc	1-3,22,23	1139	433
Hs.19340	MRNA; cDNA DKFZp564D0164 (from clone DKFZp564D0164)	1-3,22,23	326	432
Hs.79748	solute carrier family 3 (activators of dibasic and neutral amino acid transport), member 2	1-3,22,23	59	432
Hs.221889	cold shock domain protein A	1-3,22,23	498	430
Hs.133892	tropomyosin 1 (alpha)	1-3,22,23	561	428
Hs.308709	glucose regulated protein, 58kDa	1-3,22,23	279	428
Hs.433254	CDNA FLJ46538 fis, clone THYMU3037827	1-3,22,23	1179	428
Hs.433750	eukaryotic translation initiation factor 4 gamma, 1	1-3,22,23	147	428
Hs.143773	eukaryotic translation initiation factor 3 subunit k	1-3,22,23	598	427
Hs.359289	transcription factor 4	1-3,22,23	215	425
Hs.355693	unactive progesterone receptor, 23 kD	1-3,22,23	402	422
Hs.445570	CD63 antigen (melanoma 1 antigen)	1-3,22,23	356	421
Hs.380973	SMT3 suppressor of mif two 3 homolog 2 (yeast)	1-3,22,23	1060	417
Hs.120197	protein phosphatase 1, regulatory (inhibitor) subunit 14B	1-3,22,23	438	414
Hs.511745	brain abundant, membrane attached signal protein 1	1-3,22,23	682	409
Hs.307544	heterogeneous nuclear ribonucleoprotein K	1-3,22,23	359	407
Hs.409965	pinin, desmosome associated protein	1-3,22,23	232	405
Hs.511936	ring finger protein 44	1-3,22,23	163	405
Hs.268849	glyoxalase I	1-3,22,23	267	401
Hs.111894	lysosomal-associated protein transmembrane 4 alpha	1-3,22,23	627	400
Hs.381039	nerve growth factor receptor (TNFRSF16) associated protein 1	1-3,22,23	1048	400
Hs.368212	kinectin 1 (kinesin receptor)	1-3,22,23	436	399
Hs.74368	cytoskeleton-associated protein 4	1-3,22,23	263	399
Hs.74471	gap junction protein, alpha 1, 43kDa (connexin 43)	1-3,22,23	2012	392
Hs.351305	PC4 and SFRS1 interacting protein 1	1-3,22,23	439	389
Hs.288094	MLL septin-like fusion	1-3,22,23	45	388
Hs.84359	GABA(A) receptor-associated protein	1-3,22,23	364	388
Hs.155728	ATP synthase, H+ transporting, mitochondrial F0 complex, subunit d	1-3,22,23	494	387
Hs.75307	H1 histone family, member X	1-3,22,23	0	387
Hs.18192	serine/arginine repetitive matrix 1	1-3,22,23	465	383
Hs.283477	CD99 antigen	1-3,22,23	44	383
Hs.79110	nucleolin	1-3,22,23	1323	383
Hs.81848	RAD21 homolog (S. pombe)	1-3,22,23	107	383
Hs.183684	eukaryotic translation initiation factor 4 gamma, 2	1-3,22,23	364	381
Hs.279806	DEAD (Asp-Glu-Ala-Asp) box polypeptide 5	1-3,22,23	446	381
Hs.300141	ribosomal protein L39	1-3,22,23	0	381
Hs.83753	small nuclear ribonucleoprotein polypeptides B and B1	1-3,22,23	494	381
Hs.351875	cytochrome c oxidase subunit VIc	1-3,22,23	281	377
Hs.173724	creatine kinase, brain	1-3,22,23	235	375
Hs.178468	tropomyosin 3	1-3,22,23	524	375
Hs.458288	butyrate-induced transcript 1	1-3,22,23	745	374
Hs.388921	proteasome (prosome, macropain) 26S subunit, non-ATPase, 2	1-3,22,23	271	373
Hs.77273	ras homolog gene family, member A	1-3,22,23	167	371
Hs.16003	retinoblastoma binding protein 4	1-3,22,23	183	369
Hs.157379	Clone DNA164558 AGVR6190 (UNQ6190) mRNA, complete cds	1-3,22,23	305	368
Hs.7306	secreted frizzled-related protein 1	1-3,22,23	127	368
Hs.19114	high-mobility group box 3	1-3,22,23	582	367
Hs.50098	NADH dehydrogenase (ubiquinone) 1 alpha subcomplex, 4, 9kDa	1-3,22,23	155	367
Hs.84131	threonyl-tRNA synthetase	1-3,22,23	326	367
Hs.197683	Transcribed sequences	1-3,22,23	135	366
Hs.197184	RNA-binding region (RNP1, RRM) containing 7	1-3,22,23	571	364
Hs.440604	proteasome (prosome, macropain) 26S subunit, non-ATPase, 7 (Mov34 homolog)	1-3,22,23	425	362
Hs.404434	reticulon 3	1-3,22,23	255	360
Hs.424559	SMC6 structural maintenance of chromosomes 6-like 1 (yeast)	1-3,22,23	58	359
Hs.79101	cyclin G1	1-3,22,23	287	359
Hs.85100	WD repeat domain 1	1-3,22,23	506	359
Hs.119597	stearoyl-CoA desaturase (delta-9-desaturase)	1-3,22,23	555	357
Hs.24763	RAN binding protein 1	1-3,22,23	976	357
Hs.410977	transgelin	1-3,22,23	650	357
Hs.206824	hypothetical protein MGC49942	1-3,22,23	206	354
Hs.251664	CDNA clone MGC:52263 IMAGE:4123447, complete cds	1-3,22,23	8	354
Hs.405590	eukaryotic translation initiation factor 3, subunit 6 48kDa	1-3,22,23	0	354
Hs.406423	splicing factor 3b, subunit 2, 145kDa	1-3,22,23	247	354
Hs.413812	ras-related C3 botulinum toxin substrate 1 (rho family, small GTP binding protein Rac1)	1-3,22,23	500	354
Hs.446693	enabled homolog (Drosophila)	1-3,22,23	414	354
Hs.177530	ATP synthase, H+ transporting, mitochondrial F1 complex, epsilon subunit	1-3,22,23	136	352
Hs.409829	NADH dehydrogenase (ubiquinone) Fe-S protein 5, 15kDa (NADH-coenzyme Q reductase)	1-3,22,23	1265	352
Hs.389765	kinesin family member 1A	1-3,22,23	149	350
Hs.120	peroxiredoxin 6	1-3,22,23	1209	349
Hs.169921	General transcription factor II, i, pseudogene 1, mRNA (cDNA clone IMAGE:5277364), containing frame-shift errors	1-3,22,23	432	349
Hs.173464	FK506 binding protein 8, 38kDa	1-3,22,23	505	349
Hs.181163	high-mobility group nucleosomal binding domain 2	1-3,22,23	533	349
Hs.460311	hypothetical protein MGC9515	4	0	349
Hs.300701	tubulin, beta polypeptide paralog	1-3,22,23	656	348
Hs.436349	reticulon 4	1-3,22,23	545	347
Hs.251531	proteasome (prosome, macropain) subunit, alpha type, 4	1-3,22,23	551	346
Hs.848	FK506 binding protein 4, 59kDa	1-3,22,23	293	346
Hs.512711	triosephosphate isomerase 1	1-3,22,23	1218	340
Hs.173255	small nuclear ribonucleoprotein polypeptide A	1-3,22,23	323	339
Hs.816	SRY (sex determining region Y)-box 2	1-3,22,23	220	339
Hs.104125	CAP, adenylate cyclase-associated protein 1 (yeast)	1-3,22,23	252	338
Hs.9329	TPX2, microtubule-associated protein homolog (Xenopus laevis)	1-3,22,23	217	338
Hs.119503	eukaryotic translation initiation factor 3, subunit 6 interacting protein	1-3,22,23	363	334
Hs.183556	solute carrier family 1 (neutral amino acid transporter), member 5	1-3,22,23	56	329
Hs.527971	nestin	1-3,22,23	109	329
Hs.56845	GDP dissociation inhibitor 2	1-3,22,23	1355	329
Hs.401145	RE1-silencing transcription factor	1-3,22,23	52	327
Hs.388163	eukaryotic translation initiation factor 3, subunit 8, 110kDa	1-3,22,23	368	325
Hs.254122	hypothetical protein LOC55580	1-3,22,23	48	324
Hs.377199	suppression of tumorigenicity 13 (colon carcinoma) (Hsp70 interacting protein)	1-3,22,23	691	324
Hs.446450	integral membrane protein 2B	1-3,22,23	199	324
Hs.184233	heat shock 70kDa protein 9B (mortalin-2)	1-3,22,23	295	321
Hs.233240	collagen, type VI, alpha 3	1-3,22,23	0	321
Hs.432855	laminin, gamma 1 (formerly LAMB2)	1-3,22,23	47	319
Hs.131736	neural precursor cell expressed, developmentally down-regulated 5	1-3,22,23	220	318
Hs.462864	annexin A2	1-3,22,23	716	317
Hs.415749	protein kinase, DNA-activated, catalytic polypeptide	1-3,22,23	395	315
Hs.109706	hematological and neurological expressed 1	1-3,22,23	649	314
Hs.223745	matrin 3	1-3,22,23	372	313
Hs.429	ATP synthase, H+ transporting, mitochondrial F0 complex, subunit c (subunit 9) isoform 3	1-3,22,23	386	313
Hs.511904	eukaryotic translation initiation factor 4A, isoform 2	1-3,22,23	161	313
Hs.233952	proteasome (prosome, macropain) subunit, alpha type, 7	1-3,22,23	1357	312
Hs.73722	APEX nuclease (multifunctional DNA repair enzyme) 1	1-3,22,23	232	311
Hs.246310	ATP synthase, H+ transporting, mitochondrial F0 complex, subunit F6	1-3,22,23	227	310
Hs.405144	splicing factor, arginine/serine-rich 3	1-3,22,23	721	310
Hs.134643	Thy-1 cell surface antigen	1-3,22,23	375	307
Hs.124027	selenophosphate synthetase 1	1-3,22,23	864	306
Hs.257082	X-ray repair complementing defective repair in Chinese hamster cells 5 (double-strand-break rejoining; Ku autoantigen, 80kDa)	1-3,22,23	1195	305
Hs.406013	keratin 18	1-3,22,23	858	302
Hs.93379	eukaryotic translation initiation factor 4B	1-3,22,23	358	302
Hs.191435	farnesyl-diphosphate farnesyltransferase 1	1-3,22,23	402	300
Hs.253536	topoisomerase (DNA) I	1-3,22,23	335	299
Hs.23964	sin3-associated polypeptide, 18kDa	1-3,22,23	291	298
Hs.376719	melanoma antigen, family D, 2	1-3,22,23	243	298
Hs.3727	unr-interacting protein	1-3,22,23	231	295
Hs.250905	hypothetical protein LOC51234	1-3,22,23	246	294
Hs.352768	proteasome (prosome, macropain) subunit, beta type, 1	1-3,22,23	614	293
Hs.416801	ribosomal protein L7a	1-3,22,23	494	293
Hs.3628	mitogen-activated protein kinase kinase kinase kinase 4	1-3,22,23	132	292
Hs.347340	recombining binding protein suppressor of hairless (Drosophila)	1-3,22,23	226	289
Hs.414565	chloride intracellular channel 1	1-3,22,23	540	289
Hs.75350	vinculin	1-3,22,23	320	289
Hs.446610	amino-terminal enhancer of split	1-3,22,23	171	288
Hs.113503	karyopherin (importin) beta 3	1-3,22,23	320	287
Hs.44893	dendritic cell protein	1-3,22,23	517	287
Hs.74405	tyrosine 3-monooxygenase/tryptophan 5-monooxygenase activation protein, theta polypeptide	1-3,22,23	671	287
Hs.135406	CCAAT/enhancer binding protein zeta	1-3,22,23	223	286
Hs.1342	cytochrome c oxidase subunit Vb	1-3,22,23	370	285
Hs.229641	activated RNA polymerase II transcription cofactor 4	1-3,22,23	424	285
Hs.129061	Transcribed sequence with weak similarity to protein pir:QFHUH (H.sapiens) QFHUH neurofilament triplet H protein - human	1-3,22,23	149	284
Hs.233936	myosin regulatory light chain MRCL3	1-3,22,23	865	284
Hs.352656	growth hormone inducible transmembrane protein	1-3,22,23	258	284
Hs.93659	protein disulfide isomerase related protein (calcium-binding protein, intestinal-related)	1-3,22,23	332	284
Hs.410086	catenin (cadherin-associated protein), beta 1, 88kDa	1-3,22,23	529	282
Hs.282410	calmodulin 1 (phosphorylase kinase, delta)	1-3,22,23	748	281
Hs.162086	SWI/SNF related, matrix associated, actin dependent regulator of chromatin, subfamily c, member 1	1-3,22,23	434	280
Hs.78996	proliferating cell nuclear antigen	1-3,22,23	196	278
Hs.18616	more than blood homolog	1-3,22,23	67	275
Hs.201085	poly(A) polymerase alpha	1-3,22,23	494	275
Hs.397062	peroxiredoxin 3	1-3,22,23	227	275
Hs.279518	amyloid beta (A4) precursor-like protein 2	1-3,22,23	765	274
Hs.99853	fibrillarin	1-3,22,23	155	274
Hs.300772	tropomyosin 2 (beta)	1-3,22,23	564	273
Hs.349283	Clone IMAGE:5288883, mRNA	1-3,22,23	245	272
Hs.380830	pyrophosphatase (inorganic)	1-3,22,23	239	272
Hs.119651	glypican 3	1-3,22,23	151	269
Hs.127149	eukaryotic translation initiation factor 3, subunit 3 gamma, 40kDa	1-3,22,23	522	269
Hs.355669	casein kinase 1, epsilon	1-3,22,23	272	269
Hs.298735	formin binding protein 3	1-3,22,23	369	268
Hs.36927	heat shock 105kDa/110kDa protein 1	1-3,22,23	128	268
Hs.372673	heterogeneous nuclear ribonucleoprotein D-like	1-3,22,23	20	268
Hs.94491	hypothetical protein FLJ20297	1-3,22,23	582	268
Hs.9927	pleckstrin homology domain interacting protein	1-3,22,23	182	267
Hs.27262	NADH dehydrogenase (ubiquinone) 1 beta subcomplex, 2, 8kDa	1-3,22,23	84	266
Hs.438581	MRNA; cDNA DKFZp686M12165 (from clone DKFZp686M12165)	1-3,22,23	254	265
Hs.5258	melanoma antigen, family D, 1	1-3,22,23	240	265
Hs.166463	heterogeneous nuclear ribonucleoprotein U (scaffold attachment factor A)	1-3,22,23	586	263
Hs.118893	Melanoma associated gene	1-3,22,23	294	262
Hs.405917	hypothetical protein FLJ10707	1-3,22,23	59	262
Hs.76244	spermidine synthase	1-3,22,23	681	262
Hs.183858	transcriptional intermediary factor 1	1-3,22,23	193	261
Hs.79440	IGF-II mRNA-binding protein 3	1-3,22,23	77	261
Hs.315379	WD repeat and SOCS box-containing 1	1-3,22,23	302	260
Hs.374477	Ewing sarcoma breakpoint region 1	1-3,22,23	482	259
Hs.132955	BCL2/adenovirus E1B 19kDa interacting protein 3-like	1-3,22,23	75	257
Hs.2707	G1 to S phase transition 1	1-3,22,23	394	257
Hs.408061	fatty acid binding protein 5 (psoriasis-associated)	1-3,22,23	356	257
Hs.386392	nucleolar protein family A, member 2 (H/ACA small nucleolar RNPs)	1-3,22,23	521	256
Hs.41587	RAD50 homolog (S. cerevisiae)	1-3,22,23	203	256
Hs.68714	splicing factor, arginine/serine-rich 1 (splicing factor 2, alternate splicing factor)	1-3,22,23	708	256
Hs.8258	chromosome 19 open reading frame 13	1-3,22,23	196	256
Hs.89525	hepatoma-derived growth factor (high-mobility group protein 1-like)	1-3,22,23	661	256
Hs.1708	chaperonin containing TCP1, subunit 3 (gamma)	1-3,22,23	413	255
Hs.273415	aldolase A, fructose-bisphosphate	1-3,22,23	1582	255
Hs.512626	pleckstrin homology domain containing, family J member 1	1-3,22,23	418	255
Hs.324470	adducin 3 (gamma)	1-3,22,23	273	254
Hs.107476	ATP synthase, H+ transporting, mitochondrial F0 complex, subunit g	1-3,22,23	770	253
Hs.371468	cyclin D1 (PRAD1: parathyroid adenomatosis 1)	1-3,22,23	41	253
Hs.279903	Ras homolog enriched in brain	1-3,22,23	331	252
Hs.459987	acidic (leucine-rich) nuclear phosphoprotein 32 family, member B	1-3,22,23	228	252
Hs.106346	nucleolar protein 7, 27kDa	1-3,22,23	185	251
Hs.318603	myristoylated alanine-rich protein kinase C substrate	1-3,22,23	283	251
Hs.430541	SON DNA binding protein	1-3,22,23	430	251
Hs.74823	zinc finger protein 183 (RING finger, C3HC4 type)	1-3,22,23	251	250
Hs.78979	golgi apparatus protein 1	1-3,22,23	273	250
Hs.23767	hypothetical protein FLJ12666	1-3,22,23	292	249
Hs.413175	collagen, type XVIII, alpha 1	1-3,22,23	188	249
Hs.433622	follistatin-like 1	1-3,22,23	494	249
Hs.437173	collagen, type IV, alpha 1	1-3,22,23	82	249
Hs.279920	tyrosine 3-monooxygenase/tryptophan 5-monooxygenase activation protein, beta polypeptide	1-3,22,23	212	248
Hs.75873	zyxin	1-3,22,23	259	248
Hs.274772	chromosome 15 open reading frame 15	1-3,22,23	0	247
Hs.40368	adaptor-related protein complex 1, sigma 2 subunit	1-3,22,23	69	247
Hs.105196	CDNA FLJ35259 fis, clone PROST2004251	1-3,22,23	0	246
Hs.172801	isoleucine-tRNA synthetase	1-3,22,23	0	246
Hs.166975	splicing factor, arginine/serine-rich 5	1-3,22,23	538	245
Hs.396644	poly(A) binding protein interacting protein 2	1-3,22,23	114	245
Hs.1600	chaperonin containing TCP1, subunit 5 (epsilon)	1-3,22,23	712	244
Hs.3745	milk fat globule-EGF factor 8 protein	1-3,22,23	262	244
Hs.158688	eukaryotic translation initiation factor 5B	1-3,22,23	135	243
Hs.406455	prosaposin (variant Gaucher disease and variant metachromatic leukodystrophy)	1-3,22,23	102	242
Hs.79088	reticulocalbin 2, EF-hand calcium binding domain	1-3,22,23	196	242
Hs.151536	RAB13, member RAS oncogene family	1-3,22,23	159	241
Hs.447524	Transcribed sequence with strong similarity to protein sp:P49241 (H.sapiens) RS3A_HUMAN 40S ribosomal protein S3A	1-3,22,23	545	241
Hs.133916	hypothetical protein LOC152485	1-3,22,23	207	240
Hs.307582	UDP-N-acetyl-alpha-D-galactosamine:polypeptide N-acetylgalactosaminyltransferase 2 (GalNAc-T2)	1-3,22,23	0	240
Hs.370152	WW domain containing adaptor with coiled-coil	1-3,22,23	395	240
Hs.190114	hypothetical protein FLJ13213	1-3,22,23	448	239
Hs.404814	voltage-dependent anion channel 1	1-3,22,23	778	239
Hs.77558	high mobility group nucleosomal binding domain 3	1-3,22,23	367	239
Hs.87372	dynein, cytoplasmic, intermediate polypeptide 2	1-3,22,23	88	238
Hs.417004	S100 calcium binding protein A11 (calgizzarin)	1-3,22,23	95	236
Hs.157367	exportin 1 (CRM1 homolog, yeast)	1-3,22,23	16	235
Hs.406683	ribosomal protein S15	1-3,22,23	1987	235
Hs.447663	Transcribed sequence with strong similarity to protein sp:P30050 (H.sapiens) RL12_HUMAN 60S ribosomal protein L12	1-3,22,23	95	235
Hs.78989	alcohol dehydrogenase 5 (class III), chi polypeptide	1-3,22,23	235	235
Hs.174050	endothelial differentiation-related factor 1	1-3,22,23	190	233
Hs.343475	cathepsin D (lysosomal aspartyl protease)	1-3,22,23	274	233
Hs.82916	chaperonin containing TCP1, subunit 6A (zeta 1)	1-3,22,23	226	233
Hs.365116	U2(RNU2) small nuclear RNA auxiliary factor 1	1-3,22,23	377	232
Hs.132977	poly(rC) binding protein 2	1-3,22,23	551	231
Hs.436093	HLA-B associated transcript 2	1-3,22,23	199	231
Hs.433413	enhancer of rudimentary homolog (Drosophila)	1-3,22,23	460	229
Hs.135705	SWI/SNF related, matrix associated, actin dependent regulator of chromatin, subfamily a, member 5	1-3,22,23	375	228
Hs.15265	heterogeneous nuclear ribonucleoprotein R	1-3,22,23	59	228
Hs.195825	RNA binding protein with multiple splicing	1-3,22,23	451	228
Hs.22393	density-regulated protein	1-3,22,23	168	228
Hs.374334	chaperonin containing TCP1, subunit 4 (delta)	1-3,22,23	519	228
Hs.421496	transforming growth factor, beta-induced, 68kDa	1-3,22,23	7	228
Hs.21858	serine (or cysteine) proteinase inhibitor, clade E (nexin, plasminogen activator inhibitor type 1), member 2	1-3,22,23	283	226
Hs.205401	spectrin, beta, non-erythrocytic 1	1-3,22,23	142	225
Hs.323489	FLJ20758 protein	1-3,22,23	67	225
Hs.377908	protein phosphatase 1, regulatory (inhibitor) subunit 12A	1-3,22,23	350	225
Hs.387579	CD9 antigen (p24)	1-3,22,23	74	225
Hs.6214	likely ortholog of mouse la related protein	1-3,22,23	845	225
Hs.177486	amyloid beta (A4) precursor protein (protease nexin-II, Alzheimer disease)	1-3,22,23	629	224
Hs.173878	nipsnap homolog 1 (C. elegans)	1-3,22,23	270	223
Hs.355832	cell division cycle 42 (GTP binding protein, 25kDa)	1-3,22,23	206	223
Hs.282901	RNA-binding region (RNP1, RRM) containing 2	1-3,22,23	129	222
Hs.304694	guanine nucleotide binding protein (G protein), beta polypeptide 1	1-3,22,23	271	222
Hs.446403	WAS protein family, member 2	1-3,22,23	100	222
Hs.448398	MYC-associated zinc finger protein (purine-binding transcription factor)	1-3,22,23	299	222
Hs.76118	ubiquitin carboxyl-terminal esterase L1 (ubiquitin thiolesterase)	1-3,22,23	1669	222
Hs.408236	thioredoxin-like 5	1-3,22,23	227	221
Hs.430166	plastin 3 (T isoform)	1-3,22,23	131	220
Hs.356223	chromosome 12 open reading frame 14	1-3,22,23	248	218
Hs.89545	proteasome (prosome, macropain) subunit, beta type, 4	1-3,22,23	437	218
Hs.278671	GRIP and coiled-coil domain containing 2	1-3,22,23	117	217
Hs.402727	ankyrin repeat domain 11	1-3,22,23	142	217
Hs.438726	heterogeneous nuclear ribonucleoprotein D (AU-rich element RNA binding protein 1, 37kDa)	1-3,22,23	7	217
Hs.54457	CD81 antigen (target of antiproliferative antibody 1)	1-3,22,23	380	217
Hs.79387	proteasome (prosome, macropain) 26S subunit, ATPase, 5	1-3,22,23	179	217
Hs.483595	Transcribed sequence with strong similarity to protein sp:P18124 (H.sapiens) RL7_HUMAN 60S ribosomal protein L7	1-3,22,23	155	216
Hs.74441	chromodomain helicase DNA binding protein 4	1-3,22,23	385	216
Hs.75807	PDZ and LIM domain 1 (elfin)	1-3,22,23	258	216
Hs.77695	discs, large homolog 7 (Drosophila)	1-3,22,23	149	216
Hs.79322	glutaminyl-tRNA synthetase	1-3,22,23	235	216
Hs.170328	moesin	1-3,22,23	175	215
Hs.292925	KIAA1212	1-3,22,23	108	215
Hs.334798	eukaryotic translation elongation factor 1 delta (guanine nucleotide exchange protein)	1-3,22,23	733	215
Hs.464870	Transcribed sequence with strong similarity to protein pir:S02061 (H.sapiens) S02061 heterogeneous ribonuclear particle protein A1.beta - human	1-3,22,23	217	214
Hs.75860	hydroxyacyl-Coenzyme A dehydrogenase/3-ketoacyl-Coenzyme A thiolase/enoyl-Coenzyme A hydratase (trifunctional protein), alpha subunit	1-3,22,23	285	214
Hs.171292	glutamyl-prolyl-tRNA synthetase	1-3,22,23	96	213
Hs.86386	myeloid cell leukemia sequence 1 (BCL2-related)	1-3,22,23	0	213
Hs.388927	YY1 transcription factor	1-3,22,23	351	212
Hs.439505	DAZ associated protein 1	1-3,22,23	104	212
Hs.81376	THO complex 2	1-3,22,23	58	212
Hs.5120	dynein, cytoplasmic, light polypeptide 1	1-3,22,23	1064	211
Hs.212102	thioredoxin domain containing 7 (protein disulfide isomerase)	1-3,22,23	197	210
Hs.28368	low density lipoprotein receptor-related protein 10	1-3,22,23	302	210
Hs.374491	proliferation-associated 2G4, 38kDa	1-3,22,23	335	210
Hs.91728	polymyositis/scleroderma autoantigen 1, 75kDa	1-3,22,23	234	210
Hs.407756	upstream regulatory element binding protein 1	1-3,22,23	178	209
Hs.430606	citrate synthase	1-3,22,23	37	208
Hs.77965	peptidyl-prolyl isomerase G (cyclophilin G)	1-3,22,23	414	208
Hs.107720	fusion (involved in t(12;16) in malignant liposarcoma)	1-3,22,23	674	207
Hs.442669	glutamate-ammonia ligase (glutamine synthase)	1-3,22,23	362	207
Hs.91161	prefoldin 4	1-3,22,23	116	207
Hs.109798	chromosome 6 open reading frame 48	1-3,22,23	77	206
Hs.181243	activating transcription factor 4 (tax-responsive enhancer element B67)	1-3,22,23	272	206
Hs.181418	KIAA0152 gene product	1-3,22,23	413	206
Hs.188553	retinoblastoma binding protein 6	1-3,22,23	119	206
Hs.10758	NADH dehydrogenase (ubiquinone) Fe-S protein 4, 18kDa (NADH-coenzyme Q reductase)	1-3,22,23	172	205
Hs.334330	calmodulin 3 (phosphorylase kinase, delta)	1-3,22,23	232	205
Hs.408576	destrin (actin depolymerizing factor)	1-3,22,23	313	205
Hs.119591	adaptor-related protein complex 2, sigma 1 subunit	1-3,22,23	220	203
Hs.35380	bobby sox homolog (Drosophila)	1-3,22,23	31	203
Hs.377155	LYRIC/3D3	1-3,22,23	151	203
Hs.204041	AHA1, activator of heat shock 90kDa protein ATPase homolog 1 (yeast)	1-3,22,23	53	202
Hs.254042	HLA-B associated transcript 1	1-3,22,23	728	202
Hs.385766	heterogeneous nuclear ribonucleoprotein M	1-3,22,23	345	202
Hs.309090	splicing factor, arginine/serine-rich 7, 35kDa	1-3,22,23	60	201
Hs.314658	glutamic-oxaloacetic transaminase 2, mitochondrial (aspartate aminotransferase 2)	1-3,22,23	474	201
Hs.443409	ornithine decarboxylase 1	1-3,22,23	207	200
Hs.155218	heterogeneous nuclear ribonucleoprotein U-like 1	1-3,22,23	252	199
Hs.278959	galanin	1-3,22,23	722	199
Hs.28914	adenine phosphoribosyltransferase	1-3,22,23	451	199
Hs.417361	UDP-glucose pyrophosphorylase 2	1-3,22,23	1820	199
Hs.510927	Williams Beuren syndrome chromosome region 20C	1-3,22,23	75	199
Hs.97128	zinc finger protein 207	1-3,22,23	309	199
Hs.397426	KIAA1416 protein	1-3,22,23	174	198
Hs.227133	apoptotic chromatin condensation inducer 1	1-3,22,23	258	197
Hs.369840	chromosome 14 open reading frame 166	1-3,22,23	705	197
Hs.103561	ADP-ribosylation-like factor 6 interacting protein 4	1-3,22,23	310	196
Hs.305985	polyhomeotic-like 1 (Drosophila)	1-3,22,23	147	196
Hs.369026	pituitary tumor-transforming 1 interacting protein	1-3,22,23	208	196
Hs.118126	protective protein for beta-galactosidase (galactosialidosis)	1-3,22,23	39	195
Hs.155223	stanniocalcin 2	1-3,22,23	32	195
Hs.371416	coactivator-associated arginine methyltransferase 1	1-3,22,23	350	195
Hs.501293	basigin (OK blood group)	1-3,22,23	291	195
Hs.61638	myosin X	1-3,22,23	70	195
Hs.75618	RAB11A, member RAS oncogene family	1-3,22,23	263	195
Hs.297681	serine (or cysteine) proteinase inhibitor, clade A (alpha-1 antiproteinase, antitrypsin), member 1	1-3,22,23	319	194
Hs.1063	small nuclear ribonucleoprotein polypeptide C	1-3,22,23	545	193
Hs.278411	NCK-associated protein 1	1-3,22,23	215	193
Hs.393201	ARP2 actin-related protein 2 homolog (yeast)	1-3,22,23	204	193
Hs.406590	T-cell activation protein	1-3,22,23	0	193
Hs.444635	cell division cycle and apoptosis regulator 1	1-3,22,23	602	193
Hs.528702	phosphatidic acid phosphatase type 2A	1-3,22,23	98	193
Hs.78909	zinc finger protein 36, C3H type-like 2	1-3,22,23	179	193
Hs.432996	similar to splicing factor, arginine/serine-rich 4	1-3,22,23	117	192
Hs.83758	CDC28 protein kinase regulatory subunit 2	1-3,22,23	630	192
Hs.86896	bromodomain containing 3	1-3,22,23	422	192
Hs.3068	SWI/SNF related, matrix associated, actin dependent regulator of chromatin, subfamily a, member 3	1-3,22,23	117	191
Hs.522897	eukaryotic translation initiation factor 1A	1-3,22,23	362	191
Hs.86088	IGF-II mRNA-binding protein 1	1-3,22,23	146	191
Hs.75243	bromodomain containing 2	1-3,22,23	207	190
Hs.103180	DC2 protein	1-3,22,23	243	189
Hs.75117	interleukin enhancer binding factor 2, 45kDa	1-3,22,23	175	189
Hs.198269	NADH dehydrogenase (ubiquinone) 1 alpha subcomplex, 3, 9kDa	1-3,22,23	210	188
Hs.269403	nucleosome assembly protein 1-like 4	1-3,22,23	143	188
Hs.75187	translocase of outer mitochondrial membrane 20 homolog (yeast)	1-3,22,23	364	188
Hs.146550	myosin, heavy polypeptide 9, non-muscle	1-3,22,23	0	187
Hs.156481	heterogeneous nuclear ribonucleoprotein H3 (2H9)	1-3,22,23	645	186
Hs.19561	NADH dehydrogenase (ubiquinone) 1 alpha subcomplex, 7, 14.5kDa	1-3,22,23	167	186
Hs.20521	HMT1 hnRNP methyltransferase-like 2 (S. cerevisiae)	1-3,22,23	96	185
Hs.356386	RAB7, member RAS oncogene family	1-3,22,23	70	185
Hs.386939	ubiquitin specific protease 7 (herpes virus-associated)	1-3,22,23	146	185
Hs.458344	survival of motor neuron 1, telomeric	1-3,22,23	227	185
Hs.83419	KIAA0252	1-3,22,23	114	185
Hs.90061	progesterone receptor membrane component 1	1-3,22,23	283	185
Hs.293007	aminopeptidase puromycin sensitive	1-3,22,23	115	184
Hs.444499	repressor of estrogen receptor activity	1-3,22,23	824	184
Hs.97616	SH3-domain GRB2-like 1	1-3,22,23	143	184
Hs.173902	protein phosphatase 2 (formerly 2A), regulatory subunit A (PR 65), alpha isoform	1-3,22,23	335	183
Hs.197071	proteasome (prosome, macropain) subunit, beta type, 7	1-3,22,23	487	183
Hs.250113	thyroid hormone receptor associated protein 3	1-3,22,23	194	183
Hs.288801	single stranded DNA binding protein 3	1-3,22,23	282	183
Hs.475012	hypothetical protein PTD004	1-3,22,23	172	183
Hs.372960	ribosomal protein S21	4	0	182
Hs.9788	Nedd4 family interacting protein 1	1-3,22,23	24	182
Hs.171003	cystathionine-beta-synthase	1-3,22,23	630	180
Hs.2795	lactate dehydrogenase A	1-3,22,23	677	180
Hs.30035	splicing factor, arginine/serine-rich 10 (transformer 2 homolog, Drosophila)	1-3,22,23	264	180
Hs.315137	alanyl-tRNA synthetase	1-3,22,23	99	180
Hs.411826	ubiquitin-conjugating enzyme E2D 3 (UBC4/5 homolog, yeast)	1-3,22,23	377	180
Hs.432608	chromosome 6 open reading frame 62	1-3,22,23	122	180
Hs.169531	DEAD (Asp-Glu-Ala-Asp) box polypeptide 21	1-3,22,23	437	179
Hs.20993	high-glucose-regulated protein 8	1-3,22,23	115	179
Hs.257827	stress-induced-phosphoprotein 1 (Hsp70/Hsp90-organizing protein)	1-3,22,23	215	179
Hs.334131	cadherin 2, type 1, N-cadherin (neuronal)	1-3,22,23	187	179
Hs.8546	Notch homolog 3 (Drosophila)	1-3,22,23	125	179
Hs.145741	annexin A5	1-3,22,23	193	178
Hs.27023	sec1 family domain containing 1	1-3,22,23	85	178
Hs.434059	ets variant gene 4 (E1A enhancer binding protein, E1AF)	1-3,22,23	50	178
Hs.181334	MDN1, midasin homolog (yeast)	1-3,22,23	98	177
Hs.30299	IGF-II mRNA-binding protein 2	1-3,22,23	295	177
Hs.32393	aspartyl-tRNA synthetase	1-3,22,23	160	177
Hs.342307	hypothetical protein FLJ10330	1-3,22,23	58	177
Hs.381025	ubiquitin-conjugating enzyme E2 variant 1	1-3,22,23	203	177
Hs.446197	HBxAg transactivated protein 2	1-3,22,23	616	177
Hs.64056	p21/Cdc42/Rac1-activated kinase 1 (STE20 homolog, yeast)	1-3,22,23	343	177
Hs.9573	ATP-binding cassette, sub-family F (GCN20), member 1	1-3,22,23	86	177
Hs.151202	RB1-inducible coiled-coil 1	1-3,22,23	80	176
Hs.372265	brix domain containing 1	1-3,22,23	104	176
Hs.380253	mitochondrial ribosomal protein L21	1-3,22,23	112	176
Hs.381189	chromobox homolog 3 (HP1 gamma homolog, Drosophila)	1-3,22,23	383	176
Hs.50758	SMC4 structural maintenance of chromosomes 4-like 1 (yeast)	1-3,22,23	279	176
Hs.119908	nucleolar protein NOP5/NOP58	1-3,22,23	606	175
Hs.421907	glioma tumor suppressor candidate region gene 2	1-3,22,23	410	175
Hs.449032	spermine synthase	1-3,22,23	168	175
Hs.347535	mitochondrial ribosomal protein L10	1-3,22,23	143	174
Hs.511762	chromosome 12 open reading frame 8	1-3,22,23	359	174
Hs.6947	huntingtin interacting protein B	1-3,22,23	23	174
Hs.75432	IMP (inosine monophosphate) dehydrogenase 2	1-3,22,23	373	174
Hs.90107	adhesion regulating molecule 1	1-3,22,23	303	174
Hs.283393	collagen, type V, alpha 2	1-3,22,23	79	173
Hs.356654	proteasome (prosome, macropain) 26S subunit, ATPase, 1	1-3,22,23	119	173
Hs.388170	hypothetical protein FLJ10534	1-3,22,23	149	173
Hs.528652	chromosome 9 open reading frame 86	1-3,22,23	82	173
Hs.7101	anaphase promoting complex subunit 5	1-3,22,23	72	173
Hs.132246	solute carrier family 38, member 1	1-3,22,23	169	172
Hs.320961	mitochondrial ribosomal protein L3	1-3,22,23	124	172
Hs.5683	DEAH (Asp-Glu-Ala-His) box polypeptide 15	1-3,22,23	143	172
Hs.15591	COP9 constitutive photomorphogenic homolog subunit 6 (Arabidopsis)	1-3,22,23	264	171
Hs.173381	dihydropyrimidinase-like 2	1-3,22,23	211	171
Hs.173518	zinc finger RNA binding protein	1-3,22,23	91	171
Hs.434488	chondroitin sulfate proteoglycan 2 (versican)	1-3,22,23	130	171
Hs.75616	24-dehydrocholesterol reductase	1-3,22,23	717	171
Hs.191887	Sec61 beta subunit	1-3,22,23	270	170
Hs.334911	chromosome 22 open reading frame 2	1-3,22,23	175	170
Hs.257008	phospholipase D3	1-3,22,23	53	169
Hs.444548	NP220 nuclear protein	1-3,22,23	87	169
Hs.67624	Transcribed sequences	1-3,22,23	169	169
Hs.122645	laminin, beta 1	1-3,22,23	83	168
Hs.170333	AT rich interactive domain 1A (SWI- like)	1-3,22,23	64	168
Hs.191990	protein kinase C binding protein 1	1-3,22,23	737	168
Hs.236556	MID1 interacting G12-like protein	1-3,22,23	104	168
Hs.23960	cyclin B1	1-3,22,23	329	168
Hs.279929	gp25L2 protein	1-3,22,23	211	168
Hs.31500	E2IG2 protein	1-3,22,23	232	168
Hs.388004	S-adenosylhomocysteine hydrolase	1-3,22,23	362	168
Hs.444556	tumor susceptibility gene 101	1-3,22,23	175	168
Hs.32748	SUMO-1 activating enzyme subunit 1	1-3,22,23	78	167
Hs.416211	chaperonin containing TCP1, subunit 8 (theta)	1-3,22,23	115	167
Hs.78040	KDEL (Lys-Asp-Glu-Leu) endoplasmic reticulum protein retention receptor 1	1-3,22,23	85	167
Hs.302051	myosin head domain containing 1	1-3,22,23	201	166
Hs.387905	spectrin, alpha, non-erythrocytic 1 (alpha-fodrin)	1-3,22,23	68	166
Hs.405873	myo-inositol 1-phosphate synthase A1	1-3,22,23	159	166
Hs.436656	small nuclear ribonucleoprotein polypeptide G	1-3,22,23	813	166
Hs.512640	protein kinase C substrate 80K-H	1-3,22,23	100	166
Hs.81361	heterogeneous nuclear ribonucleoprotein A/B	1-3,22,23	855	166
Hs.352839	mitochondrial ribosomal protein S15	1-3,22,23	367	165
Hs.129867	DNA-dependent protein kinase catalytic subunit-interacting protein 2	1-3,22,23	135	164
Hs.14839	polymerase (RNA) II (DNA directed) polypeptide G	1-3,22,23	187	164
Hs.26412	ring finger protein 26	1-3,22,23	371	164
Hs.454833	CXYorf1-related protein, mRNA (cDNA clone IMAGE:5294895), partial cds	1-3,22,23	255	164
Hs.56	phosphoribosyl pyrophosphate synthetase 1	1-3,22,23	96	164
Hs.76111	dystroglycan 1 (dystrophin-associated glycoprotein 1)	1-3,22,23	60	164
Hs.249441	WEE1 homolog (S. pombe)	1-3,22,23	105	163
Hs.31731	peroxiredoxin 5	1-3,22,23	91	163
Hs.444749	ribosomal protein L36a-like	1-3,22,23	438	163
Hs.446546	asparagine synthetase	1-3,22,23	98	163
Hs.9534	signal peptidase complex (18kD)	1-3,22,23	100	163
Hs.210367	splicing factor, arginine/serine-rich 2, interacting protein	1-3,22,23	35	162
Hs.414728	CDW92 antigen	1-3,22,23	139	162
Hs.432121	peroxiredoxin 2	1-3,22,23	231	162
Hs.14894	trans-golgi network protein 2	1-3,22,23	184	161
Hs.149620	PERP, TP53 apoptosis effector	1-3,22,23	144	161
Hs.223014	ornithine decarboxylase antizyme inhibitor	1-3,22,23	292	161
Hs.230767	DNA polymerase-transactivated protein 6	1-3,22,23	189	161
Hs.370907	U2-associated SR140 protein	1-3,22,23	213	161
Hs.434937	peptidylprolyl isomerase B (cyclophilin B)	1-3,22,23	260	161
Hs.440947	fetal Alzheimer antigen	1-3,22,23	252	161
Hs.4747	dyskeratosis congenita 1, dyskerin	1-3,22,23	243	161
Hs.73625	kinesin family member 20A	1-3,22,23	103	161
Hs.157236	vesicle amine transport protein 1 homolog (T californica)	1-3,22,23	276	160
Hs.15929	chromosome 6 open reading frame 211	1-3,22,23	60	160
Hs.296638	growth differentiation factor 15	1-3,22,23	8	160
Hs.356377	hypothetical protein LOC149603	1-3,22,23	149	160
Hs.5734	meningioma expressed antigen 5 (hyaluronidase)	1-3,22,23	126	160
Hs.78771	phosphoglycerate kinase 1	1-3,22,23	86	160
Hs.181390	casein kinase 1, gamma 2	1-3,22,23	564	159
Hs.21907	MYST histone acetyltransferase 2	1-3,22,23	181	159
Hs.357637	exostoses (multiple)-like 2	1-3,22,23	71	159
Hs.386532	ubiquitin-like 5	1-3,22,23	468	159
Hs.408222	pre-B-cell leukemia transcription factor 1	1-3,22,23	311	159
Hs.522037	Transcribed sequences	1-3,22,23	578	159
Hs.9081	phenylalanine-tRNA synthetase-like, beta subunit	1-3,22,23	86	159
Hs.25035	chloride intracellular channel 4	1-3,22,23	8	158
Hs.28707	signal sequence receptor, gamma (translocon-associated protein gamma)	1-3,22,23	214	158
Hs.289950	TAF6 RNA polymerase II, TATA box binding protein (TBP)-associated factor, 80kDa	1-3,22,23	80	158
Hs.368598	likely ortholog of mouse immediate early response, erythropoietin 4	1-3,22,23	281	158
Hs.510990	CDNA FLJ38326 fis, clone FCBBF3024935	1-3,22,23	109	158
Hs.169902	solute carrier family 2 (facilitated glucose transporter), member 1	1-3,22,23	101	157
Hs.372170	aldo-keto reductase family 1, member A1 (aldehyde reductase)	1-3,22,23	143	157
Hs.40154	Jumonji, AT rich interactive domain 2	1-3,22,23	454	157
Hs.42644	thioredoxin-like 2	1-3,22,23	0	157
Hs.433279	hypothetical protein BC007901	1-3,22,23	14	157
Hs.195614	splicing factor 3b, subunit 3, 130kDa	1-3,22,23	127	156
Hs.406277	splicing factor 3a, subunit 1, 120kDa	1-3,22,23	44	156
Hs.84753	hypothetical protein FLJ12442	1-3,22,23	554	156
Hs.90073	CSE1 chromosome segregation 1-like (yeast)	1-3,22,23	552	156
Hs.111632	LSM3 homolog, U6 small nuclear RNA associated (S. cerevisiae)	1-3,22,23	554	155
Hs.1516	insulin-like growth factor binding protein 4	1-3,22,23	104	155
Hs.181244	major histocompatibility complex, class I, A	1-3,22,23	122	155
Hs.282089	iroquois homeobox protein 2	1-3,22,23	208	155
Hs.370123	adaptor-related protein complex 2, beta 1 subunit	1-3,22,23	153	155
Hs.154073	solute carrier family 35, member B1	1-3,22,23	15	154
Hs.191294	like mouse brain protein E46	1-3,22,23	0	154
Hs.350966	pituitary tumor-transforming 1	1-3,22,23	220	154
Hs.408096	fragile X mental retardation, autosomal homolog 1	1-3,22,23	89	154
Hs.408754	microtubule-associated protein, RP/EB family, member 1	1-3,22,23	239	154
Hs.436376	synaptotagmin binding, cytoplasmic RNA interacting protein	1-3,22,23	365	154
Hs.437178	acyl-Coenzyme A dehydrogenase, very long chain	1-3,22,23	112	154
Hs.470311	Similar to RIKEN cDNA 5830415L20 (LOC401015), mRNA	1-3,22,23	100	154
Hs.151134	oxidase (cytochrome c) assembly 1-like	1-3,22,23	139	153
Hs.170184	PEST-containing nuclear protein	1-3,22,23	80	153
Hs.250581	SWI/SNF related, matrix associated, actin dependent regulator of chromatin, subfamily d, member 2	1-3,22,23	92	153
Hs.447513	small acidic protein	1-3,22,23	104	153
Hs.49753	uveal autoantigen with coiled-coil domains and ankyrin repeats	1-3,22,23	0	153
Hs.512815	adaptor-related protein complex 3, delta 1 subunit	1-3,22,23	274	153
Hs.27769	solute carrier family 25, member 29	1-3,22,23	89	152
Hs.333823	mitochondrial ribosomal protein L13	1-3,22,23	91	152
Hs.440835	splicing factor 1	1-3,22,23	524	152
Hs.520702	Human HepG2 3' region MboI cDNA, clone hmd6a12m3.	1-3,22,23	140	152
Hs.31095	microtubule-associated protein 4	1-3,22,23	168	151
Hs.381255	eukaryotic translation initiation factor 3, subunit 5 epsilon, 47kDa	1-3,22,23	290	151
Hs.440459	mesoderm specific transcript homolog (mouse)	1-3,22,23	89	151
Hs.444439	phosphoribosylaminoimidazole carboxylase, phosphoribosylaminoimidazole succinocarboxamide synthetase	1-3,22,23	96	151
Hs.76847	alpha glucosidase II alpha subunit	1-3,22,23	59	151
Hs.279921	hypothetical protein MGC8721	1-3,22,23	179	150
Hs.334515	zinc finger protein 206	1-3,22,23	0	150
Hs.406186	splicing factor 3b, subunit 4, 49kDa	1-3,22,23	52	150
Hs.75337	nucleolar and coiled-body phosphoprotein 1	1-3,22,23	501	150
Hs.76686	glutathione peroxidase 1	1-3,22,23	454	150
Hs.79015	antigen identified by monoclonal antibody MRC OX-2	1-3,22,23	2	150
Hs.155560	calnexin	1-3,22,23	264	149
Hs.156171	proteasome (prosome, macropain) 26S subunit, ATPase, 6	1-3,22,23	51	149
Hs.162757	low density lipoprotein-related protein 1 (alpha-2-macroglobulin receptor)	1-3,22,23	154	149
Hs.168095	ring finger protein 20	1-3,22,23	17	149
Hs.182255	NHP2 non-histone chromosome protein 2-like 1 (S. cerevisiae)	1-3,22,23	306	149
Hs.369284	chromosome 20 open reading frame 6	1-3,22,23	381	149
Hs.91773	protein phosphatase 2 (formerly 2A), catalytic subunit, alpha isoform	1-3,22,23	235	149
Hs.15250	peroxisomal D3,D2-enoyl-CoA isomerase	1-3,22,23	127	148
Hs.301819	zinc finger protein 146	1-3,22,23	557	148
Hs.366546	mitogen-activated protein kinase kinase 2	1-3,22,23	321	148
Hs.75069	serine hydroxymethyltransferase 2 (mitochondrial)	1-3,22,23	410	148
Hs.106070	cyclin-dependent kinase inhibitor 1C (p57, Kip2)	1-3,22,23	7	147
Hs.11355	thymopoietin	1-3,22,23	46	147
Hs.155024	B-cell CLL/lymphoma 6 (zinc finger protein 51)	1-3,22,23	63	147
Hs.184492	ELAV (embryonic lethal, abnormal vision, Drosophila)-like 1 (Hu antigen R)	1-3,22,23	210	147
Hs.187416	clathrin, heavy polypeptide (Hc)	1-3,22,23	139	147
Hs.196437	chromosome 2 open reading frame 6	1-3,22,23	299	147
Hs.198273	NADH dehydrogenase (ubiquinone) 1 beta subcomplex, 8, 19kDa	1-3,22,23	135	147
Hs.203581	DEAD (Asp-Glu-Ala-Asp) box polypeptide 54	1-3,22,23	101	147
Hs.237924	CGI-69 protein	1-3,22,23	104	147
Hs.27258	Siah-interacting protein	1-3,22,23	599	147
Hs.75137	secernin 1	1-3,22,23	49	147
Hs.90375	hypothetical protein FLJ10597	1-3,22,23	110	147
Hs.147097	H2A histone family, member X	1-3,22,23	326	146
Hs.432674	leucyl-tRNA synthetase	1-3,22,23	92	146
Hs.77608	splicing factor, arginine/serine-rich 9	1-3,22,23	549	146
Hs.78629	ATPase, Na+/K+ transporting, beta 1 polypeptide	1-3,22,23	112	146
Hs.89657	TAF10 RNA polymerase II, TATA box binding protein (TBP)-associated factor, 30kDa	1-3,22,23	137	146
Hs.126222	actin related protein 2/3 complex, subunit 5, 16kDa	1-3,22,23	191	145
Hs.161357	pyruvate dehydrogenase (lipoamide) beta	1-3,22,23	139	145
Hs.386384	ribosomal protein S23	1-3,22,23	79	145
Hs.77204	centromere protein F, 350/400ka (mitosin)	1-3,22,23	323	145
Hs.172506	acetyl-Coenzyme A acyltransferase 2 (mitochondrial 3-oxoacyl-Coenzyme A thiolase)	1-3,22,23	354	144
Hs.211473	CGI-146 protein	1-3,22,23	120	144
Hs.237825	signal recognition particle 72kDa	1-3,22,23	393	144
Hs.363492	DEAD (Asp-Glu-Ala-Asp) box polypeptide 18	1-3,22,23	208	144
Hs.440960	RAD23 homolog A (S. cerevisiae)	1-3,22,23	110	144
Hs.66392	intersectin 1 (SH3 domain protein)	1-3,22,23	176	144
Hs.241567	RNA binding motif, single stranded interacting protein 1	1-3,22,23	251	143
Hs.312129	liver-specific bHLH-Zip transcription factor	1-3,22,23	141	143
Hs.454832	CDNA FLJ42565 fis, clone BRACE3007472	1-3,22,23	15	143
Hs.59757	zinc finger protein 281	1-3,22,23	103	143
Hs.8737	WD repeat domain 6	1-3,22,23	67	143
Hs.179718	v-myb myeloblastosis viral oncogene homolog (avian)-like 2	1-3,22,23	250	142
Hs.207428	FERM, RhoGEF (ARHGEF) and pleckstrin domain protein 1 (chondrocyte-derived)	1-3,22,23	43	142
Hs.236494	RAB10, member RAS oncogene family	1-3,22,23	109	142
Hs.246603	huntingtin interacting protein 2	1-3,22,23	72	142
Hs.331141	aldehyde dehydrogenase 2 family (mitochondrial)	1-3,22,23	56	142
Hs.388392	DnaJ (Hsp40) homolog, subfamily A, member 1	1-3,22,23	232	142
Hs.438993	branched chain aminotransferase 1, cytosolic	1-3,22,23	401	142
Hs.528384	solute carrier family 29 (nucleoside transporters), member 2	1-3,22,23	21	142
Hs.151787	U5 snRNP-specific protein, 116 kD	1-3,22,23	155	141
Hs.222061	hypothetical protein MGC9850	1-3,22,23	138	141
Hs.318517	transcription factor 7-like 1 (T-cell specific, HMG-box)	1-3,22,23	379	141
Hs.226390	ribonucleotide reductase M2 polypeptide	1-3,22,23	246	140
Hs.355983	basic leucine zipper and W2 domains 1	1-3,22,23	382	140
Hs.406918	striatin, calmodulin binding protein 4	1-3,22,23	546	140
Hs.433402	craniofacial development protein 1	1-3,22,23	52	140
Hs.532319	CDNA FLJ33391 fis, clone BRACE2006911	5,6	43	140
Hs.322735	tyrosyl-tRNA synthetase	1-3,22,23	218	139
Hs.32793	solute carrier family 39 (zinc transporter), member 10	1-3,22,23	60	139
Hs.372680	Transcribed sequence with moderate similarity to protein sp:P12268 (H.sapiens) IMD2_HUMAN Inosine-5'-monophosphate dehydrogenase 2	1-3,22,23	332	139
Hs.410900	inhibitor of DNA binding 1, dominant negative helix-loop-helix protein	1-3,22,23	382	139
Hs.737	immediate early response 2	1-3,22,23	139	139
Hs.114360	transforming growth factor beta-stimulated protein TSC-22	1-3,22,23	0	137
Hs.20509	hepatitis B virus x associated protein	1-3,22,23	36	137
Hs.306079	Sec61 alpha 1 subunit (S. cerevisiae)	1-3,22,23	92	137
Hs.355606	hypothetical protein MGC23909	1-3,22,23	127	137
Hs.388375	solute carrier family 6 (neurotransmitter transporter, creatine), member 8	1-3,22,23	92	137
Hs.436446	arginine-rich, mutated in early stage tumors	1-3,22,23	148	137
Hs.528353	leucine-rich repeats and immunoglobulin-like domains 1	1-3,22,23	38	137
Hs.55682	eukaryotic translation initiation factor 3, subunit 7 zeta, 66/67kDa	1-3,22,23	437	137
Hs.128065	cathepsin C	1-3,22,23	236	136
Hs.528333	erythrocyte membrane protein band 4.1 (elliptocytosis 1, RH-linked)	1-3,22,23	71	136
Hs.144941	MUF1 protein	1-3,22,23	24	135
Hs.380021	myeloid/lymphoid or mixed-lineage leukemia 5 (trithorax homolog, Drosophila)	1-3,22,23	37	135
Hs.409230	1-acylglycerol-3-phosphate O-acyltransferase 1 (lysophosphatidic acid acyltransferase, alpha)	1-3,22,23	48	135
Hs.443914	superoxide dismutase 1, soluble (amyotrophic lateral sclerosis 1 (adult))	1-3,22,23	379	135
Hs.77929	excision repair cross-complementing rodent repair deficiency, complementation group 3 (xeroderma pigmentosum group B complementing)	1-3,22,23	7	135
Hs.10526	cysteine and glycine-rich protein 2	1-3,22,23	159	134
Hs.227429	prostate tumor overexpressed gene 1	1-3,22,23	207	134
Hs.312102	aldehyde dehydrogenase 7 family, member A1	1-3,22,23	234	134
Hs.413781	lysophospholipase II	1-3,22,23	163	134
Hs.8127	NICE-4 protein	1-3,22,23	175	134
Hs.82911	protein tyrosine phosphatase type IVA, member 2	1-3,22,23	259	134
Hs.118722	fucosyltransferase 8 (alpha (1,6) fucosyltransferase)	1-3,22,23	44	133
Hs.25298	leucine zipper, putative tumor suppressor 2	1-3,22,23	97	133
Hs.256086	chromosome 20 open reading frame 35	1-3,22,23	67	133
Hs.274464	diaphorase (NADH) (cytochrome b-5 reductase)	1-3,22,23	83	133
Hs.350424	hypothetical protein FLJ31153	1-3,22,23	8	133
Hs.396503	CDC10 cell division cycle 10 homolog (S. cerevisiae)	1-3,22,23	592	133
Hs.48924	armadillo repeat protein ALEX2	1-3,22,23	143	133
Hs.76084	lamin B2	1-3,22,23	160	133
Hs.77060	proteasome (prosome, macropain) subunit, beta type, 6	1-3,22,23	426	133
Hs.77578	ubiquitin specific protease 9, X-linked (fat facets-like, Drosophila)	1-3,22,23	318	133
Hs.171880	polymerase (RNA) II (DNA directed) polypeptide A, 220kDa	1-3,22,23	116	132
Hs.239752	nuclear receptor subfamily 2, group F, member 6	1-3,22,23	116	132
Hs.246112	U5 snRNP-specific protein, 200-KD	1-3,22,23	501	132
Hs.2903	protein phosphatase 4 (formerly X), catalytic subunit	1-3,22,23	363	132
Hs.298654	dual specificity phosphatase 6	1-3,22,23	0	132
Hs.356181	calpain 1, (mu/I) large subunit	1-3,22,23	229	132
Hs.399740	UPF3 regulator of nonsense transcripts homolog A (yeast)	1-3,22,23	70	132
Hs.434901	small nuclear ribonucleoprotein polypeptide A'	1-3,22,23	201	132
Hs.438720	MCM7 minichromosome maintenance deficient 7 (S. cerevisiae)	1-3,22,23	550	132
Hs.518674	hypothetical protein FLJ20280	1-3,22,23	3	132
Hs.5422	glycoprotein M6B	1-3,22,23	41	132
Hs.165195	VAMP (vesicle-associated membrane protein)-associated protein A, 33kDa	1-3,22,23	279	131
Hs.371278	ubiquitin-conjugating enzyme E2 variant 2	1-3,22,23	5	131
Hs.37196	putative G protein coupled receptor	1-3,22,23	0	131
Hs.512849	ring finger protein 7	1-3,22,23	0	131
Hs.597	glutamic-oxaloacetic transaminase 1, soluble (aspartate aminotransferase 1)	1-3,22,23	12	131
Hs.78888	diazepam binding inhibitor (GABA receptor modulator, acyl-Coenzyme A binding protein)	1-3,22,23	193	131
Hs.97837	Similar to Group X secretory phospholipase A2 precursor (Phosphatidylcholine 2-acylhydrolase GX) (GX sPLA2) (sPLA2-X) (LOC388229), mRNA	1-3,22,23	104	131
Hs.122908	DNA replication factor	1-3,22,23	178	130
Hs.125309	COP9 constitutive photomorphogenic homolog subunit 7A (Arabidopsis)	1-3,22,23	4	130
Hs.273330	agrin	1-3,22,23	53	130
Hs.302903	ubiquitin-conjugating enzyme E2I (UBC9 homolog, yeast)	1-3,22,23	147	130
Hs.3100	lysyl-tRNA synthetase	1-3,22,23	264	130
Hs.356270	succinate dehydrogenase complex, subunit D, integral membrane protein	1-3,22,23	183	130
Hs.433753	synaptogyrin 2	1-3,22,23	458	130
Hs.440734	alpha thalassemia/mental retardation syndrome X-linked (RAD54 homolog, S. cerevisiae)	1-3,22,23	83	130
Hs.315230	translation factor sui1 homolog	1-3,22,23	0	129
Hs.433343	serine/arginine repetitive matrix 2	1-3,22,23	42	129
Hs.96996	heterogeneous nuclear ribonucleoprotein A0	1-3,22,23	188	129
Hs.119177	ADP-ribosylation factor 3	1-3,22,23	104	128
Hs.153834	pumilio homolog 1 (Drosophila)	4	227	128
Hs.183803	heat shock protein 75	1-3,22,23	0	128
Hs.369288	BTB (POZ) domain containing 2	1-3,22,23	3	128
Hs.418162	amyloid beta precursor protein binding protein 1, 59kDa	1-3,22,23	147	128
Hs.75447	ralA binding protein 1	1-3,22,23	17	128
Hs.102548	glucocorticoid receptor DNA binding factor 1	1-3,22,23	29	127
Hs.185172	guanine nucleotide binding protein (G protein), beta polypeptide 2	1-3,22,23	145	127
Hs.211203	RNA binding motif protein 4	1-3,22,23	174	127
Hs.306307	Rho-associated, coiled-coil containing protein kinase 1	1-3,22,23	35	127
Hs.355819	translocase of inner mitochondrial membrane 50 homolog (yeast)	1-3,22,23	251	127
Hs.372463	microtubule-actin crosslinking factor 1	1-3,22,23	127	127
Hs.419240	solute carrier family 2 (facilitated glucose transporter), member 3	1-3,22,23	120	127
Hs.436518	RNA-binding protein with multiple splicing 2	1-3,22,23	191	127
Hs.439367	KIAA0592 protein	1-3,22,23	68	127
Hs.506997	Transcribed sequence with strong similarity to protein ref:NP_002943.2 (H.sapiens) ribosomal protein S2; 40S ribosomal protein S2 [Homo sapiens]	1-3,22,23	0	127
Hs.95577	cyclin-dependent kinase 4	1-3,22,23	273	127
Hs.301348	ems1 sequence (mammary tumor and squamous cell carcinoma-associated (p80/85 src substrate)	1-3,22,23	113	126
Hs.343911	etoposide induced 2.4 mRNA	1-3,22,23	422	126
Hs.374638	FK506 binding protein 1A, 12kDa	1-3,22,23	244	126
Hs.386390	transcriptional adaptor 3 (NGG1 homolog, yeast)-like	1-3,22,23	39	126
Hs.433540	DnaJ (Hsp40) homolog, subfamily C, member 8	1-3,22,23	98	126
Hs.433702	eukaryotic translation initiation factor 5	1-3,22,23	431	126
Hs.436407	ASC-1 complex subunit P100	1-3,22,23	41	126
Hs.43847	MADP-1 protein	1-3,22,23	50	126
Hs.444261	seryl-tRNA synthetase	1-3,22,23	62	126
Hs.84318	replication protein A1, 70kDa	1-3,22,23	0	126
Hs.9691	guanine nucleotide binding protein (G protein), alpha 13	1-3,22,23	23	126
Hs.108689	sterol regulatory element binding transcription factor 2	1-3,22,23	0	125
Hs.392837	phosphogluconate dehydrogenase	1-3,22,23	247	125
Hs.454861	cell division cycle 2-like 2	1-3,22,23	159	125
Hs.512770	hypothetical protein MGC4268	1-3,22,23	0	125
Hs.77324	eukaryotic translation termination factor 1	1-3,22,23	276	125
Hs.87417	cathepsin L2	1-3,22,23	131	125
Hs.90693	replication initiator 1	1-3,22,23	164	125
Hs.15580	leukocyte receptor cluster (LRC) member 5	1-3,22,23	7	124
Hs.172089	pro-oncosis receptor inducing membrane injury gene	1-3,22,23	106	124
Hs.17667	SH3-domain binding protein 4	1-3,22,23	52	124
Hs.23643	Mst3 and SOK1-related kinase	1-3,22,23	187	124
Hs.251871	CTP synthase	1-3,22,23	68	124
Hs.390666	chromosome 14 open reading frame 112	1-3,22,23	95	124
Hs.405954	transportin 1	1-3,22,23	32	124
Hs.7957	adenosine deaminase, RNA-specific	1-3,22,23	160	124
Hs.181271	coatomer protein complex, subunit zeta 1	1-3,22,23	112	123
Hs.23557	serologically defined colon cancer antigen 10	1-3,22,23	303	123
Hs.246240	proteasome (prosome, macropain) subunit, alpha type, 3	1-3,22,23	561	123
Hs.350806	UBX domain containing 2	1-3,22,23	51	123
Hs.387567	ATP citrate lyase	1-3,22,23	187	123
Hs.4112	t-complex 1	1-3,22,23	96	123
Hs.528686	high mobility group AT-hook 2	1-3,22,23	134	123
Hs.124942	protein phosphatase 2A 48 kDa regulatory subunit	1-3,22,23	21	122
Hs.1742	IQ motif containing GTPase activating protein 1	1-3,22,23	128	122
Hs.194143	breast cancer 1, early onset	1-3,22,23	65	122
Hs.356742	DR1-associated protein 1 (negative cofactor 2 alpha)	1-3,22,23	294	122
Hs.439874	stress-associated endoplasmic reticulum protein 1	1-3,22,23	489	122
Hs.77318	platelet-activating factor acetylhydrolase, isoform Ib, alpha subunit 45kDa	1-3,22,23	107	122
Hs.90572	PTK7 protein tyrosine kinase 7	1-3,22,23	0	122
Hs.121549	CDP-diacylglycerol--inositol 3-phosphatidyltransferase (phosphatidylinositol synthase)	1-3,22,23	35	121
Hs.150595	cytochrome P450, family 26, subfamily A, polypeptide 1	1-3,22,23	235	121
Hs.155742	glyoxylate reductase/hydroxypyruvate reductase	1-3,22,23	131	121
Hs.18016	Clone IMAGE:5259584, mRNA	1-3,22,23	40	121
Hs.181174	similar to RIKEN cDNA 1110001O19	1-3,22,23	288	121
Hs.24379	trafficking protein particle complex 1	1-3,22,23	166	121
Hs.31053	cytoskeleton associated protein 1	1-3,22,23	74	121
Hs.4113	S-adenosylhomocysteine hydrolase-like 1	1-3,22,23	83	121
Hs.414754	2,4-dienoyl CoA reductase 1, mitochondrial	1-3,22,23	36	121
Hs.427212	asparaginyl-tRNA synthetase	1-3,22,23	262	121
Hs.511400	staphylococcal nuclease domain containing 1	1-3,22,23	305	121
Hs.75258	H2A histone family, member Y	1-3,22,23	201	121
Hs.76913	proteasome (prosome, macropain) subunit, alpha type, 5	1-3,22,23	198	121
Hs.118625	hexokinase 1	1-3,22,23	131	120
Hs.14317	nucleolar protein family A, member 3 (H/ACA small nucleolar RNPs)	1-3,22,23	505	120
Hs.171955	trophinin associated protein (tastin)	1-3,22,23	24	120
Hs.352662	golgi phosphoprotein 2	1-3,22,23	108	120
Hs.396393	ubiquitin-conjugating enzyme E2S	1-3,22,23	617	120
Hs.407912	collagen, type IV, alpha 2	1-3,22,23	68	120
Hs.412961	hypothetical protein LOC124411	1-3,22,23	5	120
Hs.445226	thyroid hormone receptor interactor 10	1-3,22,23	84	120
Hs.511744	myosin regulatory light chain MRLC2	1-3,22,23	307	120
Hs.81118	leukotriene A4 hydrolase	1-3,22,23	98	120
Hs.119251	ubiquinol-cytochrome c reductase core protein I	1-3,22,23	568	119
Hs.182490	leucine-rich PPR-motif containing	1-3,22,23	181	119
Hs.26002	LIM domain binding 1	1-3,22,23	32	119
Hs.270411	pleckstrin homology domain containing, family C (with FERM domain) member 1	1-3,22,23	35	119
Hs.321390	CUG triplet repeat, RNA binding protein 1	1-3,22,23	291	119
Hs.337008	BRCA2 and CDKN1A interacting protein	1-3,22,23	167	119
Hs.421646	TAF12 RNA polymerase II, TATA box binding protein (TBP)-associated factor, 20kDa	1-3,22,23	15	119
Hs.512638	TBP-interacting protein	1-3,22,23	177	119
Hs.79058	suppressor of Ty 4 homolog 1 (S. cerevisiae)	1-3,22,23	15	119
Hs.130259	hypothetical protein FLJ10006	1-3,22,23	279	118
Hs.411347	M-phase phosphoprotein, mpp8	1-3,22,23	49	118
Hs.421391	leukocyte cell derived chemotaxin 1	1-3,22,23	8	118
Hs.435811	arrestin, beta 2	1-3,22,23	127	118
Hs.443163	DC6 protein	1-3,22,23	166	118
Hs.512387	leucine rich repeat (in FLII) interacting protein 1	1-3,22,23	105	118
Hs.529164	CDNA FLJ43493 fis, clone OCBBF3009279	1-3,22,23	0	118
Hs.101448	metastasis associated 1	1-3,22,23	243	117
Hs.105166	GL004 protein	1-3,22,23	48	117
Hs.212507	microsomal glutathione S-transferase 3	1-3,22,23	147	117
Hs.22315	cAMP responsive element binding protein 1	1-3,22,23	61	117
Hs.303676	Ras-GTPase activating protein SH3 domain-binding protein 2	1-3,22,23	101	117
Hs.336224	transmembrane protein with EGF-like and two follistatin-like domains 1	1-3,22,23	167	117
Hs.339665	MRNA similar to RIKEN cDNA 2700049P18 gene (cDNA clone MGC:57827 IMAGE:6064384), complete cds	1-3,22,23	89	117
Hs.426704	Clone IMAGE:5106451, mRNA	1-3,22,23	35	117
Hs.436549	SEC31-like 1 (S. cerevisiae)	1-3,22,23	27	117
Hs.439511	actin related protein 2/3 complex, subunit 3, 21kDa	1-3,22,23	247	117
Hs.445080	CDNA FLJ37711 fis, clone BRHIP2018014	1-3,22,23	11	117
Hs.445083	golgi autoantigen, golgin subfamily b, macrogolgin (with transmembrane signal), 1	1-3,22,23	20	117
Hs.75512	neural precursor cell expressed, developmentally down-regulated 8	1-3,22,23	321	117
Hs.79162	structure specific recognition protein 1	1-3,22,23	500	117
Hs.15192	phosphatidylethanolamine N-methyltransferase	1-3,22,23	17	116
Hs.412468	kelch domain containing 3	1-3,22,23	410	116
Hs.44175	SEC15-like 2 (S. cerevisiae)	1-3,22,23	52	116
Hs.443793	myosin regulatory light chain interacting protein	1-3,22,23	68	116
Hs.486709	DEAD (Asp-Glu-Ala-Asp) box polypeptide 46	1-3,22,23	93	116
Hs.58367	glypican 4	1-3,22,23	352	116
Hs.75812	phosphoenolpyruvate carboxykinase 2 (mitochondrial)	1-3,22,23	134	116
Hs.104019	transforming, acidic coiled-coil containing protein 3	1-3,22,23	235	115
Hs.249955	protein phosphatase 2, regulatory subunit B (B56), gamma isoform	1-3,22,23	95	115
Hs.355735	ubiquinol-cytochrome c reductase, Rieske iron-sulfur polypeptide 1	1-3,22,23	217	115
Hs.367842	MKI67 (FHA domain) interacting nucleolar phosphoprotein	1-3,22,23	12	115
Hs.445394	vacuolar protein sorting 29 (yeast)	1-3,22,23	179	115
Hs.80986	ATP synthase, H+ transporting, mitochondrial F0 complex, subunit c (subunit 9), isoform 1	1-3,22,23	131	115
Hs.82906	CDC20 cell division cycle 20 homolog (S. cerevisiae)	1-3,22,23	261	115
Hs.141125	caspase 3, apoptosis-related cysteine protease	1-3,22,23	0	114
Hs.161999	TGFB-induced factor (TALE family homeobox)	1-3,22,23	179	114
Hs.227750	NADH dehydrogenase (ubiquinone) 1 beta subcomplex, 4, 15kDa	1-3,22,23	466	114
Hs.344037	protein regulator of cytokinesis 1	1-3,22,23	24	114
Hs.433984	solute carrier family 4, anion exchanger, member 2 (erythrocyte membrane protein band 3-like 1)	1-3,22,23	214	114
Hs.448879	Similar to ribosomal protein L13; 60S ribosomal protein L13; breast basic conserved protein 1 (LOC388344), mRNA	1-3,22,23	0	114
Hs.511739	SUMO-1 activating enzyme subunit 2	1-3,22,23	68	114
Hs.75056	translocase of inner mitochondrial membrane 13 homolog (yeast)	1-3,22,23	332	114
Hs.108530	chromosome 6 open reading frame 67	1-3,22,23	59	113
Hs.11465	glutathione S-transferase omega 1	1-3,22,23	190	113
Hs.131887	hypothetical protein LOC134218	4	48	113
Hs.132513	hydroxysteroid (17-beta) dehydrogenase 12	1-3,22,23	68	113
Hs.132605	tetratricopeptide repeat domain 3	1-3,22,23	143	113
Hs.154672	methylene tetrahydrofolate dehydrogenase (NAD+ dependent), methenyltetrahydrofolate cyclohydrolase	1-3,22,23	698	113
Hs.19236	NADH dehydrogenase (ubiquinone) 1 beta subcomplex, 5, 16kDa	1-3,22,23	167	113
Hs.216354	ring finger protein 5	1-3,22,23	108	113
Hs.334644	hypothetical protein FLJ14668	1-3,22,23	155	113
Hs.339697	glutamate receptor, ionotropic, N-methyl D-asparate-associated protein 1 (glutamate binding)	1-3,22,23	77	113
Hs.37616	stimulated by retinoic acid 13	1-3,22,23	190	113
Hs.423935	RD RNA binding protein	1-3,22,23	56	113
Hs.446352	v-erb-b2 erythroblastic leukemia viral oncogene homolog 2, neuro/glioblastoma derived oncogene homolog (avian)	1-3,22,23	193	113
Hs.446673	phosphate cytidylyltransferase 2, ethanolamine	1-3,22,23	257	113
Hs.512102	G protein pathway suppressor 1	1-3,22,23	231	113
Hs.515866	Transcribed sequence with moderate similarity to protein ref:NP_060312.1 (H.sapiens) hypothetical protein FLJ20489 [Homo sapiens]	1-3,22,23	20	113
Hs.72550	hyaluronan-mediated motility receptor (RHAMM)	1-3,22,23	87	113
Hs.82007	methionyl aminopeptidase 1	1-3,22,23	119	113
Hs.247362	dimethylarginine dimethylaminohydrolase 2	1-3,22,23	68	112
Hs.26010	phosphofructokinase, platelet	1-3,22,23	100	112
Hs.3352	histone deacetylase 2	1-3,22,23	422	112
Hs.355927	voltage-dependent anion channel 2	1-3,22,23	314	112
Hs.409117	PHD finger protein 14	1-3,22,23	0	112
Hs.412624	KIAA0515	1-3,22,23	77	112
Hs.433419	cytochrome c oxidase subunit IV isoform 1	1-3,22,23	602	112
Hs.512610	LSM7 homolog, U6 small nuclear RNA associated (S. cerevisiae)	1-3,22,23	235	112
Hs.5437	Tax1 (human T-cell leukemia virus type I) binding protein 1	1-3,22,23	49	112
Hs.111779	secreted protein, acidic, cysteine-rich (osteonectin)	1-3,22,23	210	111
Hs.148590	protein related with psoriasis	1-3,22,23	311	111
Hs.15984	pp21 homolog	1-3,22,23	116	111
Hs.163867	CD14 antigen	1-3,22,23	222	111
Hs.17883	protein phosphatase 1G (formerly 2C), magnesium-dependent, gamma isoform	1-3,22,23	332	111
Hs.180610	splicing factor proline/glutamine rich (polypyrimidine tract binding protein associated)	1-3,22,23	244	111
Hs.211828	hepatocellular carcinoma-associated antigen 66	1-3,22,23	112	111
Hs.239681	transducer of Cdc42-dependent actin assembly 1	1-3,22,23	187	111
Hs.241336	ATPase inhibitory factor 1	1-3,22,23	7	111
Hs.288151	Ngg1 interacting factor 3 like 1 binding protein 1	1-3,22,23	99	111
Hs.291079	HESB like domain containing 1	1-3,22,23	84	111
Hs.351296	ORF	1-3,22,23	255	111
Hs.379018	transcription factor Dp-2 (E2F dimerization partner 2)	1-3,22,23	38	111
Hs.511765	GLI pathogenesis-related 1 (glioma)	1-3,22,23	29	111
Hs.516717	Transcribed sequence with moderate similarity to protein pir:B48127 (H.sapiens) B48127 dnaK-type molecular chaperone precursor, mitochondrial - human	1-3,22,23	44	111
Hs.76941	ATPase, Na+/K+ transporting, beta 3 polypeptide	1-3,22,23	210	111
Hs.15106	chromosome 14 open reading frame 1	1-3,22,23	159	110
Hs.234355	C1q domain containing 1	1-3,22,23	19	110
Hs.277704	hypoxia up-regulated 1	1-3,22,23	65	110
Hs.282204	nucleosomal binding protein 1	1-3,22,23	258	110
Hs.291981	actin related protein 2/3 complex, subunit 1A, 41kDa	1-3,22,23	227	110
Hs.318381	casein kinase 1, alpha 1	1-3,22,23	129	110
Hs.405410	O-linked N-acetylglucosamine (GlcNAc) transferase (UDP-N-acetylglucosamine:polypeptide-N-acetylglucosaminyl transferase)	1-3,22,23	54	110
Hs.408182	collagen, type II, alpha 1 (primary osteoarthritis, spondyloepiphyseal dysplasia, congenital)	1-3,22,23	45	110
Hs.421219	hypothetical protein FLJ20625	1-3,22,23	83	110
Hs.446279	topoisomerase I binding, arginine/serine-rich	1-3,22,23	87	110
Hs.499157	Transcribed sequence with strong similarity to protein ref:NP_037395.1 (H.sapiens) bromodomain-containing 7; bromodomain protein [Homo sapiens]	1-3,22,23	160	110
Hs.57729	kelch-like ECH-associated protein 1	1-3,22,23	80	110
Hs.81008	filamin B, beta (actin binding protein 278)	1-3,22,23	96	110
Hs.105779	protein inhibitor of activated STAT protein PIASy	1-3,22,23	183	109
Hs.143323	Jumonji, AT rich interactive domain 1B (RBP2-like)	1-3,22,23	291	109
Hs.164018	leucine zipper protein FKSG14	1-3,22,23	39	109
Hs.287994	nuclear receptor co-repressor 2	1-3,22,23	80	109
Hs.290758	damage-specific DNA binding protein 1, 127kDa	1-3,22,23	243	109
Hs.294584	leukotriene B4 12-hydroxydehydrogenase	1-3,22,23	181	109
Hs.79335	SWI/SNF related, matrix associated, actin dependent regulator of chromatin, subfamily d, member 1	1-3,22,23	36	109
Hs.122440	AHA1, activator of heat shock 90kDa protein ATPase homolog 2 (yeast)	1-3,22,23	44	108
Hs.2110	zinc finger protein 9 (a cellular retroviral nucleic acid binding protein)	1-3,22,23	152	108
Hs.252967	putative MAPK activating protein PM20,PM21	1-3,22,23	32	108
Hs.334479	ring finger and WD repeat domain 1	1-3,22,23	228	108
Hs.350899	calpain 2, (m/II) large subunit	1-3,22,23	28	108
Hs.405880	mitochondrial ribosomal protein S21	1-3,22,23	175	108
Hs.417369	chloride channel, nucleotide-sensitive, 1A	1-3,22,23	137	108
Hs.43071	hepatoma-derived growth factor-related protein 2	1-3,22,23	98	108
Hs.436593	lectin, mannose-binding, 1	1-3,22,23	271	108
Hs.444069	spectrin repeat containing, nuclear envelope 2	1-3,22,23	0	108
Hs.445255	KIAA0368	1-3,22,23	255	108
Hs.519290	MRNA; cDNA DKFZp564P142 (from clone DKFZp564P142)	1-3,22,23	383	108
Hs.85769	acidic 82 kDa protein mRNA	1-3,22,23	67	108
Hs.98493	X-ray repair complementing defective repair in Chinese hamster cells 1	1-3,22,23	5	108
Hs.100057	serine/threonine kinase 35	1-3,22,23	14	107
Hs.12102	sorting nexin 3	1-3,22,23	89	107
Hs.13350	unc-5 homolog B (C. elegans)	1-3,22,23	106	107
Hs.237971	XTP3-transactivated protein A	1-3,22,23	83	107
Hs.287672	trinucleotide repeat containing 6	1-3,22,23	354	107
Hs.298275	solute carrier family 38, member 2	1-3,22,23	179	107
Hs.306382	hypothetical protein MGC35048	1-3,22,23	82	107
Hs.368605	retinoic acid induced 14	1-3,22,23	139	107
Hs.3873	palmitoyl-protein thioesterase 1 (ceroid-lipofuscinosis, neuronal 1, infantile)	1-3,22,23	76	107
Hs.406068	ubiquitin-conjugating enzyme E2M (UBC12 homolog, yeast)	1-3,22,23	119	107
Hs.410205	nudix (nucleoside diphosphate linked moiety X)-type motif 5	1-3,22,23	219	107
Hs.418070	Transcribed sequence with strong similarity to protein sp:P42696 (H.sapiens) Y117_HUMAN Hypothetical RNA-binding protein KIAA0117	1-3,22,23	187	107
Hs.43233	transmembrane 4 superfamily member 6	1-3,22,23	32	107
Hs.434433	golgi autoantigen, golgin subfamily a, 4	1-3,22,23	19	107
Hs.436765	guanine nucleotide binding protein (G protein), gamma 5	1-3,22,23	112	107
Hs.437447	nucleoredoxin	1-3,22,23	142	107
Hs.442630	CGI-85 protein	1-3,22,23	43	107
Hs.458332	pyrroline-5-carboxylate reductase 1	1-3,22,23	238	107
Hs.7720	dynein, cytoplasmic, heavy polypeptide 1	1-3,22,23	406	107
Hs.77667	lymphocyte antigen 6 complex, locus E	1-3,22,23	92	107
Hs.101014	translokin	1-3,22,23	47	106
Hs.152818	ubiquitin specific protease 8	1-3,22,23	154	106
Hs.153692	monogenic, audiogenic seizure susceptibility 1 homolog (mouse)	1-3,22,23	55	106
Hs.170548	Yes-associated protein 1, 65kDa	1-3,22,23	211	106
Hs.179882	hypothetical protein FLJ12443	1-3,22,23	147	106
Hs.241565	DNA (cytosine-5-)-methyltransferase 3 alpha	1-3,22,23	89	106
Hs.273063	HSPC133 protein	1-3,22,23	91	106
Hs.292570	chromosome 9 open reading frame 112	1-3,22,23	35	106
Hs.374650	interferon induced transmembrane protein 3 (1-8U)	1-3,22,23	172	106
Hs.407934	neuron navigator 2	1-3,22,23	67	106
Hs.423573	discoidin domain receptor family, member 1	1-3,22,23	30	106
Hs.432605	UDP-glucose ceramide glucosyltransferase	1-3,22,23	33	106
Hs.445977	general transcription factor IIIA	1-3,22,23	162	106
Hs.188882	Clone 23872 mRNA sequence	1-3,22,23	77	105
Hs.22543	Clone IMAGE:5288750, mRNA	1-3,22,23	307	105
Hs.2399	matrix metalloproteinase 14 (membrane-inserted)	1-3,22,23	0	105
Hs.245188	tissue inhibitor of metalloproteinase 3 (Sorsby fundus dystrophy, pseudoinflammatory)	1-3,22,23	2	105
Hs.334826	splicing factor 3b, subunit 1, 155kDa	1-3,22,23	440	105
Hs.371001	eukaryotic translation initiation factor 3, subunit 9 eta, 116kDa	1-3,22,23	329	105
Hs.371282	transcription factor 3 (E2A immunoglobulin enhancer binding factors E12/E47)	1-3,22,23	275	105
Hs.421654	chromosome 3 open reading frame 10	1-3,22,23	47	105
Hs.445240	fibulin 1	1-3,22,23	225	105
Hs.878	sorbitol dehydrogenase	1-3,22,23	0	105
Hs.125134	splicing factor, arginine/serine-rich 15	1-3,22,23	27	104
Hs.17428	AT rich interactive domain 4B (RBP1- like)	1-3,22,23	136	104
Hs.18528	Sjogren's syndrome nuclear autoantigen 1	1-3,22,23	71	104
Hs.30376	chromosome 6 open reading frame 53	1-3,22,23	222	104
Hs.304682	cystatin C (amyloid angiopathy and cerebral hemorrhage)	1-3,22,23	36	104
Hs.370771	cyclin-dependent kinase inhibitor 1A (p21, Cip1)	1-3,22,23	55	104
Hs.435974	methylenetetrahydrofolate dehydrogenase (NADP+ dependent), methenyltetrahydrofolate cyclohydrolase, formyltetrahydrofolate synthetase	1-3,22,23	29	104
Hs.22151	neurolysin (metallopeptidase M3 family)	1-3,22,23	163	103
Hs.22595	hypothetical protein FLJ10637	1-3,22,23	68	103
Hs.235557	ATP synthase, H+ transporting, mitochondrial F0 complex, subunit f, isoform 2	1-3,22,23	294	103
Hs.235750	translocase of inner mitochondrial membrane 10 homolog (yeast)	1-3,22,23	160	103
Hs.249235	phosphoinositide-3-kinase, class 2, alpha polypeptide	1-3,22,23	110	103
Hs.333418	FXYD domain containing ion transport regulator 5	1-3,22,23	398	103
Hs.367877	matrix metalloproteinase 2 (gelatinase A, 72kDa gelatinase, 72kDa type IV collagenase)	1-3,22,23	26	103
Hs.376347	melanoma antigen, family D, 4	1-3,22,23	131	103
Hs.411515	CCCTC-binding factor (zinc finger protein)	1-3,22,23	15	103
Hs.434077	CDNA FLJ26022 fis, clone PCD03106	1-3,22,23	100	103
Hs.444058	signal recognition particle receptor ('docking protein')	1-3,22,23	11	103
Hs.445446	START domain containing 7	1-3,22,23	252	103
Hs.48549	Ras-GTPase-activating protein SH3-domain-binding protein	1-3,22,23	0	103
Hs.5337	isocitrate dehydrogenase 2 (NADP+), mitochondrial	1-3,22,23	43	103
Hs.69293	hexosaminidase B (beta polypeptide)	1-3,22,23	183	103
Hs.8867	cysteine-rich, angiogenic inducer, 61	1-3,22,23	201	103
Hs.88778	carbonyl reductase 1	1-3,22,23	3	103
Hs.105509	CTL2 gene	1-3,22,23	149	102
Hs.118638	non-metastatic cells 1, protein (NM23A) expressed in	1-3,22,23	140	102
Hs.160271	G protein-coupled receptor 48	1-3,22,23	23	102
Hs.173042	KIAA1143 protein	1-3,22,23	128	102
Hs.194718	zinc finger protein 265	1-3,22,23	2	102
Hs.270428	succinate-CoA ligase, GDP-forming, alpha subunit	1-3,22,23	19	102
Hs.279949	KIAA1007 protein	1-3,22,23	72	102
Hs.289112	chromosome 7 open reading frame 28B	1-3,22,23	154	102
Hs.306221	hypothetical protein FLJ20403	1-3,22,23	23	102
Hs.3887	proteasome (prosome, macropain) 26S subunit, non-ATPase, 1	1-3,22,23	214	102
Hs.432918	arginyl-tRNA synthetase-like	1-3,22,23	74	102
Hs.446676	lysophospholipase I	1-3,22,23	27	102
Hs.51233	tumor necrosis factor receptor superfamily, member 10b	1-3,22,23	0	102
Hs.7158	DKFZP566H073 protein	1-3,22,23	29	102
Hs.76122	splicing factor, arginine/serine-rich 4	1-3,22,23	35	102
Hs.7753	calumenin	1-3,22,23	111	102
Hs.78614	complement component 1, q subcomponent binding protein	1-3,22,23	0	102
Hs.131059	ankyrin repeat domain 17	1-3,22,23	0	101
Hs.174051	small nuclear ribonucleoprotein 70kDa polypeptide (RNP antigen)	1-3,22,23	327	101
Hs.236844	hypothetical protein FLJ10652	1-3,22,23	11	101
Hs.240770	nuclear cap binding protein subunit 2, 20kDa	1-3,22,23	38	101
Hs.357901	SRY (sex determining region Y)-box 4	1-3,22,23	175	101
Hs.379557	FK506 binding protein 3, 25kDa	1-3,22,23	112	101
Hs.435639	ADP-ribosylation factor 4	1-3,22,23	444	101
Hs.438159	sortilin-related receptor, L(DLR class) A repeats-containing	1-3,22,23	167	101
Hs.439253	voltage-dependent anion channel 3	1-3,22,23	229	101
Hs.65234	DEAD (Asp-Glu-Ala-Asp) box polypeptide 27	1-3,22,23	151	101
Hs.78466	proteasome (prosome, macropain) 26S subunit, non-ATPase, 8	1-3,22,23	292	101
Hs.8750	cytokine-like nuclear factor n-pac	1-3,22,23	14	101
Hs.10098	DEAD (Asp-Glu-Ala-Asp) box polypeptide 56	1-3,22,23	0	100
Hs.159087	RAD23 homolog B (S. cerevisiae)	1-3,22,23	120	100
Hs.166887	copine I	1-3,22,23	62	100
Hs.19597	c-Maf-inducing protein	1-3,22,23	68	100
Hs.25960	v-myc myelocytomatosis viral related oncogene, neuroblastoma derived (avian)	1-3,22,23	60	100
Hs.2864	early endosome antigen 1, 162kD	1-3,22,23	11	100
Hs.31584	metaxin 2	1-3,22,23	44	100
Hs.412102	eukaryotic translation initiation factor 2 alpha kinase 4	1-3,22,23	234	100
Hs.425091	hypothetical protein BC007436	1-3,22,23	131	100
Hs.503546	fatty acid desaturase 1	1-3,22,23	119	100
Hs.7917	likely ortholog of mouse hypoxia induced gene 1	1-3,22,23	68	100
Hs.90280	5-aminoimidazole-4-carboxamide ribonucleotide formyltransferase/IMP cyclohydrolase	1-3,22,23	252	100
Hs.118483	myosin VI	1-3,22,23	52	99
Hs.12956	Tax interaction protein 1	1-3,22,23	211	99
Hs.197298	influenza virus NS1A binding protein	1-3,22,23	95	99
Hs.202166	heterogeneous nuclear ribonucleoprotein H1 (H)	1-3,22,23	232	99
Hs.25584	ADP-ribosylation factor GTPase activating protein 1	1-3,22,23	64	99
Hs.279061	CGI-150 protein	1-3,22,23	103	99
Hs.306123	melanoma antigen, family F, 1	1-3,22,23	147	99
Hs.334812	FIP1 like 1 (S. cerevisiae)	1-3,22,23	131	99
Hs.355750	hypothetical protein MGC5306	1-3,22,23	79	99
Hs.406504	transgelin 2	1-3,22,23	83	99
Hs.4099	nardilysin (N-arginine dibasic convertase)	1-3,22,23	81	99
Hs.416358	sal-like 2 (Drosophila)	1-3,22,23	231	99
Hs.430725	myosin phosphatase-Rho interacting protein	1-3,22,23	52	99
Hs.432623	diaphanous homolog 1 (Drosophila)	1-3,22,23	72	99
Hs.436405	isocitrate dehydrogenase 3 (NAD+) beta	1-3,22,23	190	99
Hs.50252	mitochondrial ribosomal protein L32	1-3,22,23	211	99
Hs.118127	actin, alpha, cardiac muscle	1-3,22,23	593	98
Hs.310960	hypothetical protein FLJ21839	1-3,22,23	27	98
Hs.346868	EBNA1 binding protein 2	1-3,22,23	55	98
Hs.437137	phospholipase C, beta 3 (phosphatidylinositol-specific)	1-3,22,23	56	98
Hs.437941	chromosome 14 open reading frame 106	1-3,22,23	48	98
Hs.444517	hypothetical protein FLJ33215	1-3,22,23	97	98
Hs.5807	RAB14, member RAS oncogene family	1-3,22,23	93	98
Hs.7835	mannose receptor, C type 2	1-3,22,23	0	98
Hs.83954	protein associated with PRK1	1-3,22,23	98	98
Hs.8752	transmembrane protein 4	1-3,22,23	145	98
Hs.121028	asp (abnormal spindle)-like, microcephaly associated (Drosophila)	1-3,22,23	38	97
Hs.194329	hypothetical protein FLJ21174	1-3,22,23	128	97
Hs.268122	hypothetical protein LOC51321	1-3,22,23	73	97
Hs.272808	B double prime 1, subunit of RNA polymerase III transcription initiation factor IIIB	1-3,22,23	62	97
Hs.280311	myosin, heavy polypeptide 10, non-muscle	1-3,22,23	51	97
Hs.310542	translocase of outer mitochondrial membrane 40 homolog (yeast)	1-3,22,23	458	97
Hs.356894	hydroxysteroid (17-beta) dehydrogenase 4	1-3,22,23	0	97
Hs.407860	NADH dehydrogenase (ubiquinone) 1, subcomplex unknown, 2, 14.5kDa	1-3,22,23	530	97
Hs.8086	RNA (guanine-7-) methyltransferase	1-3,22,23	5	97
Hs.83572	protein tyrosine phosphatase, non-receptor type 11 (Noonan syndrome 1)	1-3,22,23	0	97
Hs.10431	AT rich interactive domain 3B (BRIGHT- like)	1-3,22,23	243	96
Hs.108957	ribosomal protein S27-like	1-3,22,23	247	96
Hs.157145	tetracycline transporter-like protein	1-3,22,23	135	96
Hs.166563	replication factor C (activator 1) 1, 145kDa	1-3,22,23	90	96
Hs.168073	transient receptor potential cation channel, subfamily C, member 4 associated protein	1-3,22,23	92	96
Hs.185726	transferrin receptor (p90, CD71)	1-3,22,23	155	96
Hs.199625	HS1 binding protein	1-3,22,23	100	96
Hs.222171	KIAA0182 protein	1-3,22,23	185	96
Hs.25812	Nijmegen breakage syndrome 1 (nibrin)	1-3,22,23	45	96
Hs.258563	fasciculation and elongation protein zeta 2 (zygin II)	1-3,22,23	11	96
Hs.270107	hypothetical protein FLJ10498	1-3,22,23	123	96
Hs.273213	hypothetical protein HSPC117	1-3,22,23	199	96
Hs.335786	TIA1 cytotoxic granule-associated RNA binding protein-like 1	1-3,22,23	118	96
Hs.336429	GABA(A) receptor-associated protein like 1	1-3,22,23	41	96
Hs.343748	hypothetical protein FLJ20445	1-3,22,23	5	96
Hs.385862	mitochondrial ribosomal protein S9	1-3,22,23	207	96
Hs.402525	dpy-30-like protein	1-3,22,23	295	96
Hs.408848	polyamine-modulated factor 1	1-3,22,23	307	96
Hs.410596	WD-repeat protein	1-3,22,23	211	96
Hs.412817	selenoprotein H	1-3,22,23	462	96
Hs.414740	B-cell CLL/lymphoma 9-like	4	68	96
Hs.436042	chemokine (C-X-C motif) ligand 12 (stromal cell-derived factor 1)	1-3,22,23	64	96
Hs.458406	undifferentiated embryonic cell transcription factor 1	1-3,22,23	123	96
Hs.511916	endosulfine alpha	1-3,22,23	139	96
Hs.77311	BTG family, member 3	1-3,22,23	92	96
Hs.83623	MRNA; cDNA DKFZp686K10163 (from clone DKFZp686K10163)	1-3,22,23	0	96
Hs.165598	paraoxonase 2	1-3,22,23	227	95
Hs.193725	proteasome (prosome, macropain) 26S subunit, non-ATPase, 5	1-3,22,23	36	95
Hs.19400	MAD2 mitotic arrest deficient-like 2 (yeast)	1-3,22,23	523	95
Hs.207052	clathrin, light polypeptide (Lca)	1-3,22,23	0	95
Hs.289052	BCL2-like 12 (proline rich)	1-3,22,23	71	95
Hs.306791	polymerase (DNA directed), delta 2, regulatory subunit 50kDa	1-3,22,23	217	95
Hs.31439	serine protease inhibitor, Kunitz type, 2	1-3,22,23	613	95
Hs.3254	mitochondrial ribosomal protein L23	1-3,22,23	203	95
Hs.377010	carbamoyl-phosphate synthetase 2, aspartate transcarbamylase, and dihydroorotase	1-3,22,23	0	95
Hs.421608	eukaryotic translation elongation factor 1 beta 2	1-3,22,23	116	95
Hs.433222	Niemann-Pick disease, type C2	1-3,22,23	279	95
Hs.449415	eukaryotic translation initiation factor 2C, 2	1-3,22,23	124	95
Hs.458369	hypothetical protein MGC5178	1-3,22,23	19	95
Hs.78829	ubiquitin specific protease 10	1-3,22,23	103	95
Hs.96885	hypothetical protein FLJ12505	1-3,22,23	88	95
Hs.11101	discs, large homolog 3 (neuroendocrine-dlg, Drosophila)	1-3,22,23	44	94
Hs.180919	inhibitor of DNA binding 2, dominant negative helix-loop-helix protein	1-3,22,23	53	94
Hs.253067	macrophage erythroblast attacher	1-3,22,23	179	94
Hs.253254	calmodulin binding transcription activator 1	1-3,22,23	230	94
Hs.301882	dolichyl-diphosphooligosaccharide-protein glycosyltransferase	1-3,22,23	127	94
Hs.369815	natural killer-tumor recognition sequence	1-3,22,23	39	94
Hs.372741	karyopherin alpha 6 (importin alpha 7)	1-3,22,23	108	94
Hs.374503	mortality factor 4 like 1	1-3,22,23	106	94
Hs.386784	hypothetical protein FLJ10849	1-3,22,23	142	94
Hs.389734	hypothetical protein MGC45400	1-3,22,23	116	94
Hs.391858	TIA1 cytotoxic granule-associated RNA binding protein	1-3,22,23	128	94
Hs.406507	sprouty homolog 4 (Drosophila)	4	103	94
Hs.440662	aldehyde dehydrogenase 3 family, member A2	1-3,22,23	114	94
Hs.923	single-stranded DNA binding protein 1	1-3,22,23	327	94
Hs.9568	zinc finger protein 261	1-3,22,23	80	94
Hs.101364	HCV NS3-transactivated protein 1	1-3,22,23	0	93
Hs.10283	RNA binding motif protein 8A	1-3,22,23	124	93
Hs.113614	adducin 2 (beta)	1-3,22,23	0	93
Hs.144949	zinc finger protein 313	1-3,22,23	189	93
Hs.180911	ribosomal protein S4, Y-linked	1-3,22,23	1107	93
Hs.24641	cytoskeleton associated protein 2	1-3,22,23	121	93
Hs.288932	likely ortholog of mouse Mak3p homolog (S. cerevisiae)	1-3,22,23	191	93
Hs.356050	hepatitis C virus core-binding protein 6	1-3,22,23	76	93
Hs.356463	farnesyltransferase, CAAX box, alpha	1-3,22,23	120	93
Hs.386198	echinoderm microtubule associated protein like 4	1-3,22,23	76	93
Hs.408238	squamous cell carcinoma antigen recognised by T cells 3	1-3,22,23	9	93
Hs.433416	non-metastatic cells 2, protein (NM23B) expressed in	1-3,22,23	0	93
Hs.435541	tubulin-specific chaperone d	1-3,22,23	0	93
Hs.436985	CDC42 binding protein kinase beta (DMPK-like)	1-3,22,23	90	93
Hs.513762	glycine cleavage system protein H (aminomethyl carrier)	1-3,22,23	84	93
Hs.75452	heat shock 70kDa protein 1A	1-3,22,23	287	93
Hs.7733	tetratricopeptide repeat domain 1	1-3,22,23	76	93
Hs.81469	nucleotide binding protein 1 (MinD homolog, E. coli)	1-3,22,23	23	93
Hs.87491	thymidylate synthetase	1-3,22,23	0	93
Hs.113919	hypothetical protein LOC374969	1-3,22,23	48	92
Hs.210850	HECT domain containing 1	1-3,22,23	55	92
Hs.227949	SEC13-like 1 (S. cerevisiae)	1-3,22,23	155	92
Hs.306291	hypothetical protein FLJ11712	1-3,22,23	151	92
Hs.433574	RNA binding motif protein 9	1-3,22,23	210	92
Hs.445109	COP9 constitutive photomorphogenic homolog subunit 8 (Arabidopsis)	1-3,22,23	76	92
Hs.471439	Transcribed sequence with strong similarity to protein pir:A37413 (H.sapiens) A37413 calbindin D, 28K - human	1-3,22,23	270	92
Hs.512636	proline-rich nuclear receptor coactivator 2	1-3,22,23	72	92
Hs.527121	prematurely terminated mRNA decay factor-like	1-3,22,23	95	92
Hs.5636	RAB6A, member RAS oncogene family	1-3,22,23	40	92
Hs.78867	protein tyrosine phosphatase, receptor-type, Z polypeptide 1	1-3,22,23	11	92
Hs.90606	15 kDa selenoprotein	1-3,22,23	100	92
Hs.176950	chromosome 20 open reading frame 44	1-3,22,23	11	91
Hs.251574	stem-loop (histone) binding protein	1-3,22,23	76	91
Hs.294083	chromosome 14 open reading frame 87	1-3,22,23	378	91
Hs.355455	septin 10	1-3,22,23	9	91
Hs.380792	heparan sulfate 6-O-sulfotransferase 1	1-3,22,23	12	91
Hs.407909	lectin, galactoside-binding, soluble, 1 (galectin 1)	1-3,22,23	83	91
Hs.411490	hypothetical protein LOC116228	1-3,22,23	38	91
Hs.442223	lanosterol synthase (2,3-oxidosqualene-lanosterol cyclase)	1-3,22,23	20	91
Hs.50216	zinc finger protein (ZFD25)	1-3,22,23	0	91
Hs.58103	A kinase (PRKA) anchor protein (yotiao) 9	1-3,22,23	15	91
Hs.692	tumor-associated calcium signal transducer 1	1-3,22,23	88	91
Hs.73527	casein kinase 2, beta polypeptide	1-3,22,23	287	91
Hs.75932	N-ethylmaleimide-sensitive factor attachment protein, alpha	1-3,22,23	32	91
Hs.123072	RAB3B, member RAS oncogene family	1-3,22,23	0	90
Hs.129506	cyclin D binding myb-like transcription factor 1	1-3,22,23	44	90
Hs.18586	CDC42 binding protein kinase alpha (DMPK-like)	1-3,22,23	24	90
Hs.202453	v-myc myelocytomatosis viral oncogene homolog (avian)	1-3,22,23	0	90
Hs.22679	RWD domain containing 1	1-3,22,23	120	90
Hs.239870	MRNA; cDNA DKFZp564H0764 (from clone DKFZp564H0764)	1-3,22,23	65	90
Hs.25999	chromosome 6 open reading frame 106	1-3,22,23	12	90
Hs.278378	transportin 2 (importin 3, karyopherin beta 2b)	1-3,22,23	95	90
Hs.322903	chromosome 21 open reading frame 106	1-3,22,23	48	90
Hs.418493	transcription factor CP2-like 2	5,6	0	90
Hs.75914	coated vesicle membrane protein	1-3,22,23	139	90
Hs.77254	chromobox homolog 1 (HP1 beta homolog Drosophila )	1-3,22,23	80	90
Hs.82563	KIAA0153 protein	1-3,22,23	139	90
Hs.131273	optic atrophy 1 (autosomal dominant)	1-3,22,23	28	89
Hs.279861	thioredoxin-related transmembrane protein 2	1-3,22,23	86	89
Hs.287863	RNA processing factor 1	1-3,22,23	111	89
Hs.312419	origin recognition complex, subunit 3-like (yeast)	1-3,22,23	41	89
Hs.355867	methionine-tRNA synthetase	1-3,22,23	116	89
Hs.375001	talin 1	1-3,22,23	81	89
Hs.380627	chemokine-like factor super family 6	1-3,22,23	80	89
Hs.418004	protein tyrosine phosphatase, non-receptor type 1	1-3,22,23	68	89
Hs.528341	KIAA0191 protein	1-3,22,23	12	89
Hs.5324	hypothetical protein CL25022	1-3,22,23	10	89
Hs.103305	MRNA; cDNA DKFZp434B0425 (from clone DKFZp434B0425)	1-3,22,23	75	88
Hs.192221	elongation factor, RNA polymerase II, 2	1-3,22,23	24	88
Hs.241489	endoplasmic reticulum thioredoxin superfamily member, 18 kDa	1-3,22,23	179	88
Hs.27115	EMI domain containing 2	1-3,22,23	71	88
Hs.272822	RuvB-like 1 (E. coli)	1-3,22,23	274	88
Hs.280378	small nuclear ribonucleoprotein polypeptide B''	1-3,22,23	239	88
Hs.28309	UDP-glucose dehydrogenase	1-3,22,23	31	88
Hs.324178	mitogen-activated protein kinase associated protein 1	1-3,22,23	132	88
Hs.355899	tumor necrosis factor receptor superfamily, member 12A	1-3,22,23	91	88
Hs.380389	chromosome 9 open reading frame 77	1-3,22,23	39	88
Hs.389700	microsomal glutathione S-transferase 1	1-3,22,23	159	88
Hs.399981	chromosome 20 open reading frame 178	1-3,22,23	101	88
Hs.409430	deoxyguanosine kinase	1-3,22,23	56	88
Hs.410037	connective tissue growth factor	1-3,22,23	295	88
Hs.410095	cofactor of BRCA1	1-3,22,23	24	88
Hs.414156	CTP synthase II	1-3,22,23	76	88
Hs.418450	mitochondrial ribosomal protein L11	1-3,22,23	128	88
Hs.440899	tweety homolog 3 (Drosophila)	1-3,22,23	131	88
Hs.442592	MRNA; cDNA DKFZp779B1535 (from clone DKFZp779B1535)	1-3,22,23	16	88
Hs.458450	LAG1 longevity assurance homolog 5 (S. cerevisiae)	1-3,22,23	0	88
Hs.75313	aldo-keto reductase family 1, member B1 (aldose reductase)	1-3,22,23	62	88
Hs.83636	adrenergic, beta, receptor kinase 1	1-3,22,23	107	88
Hs.227729	FK506 binding protein 2, 13kDa	1-3,22,23	0	87
Hs.2780	jun D proto-oncogene	1-3,22,23	38	87
Hs.3439	stomatin (EPB72)-like 2	1-3,22,23	178	87
Hs.36566	LIM domain kinase 1	1-3,22,23	0	87
Hs.369144	achalasia, adrenocortical insufficiency, alacrimia (Allgrove, triple-A)	1-3,22,23	122	87
Hs.415895	Wolf-Hirschhorn syndrome candidate 1-like 1	1-3,22,23	32	87
Hs.437096	SREBP CLEAVAGE-ACTIVATING PROTEIN	1-3,22,23	71	87
Hs.440320	cullin 5	1-3,22,23	124	87
Hs.441028	ubiquitin specific protease 47	1-3,22,23	27	87
Hs.449809	hypothetical protein LOC339047	1-3,22,23	223	87
Hs.528659	KIAA1522 protein	1-3,22,23	147	87
Hs.75485	ornithine aminotransferase (gyrate atrophy)	1-3,22,23	118	87
Hs.76095	immediate early response 3	1-3,22,23	83	87
Hs.76228	amplified in osteosarcoma	1-3,22,23	115	87
Hs.87385	chromosome 7 open reading frame 30	1-3,22,23	114	87
Hs.133523	mSin3A-associated protein 130	1-3,22,23	0	86
Hs.21016	coagulation factor C homolog, cochlin (Limulus polyphemus)	1-3,22,23	40	86
Hs.372267	DEAD (Asp-Glu-Ala-Asp) box polypeptide 24	1-3,22,23	90	86
Hs.376793	SBBI26 protein	1-3,22,23	12	86
Hs.388208	bromodomain adjacent to zinc finger domain, 2B	1-3,22,23	25	86
Hs.400740	protein phosphatase 2A, regulatory subunit B' (PR 53)	1-3,22,23	175	86
Hs.403997	villin 2 (ezrin)	1-3,22,23	53	86
Hs.435450	cyclin C	1-3,22,23	109	86
Hs.61628	calcium binding atopy-related autoantigen 1	1-3,22,23	12	86
Hs.83765	dihydrofolate reductase	1-3,22,23	42	86
Hs.135226	cathepsin B	1-3,22,23	53	85
Hs.169681	death effector domain containing	1-3,22,23	70	85
Hs.170291	ovarian carcinoma immunoreactive antigen	1-3,22,23	100	85
Hs.178011	hypothetical protein FLJ20257	1-3,22,23	88	85
Hs.180686	ubiquitin protein ligase E3A (human papilloma virus E6-associated protein, Angelman syndrome)	1-3,22,23	83	85
Hs.255149	mannosidase, alpha, class 1A, member 1	1-3,22,23	0	85
Hs.268189	hypothetical protein FLJ20436	1-3,22,23	120	85
Hs.27182	phospholipase A2-activating protein	1-3,22,23	35	85
Hs.271980	mitogen-activated protein kinase 6	1-3,22,23	42	85
Hs.29700	zinc finger, CCHC domain containing 10	1-3,22,23	56	85
Hs.31016	likely ortholog of mouse metal response element binding transcription factor 2	1-3,22,23	151	85
Hs.379414	malignant fibrous histiocytoma amplified sequence 1	1-3,22,23	0	85
Hs.406078	retinoblastoma binding protein 7	1-3,22,23	23	85
Hs.416959	hepatocyte growth factor-regulated tyrosine kinase substrate	1-3,22,23	126	85
Hs.435290	nischarin	1-3,22,23	59	85
Hs.436873	integrin, alpha V (vitronectin receptor, alpha polypeptide, antigen CD51)	1-3,22,23	103	85
Hs.437039	CDNA clone IMAGE:5288757, partial cds	1-3,22,23	0	85
Hs.442449	dermatan 4 sulfotransferase 1	1-3,22,23	0	85
Hs.449114	Transcribed sequence with strong similarity to protein ref:NP_004491.1 (H.sapiens) heterogeneous nuclear ribonucleoprotein C, isoform b; nuclear ribonucleoprotein particle C1 protein; nuclear ribonucleoprotein particle C2 protein [Homo sapiens]	1-3,22,23	28	85
Hs.467049	CDNA FLJ26235 fis, clone ADG09662	4	0	85
Hs.6654	KIAA0657 protein	1-3,22,23	41	85
Hs.7243	ubiquitin specific protease 24	1-3,22,23	19	85
Hs.75196	HLA-B associated transcript 8	1-3,22,23	0	85
Hs.77955	MADS box transcription enhancer factor 2, polypeptide D (myocyte enhancer factor 2D)	1-3,22,23	0	85
Hs.83383	peroxiredoxin 4	1-3,22,23	406	85
Hs.86543	glycosyltransferase-like 1B	1-3,22,23	84	85
Hs.91747	profilin 2	1-3,22,23	347	85
Hs.124165	mitochondrial ribosomal protein S30	1-3,22,23	163	84
Hs.144906	methionyl aminopeptidase 2	1-3,22,23	195	84
Hs.151777	eukaryotic translation initiation factor 2, subunit 1 alpha, 35kDa	1-3,22,23	138	84
Hs.201624	chromosome X open reading frame 15	4	44	84
Hs.20930	poly(rC) binding protein 4	1-3,22,23	32	84
Hs.227656	xenotropic and polytropic retrovirus receptor	1-3,22,23	48	84
Hs.240	M-phase phosphoprotein 1	1-3,22,23	0	84
Hs.2554	sialyltransferase 1 (beta-galactoside alpha-2,6-sialyltransferase)	1-3,22,23	11	84
Hs.291623	thousand and one amino acid protein kinase	1-3,22,23	153	84
Hs.302352	gamma-aminobutyric acid (GABA) A receptor, beta 3	1-3,22,23	155	84
Hs.308777	LUC7-like 2 (S. cerevisiae)	1-3,22,23	44	84
Hs.32163	pannexin 1	1-3,22,23	40	84
Hs.368855	guanosine monophosphate reductase 2	1-3,22,23	50	84
Hs.370688	translocase of outer mitochondrial membrane 70 homolog A (yeast)	1-3,22,23	79	84
Hs.396497	leucine zipper protein 1	1-3,22,23	0	84
Hs.421848	mitochondrial ribosomal protein L43	1-3,22,23	100	84
Hs.434367	thioredoxin reductase 1	1-3,22,23	111	84
Hs.435795	insulin-like growth factor binding protein 7	1-3,22,23	251	84
Hs.439188	KIAA0261	1-3,22,23	35	84
Hs.444208	DEAH (Asp-Glu-Ala-His) box polypeptide 29	1-3,22,23	34	84
Hs.444840	chromosome 7 open reading frame 24	1-3,22,23	147	84
Hs.7188	sema domain, immunoglobulin domain (Ig), transmembrane domain (TM) and short cytoplasmic domain, (semaphorin) 4C	1-3,22,23	0	84
Hs.75514	nucleoside phosphorylase	1-3,22,23	208	84
Hs.77961	major histocompatibility complex, class I, B	1-3,22,23	590	84
Hs.79306	eukaryotic translation initiation factor 4E	1-3,22,23	126	84
Hs.82890	defender against cell death 1	1-3,22,23	223	84
Hs.8372	ubiquinol-cytochrome c reductase (6.4kD) subunit	1-3,22,23	273	84
Hs.127249	EAP30 subunit of ELL complex	1-3,22,23	270	83
Hs.171834	PCTAIRE protein kinase 1	1-3,22,23	103	83
Hs.275999	protein kinase, lysine deficient 1	1-3,22,23	83	83
Hs.289368	a disintegrin and metalloproteinase domain 19 (meltrin beta)	1-3,22,23	30	83
Hs.34045	cell division cycle associated 4	1-3,22,23	39	83
Hs.37682	retinoic acid receptor responder (tazarotene induced) 2	1-3,22,23	95	83
Hs.406840	multiple ankyrin repeats, single KH-domain (MASK) homolog	1-3,22,23	142	83
Hs.437894	bromodomain containing 7	1-3,22,23	157	83
Hs.458291	polycystic kidney disease 2 (autosomal dominant)	1-3,22,23	16	83
Hs.75438	quinoid dihydropteridine reductase	1-3,22,23	73	83
Hs.75573	centromere protein E, 312kDa	1-3,22,23	83	83
Hs.75864	lectin, mannose-binding 2	1-3,22,23	174	83
Hs.83469	nuclear factor (erythroid-derived 2)-like 1	1-3,22,23	0	83
Hs.9825	CGI-128 protein	1-3,22,23	144	83
Hs.105547	neural proliferation, differentiation and control, 1	1-3,22,23	50	82
Hs.10706	epithelial protein lost in neoplasm beta	1-3,22,23	14	82
Hs.118110	bone marrow stromal cell antigen 2	1-3,22,23	35	82
Hs.155418	tribbles homolog 2	1-3,22,23	0	82
Hs.16493	zinc finger protein 462	1-3,22,23	92	82
Hs.200022	Clone IMAGE:5285814, mRNA	1-3,22,23	48	82
Hs.22891	solute carrier family 7 (cationic amino acid transporter, y+ system), member 8	1-3,22,23	36	82
Hs.247324	mitochondrial ribosomal protein S14	1-3,22,23	0	82
Hs.258798	chromosome 10 open reading frame 86	1-3,22,23	51	82
Hs.306094	E1A binding protein p400	1-3,22,23	8	82
Hs.401703	chromosome 20 open reading frame 52	1-3,22,23	392	82
Hs.402697	eukaryotic translation initiation factor 4 gamma, 3	1-3,22,23	91	82
Hs.409200	interferon gamma receptor 2 (interferon gamma transducer 1)	1-3,22,23	59	82
Hs.411480	ancient ubiquitous protein 1	1-3,22,23	70	82
Hs.419640	Parkinson disease (autosomal recessive, early onset) 7	1-3,22,23	451	82
Hs.443636	hypothetical protein BC002926	1-3,22,23	104	82
Hs.500798	APC11 anaphase promoting complex subunit 11 homolog (yeast)	1-3,22,23	27	82
Hs.515701	CDNA FLJ46500 fis, clone THYMU3029719, highly similar to Homo sapiens AAA-ATPase TOB3 (TOB3)	4	0	82
Hs.6880	golgi reassembly stacking protein 2, 55kDa	1-3,22,23	56	82
Hs.78089	ATPase, H+ transporting, lysosomal 14kDa, V1 subunit F	1-3,22,23	14	82
Hs.81687	non-metastatic cells 3, protein expressed in	1-3,22,23	154	82
Hs.98998	tenascin C (hexabrachion)	1-3,22,23	11	82
Hs.125034	transcriptional coactivator tubedown-100	1-3,22,23	79	81
Hs.13794	sorting nexin 5	1-3,22,23	25	81
Hs.144700	ephrin-B1	1-3,22,23	0	81
Hs.147824	eukaryotic translation initiation factor 1A	1-3,22,23	78	81
Hs.169488	dentatorubral-pallidoluysian atrophy (atrophin-1)	1-3,22,23	43	81
Hs.169900	poly(A) binding protein, cytoplasmic 4 (inducible form)	1-3,22,23	244	81
Hs.182217	succinate-CoA ligase, ADP-forming, beta subunit	1-3,22,23	275	81
Hs.235116	G protein-coupled receptor kinase 6	1-3,22,23	18	81
Hs.278362	male-enhanced antigen	1-3,22,23	0	81
Hs.287472	BUB1 budding uninhibited by benzimidazoles 1 homolog (yeast)	1-3,22,23	106	81
Hs.295909	hypothetical protein FLJ10700	1-3,22,23	49	81
Hs.354056	P450 (cytochrome) oxidoreductase	1-3,22,23	130	81
Hs.356876	G protein-coupled receptor 125	1-3,22,23	30	81
Hs.388877	ankyrin repeat domain 12	1-3,22,23	81	81
Hs.403914	vasodilator-stimulated phosphoprotein	1-3,22,23	11	81
Hs.406072	eyes absent homolog 3 (Drosophila)	1-3,22,23	85	81
Hs.410597	cytokine induced protein 29 kDa	1-3,22,23	225	81
Hs.411456	hypothetical protein FLJ20244	1-3,22,23	52	81
Hs.445183	galactosidase, beta 1	1-3,22,23	171	81
Hs.55044	DKFZP586H2123 protein	1-3,22,23	0	81
Hs.75133	transcription factor A, mitochondrial	1-3,22,23	160	81
Hs.75216	protein tyrosine phosphatase, receptor type, F	1-3,22,23	376	81
Hs.8517	pleckstrin homology, Sec7 and coiled-coil domains 2 (cytohesin-2)	1-3,22,23	53	81
Hs.103106	LSM2 homolog, U6 small nuclear RNA associated (S. cerevisiae)	1-3,22,23	146	80
Hs.108332	ubiquitin-conjugating enzyme E2D 2 (UBC4/5 homolog, yeast)	1-3,22,23	319	80
Hs.108969	PTD008 protein	1-3,22,23	44	80
Hs.111867	GLI-Kruppel family member GLI2	1-3,22,23	68	80
Hs.146602	low molecular mass ubiquinone-binding protein (9.5kD)	1-3,22,23	363	80
Hs.154299	coagulation factor II (thrombin) receptor-like 1	1-3,22,23	26	80
Hs.154654	cytochrome P450, family 1, subfamily B, polypeptide 1	1-3,22,23	2	80
Hs.172813	Rho guanine nucleotide exchange factor (GEF) 7	1-3,22,23	195	80
Hs.21107	neuroligin 4	1-3,22,23	63	80
Hs.214646	solute carrier family 35, member E2	1-3,22,23	20	80
Hs.239894	hypothetical protein MGC2803	1-3,22,23	255	80
Hs.258855	myeloid/lymphoid or mixed-lineage leukemia (trithorax homolog, Drosophila)	1-3,22,23	32	80
Hs.26058	hypothetical protein FLJ21156	1-3,22,23	11	80
Hs.272210	activating transcription factor 7 interacting protein	1-3,22,23	15	80
Hs.325948	vesicle docking protein p115	1-3,22,23	35	80
Hs.355697	glutamate dehydrogenase 1	1-3,22,23	0	80
Hs.367854	SKB1 homolog (S. pombe)	1-3,22,23	60	80
Hs.400460	calcium channel, voltage-dependent, P/Q type, alpha 1A subunit	4	0	80
Hs.413671	chromosome 14 open reading frame 135	1-3,22,23	0	80
Hs.41793	odd Oz/Ten-m homolog 3	1-3,22,23	79	80
Hs.429961	TPA regulated locus	1-3,22,23	267	80
Hs.433512	ARP3 actin-related protein 3 homolog (yeast)	1-3,22,23	108	80
Hs.454530	protein kinase C and casein kinase substrate in neurons 2	1-3,22,23	0	80
Hs.512852	SEC24 related gene family, member C (S. cerevisiae)	1-3,22,23	19	80
Hs.75510	annexin A11	1-3,22,23	227	80
Hs.80338	BCL2-associated transcription factor 1	1-3,22,23	187	80
Hs.90527	HSPC128 protein	1-3,22,23	125	80
Hs.9234	seven transmembrane domain protein	1-3,22,23	62	80
Hs.94229	latrophilin 1	1-3,22,23	0	80
Hs.11806	7-dehydrocholesterol reductase	1-3,22,23	68	79
Hs.134093	splicing factor, arginine/serine-rich 14	1-3,22,23	141	79
Hs.1578	baculoviral IAP repeat-containing 5 (survivin)	1-3,22,23	43	79
Hs.159118	adenosylmethionine decarboxylase 1	1-3,22,23	320	79
Hs.173904	Full length insert cDNA clone YQ51D06	4	0	79
Hs.17631	hypothetical protein DKFZp434E2135	1-3,22,23	36	79
Hs.180714	cytochrome c oxidase subunit VIa polypeptide 1	1-3,22,23	156	79
Hs.199179	RAN binding protein 2	1-3,22,23	21	79
Hs.211773	chromosome 14 open reading frame 116	1-3,22,23	167	79
Hs.34892	ubiquitin ligase mind bomb	1-3,22,23	315	79
Hs.349119	CGI-90 protein	1-3,22,23	18	79
Hs.355816	CTD (carboxy-terminal domain, RNA polymerase II, polypeptide A) small phosphatase 2	1-3,22,23	173	79
Hs.376933	guanylate kinase 1	1-3,22,23	75	79
Hs.386465	calcium homeostasis endoplasmic reticulum protein	1-3,22,23	17	79
Hs.415534	chromosome 9 open reading frame 83	1-3,22,23	0	79
Hs.437320	Williams-Beuren syndrome chromosome region 16	1-3,22,23	149	79
Hs.438072	unc-84 homolog A (C. elegans)	1-3,22,23	183	79
Hs.445890	HSPC163 protein	1-3,22,23	61	79
Hs.449152	hypothetical protein LOC91942	1-3,22,23	157	79
Hs.521331	platelet-derived growth factor alpha polypeptide	1-3,22,23	24	79
Hs.81634	ATP synthase, H+ transporting, mitochondrial F0 complex, subunit b, isoform 1	1-3,22,23	516	79
Hs.89839	EphA1	1-3,22,23	83	79
Hs.114412	thioredoxin-like, 32kDa	1-3,22,23	47	78
Hs.13467	STARD3 N-terminal like	1-3,22,23	133	78
Hs.144946	protein kinase, interferon-inducible double stranded RNA dependent activator	1-3,22,23	185	78
Hs.153355	quaking homolog, KH domain RNA binding (mouse)	1-3,22,23	106	78
Hs.153768	RNA, U3 small nucleolar interacting protein 2	1-3,22,23	24	78
Hs.203910	small glutamine-rich tetratricopeptide repeat (TPR)-containing, alpha	1-3,22,23	186	78
Hs.225641	hypothetical protein FLJ13171	1-3,22,23	0	78
Hs.236774	high mobility group nucleosomal binding domain 4	1-3,22,23	62	78
Hs.249996	pleiotropic regulator 1 (PRL1homolog, Arabidopsis)	1-3,22,23	253	78
Hs.273307	signal recognition particle 68kDa	1-3,22,23	74	78
Hs.304134	cysteinyl-tRNA synthetase	1-3,22,23	59	78
Hs.348276	RNA binding motif protein 10	1-3,22,23	11	78
Hs.367811	serine/threonine kinase 38	1-3,22,23	28	78
Hs.428779	AAAP6077	1-3,22,23	103	78
Hs.437575	TNF receptor-associated factor 2	1-3,22,23	0	78
Hs.440900	HLA-B associated transcript 3	1-3,22,23	43	78
Hs.492000	Transcribed sequences	1-3,22,23	137	78
Hs.502564	hypothetical protein FLJ20719	1-3,22,23	97	78
Hs.5085	dolichyl-phosphate mannosyltransferase polypeptide 1, catalytic subunit	1-3,22,23	171	78
Hs.57655	dudulin 2	1-3,22,23	46	78
Hs.63405	hypothetical protein BC007540	1-3,22,23	42	78
Hs.73965	splicing factor, arginine/serine-rich 2	1-3,22,23	79	78
Hs.74564	signal sequence receptor, beta (translocon-associated protein beta)	1-3,22,23	334	78
Hs.8179	hypothetical protein, clone 2746033	1-3,22,23	101	78
Hs.82933	protein x 013	1-3,22,23	32	78
Hs.103853	hypothetical protein FLJ20043	1-3,22,23	0	77
Hs.143408	chromosome 19 open reading frame 27	1-3,22,23	222	77
Hs.164067	syndecan binding protein (syntenin)	1-3,22,23	51	77
Hs.250666	hairy and enhancer of split 1, (Drosophila)	1-3,22,23	0	77
Hs.250769	alkaline phosphatase, liver/bone/kidney	1-3,22,23	187	77
Hs.334851	LIM and SH3 protein 1	1-3,22,23	187	77
Hs.41324	Cas-Br-M (murine) ecotropic retroviral transforming sequence	1-3,22,23	50	77
Hs.438678	transaldolase 1	1-3,22,23	112	77
Hs.440387	erythrocyte membrane protein band 4.1-like 2	1-3,22,23	59	77
Hs.528320	apolipoprotein A-I binding protein	1-3,22,23	100	77
Hs.60339	N-myristoyltransferase 2	1-3,22,23	29	77
Hs.110783	HBV pre-s2 binding protein 1	1-3,22,23	12	76
Hs.148830	lecithin retinol acyltransferase (phosphatidylcholine--retinol O-acyltransferase)	1-3,22,23	0	76
Hs.149185	cytosolic nonspecific dipeptidase (EC 3.4.13.18)	1-3,22,23	58	76
Hs.164526	WW domain binding protein 11	1-3,22,23	134	76
Hs.235026	hypothetical gene supported by BC032431	1-3,22,23	127	76
Hs.239666	core 1 UDP-galactose:N-acetylgalactosamine-alpha-R beta 1,3-galactosyltransferase	1-3,22,23	91	76
Hs.26797	RAB6 interacting protein 1	1-3,22,23	17	76
Hs.289092	coactosin-like 1 (Dictyostelium)	1-3,22,23	649	76
Hs.418533	BUB3 budding uninhibited by benzimidazoles 3 homolog (yeast)	1-3,22,23	142	76
Hs.52184	hypothetical protein FLJ20618	1-3,22,23	266	76
Hs.5548	F-box and leucine-rich repeat protein 5	1-3,22,23	72	76
Hs.78944	regulator of G-protein signalling 2, 24kDa	1-3,22,23	0	76
Hs.79081	protein phosphatase 1, catalytic subunit, gamma isoform	1-3,22,23	0	76
Hs.104679	hypothetical protein MGC18216	1-3,22,23	80	75
Hs.129951	speckle-type POZ protein	1-3,22,23	11	75
Hs.15420	Fraser syndrome 1	1-3,22,23	53	75
Hs.16244	sperm associated antigen 5	1-3,22,23	156	75
Hs.165725	CCR4-NOT transcription complex, subunit 2	1-3,22,23	32	75
Hs.181272	Transcribed sequences	1-3,22,23	28	75
Hs.184298	cyclin-dependent kinase 7 (MO15 homolog, Xenopus laevis, cdk-activating kinase)	1-3,22,23	23	75
Hs.22215	secretogranin III	1-3,22,23	45	75
Hs.301412	hypothetical protein HSPC155	1-3,22,23	149	75
Hs.355814	phosphoglycerate dehydrogenase like 1	1-3,22,23	35	75
Hs.372758	ubiquitin-conjugating enzyme E2H (UBC8 homolog, yeast)	1-3,22,23	12	75
Hs.411366	growth factor receptor-bound protein 2	1-3,22,23	60	75
Hs.414362	cytochrome b5 reductase b5R.2	1-3,22,23	52	75
Hs.422990	proteasome (prosome, macropain) subunit, beta type, 5	1-3,22,23	0	75
Hs.436471	hypothetical protein FLJ11301	1-3,22,23	39	75
Hs.437783	AT rich interactive domain 3A (BRIGHT- like)	1-3,22,23	134	75
Hs.476965	Transcribed sequences	1-3,22,23	451	75
Hs.5003	formin binding protein 2	1-3,22,23	3	75
Hs.507034	Transcribed sequences	1-3,22,23	3	75
Hs.508741	chromosome 5 open reading frame 13	1-3,22,23	80	75
Hs.7351	cyclic AMP phosphoprotein, 19 kD	1-3,22,23	0	75
Hs.75527	adenylosuccinate lyase	1-3,22,23	312	75
Hs.7979	synaptic vesicle glycoprotein 2A	1-3,22,23	89	75
Hs.9018	exostoses (multiple)-like 3	1-3,22,23	112	75
Hs.116992	homogentisate 1,2-dioxygenase (homogentisate oxidase)	1-3,22,23	0	74
Hs.119563	proteasome (prosome, macropain) activator subunit 4	1-3,22,23	71	74
Hs.1420	fibroblast growth factor receptor 3 (achondroplasia, thanatophoric dwarfism)	1-3,22,23	0	74
Hs.15243	HOM-TES-103 tumor antigen-like	1-3,22,23	96	74
Hs.169441	BAI1-associated protein 1	1-3,22,23	0	74
Hs.172028	a disintegrin and metalloproteinase domain 10	1-3,22,23	62	74
Hs.173001	KIAA1221 protein	1-3,22,23	84	74
Hs.192023	eukaryotic translation initiation factor 3, subunit 2 beta, 36kDa	1-3,22,23	0	74
Hs.211914	NADH dehydrogenase (ubiquinone) Fe-S protein 7, 20kDa (NADH-coenzyme Q reductase)	1-3,22,23	32	74
Hs.25723	Mouse Mammary Turmor Virus Receptor homolog 1	1-3,22,23	207	74
Hs.260238	hypothetical protein FLJ10842	1-3,22,23	8	74
Hs.279865	trans-prenyltransferase	1-3,22,23	56	74
Hs.285346	RYK receptor-like tyrosine kinase	1-3,22,23	108	74
Hs.375108	CD24 antigen (small cell lung carcinoma cluster 4 antigen)	1-3,22,23	3484	74
Hs.40500	RER1 homolog (S. cerevisiae)	1-3,22,23	20	74
Hs.416262	small optic lobes homolog (Drosophila)	1-3,22,23	109	74
Hs.421245	IK cytokine, down-regulator of HLA II	1-3,22,23	299	74
Hs.422334	nuclear receptor coactivator 4	1-3,22,23	52	74
Hs.437638	X-box binding protein 1	1-3,22,23	295	74
Hs.44017	mitochondrial ribosomal protein L41	1-3,22,23	63	74
Hs.440382	ret finger protein	1-3,22,23	74	74
Hs.443379	proteasome (prosome, macropain) 26S subunit, non-ATPase, 11	1-3,22,23	238	74
Hs.446535	hypothetical protein FLJ20249	4	175	74
Hs.517832	DESR1 protein	1-3,22,23	131	74
Hs.5719	chromosome condensation-related SMC-associated protein 1	1-3,22,23	190	74
Hs.6113	staufen, RNA binding protein (Drosophila)	1-3,22,23	5	74
Hs.75087	FAST kinase	1-3,22,23	84	74
Hs.7527	small fragment nuclease	1-3,22,23	137	74
Hs.8182	S100 calcium binding protein A16	1-3,22,23	0	74
Hs.83919	glucosidase I	1-3,22,23	20	74
Hs.91417	topoisomerase (DNA) II binding protein	1-3,22,23	139	74
Hs.9315	HNOEL-iso protein	1-3,22,23	44	74
Hs.108104	ubiquitin-conjugating enzyme E2L 3	1-3,22,23	124	73
Hs.13854	T-cell activation protein phosphatase 2C	1-3,22,23	0	73
Hs.14846	solute carrier family 7 (cationic amino acid transporter, y+ system), member 1	1-3,22,23	112	73
Hs.169992	serologically defined breast cancer antigen 84	1-3,22,23	0	73
Hs.182698	mitochondrial ribosomal protein L20	1-3,22,23	235	73
Hs.213739	splicing factor, arginine/serine-rich 8 (suppressor-of-white-apricot homolog, Drosophila)	1-3,22,23	11	73
Hs.220677	similar to CG3073-PA	1-3,22,23	107	73
Hs.271730	E1A binding protein p300	1-3,22,23	89	73
Hs.278672	membrane component, chromosome 11, surface marker 1	1-3,22,23	80	73
Hs.279583	DORA reverse strand protein 1	1-3,22,23	107	73
Hs.286013	short coiled-coil protein	1-3,22,23	187	73
Hs.324808	N-acylsphingosine amidohydrolase (acid ceramidase) 1	1-3,22,23	120	73
Hs.335293	DKFZP564C186 protein	1-3,22,23	67	73
Hs.372659	TBC1 (tre-2/USP6, BUB2, cdc16) domain family, member 1	1-3,22,23	79	73
Hs.409065	flap structure-specific endonuclease 1	1-3,22,23	128	73
Hs.436803	von Hippel-Lindau binding protein 1	1-3,22,23	0	73
Hs.442329	G protein-coupled receptor 107	1-3,22,23	12	73
Hs.512716	X-ray repair complementing defective repair in Chinese hamster cells 3	1-3,22,23	40	73
Hs.512857	CD151 antigen	1-3,22,23	179	73
Hs.5327	PRO1914 protein (PRO1914), mRNA	1-3,22,23	14	73
Hs.75254	interferon regulatory factor 3	1-3,22,23	80	73
Hs.87889	Dicer1, Dcr-1 homolog (Drosophila)	1-3,22,23	142	73
Hs.155048	Lutheran blood group (Auberger b antigen included)	1-3,22,23	17	72
Hs.181368	PRP8 pre-mRNA processing factor 8 homolog (yeast)	1-3,22,23	374	72
Hs.203206	exportin 5	1-3,22,23	144	72
Hs.279623	selenoprotein X, 1	1-3,22,23	143	72
Hs.283109	component of oligomeric golgi complex 1	1-3,22,23	32	72
Hs.283322	hypothetical protein HSPC138	1-3,22,23	71	72
Hs.348024	v-ral simian leukemia viral oncogene homolog B (ras related; GTP binding protein)	1-3,22,23	24	72
Hs.356766	Clone IMAGE:5285034, mRNA	1-3,22,23	68	72
Hs.368756	zinc finger protein 532	1-3,22,23	94	72
Hs.379357	U5 snRNP-specific 40 kDa protein (hPrp8-binding)	1-3,22,23	86	72
Hs.412482	tetratricopeptide repeat domain 4	1-3,22,23	23	72
Hs.418241	metallothionein 2A	1-3,22,23	174	72
Hs.434890	hect domain and RLD 2	1-3,22,23	55	72
Hs.43910	CD164 antigen, sialomucin	1-3,22,23	68	72
Hs.440950	chromosome 6 open reading frame 109	1-3,22,23	74	72
Hs.443752	proprotein convertase subtilisin/kexin type 7	1-3,22,23	31	72
Hs.446275	hypothetical protein FLJ12649	1-3,22,23	61	72
Hs.522692	CDNA FLJ31610 fis, clone NT2RI2002865	1-3,22,23	55	72
Hs.108222	catenin, beta interacting protein 1	1-3,22,23	5	71
Hs.111577	integral membrane protein 2C	1-3,22,23	374	71
Hs.119023	SMC2 structural maintenance of chromosomes 2-like 1 (yeast)	1-3,22,23	98	71
Hs.130873	acid phosphatase 1, soluble	1-3,22,23	48	71
Hs.140309	atherin	1-3,22,23	100	71
Hs.144130	hypothetical protein FLJ10618	1-3,22,23	38	71
Hs.149055	zinc finger protein 403	1-3,22,23	51	71
Hs.194662	calponin 3, acidic	1-3,22,23	237	71
Hs.20157	CDK5 regulatory subunit associated protein 3	1-3,22,23	0	71
Hs.23978	scaffold attachment factor B	1-3,22,23	157	71
Hs.268488	KIAA1185 protein	1-3,22,23	83	71
Hs.274430	surfeit 6	1-3,22,23	0	71
Hs.279766	kinesin family member 4A	1-3,22,23	44	71
Hs.300684	calcitonin gene-related peptide-receptor component protein	4	4	71
Hs.30819	hypothetical protein C40	1-3,22,23	48	71
Hs.374418	RAP1B, member of RAS oncogene family	1-3,22,23	0	71
Hs.38178	KSHV latent nuclear antigen interacting protein 1	1-3,22,23	80	71
Hs.406339	WD repeat domain 26	1-3,22,23	52	71
Hs.414396	PERQ amino acid rich, with GYF domain 1	1-3,22,23	71	71
Hs.433892	adaptor-related protein complex 2, mu 1 subunit	1-3,22,23	58	71
Hs.446393	cleavage and polyadenylation specific factor 5, 25 kDa	1-3,22,23	88	71
Hs.5216	basic leucine zipper and W2 domains 2	1-3,22,23	24	71
Hs.526401	transcription elongation factor B polypeptide 3 binding protein 1	1-3,22,23	24	71
Hs.59106	cell growth regulator with ring finger domain 1	1-3,22,23	26	71
Hs.75323	prohibitin	1-3,22,23	109	71
Hs.78769	thimet oligopeptidase 1	1-3,22,23	19	71
Hs.84928	nuclear transcription factor Y, beta	1-3,22,23	48	71
Hs.101695	NCK adaptor protein 2	1-3,22,23	44	70
Hs.128218	chromosome 11 open reading frame 23	1-3,22,23	23	70
Hs.150011	ets variant gene 1	1-3,22,23	5	70
Hs.159642	glucosaminyl (N-acetyl) transferase 1, core 2 (beta-1,6-N-acetylglucosaminyltransferase)	1-3,22,23	32	70
Hs.169840	TTK protein kinase	1-3,22,23	47	70
Hs.172963	hypothetical protein FLJ14624	1-3,22,23	8	70
Hs.179986	flotillin 1	1-3,22,23	0	70
Hs.180933	CXXC finger 1 (PHD domain)	1-3,22,23	40	70
Hs.18799	flotillin 2	1-3,22,23	92	70
Hs.198308	tryptophan rich basic protein	1-3,22,23	40	70
Hs.24835	hypothetical protein FLJ14594	1-3,22,23	65	70
Hs.278607	APG7 autophagy 7-like (S. cerevisiae)	1-3,22,23	56	70
Hs.300404	esophageal cancer associated protein	1-3,22,23	112	70
Hs.356509	CXXC finger 5	1-3,22,23	48	70
Hs.381282	TYRO3 protein tyrosine kinase	1-3,22,23	88	70
Hs.387988	mitochondrial ribosomal protein S5	1-3,22,23	123	70
Hs.388584	serologically defined colon cancer antigen 1	1-3,22,23	163	70
Hs.398989	brain expressed X-linked 2	1-3,22,23	24	70
Hs.433901	cytochrome c oxidase subunit 8A	1-3,22,23	235	70
Hs.439014	chromosome 13 open reading frame 7	1-3,22,23	108	70
Hs.448854	Similar to ribosomal protein (LOC388339), mRNA	5,6	0	70
Hs.449864	hypothetical protein LOC339229	1-3,22,23	47	70
Hs.499601	poly (ADP-ribose) glycohydrolase	1-3,22,23	29	70
Hs.512670	branched chain aminotransferase 2, mitochondrial	1-3,22,23	11	70
Hs.528655	hypothetical protein FLJ20209	1-3,22,23	0	70
Hs.528669	chromosome condensation protein G	1-3,22,23	40	70
Hs.82422	capping protein (actin filament), gelsolin-like	1-3,22,23	66	70
Hs.865	RAP1A, member of RAS oncogene family	1-3,22,23	8	70
Hs.101067	GCN5 general control of amino-acid synthesis 5-like 2 (yeast)	1-3,22,23	24	69
Hs.105234	integral inner nuclear membrane protein	1-3,22,23	40	69
Hs.11417	Rab acceptor 1 (prenylated)	1-3,22,23	62	69
Hs.172674	nuclear factor of activated T-cells, cytoplasmic, calcineurin-dependent 3	1-3,22,23	13	69
Hs.194035	chromosome 14 open reading frame 92	1-3,22,23	105	69
Hs.20082	zinc finger protein 38	1-3,22,23	40	69
Hs.250899	heat shock factor binding protein 1	1-3,22,23	318	69
Hs.283726	zinc finger protein SBZF3	1-3,22,23	43	69
Hs.287633	chromosome 18 open reading frame 8	1-3,22,23	71	69
Hs.290259	THAP domain containing 5	1-3,22,23	0	69
Hs.296422	Coenzyme A synthase	1-3,22,23	106	69
Hs.324277	egl nine homolog 2 (C. elegans)	1-3,22,23	39	69
Hs.3459	similar to ubiquitin binding protein	1-3,22,23	43	69
Hs.380233	maternal G10 transcript	1-3,22,23	231	69
Hs.433312	Clone IMAGE:4251653, mRNA, partial cds	1-3,22,23	55	69
Hs.440394	mutS homolog 2, colon cancer, nonpolyposis type 1 (E. coli)	1-3,22,23	304	69
Hs.44439	CDNA FLJ14294 fis, clone PLACE1008181	1-3,22,23	68	69
Hs.5008	tetratricopeptide repeat domain 15	1-3,22,23	128	69
Hs.528342	nucleoporin 62kDa	1-3,22,23	163	69
Hs.528387	HIV-1 Rev binding protein	1-3,22,23	59	69
Hs.6872	Clone IMAGE:3632546, mRNA	1-3,22,23	0	69
Hs.7854	solute carrier family 39 (zinc transporter), member 1	1-3,22,23	302	69
Hs.8715	chromosome 4 open reading frame 14	1-3,22,23	26	69
Hs.11085	CGI-111 protein	1-3,22,23	38	68
Hs.12084	Tu translation elongation factor, mitochondrial	1-3,22,23	123	68
Hs.12513	Clone 23687 mRNA sequence	1-3,22,23	0	68
Hs.150390	zinc finger protein 262	1-3,22,23	20	68
Hs.172180	signal-induced proliferation-associated 1 like 1	1-3,22,23	71	68
Hs.202097	procollagen C-endopeptidase enhancer	1-3,22,23	0	68
Hs.203589	pantothenate kinase 2 (Hallervorden-Spatz syndrome)	1-3,22,23	23	68
Hs.235390	hypothetical protein FLJ12895	1-3,22,23	28	68
Hs.250648	Clone IMAGE:5286726, mRNA	1-3,22,23	52	68
Hs.26216	voltage-dependent calcium channel gamma subunit-like protein	1-3,22,23	35	68
Hs.263812	nuclear distribution gene C homolog (A. nidulans)	1-3,22,23	805	68
Hs.336916	death-associated protein 6	1-3,22,23	51	68
Hs.425365	hypothetical protein MGC23918	1-3,22,23	259	68
Hs.450060	WW domain-containing protein 1	1-3,22,23	130	68
Hs.74284	hypothetical protein MGC2714	1-3,22,23	36	68
Hs.77502	methionine adenosyltransferase II, alpha	1-3,22,23	48	68
Hs.87095	KIAA0102 gene product	1-3,22,23	16	68
Hs.109760	NADH dehydrogenase (ubiquinone) 1 beta subcomplex, 3, 12kDa	1-3,22,23	147	67
Hs.110457	Wolf-Hirschhorn syndrome candidate 1	1-3,22,23	85	67
Hs.152207	single-stranded DNA binding protein 2	1-3,22,23	23	67
Hs.194665	DNA2 DNA replication helicase 2-like (yeast)	1-3,22,23	72	67
Hs.204475	HIV TAT specific factor 1	1-3,22,23	103	67
Hs.20529	hypothetical protein LOC127262	1-3,22,23	44	67
Hs.21938	oxysterol binding protein-like 9	1-3,22,23	36	67
Hs.219614	F-box and leucine-rich repeat protein 11	1-3,22,23	8	67
Hs.221589	N-acylaminoacyl-peptide hydrolase	1-3,22,23	77	67
Hs.255022	SUMO1/sentrin/SMT3 specific protease 3	1-3,22,23	40	67
Hs.274263	hypothetical protein FLJ10377	1-3,22,23	53	67
Hs.279580	KIAA1279	1-3,22,23	53	67
Hs.283667	arginyl aminopeptidase (aminopeptidase B)	1-3,22,23	143	67
Hs.284244	fibroblast growth factor 2 (basic)	1-3,22,23	40	67
Hs.289123	dynactin 2 (p50)	1-3,22,23	47	67
Hs.310399	hypothetical protein BC007586	1-3,22,23	8	67
Hs.334713	bone marrow stromal cell-derived ubiquitin-like	1-3,22,23	77	67
Hs.350939	proteasome regulatory particle subunit p44S10	1-3,22,23	36	67
Hs.352614	PlSC domain containing hypothetical protein	1-3,22,23	27	67
Hs.433982	succinate dehydrogenase complex, subunit C, integral membrane protein, 15kDa	5,6	0	67
Hs.434408	importin 7	1-3,22,23	34	67
Hs.437404	hypothetical protein FLJ10404	1-3,22,23	30	67
Hs.446374	HLA class II region expressed gene KE2	1-3,22,23	3	67
Hs.4900	hypothetical protein LOC57019	1-3,22,23	207	67
Hs.528331	source of immunodominant MHC-associated peptides	1-3,22,23	0	67
Hs.528675	TEA domain family member 1 (SV40 transcriptional enhancer factor)	1-3,22,23	0	67
Hs.528722	ring finger protein 10	1-3,22,23	116	67
Hs.5957	protein tyrosine phosphatase-like (proline instead of catalytic arginine), member b	1-3,22,23	36	67
Hs.6441	tissue inhibitor of metalloproteinase 2	1-3,22,23	68	67
Hs.82508	THAP domain containing 11	1-3,22,23	80	67
Hs.85962	hyaluronan synthase 3	1-3,22,23	44	67
Hs.9857	dicarbonyl/L-xylulose reductase	1-3,22,23	64	67
Hs.98614	ribosome binding protein 1 homolog 180kDa (dog)	1-3,22,23	64	67
Hs.1023	pyruvate dehydrogenase (lipoamide) alpha 1	1-3,22,23	223	66
Hs.135458	integrin beta 1 binding protein 3	4	91	66
Hs.169228	delta-like 1 homolog (Drosophila)	1-3,22,23	0	66
Hs.177861	pre-mRNA branch site protein p14	1-3,22,23	119	66
Hs.178761	proteasome (prosome, macropain) 26S subunit, non-ATPase, 14	1-3,22,23	39	66
Hs.201375	WD repeat domain 3	1-3,22,23	44	66
Hs.255230	glucuronidase, beta	1-3,22,23	84	66
Hs.289293	hypothetical protein INM01	1-3,22,23	44	66
Hs.3136	protein kinase, AMP-activated, gamma 1 non-catalytic subunit	1-3,22,23	172	66
Hs.323462	DEAH (Asp-Glu-Ala-His) box polypeptide 30	1-3,22,23	77	66
Hs.374201	kinesin family member 21A	1-3,22,23	0	66
Hs.38114	BRIX	1-3,22,23	54	66
Hs.388125	regulator of nonsense transcripts 1	1-3,22,23	40	66
Hs.405860	malate dehydrogenase 2, NAD (mitochondrial)	1-3,22,23	182	66
Hs.405946	suppressor of cytokine signaling 2	1-3,22,23	89	66
Hs.425427	hypothetical protein FLJ20425	1-3,22,23	242	66
Hs.42743	hypothetical protein HSPC148	1-3,22,23	98	66
Hs.433024	Hypothetical gene supported by AK091718 (LOC401504), mRNA	1-3,22,23	68	66
Hs.433278	emopamil binding related protein, delta8-delta7 sterol isomerase related protein	1-3,22,23	235	66
Hs.434281	PTK2 protein tyrosine kinase 2	1-3,22,23	71	66
Hs.437060	cytochrome c, somatic	1-3,22,23	146	66
Hs.437844	KIAA1194	1-3,22,23	33	66
Hs.443518	bullous pemphigoid antigen 1, 230/240kDa	1-3,22,23	57	66
Hs.454528	vacuolar protein sorting 35 (yeast)	1-3,22,23	5	66
Hs.512362	Similar to proline dehydrogenase (oxidase) 1; proline oxidase 2; p53 induced protein; tumor protein p53 inducible protein 6 (LOC400889), mRNA	5,6	0	66
Hs.58589	phosphofurin acidic cluster sorting protein 1	1-3,22,23	39	66
Hs.72870	menage a trois 1 (CAK assembly factor)	1-3,22,23	8	66
Hs.75760	sterol carrier protein 2	1-3,22,23	97	66
Hs.77221	choline kinase	1-3,22,23	86	66
Hs.85603	down-regulated by Ctnnb1, a	1-3,22,23	0	66
Hs.85951	exportin, tRNA (nuclear export receptor for tRNAs)	1-3,22,23	126	66
Hs.11779	dehydrogenase/reductase (SDR family) X-linked	1-3,22,23	32	65
Hs.127826	erythropoietin receptor	1-3,22,23	16	65
Hs.152707	glioblastoma amplified sequence	1-3,22,23	126	65
Hs.15744	SH2-B homolog	1-3,22,23	8	65
Hs.16936	hypothetical gene LOC128439	1-3,22,23	20	65
Hs.183706	adducin 1 (alpha)	1-3,22,23	157	65
Hs.193163	bridging integrator 1	1-3,22,23	50	65
Hs.214039	transcription factor 7-like 2 (T-cell specific, HMG-box)	1-3,22,23	230	65
Hs.25450	solute carrier family 29 (nucleoside transporters), member 1	1-3,22,23	100	65
Hs.258576	claudin 12	1-3,22,23	67	65
Hs.285976	LAG1 longevity assurance homolog 2 (S. cerevisiae)	1-3,22,23	35	65
Hs.286226	myosin IC	1-3,22,23	157	65
Hs.370888	hypothetical protein FLJ20530	1-3,22,23	15	65
Hs.370927	hypothetical protein PRO1855	1-3,22,23	190	65
Hs.379091	spinster-like	1-3,22,23	50	65
Hs.380990	chromosome 20 open reading frame 30	1-3,22,23	193	65
Hs.381137	CREBBP/EP300 inhibitory protein 1	1-3,22,23	135	65
Hs.39733	postsynaptic protein CRIPT	1-3,22,23	77	65
Hs.399984	hypothetical protein FLJ12519	1-3,22,23	32	65
Hs.407765	karyopherin alpha 3 (importin alpha 4)	1-3,22,23	8	65
Hs.411865	importin 4	1-3,22,23	32	65
Hs.415722	H19, imprinted maternally expressed untranslated mRNA	1-3,22,23	0	65
Hs.423103	host cell factor C1 regulator 1 (XPO1 dependant)	1-3,22,23	84	65
Hs.424551	integral type I protein	1-3,22,23	108	65
Hs.433722	p30 DBC protein	1-3,22,23	47	65
Hs.435761	protein inhibitor of activated STAT3	1-3,22,23	39	65
Hs.437205	KIAA1218 protein	1-3,22,23	32	65
Hs.437422	erythrocyte membrane protein band 4.1-like 1	1-3,22,23	24	65
Hs.43857	sulfatase 2	1-3,22,23	2	65
Hs.448596	MRNA; cDNA DKFZp779L1016 (from clone DKFZp779L1016)	1-3,22,23	380	65
Hs.525382	Transcribed sequence with strong similarity to protein prf:2114407A (H.sapiens) 2114407A hypoxia-inducible factor 1 [Homo sapiens]	1-3,22,23	20	65
Hs.62	protein tyrosine phosphatase, non-receptor type 12	1-3,22,23	0	65
Hs.6483	oral-facial-digital syndrome 1	1-3,22,23	11	65
Hs.7476	ATPase, H+ transporting, lysosomal 21kDa, V0 subunit c''	1-3,22,23	51	65
Hs.78592	eukaryotic translation initiation factor 2B, subunit 1 alpha, 26kDa	1-3,22,23	0	65
Hs.79137	protein-L-isoaspartate (D-aspartate) O-methyltransferase	1-3,22,23	0	65
Hs.8121	Notch homolog 2 (Drosophila)	1-3,22,23	44	65
Hs.94262	progestin induced protein	1-3,22,23	33	65
Hs.94631	brefeldin A-inhibited guanine nucleotide-exchange protein 1	1-3,22,23	104	65
Hs.10927	chromosome 19 open reading frame 10	1-3,22,23	27	64
Hs.10964	ATP synthase mitochondrial F1 complex assembly factor 1	1-3,22,23	115	64
Hs.12144	KIAA1033 protein	1-3,22,23	150	64
Hs.12457	nucleoporin 133kDa	1-3,22,23	123	64
Hs.134460	kynurenine aminotransferase III	1-3,22,23	24	64
Hs.14368	SH3 domain binding glutamic acid-rich protein like	1-3,22,23	88	64
Hs.155040	zinc finger protein 217	1-3,22,23	104	64
Hs.162967	v-raf murine sarcoma viral oncogene homolog B1	1-3,22,23	0	64
Hs.170472	translocated promoter region (to activated MET oncogene)	1-3,22,23	139	64
Hs.18442	E-1 enzyme	1-3,22,23	56	64
Hs.19673	homolog of yeast MAF1	1-3,22,23	155	64
Hs.262823	mitochondrial isoleucine tRNA synthetase	1-3,22,23	53	64
Hs.288141	SECIS binding protein 2	1-3,22,23	20	64
Hs.334612	small nuclear ribonucleoprotein polypeptide E	1-3,22,23	562	64
Hs.372616	ADP-ribosylation factor-like 1	1-3,22,23	38	64
Hs.374421	chromosome 9 open reading frame 81	1-3,22,23	8	64
Hs.374499	proteasome (prosome, macropain) subunit, alpha type, 6	1-3,22,23	371	64
Hs.386078	myosin, light polypeptide kinase	1-3,22,23	0	64
Hs.434075	endothelial-derived gene 1	1-3,22,23	54	64
Hs.437424	zinc finger protein 609	1-3,22,23	44	64
Hs.437546	SWI/SNF related, matrix associated, actin dependent regulator of chromatin, subfamily e, member 1	1-3,22,23	125	64
Hs.440663	chromosome 1 open reading frame 19	1-3,22,23	24	64
Hs.499659	GTPase activating RANGAP domain-like 4	1-3,22,23	38	64
Hs.6614	hypothetical protein MGC12103	1-3,22,23	144	64
Hs.7378	pleckstrin homology-like domain, family B, member 2	1-3,22,23	23	64
Hs.7736	mitochondrial ribosomal protein L27	1-3,22,23	0	64
Hs.7838	makorin, ring finger protein, 1	1-3,22,23	65	64
Hs.78960	LATS, large tumor suppressor, homolog 2 (Drosophila)	1-3,22,23	0	64
Hs.100043	hypothetical protein BC013949	1-3,22,23	178	63
Hs.11042	hypothetical protein LOC51248	1-3,22,23	52	63
Hs.149846	integrin, beta 5	1-3,22,23	219	63
Hs.159161	Rho GDP dissociation inhibitor (GDI) alpha	1-3,22,23	23	63
Hs.180638	hypothetical protein FLJ13081	1-3,22,23	119	63
Hs.183232	ribonuclease P 21kDa subunit	1-3,22,23	23	63
Hs.20281	Hypothetical gene supported by AK097936 (LOC400007), mRNA	1-3,22,23	3	63
Hs.25362	ADP-ribosylation factor-like 8	1-3,22,23	146	63
Hs.25597	elongation of very long chain fatty acids (FEN1/Elo2, SUR4/Elo3, yeast)-like 1	1-3,22,23	20	63
Hs.25674	methyl-CpG binding domain protein 2	1-3,22,23	36	63
Hs.278712	eukaryotic translation initiation factor 4E binding protein 2	1-3,22,23	125	63
Hs.284281	PP784 protein	1-3,22,23	68	63
Hs.301198	roundabout, axon guidance receptor, homolog 1 (Drosophila)	1-3,22,23	65	63
Hs.310231	PAK1 interacting protein 1	1-3,22,23	0	63
Hs.323432	inositol hexaphosphate kinase 2	1-3,22,23	186	63
Hs.32826	chromosome 6 open reading frame 74	1-3,22,23	84	63
Hs.337534	Clone 25061 mRNA sequence	5,6	27	63
Hs.367689	triple functional domain (PTPRF interacting)	1-3,22,23	40	63
Hs.376071	cyclin D2	1-3,22,23	112	63
Hs.404568	Hermansky-Pudlak syndrome 1	1-3,22,23	0	63
Hs.406530	hypothetical protein HSPC196	1-3,22,23	21	63
Hs.408429	inositol 1,3,4-triphosphate 5/6 kinase	1-3,22,23	0	63
Hs.410088	suppressor of Ty 3 homolog (S. cerevisiae)	1-3,22,23	23	63
Hs.411433	Fanconi anemia, complementation group L	1-3,22,23	39	63
Hs.419130	chloride channel 2	4	0	63
Hs.429506	hypothetical protein LOC114971	1-3,22,23	238	63
Hs.430169	thioredoxin domain containing 5	1-3,22,23	203	63
Hs.435404	similar to envelope protein	1-3,22,23	84	63
Hs.435798	calcineurin binding protein 1	1-3,22,23	68	63
Hs.458300	TBC1 domain family, member 16	1-3,22,23	111	63
Hs.46743	McKusick-Kaufman syndrome	1-3,22,23	62	63
Hs.475792	small membrane protein 1	1-3,22,23	35	63
Hs.520645	Human ribosomal protein L7 antisense mRNA, partial sequence.	4	64	63
Hs.528818	Transcribed sequence with moderate similarity to protein ref:NP_060265.1 (H.sapiens) hypothetical protein FLJ20378 [Homo sapiens]	1-3,22,23	53	63
Hs.54795	secretoglobin, family 3A, member 2	1-3,22,23	172	63
Hs.59346	hypothetical protein FLJ10514	1-3,22,23	31	63
Hs.59771	hypothetical protein MGC16491	1-3,22,23	130	63
Hs.6454	regulator of G-protein signalling 19 interacting protein 1	1-3,22,23	327	63
Hs.76253	spinocerebellar ataxia 2 (olivopontocerebellar ataxia 2, autosomal dominant, ataxin 2)	1-3,22,23	91	63
Hs.76927	translocase of outer mitochondrial membrane 34	1-3,22,23	72	63
Hs.89421	CBF1 interacting corepressor	1-3,22,23	23	63
Hs.9774	synovial sarcoma translocation gene on chromosome 18-like 2	1-3,22,23	104	63
Hs.102910	valyl-tRNA synthetase 2-like	1-3,22,23	44	62
Hs.110445	Shwachman-Bodian-Diamond syndrome	1-3,22,23	32	62
Hs.132037	pescadillo homolog 1, containing BRCT domain (zebrafish)	1-3,22,23	486	62
Hs.168625	androgen-induced proliferation inhibitor	1-3,22,23	30	62
Hs.170553	CCR4-NOT transcription complex, subunit 7	1-3,22,23	0	62
Hs.188199	zinc finger protein 106 homolog (mouse)	1-3,22,23	31	62
Hs.24283	hypothetical protein FLJ25952	1-3,22,23	12	62
Hs.278239	left-right determination, factor B	1-3,22,23	83	62
Hs.331555	serine protease inhibitor, Kazal type, 5	1-3,22,23	23	62
Hs.334562	cell division cycle 2, G1 to S and G2 to M	1-3,22,23	157	62
Hs.338207	FK506 binding protein 12-rapamycin associated protein 1	1-3,22,23	14	62
Hs.368861	v-akt murine thymoma viral oncogene homolog 1	1-3,22,23	48	62
Hs.412707	hypoxanthine phosphoribosyltransferase 1 (Lesch-Nyhan syndrome)	1-3,22,23	75	62
Hs.435970	glycogen synthase kinase 3 alpha	1-3,22,23	104	62
Hs.436488	bromodomain adjacent to zinc finger domain, 1A	1-3,22,23	99	62
Hs.437620	dedicator of cytokinesis 1	1-3,22,23	47	62
Hs.439725	coronin, actin binding protein, 2A	1-3,22,23	55	62
Hs.446850	chromosome 14 open reading frame 100	1-3,22,23	48	62
Hs.46366	zinc finger protein 91 homolog (mouse)	1-3,22,23	11	62
Hs.68257	general transcription factor IIF, polypeptide 1, 74kDa	1-3,22,23	49	62
Hs.74614	tight junction protein 1 (zona occludens 1)	1-3,22,23	60	62
Hs.119324	kinesin family member 22	1-3,22,23	47	61
Hs.120204	LOC388638 (LOC388638), mRNA	1-3,22,23	0	61
Hs.142912	frizzled homolog 2 (Drosophila)	1-3,22,23	23	61
Hs.149255	phosphatidylinositol-4-phosphate 5-kinase, type I, alpha	1-3,22,23	88	61
Hs.178499	HSPC063 protein	1-3,22,23	104	61
Hs.185084	musashi homolog 2 (Drosophila)	1-3,22,23	70	61
Hs.20555	MRE11 meiotic recombination 11 homolog A (S. cerevisiae)	1-3,22,23	15	61
Hs.227823	hypothetical protein LOC283820	1-3,22,23	60	61
Hs.236030	SWI/SNF related, matrix associated, actin dependent regulator of chromatin, subfamily c, member 2	1-3,22,23	52	61
[truncated: 8,720 more rows]
