# Supplementary material for: MPSS profiling of human embryonic stem cells
Source: BMC Dev Biol. 2004 Aug 10;4:10. doi: 10.1186/1471-213X-4-10 (PMC514702; doi:10.1186/1471-213X-4-10)
Supplement: Additional File 18 — List of tpm of genes identified by MPSS in the BG02 dataset. [file 1471-213X-4-10-S18.xls]

## Sheet: BongsoSAGE_HuES17
HsId	dscription	SumOfCombined	HuES_17	sumClass
37	ACAT1 acetyl-Coenzyme A acetyltransferase 1 (acetoacetyl Coenzyme A thiolase)	2	26	1-3,22,23
62	PTPN12 protein tyrosine phosphatase, non-receptor type 12	22	65	1-3,22,23
96	PMAIP1 phorbol-12-myristate-13-acetate-induced protein 1	27	19	1-3,22,23
102	AMT aminomethyltransferase (glycine cleavage system protein T)	7	8	1-3,22,23
110	KIAA0436 putative L-type neutral amino acid transporter	8	56	1-3,22,23
120	PRDX6 peroxiredoxin 6	17	349	1-3,22,23
159	TNFRSF1A tumor necrosis factor receptor superfamily, member 1A	4	35	1-3,22,23
177	PIGH phosphatidylinositol glycan, class H	2	5	1-3,22,23
203	CCKBR cholecystokinin B receptor	2	12	1-3,22,23
326	TARBP2 TAR (HIV) RNA binding protein 2	10	24	1-3,22,23
331	GTF3C1 general transcription factor IIIC, polypeptide 1, alpha 220kDa	4	23	1-3,22,23
429	ATP5G3 ATP synthase, H+ transporting, mitochondrial F0 complex, subunit c (subunit 9) isoform 3	207	313	1-3,22,23
460	ATF3 activating transcription factor 3	2	40	1-3,22,23
479	RAB5C RAB5C, member RAS oncogene family	2	8	1-3,22,23
514	CCNH cyclin H	3	23	1-3,22,23
539	RPS29 ribosomal protein S29	50	4084	1-3,22,23
597	GOT1 glutamic-oxaloacetic transaminase 1, soluble (aspartate aminotransferase 1)	5	131	1-3,22,23
692	TACSTD1 tumor-associated calcium signal transducer 1	24	91	1-3,22,23
709	DCK deoxycytidine kinase	3	22	1-3,22,23
737	IER2 immediate early response 2	12	139	1-3,22,23
744	FDX1 ferredoxin 1	4	49	1-3,22,23
748	FGFR1 fibroblast growth factor receptor 1 (fms-related tyrosine kinase 2, Pfeiffer syndrome)	12	673	1-3,22,23
750	FBN1 fibrillin 1 (Marfan syndrome)	8	4	4
808	HNRPF heterogeneous nuclear ribonucleoprotein F	21	36	1-3,22,23
816	SOX2 SRY (sex determining region Y)-box 2	5	339	1-3,22,23
840	INDO indoleamine-pyrrole 2,3 dioxygenase	5	53	1-3,22,23
848	FKBP4 FK506 binding protein 4, 59kDa	49	346	1-3,22,23
861	MAPK3 mitogen-activated protein kinase 3	6	19	1-3,22,23
865	RAP1A RAP1A, member of RAS oncogene family	4	70	1-3,22,23
904	AGL amylo-1, 6-glucosidase, 4-alpha-glucanotransferase (glycogen debranching enzyme, glycogen storage disease type III)	9	49	1-3,22,23
923	SSBP1 single-stranded DNA binding protein 1	54	94	1-3,22,23
1023	PDHA1 pyruvate dehydrogenase (lipoamide) alpha 1	20	66	1-3,22,23
1103	TGFB1 transforming growth factor, beta 1 (Camurati-Engelmann disease)	4	3	1-3,22,23
1189	E2F3 E2F transcription factor 3	7	4	5,6
1191	KIAA0073 KIAA0073 protein	2	20	1-3,22,23
1197	HSPE1 heat shock 10kDa protein 1 (chaperonin 10)	126	619	1-3,22,23
1265	BCKDHB branched chain keto acid dehydrogenase E1, beta polypeptide (maple syrup urine disease)	4	23	1-3,22,23
1276	POLR3D polymerase (RNA) III (DNA directed) polypeptide D, 44kDa	2	16	1-3,22,23
1497	RARG retinoic acid receptor, gamma	6	12	1-3,22,23
1501	SDC2 syndecan 2 (heparan sulfate proteoglycan 1, cell surface-associated, fibroglycan)	13	40	1-3,22,23
1516	IGFBP4 insulin-like growth factor binding protein 4	12	155	1-3,22,23
1519	PRKAR1B protein kinase, cAMP-dependent, regulatory, type I, beta	7	5	1-3,22,23
1565	NEDD4 neural precursor cell expressed, developmentally down-regulated 4	2	4	1-3,22,23
1578	BIRC5 baculoviral IAP repeat-containing 5 (survivin)	21	79	1-3,22,23
1592	CDC16 CDC16 cell division cycle 16 homolog (S. cerevisiae)	2	38	1-3,22,23
1594	CENPA centromere protein A, 17kDa	2	16	1-3,22,23
1600	CCT5 chaperonin containing TCP1, subunit 5 (epsilon)	45	244	1-3,22,23
1674	GFPT1 glutamine-fructose-6-phosphate transaminase 1	6	43	1-3,22,23
1708	CCT3 chaperonin containing TCP1, subunit 3 (gamma)	7	255	1-3,22,23
1742	IQGAP1 IQ motif containing GTPase activating protein 1	3	122	1-3,22,23
1787	PLP1 proteolipid protein 1 (Pelizaeus-Merzbacher disease, spastic paraplegia 2, uncomplicated)	5	18	1-3,22,23
1869	PGM1 phosphoglucomutase 1	9	35	1-3,22,23
1973	CCNF cyclin F	3	5	4
2050	PTX3 pentaxin-related gene, rapidly induced by IL-1 beta	2	5	1-3,22,23
2057	UMPS uridine monophosphate synthetase (orotate phosphoribosyl transferase and orotidine-5'-decarboxylase)	10	14	1-3,22,23
2110	ZNF9 zinc finger protein 9 (a cellular retroviral nucleic acid binding protein)	45	108	1-3,22,23
2227	CEBPG CCAAT/enhancer binding protein (C/EBP), gamma	2	47	1-3,22,23
2280	RPN1 ribophorin I	5	25	1-3,22,23
2399	MMP14 matrix metalloproteinase 14 (membrane-inserted)	11	105	1-3,22,23
2499	PRKCL1 protein kinase C-like 1	6	23	1-3,22,23
2533	ALDH9A1 aldehyde dehydrogenase 9 family, member A1	7	35	1-3,22,23
2534	BMPR1A bone morphogenetic protein receptor, type IA	3	60	1-3,22,23
2707	GSPT1 G1 to S phase transition 1	9	257	1-3,22,23
2795	LDHA lactate dehydrogenase A	79	180	1-3,22,23
2853	PCBP1 poly(rC) binding protein 1	6	1	1-3,22,23
2903	PPP4C protein phosphatase 4 (formerly X), catalytic subunit	19	132	1-3,22,23
2985	EMD emerin (Emery-Dreifuss muscular dystrophy)	14	19	1-3,22,23
3059	COPB coatomer protein complex, subunit beta	18	12	1-3,22,23
3100	KARS lysyl-tRNA synthetase	4	130	1-3,22,23
3104	KIF14 kinesin family member 14	3	31	4
3136	PRKAG1 protein kinase, AMP-activated, gamma 1 non-catalytic subunit	3	66	1-3,22,23
3254	MRPL23 mitochondrial ribosomal protein L23	18	95	1-3,22,23
3260	PSEN1 presenilin 1 (Alzheimer disease 3)	3	10	1-3,22,23
3343	PHGDH phosphoglycerate dehydrogenase	4	440	1-3,22,23
3352	HDAC2 histone deacetylase 2	22	112	1-3,22,23
3353	- CDNA FLJ46457 fis, clone THYMU3020856	2	41	1-3,22,23
3439	STOML2 stomatin (EPB72)-like 2	15	87	1-3,22,23
3447	DKFZP564K1964 DKFZP564K1964 protein	11	32	1-3,22,23
3459	UBPH similar to ubiquitin binding protein	2	69	1-3,22,23
3496	LSM10 LSM10, U7 small nuclear RNA associated	20	20	1-3,22,23
3530	FUSIP1 FUS interacting protein (serine-arginine rich) 1	8	30	1-3,22,23
3532	NLK nemo like kinase	5	7	1-3,22,23
3566	NOB1P likely ortholog of mouse nin one binding protein	8	22	1-3,22,23
3592	FLJ22555 hypothetical protein FLJ22555	2	24	1-3,22,23
3631	IGBP1 immunoglobulin (CD79A) binding protein 1	6	58	1-3,22,23
3727	STRAP serine/threonine kinase receptor associated protein	38	295	1-3,22,23
3737	RBM16 RNA binding motif protein 16	5	18	1-3,22,23
3759	GNB3 guanine nucleotide binding protein (G protein), beta polypeptide 3	8	7	1-3,22,23
3826	KLHL12 kelch-like 12 (Drosophila)	2	10	1-3,22,23
3833	PAPSS1 3'-phosphoadenosine 5'-phosphosulfate synthase 1	7	48	1-3,22,23
3844	LMO4 LIM domain only 4	2	59	1-3,22,23
3849	FKBP10 FK506 binding protein 10, 65 kDa	26	37	1-3,22,23
3850	NDEL1 nudE nuclear distribution gene E homolog like 1 (A. nidulans)	5	5	1-3,22,23
3862	UPF2 UPF2 regulator of nonsense transcripts homolog (yeast)	4	5	1-3,22,23
3873	PPT1 palmitoyl-protein thioesterase 1 (ceroid-lipofuscinosis, neuronal 1, infantile)	22	107	1-3,22,23
3887	PSMD1 proteasome (prosome, macropain) 26S subunit, non-ATPase, 1	34	102	1-3,22,23
3903	CDC42EP4 CDC42 effector protein (Rho GTPase binding) 4	7	6	1-3,22,23
3989	PLXNB2 plexin B2	4	5	1-3,22,23
4055	- MRNA; cDNA DKFZp564C2063 (from clone DKFZp564C2063)	2	43	1-3,22,23
4099	NRD1 nardilysin (N-arginine dibasic convertase)	9	99	1-3,22,23
4104	C14orf129 chromosome 14 open reading frame 129	11	18	1-3,22,23
4112	TCP1 t-complex 1	25	123	1-3,22,23
4113	AHCYL1 S-adenosylhomocysteine hydrolase-like 1	6	121	1-3,22,23
4147	TRAM1 translocation associated membrane protein 1	5	22	1-3,22,23
4187	LOC90410 intraflagellar transport protein IFT20	2	4	1-3,22,23
4209	MRPL37 mitochondrial ribosomal protein L37	9	47	1-3,22,23
4245	LOC56851 chromosome 15 hypothetical ATG/GTP binding protein	2	46	1-3,22,23
4295	PSMD12 proteasome (prosome, macropain) 26S subunit, non-ATPase, 12	9	14	4
4552	UBQLN2 ubiquilin 2	3	1	1-3,22,23
4742	GPAA1 GPAA1P anchor attachment protein 1 homolog (yeast)	5	43	1-3,22,23
4747	DKC1 dyskeratosis congenita 1, dyskerin	9	161	1-3,22,23
4766	FAM32A family with sequence similarity 32, member A	23	38	1-3,22,23
4770	KIAA1068 KIAA1068 protein	5	34	1-3,22,23
4775	JPH3 junctophilin 3	2	25	1-3,22,23
4788	NCSTN nicastrin	4	46	1-3,22,23
4791	KIAA0376 KIAA0376 protein	4	36	1-3,22,23
4859	CCNL1 cyclin L1	8	44	1-3,22,23
4896	C10orf42 chromosome 10 open reading frame 42	7	16	1-3,22,23
4900	LOC57019 hypothetical protein LOC57019	11	67	1-3,22,23
4935	KCTD2 potassium channel tetramerisation domain containing 2	2	14	1-3,22,23
4944	C9orf58 chromosome 9 open reading frame 58	24	16	1-3,22,23
4953	GOLGA3 golgi autoantigen, golgin subfamily a, 3	2	30	1-3,22,23
4975	KCNQ2 potassium voltage-gated channel, KQT-like subfamily, member 2	3	2	1-3,22,23
4994	TOB2 transducer of ERBB2, 2	2	37	1-3,22,23
4997	RBM23 RNA binding motif protein 23	13	3	1-3,22,23
5008	TTC15 tetratricopeptide repeat domain 15	11	69	1-3,22,23
5057	CPD carboxypeptidase D	2	23	1-3,22,23
5064	- CDNA clone IMAGE:5270526, partial cds	4	59	1-3,22,23
5085	DPM1 dolichyl-phosphate mannosyltransferase polypeptide 1, catalytic subunit	11	78	1-3,22,23
5086	MGC10433 hypothetical protein MGC10433	6	43	1-3,22,23
5152	NUP37 nucleoporin 37kDa	3	27	1-3,22,23
5199	HSPC150 HSPC150 protein similar to ubiquitin-conjugating enzyme	5	8	1-3,22,23
5212	SMUG1 single-strand selective monofunctional uracil DNA glycosylase	5	3	1-3,22,23
5215	ITGB4BP integrin beta 4 binding protein	10	51	1-3,22,23
5216	BZW2 basic leucine zipper and W2 domains 2	20	71	1-3,22,23
5243	E2IG5 growth and transformation-dependent protein	24	3	1-3,22,23
5245	FLJ20643 hypothetical protein FLJ20643	11	19	1-3,22,23
5258	MAGED1 melanoma antigen, family D, 1	2	265	1-3,22,23
5268	ZDHHC4 zinc finger, DHHC domain containing 4	11	61	1-3,22,23
5301	FLJ14936 hypothetical protein FLJ14936	3	22	1-3,22,23
5306	AXOT axotrophin	6	25	1-3,22,23
5308	UBA52 ubiquitin A-52 residue ribosomal protein fusion product 1	144	1049	1-3,22,23
5324	CL25022 hypothetical protein CL25022	26	89	1-3,22,23
5337	IDH2 isocitrate dehydrogenase 2 (NADP+), mitochondrial	12	103	1-3,22,23
5344	AP1G1 adaptor-related protein complex 1, gamma 1 subunit	8	2	1-3,22,23
5345	RNPEPL1 arginyl aminopeptidase (aminopeptidase B)-like 1	2	10	1-3,22,23
5409	POLR1C polymerase (RNA) I polypeptide C, 30kDa	2	10	1-3,22,23
5437	TAX1BP1 Tax1 (human T-cell leukemia virus type I) binding protein 1	17	112	1-3,22,23
5472	FLJ22679 hypothetical protein FLJ22679	3	17	1-3,22,23
5518	FLJ31657 hypothetical protein FLJ31657	12	44	1-3,22,23
5548	FBXL5 F-box and leucine-rich repeat protein 5	2	76	1-3,22,23
5662	GNB2L1 guanine nucleotide binding protein (G protein), beta polypeptide 2-like 1	155	1092	1-3,22,23
5672	SMAP-5 golgi membrane protein SB140	3	10	1-3,22,23
5683	DHX15 DEAH (Asp-Glu-Ala-His) box polypeptide 15	17	172	1-3,22,23
5710	CREG cellular repressor of E1A-stimulated genes	2	6	1-3,22,23
5734	MGEA5 meningioma expressed antigen 5 (hyaluronidase)	22	160	1-3,22,23
5753	IMPA2 inositol(myo)-1(or 4)-monophosphatase 2	2	16	1-3,22,23
5811	C21orf59 chromosome 21 open reading frame 59	13	56	1-3,22,23
5836	MRPS23 mitochondrial ribosomal protein S23	8	8	1-3,22,23
5912	FBXO7 F-box only protein 7	4	19	1-3,22,23
5947	RAB8A RAB8A, member RAS oncogene family	6	19	1-3,22,23
6076	COPS3 COP9 constitutive photomorphogenic homolog subunit 3 (Arabidopsis)	8	34	1-3,22,23
6090	DBC1 deleted in bladder cancer 1	2	1	4
6113	STAU staufen, RNA binding protein (Drosophila)	8	74	1-3,22,23
6126	MANBAL mannosidase, beta A, lysosomal-like	2	14	1-3,22,23
6189	KIAA1467 KIAA1467 protein	15	14	1-3,22,23
6196	ILK integrin-linked kinase	42	12	1-3,22,23
6216	DNAJA3 DnaJ (Hsp40) homolog, subfamily A, member 3	2	2	1-3,22,23
6232	STAF65(gamma) SPTF-associated factor 65 gamma	4	23	1-3,22,23
6278	DKFZP586B1621 DKFZP586B1621 protein	2	49	1-3,22,23
6385	KIAA1277 KIAA1277	7	29	1-3,22,23
6441	TIMP2 tissue inhibitor of metalloproteinase 2	2	67	1-3,22,23
6449	FLJ20542 hypothetical protein FLJ20542	11	50	1-3,22,23
6451	PRO0659 PRO0659 protein	2	37	1-3,22,23
6455	RUVBL2 RuvB-like 2 (E. coli)	2	37	1-3,22,23
6459	FLJ11856 putative G-protein coupled receptor GPCR41	15	17	1-3,22,23
6540	FGF13 fibroblast growth factor 13	4	56	1-3,22,23
6551	ATP6AP1 ATPase, H+ transporting, lysosomal accessory protein 1	29	30	1-3,22,23
6580	- Clone 23718 mRNA sequence	19	4	1-3,22,23
6641	KIF5C kinesin family member 5C	4	17	1-3,22,23
6654	KIAA0657 KIAA0657 protein	2	85	1-3,22,23
6671	COPS4 COP9 constitutive photomorphogenic homolog subunit 4 (Arabidopsis)	2	33	1-3,22,23
6684	KIAA0476 KIAA0476	3	53	1-3,22,23
6710	MPDU1 mannose-P-dolichol utilization defect 1	2	20	1-3,22,23
6764	HDAC6 histone deacetylase 6	11	12	1-3,22,23
6783	PF20 PF20	4	50	1-3,22,23
6799	FLJ38426 hypothetical protein FLJ38426	5	21	1-3,22,23
6817	ITPA inosine triphosphatase (nucleoside triphosphate pyrophosphatase)	2	5	1-3,22,23
6820	C10orf9 chromosome 10 open reading frame 9	3	28	1-3,22,23
6831	ACBD3 acyl-Coenzyme A binding domain containing 3	5	45	1-3,22,23
6846	LPPR2 lipid phosphate phosphatase-related protein type 2	2	20	1-3,22,23
6856	ASH2L ash2 (absent, small, or homeotic)-like (Drosophila)	6	31	1-3,22,23
6880	GORASP2 golgi reassembly stacking protein 2, 55kDa	6	82	1-3,22,23
6891	SFRS6 splicing factor, arginine/serine-rich 6	8	24	1-3,22,23
6906	RALA v-ral simian leukemia viral oncogene homolog A (ras related)	5	49	1-3,22,23
6949	SDOS hypothetical protein MGC11275	7	38	1-3,22,23
7001	C14orf9 chromosome 14 open reading frame 9	6	6	1-3,22,23
7037	PLDN pallidin homolog (mouse)	3	8	4
7049	FLJ11305 hypothetical protein FLJ11305	4	43	1-3,22,23
7101	ANAPC5 anaphase promoting complex subunit 5	2	173	1-3,22,23
7104	KLF13 Kruppel-like factor 13	12	13	1-3,22,23
7145	CAPN7 calpain 7	2	5	1-3,22,23
7174	DHX35 DEAH (Asp-Glu-Ala-His) box polypeptide 35	4	2	1-3,22,23
7236	NOSIP nitric oxide synthase interacting protein	6	54	1-3,22,23
7243	USP24 ubiquitin specific protease 24	5	85	1-3,22,23
7247	SSB3 SPRY domain-containing SOCS box protein SSB-3	7	44	1-3,22,23
7299	PHF13 PHD finger protein 13	2	24	1-3,22,23
7306	SFRP1 secreted frizzled-related protein 1	41	368	1-3,22,23
7337	TMEM19 transmembrane protein 19	17	16	1-3,22,23
7345	MAD1L1 MAD1 mitotic arrest deficient-like 1 (yeast)	2	3	1-3,22,23
7353	APG4C APG4 autophagy 4 homolog C (S. cerevisiae)	5	16	1-3,22,23
7357	CLIPR-59 CLIP-170-related protein	4	20	1-3,22,23
7378	PHLDB2 pleckstrin homology-like domain, family B, member 2	2	64	1-3,22,23
7471	BLP1 BBP-like protein 1	8	38	1-3,22,23
7476	ATP6V0B ATPase, H+ transporting, lysosomal 21kDa, V0 subunit c''	17	65	1-3,22,23
7482	RBM19 RNA binding motif protein 19	3	6	1-3,22,23
7486	ETHE1 ethylmalonic encephalopathy 1	7	29	1-3,22,23
7542	C13orf8 chromosome 13 open reading frame 8	7	30	1-3,22,23
7557	FKBP5 FK506 binding protein 5	2	11	1-3,22,23
7604	C19orf25 chromosome 19 open reading frame 25	5	17	1-3,22,23
7720	DNCH1 dynein, cytoplasmic, heavy polypeptide 1	14	107	1-3,22,23
7733	TTC1 tetratricopeptide repeat domain 1	7	93	1-3,22,23
7734	C6orf85 chromosome 6 open reading frame 85	2	42	1-3,22,23
7736	MRPL27 mitochondrial ribosomal protein L27	18	64	1-3,22,23
7753	CALU calumenin	53	102	1-3,22,23
7765	C16orf5 chromosome 16 open reading frame 5	8	53	1-3,22,23
7768	FIBP fibroblast growth factor (acidic) intracellular binding protein	26	50	1-3,22,23
7835	MRC2 mannose receptor, C type 2	6	98	1-3,22,23
7854	SLC39A1 solute carrier family 39 (zinc transporter), member 1	2	69	1-3,22,23
7910	RYBP RING1 and YY1 binding protein	24	25	1-3,22,23
7912	NRCAM neuronal cell adhesion molecule	2	4	1-3,22,23
7917	HIG1 likely ortholog of mouse hypoxia induced gene 1	5	100	1-3,22,23
7922	HSPC154 HSPC154 protein	14	3	1-3,22,23
7935	BTBD3 BTB (POZ) domain containing 3	6	19	4
7946	MTUS1 mitochondrial tumor suppressor 1	6	13	1-3,22,23
7953	GOLGA7 golgi autoantigen, golgin subfamily a, 7	2	12	1-3,22,23
7956	- Transcribed sequence with weak similarity to protein sp:P39191 (H.sapiens) ALU4_HUMAN Alu subfamily SB2 sequence contamination warning entry	10	27	1-3,22,23
7957	ADAR adenosine deaminase, RNA-specific	7	124	1-3,22,23
7960	DNAJB12 DnaJ (Hsp40) homolog, subfamily B, member 12	3	44	1-3,22,23
7980	MGC12966 hypothetical protein MGC12966	2	3	1-3,22,23
8033	FLJ11164 hypothetical protein FLJ11164	2	43	1-3,22,23
8035	RASL11B RAS-like, family 11, member B	2	4	1-3,22,23
8036	UNQ501 MBC3205	2	36	1-3,22,23
8083	FLJ10769 hypothetical protein FLJ10769	4	16	1-3,22,23
8086	RNMT RNA (guanine-7-) methyltransferase	5	97	1-3,22,23
8102	RPS20 ribosomal protein S20	270	2478	1-3,22,23
8108	MPRP-1 metalloprotease related protein 1	2	12	1-3,22,23
8109	SMYD3 SET and MYND domain containing 3	3	17	1-3,22,23
8117	ERBB2IP erbb2 interacting protein	2	22	1-3,22,23
8118	KIAA0650 KIAA0650 protein	2	43	1-3,22,23
8121	NOTCH2 Notch homolog 2 (Drosophila)	3	65	1-3,22,23
8128	PISD phosphatidylserine decarboxylase	8	5	1-3,22,23
8148	SELT selenoprotein T	10	26	1-3,22,23
8164	TRIM37 tripartite motif-containing 37	5	21	1-3,22,23
8182	S100A16 S100 calcium binding protein A16	4	74	1-3,22,23
8203	SMBP SM-11044 binding protein	11	38	1-3,22,23
8207	GK001 GK001 protein	16	7	4
8217	STAG2 stromal antigen 2	2	44	1-3,22,23
8258	C19orf13 chromosome 19 open reading frame 13	18	256	1-3,22,23
8361	E2IG4 hypothetical protein, estradiol-induced	3	54	1-3,22,23
8372	UQCR ubiquinol-cytochrome c reductase (6.4kD) subunit	4	84	1-3,22,23
8375	TRAF4 TNF receptor-associated factor 4	7	25	1-3,22,23
8517	PSCD2 pleckstrin homology, Sec7 and coiled-coil domains 2 (cytohesin-2)	4	81	1-3,22,23
8518	SEPN1 selenoprotein N, 1	6	6	1-3,22,23
8526	B3GNT6 UDP-GlcNAc:betaGal beta-1,3-N-acetylglucosaminyltransferase 6	2	14	1-3,22,23
8546	NOTCH3 Notch homolog 3 (Drosophila)	2	179	1-3,22,23
8562	RPP25 ribonuclease P 25kDa subunit	10	32	1-3,22,23
8594	KIAA1191 KIAA1191 protein	6	59	1-3,22,23
8595	FLJ12438 hypothetical protein FLJ12438	6	47	1-3,22,23
8645	TBC1D7 TBC1 domain family, member 7	7	11	1-3,22,23
8694	LOC56965 hypothetical protein from EUROIMAGE 1977056	2	18	1-3,22,23
8715	C4orf14 chromosome 4 open reading frame 14	4	69	1-3,22,23
8737	WDR6 WD repeat domain 6	11	143	1-3,22,23
8739	STATIP1 signal transducer and activator of transcription 3 interacting protein 1	10	43	1-3,22,23
8750	N-PAC cytokine-like nuclear factor n-pac	6	101	1-3,22,23
8752	TMEM4 transmembrane protein 4	12	98	1-3,22,23
8765	DDX42 DEAD (Asp-Glu-Ala-Asp) box polypeptide 42	4	40	1-3,22,23
8786	CHST2 carbohydrate (N-acetylglucosamine-6-O) sulfotransferase 2	5	9	1-3,22,23
8813	STXBP3 syntaxin binding protein 3	8	9	1-3,22,23
8836	PARVB parvin, beta	2	2	1-3,22,23
8852	ZA20D1 zinc finger, A20 domain containing 1	2	16	1-3,22,23
8859	ENTPD8 ectonucleoside triphosphate diphosphohydrolase 8	2	5	1-3,22,23
8867	CYR61 cysteine-rich, angiogenic inducer, 61	2	103	1-3,22,23
8878	KIF11 kinesin family member 11	10	21	1-3,22,23
8982	DOCK6 dedicator of cytokinesis 6	5	20	1-3,22,23
9003	FLJ13868 hypothetical protein FLJ13868	2	9	1-3,22,23
9018	EXTL3 exostoses (multiple)-like 3	5	75	1-3,22,23
9043	C14orf120 chromosome 14 open reading frame 120	27	36	1-3,22,23
9070	SLC39A13 solute carrier family 39 (zinc transporter), member 13	3	43	1-3,22,23
9071	PGRMC2 progesterone receptor membrane component 2	7	25	1-3,22,23
9075	STK17A serine/threonine kinase 17a (apoptosis-inducing)	2	49	1-3,22,23
9082	NUP54 nucleoporin 54kDa	9	13	4
9100	LOC90120 hypothetical gene supported by AK023162	4	30	1-3,22,23
9194	UBADC1 ubiquitin associated domain containing 1	10	10	1-3,22,23
9222	EBAG9 estrogen receptor binding site associated, antigen, 9	4	1	1-3,22,23
9234	NIFIE14 seven transmembrane domain protein	8	80	1-3,22,23
9235	NME4 non-metastatic cells 4, protein expressed in	41	442	1-3,22,23
9302	PDCL phosducin-like	2	5	1-3,22,23
9329	TPX2 TPX2, microtubule-associated protein homolog (Xenopus laevis)	3	338	1-3,22,23
9383	CRELD1 cysteine-rich with EGF-like domains 1	67	32	1-3,22,23
9398	FLJ10055 hypothetical protein FLJ10055	3	30	1-3,22,23
9444	C10orf76 chromosome 10 open reading frame 76	3	5	1-3,22,23
9469	PLEKHA4 pleckstrin homology domain containing, family A (phosphoinositide binding specific) member 4	2	21	5,6
9482	TOM1 target of myb1 (chicken)	38	6	1-3,22,23
9521	ZNF92 zinc finger protein 92 (HTF12)	3	27	1-3,22,23
9527	APR-3 apoptosis related protein APR-3	6	57	1-3,22,23
9534	SPC18 signal peptidase complex (18kD)	25	163	1-3,22,23
9552	ARL2BP ADP-ribosylation factor-like 2 binding protein	3	7	1-3,22,23
9568	ZNF261 zinc finger protein 261	14	94	1-3,22,23
9573	ABCF1 ATP-binding cassette, sub-family F (GCN20), member 1	10	177	1-3,22,23
9585	- CDNA FLJ30010 fis, clone 3NB692000154	2	30	1-3,22,23
9589	UBQLN1 ubiquilin 1	5	56	1-3,22,23
9597	UCK1 uridine-cytidine kinase 1	6	41	1-3,22,23
9599	SLC25A13 solute carrier family 25, member 13 (citrin)	6	42	1-3,22,23
9613	ANGPTL4 angiopoietin-like 4	74	27	1-3,22,23
9622	MRPS18A mitochondrial ribosomal protein S18A	25	54	1-3,22,23
9645	TNKS1BP1 tankyrase 1 binding protein 1, 182kDa	2	10	1-3,22,23
9663	PDCD6IP programmed cell death 6 interacting protein	5	14	1-3,22,23
9676	THEM2 thioesterase superfamily member 2	2	21	1-3,22,23
9691	GNA13 guanine nucleotide binding protein (G protein), alpha 13	8	126	1-3,22,23
9701	GADD45G growth arrest and DNA-damage-inducible, gamma	2	2	1-3,22,23
9736	PSMD3 proteasome (prosome, macropain) 26S subunit, non-ATPase, 3	14	29	1-3,22,23
9754	ATF5 activating transcription factor 5	4	15	1-3,22,23
9774	SS18L2 synovial sarcoma translocation gene on chromosome 18-like 2	19	63	1-3,22,23
9822	XAB2 XPA binding protein 2	4	22	1-3,22,23
9825	CGI-128 CGI-128 protein	6	83	1-3,22,23
9850	MGC1842 hypothetical protein MGC1842	5	4	1-3,22,23
9857	DCXR dicarbonyl/L-xylulose reductase	14	67	1-3,22,23
9880	PPIH peptidyl prolyl isomerase H (cyclophilin H)	10	37	1-3,22,23
9914	FST follistatin	9	15	1-3,22,23
9927	PHIP pleckstrin homology domain interacting protein	4	267	1-3,22,23
9950	SEC61G Sec61 gamma subunit	26	19	1-3,22,23
10018	LOC114926 hypothetical protein BC013035	2	3	1-3,22,23
10026	MRPL17 mitochondrial ribosomal protein L17	4	13	1-3,22,23
10071	TM7SF3 transmembrane 7 superfamily member 3	2	54	1-3,22,23
10095	- Clone IMAGE:4441633, mRNA	2	32	1-3,22,23
10098	DDX56 DEAD (Asp-Glu-Ala-Asp) box polypeptide 56	3	100	1-3,22,23
10101	FLJ12875 hypothetical protein FLJ12875	3	1	1-3,22,23
10268	- LOC388494 (LOC388494), mRNA	4	19	1-3,22,23
10283	RBM8A RNA binding motif protein 8A	36	93	1-3,22,23
10326	COPE coatomer protein complex, subunit epsilon	16	38	1-3,22,23
10431	ARID3B AT rich interactive domain 3B (BRIGHT- like)	17	96	1-3,22,23
10526	CSRP2 cysteine and glycine-rich protein 2	5	134	1-3,22,23
10784	C6orf37 chromosome 6 open reading frame 37	2	5	4
10842	RAN RAN, member RAS oncogene family	103	1287	1-3,22,23
10862	AK3 adenylate kinase 3	8	46	1-3,22,23
10927	C19orf10 chromosome 19 open reading frame 10	2	64	1-3,22,23
10949	ERO1L ERO1-like (S. cerevisiae)	2	23	1-3,22,23
10964	ATPAF1 ATP synthase mitochondrial F1 complex assembly factor 1	2	64	1-3,22,23
11042	LOC51248 hypothetical protein LOC51248	4	63	1-3,22,23
11065	PPIL4 peptidylprolyl isomerase (cyclophilin)-like 4	2	7	1-3,22,23
11085	CGI-111 CGI-111 protein	2	68	1-3,22,23
11101	DLG3 discs, large homolog 3 (neuroendocrine-dlg, Drosophila)	3	94	1-3,22,23
11156	LOC51255 hypothetical protein LOC51255	21	42	1-3,22,23
11169	MIG-6 mitogen-inducible gene 6	2	15	4
11171	APG5L APG5 autophagy 5-like (S. cerevisiae)	2	2	1-3,22,23
11183	SNX2 sorting nexin 2	2	32	1-3,22,23
11184	UBE2R2 ubiquitin-conjugating enzyme E2R 2	2	10	1-3,22,23
11223	IDH1 isocitrate dehydrogenase 1 (NADP+), soluble	12	450	1-3,22,23
11270	CUEDC2 CUE domain containing 2	28	21	1-3,22,23
11307	LOC285533 hypothetical protein LOC285533	3	9	1-3,22,23
11342	NINJ1 ninjurin 1	5	1	1-3,22,23
11355	TMPO thymopoietin	22	147	1-3,22,23
11387	USP36 ubiquitin specific protease 36	2	2	1-3,22,23
11417	RABAC1 Rab acceptor 1 (prenylated)	5	69	1-3,22,23
11449	DKFZP564O123 DKFZP564O123 protein	12	23	1-3,22,23
11463	UMP-CMPK UMP-CMP kinase	4	34	1-3,22,23
11465	GSTO1 glutathione S-transferase omega 1	2	113	1-3,22,23
11774	PIN4 protein (peptidyl-prolyl cis/trans isomerase) NIMA-interacting, 4 (parvulin)	8	9	4
11776	PRPF3 PRP3 pre-mRNA processing factor 3 homolog (yeast)	3	1	1-3,22,23
11806	DHCR7 7-dehydrocholesterol reductase	2	79	1-3,22,23
11899	HMGCR 3-hydroxy-3-methylglutaryl-Coenzyme A reductase	5	40	1-3,22,23
11923	DJ167A19.1 hypothetical protein DJ167A19.1	2	5	1-3,22,23
12040	JIK STE20-like kinase	2	31	1-3,22,23
12064	USP22 ubiquitin specific protease 22	4	6	5,6
12084	TUFM Tu translation elongation factor, mitochondrial	14	68	1-3,22,23
12102	SNX3 sorting nexin 3	16	107	1-3,22,23
12109	CIAO1 WD40 protein Ciao1	2	30	1-3,22,23
12124	ELAC2 elaC homolog 2 (E. coli)	3	15	1-3,22,23
12144	KIAA1033 KIAA1033 protein	2	64	1-3,22,23
12152	SRPRB signal recognition particle receptor, B subunit	2	14	1-3,22,23
12272	BECN1 beclin 1 (coiled-coil, myosin-like BCL2 interacting protein)	2	21	1-3,22,23
12348	ZNF553 zinc finger protein 553	4	30	1-3,22,23
12420	PHF17 PHD finger protein 17	16	11	1-3,22,23
12439	FBXL12 F-box and leucine-rich repeat protein 12	2	30	1-3,22,23
12451	EML1 echinoderm microtubule associated protein like 1	2	9	1-3,22,23
12457	NUP133 nucleoporin 133kDa	16	64	1-3,22,23
12808	MARK1 MAP/microtubule affinity-regulating kinase 1	3	4	1-3,22,23
12820	USP39 ubiquitin specific protease 39	6	3	1-3,22,23
12840	- CDNA FLJ44891 fis, clone BRAMY2044686	2	21	5,6
12851	PTDSS2 phosphatidylserine synthase 2	13	32	4
12854	AGTRAP angiotensin II receptor-associated protein	16	50	1-3,22,23
12865	NSFL1C NSFL1 (p97) cofactor (p47)	5	33	1-3,22,23
12887	ARP3BETA actin-related protein 3-beta	2	5	1-3,22,23
12899	FAF1 Fas (TNFRSF6) associated factor 1	2	7	1-3,22,23
12942	SEC22L3 SEC22 vesicle trafficking protein-like 3 (S. cerevisiae)	4	7	1-3,22,23
12956	TIP-1 Tax interaction protein 1	10	99	1-3,22,23
12999	C9orf37 chromosome 9 open reading frame 37	2	40	1-3,22,23
13011	GTPBP2 GTP binding protein 2	5	34	1-3,22,23
13014	ARFGAP3 ADP-ribosylation factor GTPase activating protein 3	3	11	1-3,22,23
13015	DNAJC1 DnaJ (Hsp40) homolog, subfamily C, member 1	2	20	1-3,22,23
13094	PSARL presenilin associated, rhomboid-like	8	42	1-3,22,23
13144	ORMDL2 ORM1-like 2 (S. cerevisiae)	16	5	1-3,22,23
13268	KLHL11 kelch-like 11 (Drosophila)	2	2	1-3,22,23
13305	ROBO2 roundabout, axon guidance receptor, homolog 2 (Drosophila)	2	10	1-3,22,23
13313	CREBL2 cAMP responsive element binding protein-like 2	6	12	1-3,22,23
13323	ZNF574 zinc finger protein 574	2	3	1-3,22,23
13339	PRPSAP2 phosphoribosyl pyrophosphate synthetase-associated protein 2	5	53	1-3,22,23
13350	UNC5B unc-5 homolog B (C. elegans)	2	107	1-3,22,23
13370	UNC50 unc-50 homolog (C. elegans)	2	5	1-3,22,23
13453	FLJ14753 hypothetical protein FLJ14753	3	42	1-3,22,23
13572	CAMLG calcium modulating ligand	10	23	1-3,22,23
13604	ZBED4 zinc finger, BED domain containing 4	2	1	1-3,22,23
13645	THY28 thymocyte protein thy28	10	42	1-3,22,23
13794	SNX5 sorting nexin 5	11	81	1-3,22,23
13880	CGI-143 CGI-143 protein	2	8	1-3,22,23
13885	MGC5309 hypothetical protein MGC5309	2	7	1-3,22,23
13972	MGC12972 hypothetical protein MGC12972	2	7	1-3,22,23
13999	SIN3B SIN3 homolog B, transcriptional regulator (yeast)	48	49	1-3,22,23
14125	SESN1 sestrin 1	5	27	1-3,22,23
14158	CPNE3 copine III	5	42	1-3,22,23
14202	RHOT1 ras homolog gene family, member T1	6	12	1-3,22,23
14222	LOC129531 hypothetical protein BC018453	2	15	4
14317	NOLA3 nucleolar protein family A, member 3 (H/ACA small nucleolar RNPs)	81	120	1-3,22,23
14347	FLJ10460 hypothetical protein FLJ10460	2	28	1-3,22,23
14368	SH3BGRL SH3 domain binding glutamic acid-rich protein like	20	64	1-3,22,23
14376	ACTG1 actin, gamma 1	255	7150	1-3,22,23
14456	NEDD1 neural precursor cell expressed, developmentally down-regulated 1	2	14	1-3,22,23
14468	PPAN peter pan homolog (Drosophila)	4	9	1-3,22,23
14511	SCO1 SCO cytochrome oxidase deficient homolog 1 (yeast)	12	8	1-3,22,23
14831	ZNF627 zinc finger protein 627	4	10	1-3,22,23
14839	POLR2G polymerase (RNA) II (DNA directed) polypeptide G	21	164	1-3,22,23
14891	MPZL1 myelin protein zero-like 1	2	6	1-3,22,23
15099	RHOBTB1 Rho-related BTB domain containing 1	2	11	1-3,22,23
15106	C14orf1 chromosome 14 open reading frame 1	17	110	1-3,22,23
15192	PEMT phosphatidylethanolamine N-methyltransferase	2	116	1-3,22,23
15196	C17orf35 chromosome 17 open reading frame 35	8	39	4
15259	BAG3 BCL2-associated athanogene 3	4	9	1-3,22,23
15265	HNRPR heterogeneous nuclear ribonucleoprotein R	46	228	1-3,22,23
15277	C16orf33 chromosome 16 open reading frame 33	22	31	1-3,22,23
15420	FRAS1 Fraser syndrome 1	2	75	1-3,22,23
15467	FBXO34 F-box only protein 34	3	26	1-3,22,23
15535	TCEB3 transcription elongation factor B (SIII), polypeptide 3 (110kDa, elongin A)	2	58	1-3,22,23
15536	ZCCHC9 zinc finger, CCHC domain containing 9	3	54	1-3,22,23
15580	LENG5 leukocyte receptor cluster (LRC) member 5	3	124	1-3,22,23
15591	COPS6 COP9 constitutive photomorphogenic homolog subunit 6 (Arabidopsis)	8	171	1-3,22,23
15740	FLJ14001 hypothetical protein FLJ14001	14	12	1-3,22,23
15929	C6orf211 chromosome 6 open reading frame 211	2	160	1-3,22,23
15961	C9orf23 chromosome 9 open reading frame 23	2	6	1-3,22,23
15984	LOC51186 pp21 homolog	7	111	1-3,22,23
16003	RBBP4 retinoblastoma binding protein 4	42	369	1-3,22,23
16034	MGC13186 hypothetical protein MGC13186	6	10	1-3,22,23
16059	HSPC009 HSPC009 protein	11	15	1-3,22,23
16063	THADA thyroid adenoma associated	4	8	1-3,22,23
16081	CDYL chromodomain protein, Y-like	3	27	1-3,22,23
16130	E2-230K likely ortholog of mouse ubiquitin-conjugating enzyme E2-230K	5	34	1-3,22,23
16218	NACSIN NPF/calponin-like protein	3	32	1-3,22,23
16349	KIAA0431 KIAA0431 protein	2	7	4
16364	PSPC1 paraspeckle component 1	8	55	1-3,22,23
16470	FLJ10904 hypothetical protein FLJ10904	5	60	1-3,22,23
16529	TM4SF12 transmembrane 4 superfamily member 12	2	22	1-3,22,23
16606	CUTC cutC copper transporter homolog (E.coli)	3	13	1-3,22,23
16614	NT5M 5',3'-nucleotidase, mitochondrial	2	5	1-3,22,23
16677	WDR11 WD repeat domain 11	7	32	1-3,22,23
16758	SPIRE1 spire homolog 1 (Drosophila)	2	32	4
16803	LUC7L LUC7-like (S. cerevisiae)	25	59	1-3,22,23
17109	ITM2A integral membrane protein 2A	3	5	1-3,22,23
17230	ABC1 amplified in breast cancer 1	2	4	1-3,22,23
17250	MGC4767 hypothetical protein MGC4767	23	17	1-3,22,23
17283	TTC17 tetratricopeptide repeat domain 17	2	60	1-3,22,23
17631	DKFZP434E2135 hypothetical protein DKFZp434E2135	2	79	1-3,22,23
17667	SH3BP4 SH3-domain binding protein 4	10	124	1-3,22,23
17680	FUCA2 fucosidase, alpha-L- 2, plasma	11	16	1-3,22,23
17719	KIAA0114 KIAA0114 gene product	21	10	4
17731	FLJ12892 hypothetical protein FLJ12892	6	2	1-3,22,23
17834	DONSON downstream neighbor of SON	7	8	5,6
17860	FLJ10851 hypothetical protein FLJ10851	8	5	1-3,22,23
17883	PPM1G protein phosphatase 1G (formerly 2C), magnesium-dependent, gamma isoform	168	111	1-3,22,23
17901	CABLES1 Cdk5 and Abl enzyme substrate 1	3	11	1-3,22,23
17908	ORC1L origin recognition complex, subunit 1-like (yeast)	9	7	1-3,22,23
17969	KIAA0663 KIAA0663 gene product	4	54	1-3,22,23
18016	- Clone IMAGE:5259584, mRNA	8	121	1-3,22,23
18069	LGMN legumain	9	48	1-3,22,23
18192	SRRM1 serine/arginine repetitive matrix 1	16	383	1-3,22,23
18259	XAB1 XPA binding protein 1	4	9	1-3,22,23
18271	GOLPH3 golgi phosphoprotein 3 (coat-protein)	18	14	1-3,22,23
18442	MASA E-1 enzyme	28	64	1-3,22,23
18616	MTB more than blood homolog	2	275	1-3,22,23
18676	SPRY2 sprouty homolog 2 (Drosophila)	3	16	1-3,22,23
18799	FLOT2 flotillin 2	18	70	1-3,22,23
18946	MRPS26 mitochondrial ribosomal protein S26	9	60	1-3,22,23
19105	TIMM17B translocase of inner mitochondrial membrane 17 homolog B (yeast)	33	41	1-3,22,23
19114	HMGB3 high-mobility group box 3	13	367	1-3,22,23
19121	AP2A2 adaptor-related protein complex 2, alpha 2 subunit	8	14	1-3,22,23
19192	CDK2 cyclin-dependent kinase 2	7	27	1-3,22,23
19236	NDUFB5 NADH dehydrogenase (ubiquinone) 1 beta subcomplex, 5, 16kDa	16	113	1-3,22,23
19306	RIC-8 likely ortholog of mouse synembryn	5	29	1-3,22,23
19322	C9orf140 chromosome 9 open reading frame 140	3	38	1-3,22,23
19340	- MRNA; cDNA DKFZp564D0164 (from clone DKFZp564D0164)	241	432	1-3,22,23
19348	FLJ13119 hypothetical protein FLJ13119	2	21	4
19561	NDUFA7 NADH dehydrogenase (ubiquinone) 1 alpha subcomplex, 7, 14.5kDa	15	186	1-3,22,23
19574	THOC3 THO complex 3	3	20	1-3,22,23
19575	ATP6V1H ATPase, H+ transporting, lysosomal 50/57kDa, V1 subunit H	2	44	1-3,22,23
19597	CMIP c-Maf-inducing protein	2	100	1-3,22,23
19673	MAF1 homolog of yeast MAF1	11	64	1-3,22,23
19699	C16orf35 chromosome 16 open reading frame 35	2	19	1-3,22,23
19718	PTPRU protein tyrosine phosphatase, receptor type, U	4	34	1-3,22,23
19720	- MRNA full length insert cDNA clone EUROIMAGE 42138	3	13	1-3,22,23
19851	PEX14 peroxisomal biogenesis factor 14	4	9	1-3,22,23
20013	P29 GCIP-interacting protein p29	2	11	1-3,22,23
20107	KNS2 kinesin 2 60/70kDa	5	5	1-3,22,23
20157	CDK5RAP3 CDK5 regulatory subunit associated protein 3	13	71	1-3,22,23
20159	COQ4 coenzyme Q4 homolog (yeast)	2	4	1-3,22,23
20242	FLJ12788 hypothetical protein FLJ12788	2	25	1-3,22,23
20274	SLC41A1 solute carrier family 41, member 1	2	8	1-3,22,23
20447	PAK4 p21(CDKN1A)-activated kinase 4	3	58	1-3,22,23
20521	HRMT1L2 HMT1 hnRNP methyltransferase-like 2 (S. cerevisiae)	28	185	1-3,22,23
20644	BCKDK branched chain alpha-ketoacid dehydrogenase kinase	5	13	1-3,22,23
20716	TIMM17A translocase of inner mitochondrial membrane 17 homolog A (yeast)	16	31	1-3,22,23
20950	LHPP phospholysine phosphohistidine inorganic pyrophosphate phosphatase	6	16	1-3,22,23
20993	HGRG8 high-glucose-regulated protein 8	13	179	1-3,22,23
21122	PJA1 praja 1	7	22	1-3,22,23
21143	SPPL3 signal peptide peptidase 3	6	12	1-3,22,23
21187	TRUB1 TruB pseudouridine (psi) synthase homolog 1 (E. coli)	2	43	1-3,22,23
21213	MYO5A myosin VA (heavy polypeptide 12, myoxin)	4	41	1-3,22,23
21223	CNN1 calponin 1, basic, smooth muscle	3	23	1-3,22,23
21276	COL4A3BP collagen, type IV, alpha 3 (Goodpasture antigen) binding protein	4	7	1-3,22,23
21293	UAP1 UDP-N-acteylglucosamine pyrophosphorylase 1	5	16	1-3,22,23
21321	MTPN myotrophin	19	44	1-3,22,23
21331	FLJ10036 hypothetical protein FLJ10036	12	1	1-3,22,23
21379	C9orf45 chromosome 9 open reading frame 45	4	12	1-3,22,23
21398	FLJ13220 hypothetical protein FLJ13220	7	13	1-3,22,23
21453	ITPKC inositol 1,4,5-trisphosphate 3-kinase C	3	4	1-3,22,23
21486	STAT1 signal transducer and activator of transcription 1, 91kDa	2	56	1-3,22,23
21537	PPP1CB protein phosphatase 1, catalytic subunit, beta isoform	8	42	1-3,22,23
21542	AGTPBP1 ATP/GTP binding protein 1	5	8	1-3,22,23
21595	- DNA segment on chromosome X and Y (unique) 155 expressed sequence, mRNA (cDNA clone IMAGE:4430810), containing frame-shift errors	2	9	1-3,22,23
21621	DKFZp762O076 hypothetical protein DKFZp762O076	4	36	1-3,22,23
21635	TUBG1 tubulin, gamma 1	13	8	1-3,22,23
21639	APEG1 aortic preferentially expressed protein 1	2	19	1-3,22,23
21701	DOLPP1 dolichyl pyrophosphate phosphatase 1	2	12	1-3,22,23
21765	FADS3 fatty acid desaturase 3	4	13	1-3,22,23
21771	WHSC2 Wolf-Hirschhorn syndrome candidate 2	4	34	1-3,22,23
21858	SERPINE2 serine (or cysteine) proteinase inhibitor, clade E (nexin, plasminogen activator inhibitor type 1), member 2	12	226	1-3,22,23
21943	NIF3L1 NIF3 NGG1 interacting factor 3-like 1 (S. pombe)	2	4	4
22129	RUTBC3 RUN and TBC1 domain containing 3	6	32	1-3,22,23
22151	NLN neurolysin (metallopeptidase M3 family)	2	103	1-3,22,23
22157	FLJ22353 hypothetical protein FLJ22353	5	5	1-3,22,23
22181	C20orf126 chromosome 20 open reading frame 126	5	39	1-3,22,23
22215	SCG3 secretogranin III	2	75	1-3,22,23
22265	PPM2C protein phosphatase 2C, magnesium-dependent, catalytic subunit	3	23	1-3,22,23
22302	GTF3C4 general transcription factor IIIC, polypeptide 4, 90kDa	4	21	1-3,22,23
22370	NEXN nexilin (F actin binding protein)	6	37	1-3,22,23
22391	C20orf3 chromosome 20 open reading frame 3	18	28	1-3,22,23
22393	DENR density-regulated protein	13	228	1-3,22,23
22410	STK11IP serine/threonine kinase 11 interacting protein	2	12	1-3,22,23
22412	C2orf17 chromosome 2 open reading frame 17	5	18	1-3,22,23
22516	PPIE peptidylprolyl isomerase E (cyclophilin E)	4	33	1-3,22,23
22543	- Clone IMAGE:5288750, mRNA	3	105	1-3,22,23
22546	MGC20446 hypothetical protein MGC20446	5	45	1-3,22,23
22559	NUP160 nucleoporin 160kDa	13	33	1-3,22,23
22583	SIN3A SIN3 homolog A, transcriptional regulator (yeast)	3	29	1-3,22,23
22595	FLJ10637 hypothetical protein FLJ10637	2	103	1-3,22,23
22664	ZNF84 zinc finger protein 84 (HPF2)	3	10	1-3,22,23
22679	RWDD1 RWD domain containing 1	7	90	1-3,22,23
22795	FLJ22386 leucine zipper domain protein	3	31	1-3,22,23
22824	MYBBP1A MYB binding protein (P160) 1a	2	43	1-3,22,23
22826	TMOD3 tropomodulin 3 (ubiquitous)	2	8	1-3,22,23
22891	SLC7A8 solute carrier family 7 (cationic amino acid transporter, y+ system), member 8	12	82	1-3,22,23
22926	KIAA0795 KIAA0795 protein	7	1	1-3,22,23
22960	BCAS2 breast carcinoma amplified sequence 2	17	14	1-3,22,23
22975	KIAA1576 KIAA1576 protein	6	23	1-3,22,23
22981	C18orf10 chromosome 18 open reading frame 10	7	12	1-3,22,23
22982	C21orf80 chromosome 21 open reading frame 80	2	23	1-3,22,23
23047	CDA08 T-cell immunomodulatory protein	4	5	1-3,22,23
23106	THRAP4 thyroid hormone receptor associated protein 4	4	20	1-3,22,23
23111	FARSLA phenylalanine-tRNA synthetase-like, alpha subunit	8	56	1-3,22,23
23128	MGC15407 similar to RIKEN cDNA 4931428D14 gene	2	49	1-3,22,23
23270	DKFZP566F2124 DKFZP566F2124 protein	325	1	1-3,22,23
23348	SKP2 S-phase kinase-associated protein 2 (p45)	6	12	1-3,22,23
23363	PGM2 phosphoglucomutase 2	3	6	1-3,22,23
23440	RAP140 retinoblastoma-associated protein 140	3	6	1-3,22,23
23581	LEPR leptin receptor	7	54	1-3,22,23
23585	KIAA1078 KIAA1078 protein	2	39	1-3,22,23
23643	MST4 Mst3 and SOK1-related kinase	4	124	1-3,22,23
23767	FLJ12666 hypothetical protein FLJ12666	22	249	1-3,22,23
23794	CHFR checkpoint with forkhead and ring finger domains	4	7	1-3,22,23
23876	VPS18 vacuolar protein sorting protein 18	2	29	1-3,22,23
23960	CCNB1 cyclin B1	59	168	1-3,22,23
23964	SAP18 sin3-associated polypeptide, 18kDa	12	298	1-3,22,23
23978	SAFB scaffold attachment factor B	2	71	1-3,22,23
24049	GOLGA2 golgi autoantigen, golgin subfamily a, 2	5	14	1-3,22,23
24087	PDCD6 programmed cell death 6	13	40	1-3,22,23
24283	FLJ25952 hypothetical protein FLJ25952	9	62	1-3,22,23
24359	- CDNA FLJ11174 fis, clone PLACE1007367	2	4	1-3,22,23
24379	TRAPPC1 trafficking protein particle complex 1	10	121	1-3,22,23
24427	DC8 DKFZP566O1646 protein	9	33	1-3,22,23
24439	RNF8 ring finger protein (C3HC4 type) 8	3	56	1-3,22,23
24447	OPRS1 opioid receptor, sigma 1	4	23	1-3,22,23
24485	CSPG6 chondroitin sulfate proteoglycan 6 (bamacan)	4	434	1-3,22,23
24529	CHEK1 CHK1 checkpoint homolog (S. pombe)	2	30	1-3,22,23
24545	ZNF444 zinc finger protein 444	5	8	1-3,22,23
24587	EFS embryonal Fyn-associated substrate	5	34	1-3,22,23
24641	CKAP2 cytoskeleton associated protein 2	5	93	1-3,22,23
24656	KIAA0907 KIAA0907 protein	4	55	1-3,22,23
24719	MOAP1 modulator of apoptosis 1	2	16	1-3,22,23
24743	FLJ20171 hypothetical protein FLJ20171	2	5	4
24758	- CDNA FLJ32068 fis, clone OCBBF1000114	3	5	5,6
24763	RANBP1 RAN binding protein 1	46	357	1-3,22,23
24790	KIAA1573 KIAA1573 protein	3	11	1-3,22,23
24879	PPAP2C phosphatidic acid phosphatase type 2C	3	5	1-3,22,23
24950	RGS5 regulator of G-protein signalling 5	4	15	1-3,22,23
24983	LOC56926 hypothetical protein from EUROIMAGE 2021883	11	37	1-3,22,23
25001	YWHAG tyrosine 3-monooxygenase/tryptophan 5-monooxygenase activation protein, gamma polypeptide	30	17	1-3,22,23
25059	AKAP8 A kinase (PRKA) anchor protein 8	8	11	1-3,22,23
25155	NET1 neuroepithelial cell transforming gene 1	3	12	1-3,22,23
25204	CHST12 carbohydrate (chondroitin 4) sulfotransferase 12	2	26	1-3,22,23
25223	UCHL5 ubiquitin carboxyl-terminal hydrolase L5	2	12	4
25274	C11ORF4 chromosome 11 hypothetical protein ORF4	3	5	1-3,22,23
25277	ARAP3 ARF-GAP, RHO-GAP, ankyrin repeat and plekstrin homology domains-containing protein 3	2	44	1-3,22,23
25292	JUNB jun B proto-oncogene	13	23	1-3,22,23
25298	LZTS2 leucine zipper, putative tumor suppressor 2	5	133	1-3,22,23
25300	PI4KII phosphatidylinositol 4-kinase type II	3	7	1-3,22,23
25313	MCRS1 microspherule protein 1	4	23	1-3,22,23
25362	ARL8 ADP-ribosylation factor-like 8	8	63	1-3,22,23
25413	TOLLIP toll interacting protein	6	38	1-3,22,23
25441	KPTN kaptin (actin binding protein)	5	5	1-3,22,23
25450	SLC29A1 solute carrier family 29 (nucleoside transporters), member 1	11	65	1-3,22,23
25485	FLJ22341 hypothetical protein FLJ22341	2	10	1-3,22,23
25544	FLJ10315 hypothetical protein FLJ10315	5	26	1-3,22,23
25597	ELOVL1 elongation of very long chain fatty acids (FEN1/Elo2, SUR4/Elo3, yeast)-like 1	2	63	1-3,22,23
25647	FOS v-fos FBJ murine osteosarcoma viral oncogene homolog	5	14	1-3,22,23
25723	MTVR1 Mouse Mammary Turmor Virus Receptor homolog 1	28	74	1-3,22,23
25726	LOC58486 transposon-derived Buster1 transposase-like protein	4	31	1-3,22,23
25734	SYNGAP1 synaptic Ras GTPase activating protein 1 homolog (rat)	4	3	1-3,22,23
25812	NBS1 Nijmegen breakage syndrome 1 (nibrin)	2	96	1-3,22,23
25846	ZMPSTE24 zinc metalloproteinase (STE24 homolog, yeast)	3	21	1-3,22,23
25895	JFC1 NADPH oxidase-related, C2 domain-containing protein	3	6	1-3,22,23
25999	C6orf106 chromosome 6 open reading frame 106	2	90	1-3,22,23
26002	LDB1 LIM domain binding 1	5	119	1-3,22,23
26006	PRMT6 protein arginine N-methyltransferase 6	5	8	1-3,22,23
26010	PFKP phosphofructokinase, platelet	17	112	1-3,22,23
26023	FOXJ3 forkhead box J3	4	24	1-3,22,23
26213	DNTTIP1 deoxynucleotidyltransferase, terminal, interacting protein 1	14	34	1-3,22,23
26229	NLGN2 neuroligin 2	2	49	4
26232	MAN2C1 mannosidase, alpha, class 2C, member 1	30	5	4
26267	TOR3A torsin family 3, member A	5	27	1-3,22,23
26312	LRRN5 leucine rich repeat neuronal 5	3	2	1-3,22,23
26320	ZRANB1 zinc finger, RAN-binding domain containing 1	10	28	1-3,22,23
26367	APG3 autophagy Apg3p/Aut1p-like	3	28	1-3,22,23
26516	ASF1B ASF1 anti-silencing function 1 homolog B (S. cerevisiae)	42	1	1-3,22,23
26663	CEB1 cyclin-E binding protein 1	80	37	1-3,22,23
26703	CNOT8 CCR4-NOT transcription complex, subunit 8	3	54	1-3,22,23
26704	CYFIP1 cytoplasmic FMR1 interacting protein 1	2	24	1-3,22,23
26745	MGC:13379 HSPC244	7	11	1-3,22,23
26761	DKFZP586L0724 DKFZP586L0724 protein	12	16	1-3,22,23
26812	FLJ14525 hypothetical protein FLJ14525	10	17	1-3,22,23
26837	- MRNA; cDNA DKFZp586K1123 (from clone DKFZp586K1123)	5	26	1-3,22,23
26890	CECR5 cat eye syndrome chromosome region, candidate 5	31	21	1-3,22,23
26988	EFNB3 ephrin-B3	4	16	1-3,22,23
27007	CHC1L chromosome condensation 1-like	2	8	4
27023	SCFD1 sec1 family domain containing 1	2	178	1-3,22,23
27048	- CDNA FLJ31750 fis, clone NT2RI2007406	2	40	4
27115	EMID2 EMI domain containing 2	13	88	1-3,22,23
27160	LOC113444 hypothetical protein BC011880	3	10	1-3,22,23
27182	PLAA phospholipase A2-activating protein	2	85	1-3,22,23
27258	SIP Siah-interacting protein	7	147	1-3,22,23
27262	NDUFB2 NADH dehydrogenase (ubiquinone) 1 beta subcomplex, 2, 8kDa	23	266	1-3,22,23
27337	C13orf11 chromosome 13 open reading frame 11	2	27	4
27345	RNGTT RNA guanylyltransferase and 5'-phosphatase	4	25	1-3,22,23
27441	ZNF529 zinc finger protein 529	2	8	4
27669	ALS2 amyotrophic lateral sclerosis 2 (juvenile)	2	5	1-3,22,23
27801	ZNF278 zinc finger protein 278	12	15	1-3,22,23
28005	TGFBR1 transforming growth factor, beta receptor I (activin A receptor type II-like kinase, 53kDa)	3	26	1-3,22,23
28081	EIF3S4 eukaryotic translation initiation factor 3, subunit 4 delta, 44kDa	16	41	1-3,22,23
28144	FSD1 fibronectin type 3 and SPRY (spla, ryanodine) domain containing (with coiled-coil motif) 1	9	1	1-3,22,23
28264	FLJ90798 hypothetical protein FLJ90798	2	24	1-3,22,23
28309	UGDH UDP-glucose dehydrogenase	5	88	1-3,22,23
28465	- Clone IMAGE:5263527, mRNA	6	1	1-3,22,23
28491	SAT spermidine/spermine N1-acetyltransferase	13	11	1-3,22,23
28578	MBNL1 muscleblind-like (Drosophila)	2	16	4
28608	C20orf99 chromosome 20 open reading frame 99	6	49	1-3,22,23
28707	SSR3 signal sequence receptor, gamma (translocon-associated protein gamma)	8	158	1-3,22,23
28783	KIAA1223 KIAA1223 protein	3	24	1-3,22,23
28853	CDC7 CDC7 cell division cycle 7 (S. cerevisiae)	2	41	1-3,22,23
28914	APRT adenine phosphoribosyltransferase	21	199	1-3,22,23
28988	GLRX glutaredoxin (thioltransferase)	8	16	1-3,22,23
29068	DKFZp761P0423 hypothetical protein DKFZp761P0423	3	29	1-3,22,23
29203	GBL G protein beta subunit-like	6	19	1-3,22,23
29282	MAP3K3 mitogen-activated protein kinase kinase kinase 3	6	8	1-3,22,23
29665	CLSTN1 calsyntenin 1	15	55	1-3,22,23
29698	ZNF605 zinc finger protein 605	2	9	5,6
29700	ZCCHC10 zinc finger, CCHC domain containing 10	3	85	1-3,22,23
29739	- Clone IMAGE:5766871, mRNA	2	14	1-3,22,23
29863	FLJ14888 hypothetical protein FLJ14888	4	20	1-3,22,23
29878	KIAA0335 KIAA0335 gene product	4	32	1-3,22,23
30011	MGC2963 hypothetical protein MGC2963	17	40	1-3,22,23
30114	CDCA3 cell division cycle associated 3	4	28	1-3,22,23
30174	SNAPC5 small nuclear RNA activating complex, polypeptide 5, 19kDa	3	9	1-3,22,23
30299	IMP-2 IGF-II mRNA-binding protein 2	15	177	1-3,22,23
30332	GFPT2 glutamine-fructose-6-phosphate transaminase 2	7	46	1-3,22,23
30376	TMEM14C transmembrane protein 14C	7	104	1-3,22,23
30570	PQBP1 polyglutamine binding protein 1	6	32	1-3,22,23
30634	FLJ20509 hypothetical protein FLJ20509	3	6	1-3,22,23
30783	FLJ20850 hypothetical protein FLJ20850	8	30	1-3,22,23
30819	C40 hypothetical protein C40	2	71	1-3,22,23
30925	FLJ10199 hypothetical protein FLJ10199	7	23	1-3,22,23
30954	PMVK phosphomevalonate kinase	13	38	1-3,22,23
31016	M96 likely ortholog of mouse metal response element binding transcription factor 2	7	85	1-3,22,23
31053	CKAP1 cytoskeleton associated protein 1	19	121	1-3,22,23
31082	FLJ10525 hypothetical protein FLJ10525	3	2	1-3,22,23
31095	MAP4 microtubule-associated protein 4	2	151	1-3,22,23
31130	TM7SF2 transmembrane 7 superfamily member 2	4	30	1-3,22,23
31218	SCAMP1 secretory carrier membrane protein 1	2	9	1-3,22,23
31334	C20orf14 chromosome 20 open reading frame 14	8	35	1-3,22,23
31386	SFRP2 secreted frizzled-related protein 2	5	457	1-3,22,23
31387	DKFZP564J0123 nuclear protein E3-3	3	21	1-3,22,23
31431	FN3KRP fructosamine-3-kinase-related protein	8	39	1-3,22,23
31439	SPINT2 serine protease inhibitor, Kunitz type, 2	19	95	1-3,22,23
31547	NDUFA8 NADH dehydrogenase (ubiquinone) 1 alpha subcomplex, 8, 19kDa	8	9	1-3,22,23
31584	MTX2 metaxin 2	3	100	1-3,22,23
31714	WDR8 WD repeat domain 8	3	46	1-3,22,23
31731	PRDX5 peroxiredoxin 5	2	163	1-3,22,23
31819	HT014 HT014	12	2	1-3,22,23
31921	KIAA0648 KIAA0648 protein	5	14	1-3,22,23
32196	MRPL36 mitochondrial ribosomal protein L36	5	45	1-3,22,23
32374	DTX3 deltex 3 homolog (Drosophila)	13	19	1-3,22,23
32393	DARS aspartyl-tRNA synthetase	10	177	1-3,22,23
32748	SAE1 SUMO-1 activating enzyme subunit 1	17	167	1-3,22,23
32793	SLC39A10 solute carrier family 39 (zinc transporter), member 10	7	139	1-3,22,23
32826	C6orf74 chromosome 6 open reading frame 74	21	63	1-3,22,23
32916	NACA nascent-polypeptide-associated complex alpha polypeptide	13	621	1-3,22,23
32967	CKN1 Cockayne syndrome 1 (classical)	3	12	1-3,22,23
32981	SEMA3F sema domain, immunoglobulin domain (Ig), short basic domain, secreted, (semaphorin) 3F	2	46	1-3,22,23
32990	DPCD deleted in a mouse model of primary ciliary dyskinesia	14	21	1-3,22,23
33104	HYPC Huntingtin interacting protein C	2	17	1-3,22,23
33363	ELYS ELYS transcription factor-like protein TMBS62	5	35	1-3,22,23
33461	FMNL2 formin-like 2	21	12	1-3,22,23
33642	ARCN1 archain 1	11	46	1-3,22,23
33719	MGC29784 hypothetical protein MGC29784	4	42	1-3,22,23
33944	C6orf93 chromosome 6 open reading frame 93	11	14	1-3,22,23
34012	BRCA2 breast cancer 2, early onset	2	60	4
34054	MGC39325 hypothetical protein MGC39325	2	5	1-3,22,23
34744	ABCC5 ATP-binding cassette, sub-family C (CFTR/MRP), member 5	3	16	1-3,22,23
34906	BLOS2 biogenesis of lysosome-related organelles complex 1 subunit 2	10	31	1-3,22,23
35052	TEGT testis enhanced gene transcript (BAX inhibitor 1)	33	455	1-3,22,23
35086	USP1 ubiquitin specific protease 1	5	22	1-3,22,23
35120	RFC4 replication factor C (activator 1) 4, 37kDa	5	50	1-3,22,23
35140	STK4 serine/threonine kinase 4	2	10	1-3,22,23
35254	ZC3HAV1 zinc finger CCCH type, antiviral 1	2	14	1-3,22,23
35380	BBX bobby sox homolog (Drosophila)	2	203	1-3,22,23
35947	MBD4 methyl-CpG binding domain protein 4	11	38	1-3,22,23
36049	DHRS7 dehydrogenase/reductase (SDR family) member 7	2	57	1-3,22,23
36137	FOXA3 forkhead box A3	8	5	1-3,22,23
36566	LIMK1 LIM domain kinase 1	5	87	1-3,22,23
36587	PPP1R7 protein phosphatase 1, regulatory subunit 7	7	44	1-3,22,23
36708	BUB1B BUB1 budding uninhibited by benzimidazoles 1 homolog beta (yeast)	15	32	1-3,22,23
36727	H2AFJ H2A histone family, member J	2	9	1-3,22,23
36927	HSPH1 heat shock 105kDa/110kDa protein 1	27	268	1-3,22,23
37106	FAM11A family with sequence similarity 11, member A	2	23	1-3,22,23
37616	STRA13 stimulated by retinoic acid 13	16	113	1-3,22,23
37682	RARRES2 retinoic acid receptor responder (tazarotene induced) 2	31	83	1-3,22,23
37936	SUV39H1 suppressor of variegation 3-9 homolog 1 (Drosophila)	2	1	1-3,22,23
38114	BRIX BRIX	6	66	1-3,22,23
38178	KLIP1 KSHV latent nuclear antigen interacting protein 1	6	71	1-3,22,23
38738	CLDN15 claudin 15	3	8	1-3,22,23
38856	SLC30A7 solute carrier family 30 (zinc transporter), member 7	19	7	1-3,22,23
39252	PICALM phosphatidylinositol binding clathrin assembly protein	4	45	1-3,22,23
39384	FJX1 four jointed box 1 (Drosophila)	5	20	1-3,22,23
39733	CRIPT postsynaptic protein CRIPT	6	65	1-3,22,23
40094	MGC8974 hypothetical protein MGC8974	9	12	1-3,22,23
40154	JARID2 Jumonji, AT rich interactive domain 2	9	157	1-3,22,23
40368	AP1S2 adaptor-related protein complex 1, sigma 2 subunit	4	247	1-3,22,23
40500	RER1 RER1 homolog (S. cerevisiae)	116	74	1-3,22,23
41007	MRPL22 mitochondrial ribosomal protein L22	9	6	1-3,22,23
41270	PLOD2 procollagen-lysine, 2-oxoglutarate 5-dioxygenase (lysine hydroxylase) 2	8	23	1-3,22,23
41296	FLRT3 fibronectin leucine rich transmembrane protein 3	2	6	1-3,22,23
41706	DDX10 DEAD (Asp-Glu-Ala-Asp) box polypeptide 10	5	56	1-3,22,23
42194	FLJ22649 hypothetical protein FLJ22649 similar to signal peptidase SPC22/23	2	25	1-3,22,23
42219	SNTB2 syntrophin, beta 2 (dystrophin-associated protein A1, 59kDa, basic component 2)	2	36	1-3,22,23
42251	MGC10067 hypothetical protein MGC10067	20	10	4
42343	MYST1 MYST histone acetyltransferase 1	2	11	1-3,22,23
42502	F2RL2 coagulation factor II (thrombin) receptor-like 2	8	5	1-3,22,23
42650	ZWINT ZW10 interactor	10	51	1-3,22,23
42674	MSH3 mutS homolog 3 (E. coli)	29	16	1-3,22,23
42785	ACN9 ACN9 homolog (S. cerevisiae)	5	7	1-3,22,23
42806	Cab45 calcium binding protein Cab45 precursor	2	7	1-3,22,23
42824	LEPREL1 leprecan-like 1	9	21	1-3,22,23
42949	HES6 hairy and enhancer of split 6 (Drosophila)	9	18	1-3,22,23
42957	METTL1 methyltransferase-like 1	2	5	1-3,22,23
43071	MGC2641 hepatoma-derived growth factor-related protein 2	9	108	1-3,22,23
43112	VKORC1L1 vitamin K epoxide reductase complex, subunit 1-like 1	12	31	1-3,22,23
43133	ZNF623 zinc finger protein 623	3	5	1-3,22,23
43233	TM4SF6 transmembrane 4 superfamily member 6	40	107	1-3,22,23
43436	AK3L1 adenylate kinase 3 like 1	5	45	1-3,22,23
43549	C10orf70 chromosome 10 open reading frame 70	5	50	1-3,22,23
43577	ATP8B2 ATPase, Class I, type 8B, member 2	2	5	4
43847	MADP-1 MADP-1 protein	10	126	1-3,22,23
43857	SULF2 sulfatase 2	4	65	1-3,22,23
43899	TMEM18 transmembrane protein 18	5	30	1-3,22,23
43910	CD164 CD164 antigen, sialomucin	2	72	1-3,22,23
44017	MRPL41 mitochondrial ribosomal protein L41	10	74	1-3,22,23
44024	MRPL19 mitochondrial ribosomal protein L19	5	40	1-3,22,23
44038	PELI2 pellino homolog 2 (Drosophila)	2	15	1-3,22,23
44155	FTHFSDC1 formyltetrahydrofolate synthetase domain containing 1	6	5	1-3,22,23
44163	DAP13 13kDa differentiation-associated protein	22	48	1-3,22,23
44269	SGOL2 shugoshin-like 2 (S. pombe)	4	31	1-3,22,23
44344	FLJ20534 hypothetical protein FLJ20534	3	38	1-3,22,23
44585	TP53BP2 tumor protein p53 binding protein, 2	3	20	1-3,22,23
44743	WDFY1 WD repeat and FYVE domain containing 1	2	50	4
44893	GA17 dendritic cell protein	63	287	1-3,22,23
45231	LDOC1 leucine zipper, down-regulated in cancer 1	5	25	1-3,22,23
46366	ZFP91 zinc finger protein 91 homolog (mouse)	7	62	1-3,22,23
46405	POLR2F polymerase (RNA) II (DNA directed) polypeptide F	16	49	1-3,22,23
46627	C20orf58 chromosome 20 open reading frame 58	2	6	1-3,22,23
46736	FLJ45459 FLJ45459 protein	18	36	1-3,22,23
46743	MKKS McKusick-Kaufman syndrome	3	63	1-3,22,23
46919	- Clone CDABP0095 mRNA sequence	2	2	1-3,22,23
47061	ULK1 unc-51-like kinase 1 (C. elegans)	4	34	1-3,22,23
47062	POLR2I polymerase (RNA) II (DNA directed) polypeptide I, 14.5kDa	20	6	1-3,22,23
47534	MGC39633 hypothetical protein MGC39633	3	8	1-3,22,23
48375	SNRPN small nuclear ribonucleoprotein polypeptide N	82	472	1-3,22,23
48458	- Transcribed sequence with weak similarity to protein sp:P39194 (H.sapiens) ALU7_HUMAN Alu subfamily SQ sequence contamination warning entry	3	4	1-3,22,23
48549	G3BP Ras-GTPase-activating protein SH3-domain-binding protein	2	103	1-3,22,23
48554	RAP2A RAP2A, member of RAS oncogene family	2	7	1-3,22,23
49075	KLHL4 kelch-like 4 (Drosophila)	6	16	1-3,22,23
49346	SRP54 signal recognition particle 54kDa	2	7	1-3,22,23
49500	KIAA0746 KIAA0746 protein	2	14	1-3,22,23
49994	MGC10871 hypothetical protein similar to RNA-binding protein lark	2	3	1-3,22,23
50098	NDUFA4 NADH dehydrogenase (ubiquinone) 1 alpha subcomplex, 4, 9kDa	308	367	1-3,22,23
50130	NDN necdin homolog (mouse)	11	21	1-3,22,23
50252	MRPL32 mitochondrial ribosomal protein L32	13	99	1-3,22,23
50273	DKFZP434I116 DKFZP434I116 protein	4	33	1-3,22,23
50732	PRKAB2 protein kinase, AMP-activated, beta 2 non-catalytic subunit	5	23	1-3,22,23
50758	SMC4L1 SMC4 structural maintenance of chromosomes 4-like 1 (yeast)	15	176	1-3,22,23
51233	TNFRSF10B tumor necrosis factor receptor superfamily, member 10b	10	102	1-3,22,23
52184	FLJ20618 hypothetical protein FLJ20618	5	76	1-3,22,23
53066	HSPBP1 hsp70-interacting protein	6	61	1-3,22,23
53447	KNSL8 kinesin-like 8	2	56	1-3,22,23
53542	VPS13A vacuolar protein sorting 13A (yeast)	9	4	1-3,22,23
53996	LOC147808 similar to zinc finger protein	2	31	1-3,22,23
54056	C5orf6 chromosome 5 open reading frame 6	10	32	1-3,22,23
54277	DXS9928E DNA segment on chromosome X (unique) 9928 expressed sequence	6	3	1-3,22,23
54457	CD81 CD81 antigen (target of antiproliferative antibody 1)	16	217	1-3,22,23
54468	TUB tubby homolog (mouse)	3	8	1-3,22,23
54580	TRIM8 tripartite motif-containing 8	5	9	1-3,22,23
54589	NCK1 NCK adaptor protein 1	3	21	1-3,22,23
54642	MAT2B methionine adenosyltransferase II, beta	4	25	1-3,22,23
54649	RY1 putative nucleic acid binding protein RY-1	5	11	1-3,22,23
54941	PHKA2 phosphorylase kinase, alpha 2 (liver)	4	6	1-3,22,23
54961	SBLF stoned B-like factor	6	36	5,6
54971	PS1D putative S1 RNA binding domain protein	8	15	1-3,22,23
55041	MRPL2 mitochondrial ribosomal protein L2	4	54	1-3,22,23
55098	C3orf6 chromosome 3 open reading frame 6	2	5	1-3,22,23
55099	GPR21 G protein-coupled receptor 21	2	21	1-3,22,23
55148	FLJ14466 hypothetical protein FLJ14466	4	11	1-3,22,23
56145	TMSNB thymosin, beta, identified in neuroblastoma cells	33	34	1-3,22,23
56845	GDI2 GDP dissociation inhibitor 2	2	329	1-3,22,23
56847	- CDNA FLJ12874 fis, clone NT2RP2003769	2	19	1-3,22,23
57079	- CDNA FLJ13267 fis, clone OVARC1000964	3	7	1-3,22,23
57101	MCM2 MCM2 minichromosome maintenance deficient 2, mitotin (S. cerevisiae)	13	59	1-3,22,23
57222	NRM nurim (nuclear envelope membrane protein)	5	57	1-3,22,23
57301	HMGA1 high mobility group AT-hook 1	125	1618	1-3,22,23
57435	SLC11A2 solute carrier family 11 (proton-coupled divalent metal ion transporters), member 2	4	21	1-3,22,23
57549	MOSPD1 motile sperm domain containing 1	2	6	1-3,22,23
57652	CELSR2 cadherin, EGF LAG seven-pass G-type receptor 2 (flamingo homolog, Drosophila)	3	5	1-3,22,23
57698	H105E3 NAD(P) dependent steroid dehydrogenase-like	4	30	1-3,22,23
57729	KEAP1 kelch-like ECH-associated protein 1	3	110	1-3,22,23
57898	RG9MTD1 RNA (guanine-9-) methyltransferase domain containing 1	2	4	4
57973	CARD10 caspase recruitment domain family, member 10	2	1	1-3,22,23
58215	RTKN rhotekin	4	6	1-3,22,23
58367	GPC4 glypican 4	8	116	1-3,22,23
58373	LOC283951 hypothetical protein LOC283951	4	8	1-3,22,23
58414	FLNC filamin C, gamma (actin binding protein 280)	4	8	1-3,22,23
58593	GTF2F2 general transcription factor IIF, polypeptide 2, 30kDa	4	56	1-3,22,23
59346	FLJ10514 hypothetical protein FLJ10514	4	63	1-3,22,23
59461	DKFZP434C245 DKFZP434C245 protein	4	3	1-3,22,23
59757	ZNF281 zinc finger protein 281	8	143	1-3,22,23
59771	MGC16491 hypothetical protein MGC16491	14	63	1-3,22,23
59804	SBP2 SECIS binding protein 2	2	26	1-3,22,23
60300	ZNF622 zinc finger protein 622	3	2	1-3,22,23
60679	TAF9 TAF9 RNA polymerase II, TATA box binding protein (TBP)-associated factor, 32kDa	7	47	1-3,22,23
60772	OSGEPL1 O-sialoglycoprotein endopeptidase-like 1	2	42	1-3,22,23
61184	CGI-79 CGI-79 protein	11	39	1-3,22,23
61418	MFAP1 microfibrillar-associated protein 1	7	7	1-3,22,23
61472	LOC388962 similar to RIKEN 1810056O20	13	22	1-3,22,23
61638	MYO10 myosin X	12	195	1-3,22,23
61976	DKFZp761B128 hypothetical protein DKFZp761B128	10	20	1-3,22,23
62264	MPEG1 macrophage expressed gene 1	2	31	1-3,22,23
62771	FLJ20186 hypothetical protein FLJ20186	5	24	1-3,22,23
62918	CDC91L1 CDC91 cell division cycle 91-like 1 (S. cerevisiae)	3	19	1-3,22,23
63128	ZDHHC8 zinc finger, DHHC domain containing 8	2	40	1-3,22,23
63220	ACBD6 acyl-Coenzyme A binding domain containing 6	3	19	1-3,22,23
63236	MRPL55 mitochondrial ribosomal protein L55	10	16	1-3,22,23
63300	FLJ21820 hypothetical protein FLJ21820	2	29	1-3,22,23
63304	PME-1 protein phosphatase methylesterase-1	7	10	1-3,22,23
63405	LOC144097 hypothetical protein BC007540	6	78	1-3,22,23
63489	PTPN6 protein tyrosine phosphatase, non-receptor type 6	3	11	1-3,22,23
63841	KBTBD7 kelch repeat and BTB (POZ) domain containing 7	2	13	1-3,22,23
64056	PAK1 p21/Cdc42/Rac1-activated kinase 1 (STE20 homolog, yeast)	23	177	1-3,22,23
64542	CPSF6 cleavage and polyadenylation specific factor 6, 68kDa	7	2	1-3,22,23
64595	AASDHPPT aminoadipate-semialdehyde dehydrogenase-phosphopantetheinyl transferase	8	50	1-3,22,23
64691	KIAA0483 KIAA0483 protein	2	32	1-3,22,23
64840	- CDNA FLJ43274 fis, clone KIDNE2008914	2	4	1-3,22,23
65234	DDX27 DEAD (Asp-Glu-Ala-Asp) box polypeptide 27	13	101	1-3,22,23
65238	RNF40 ring finger protein 40	2	5	1-3,22,23
65377	LOC92979 hypothetical protein BC009489	5	39	1-3,22,23
65436	LOXL1 lysyl oxidase-like 1	2	42	1-3,22,23
66048	VCY2IP1 VCY2 interacting protein 1	7	51	1-3,22,23
66187	- Clone 23700 mRNA sequence	2	18	1-3,22,23
66196	NTHL1 nth endonuclease III-like 1 (E. coli)	8	47	1-3,22,23
66394	RNF4 ring finger protein 4	9	12	1-3,22,23
66713	DIPA hepatitis delta antigen-interacting protein A	4	11	1-3,22,23
66762	LOC221061 hypothetical protein LOC221061	6	5	1-3,22,23
66915	- CDNA clone IMAGE:6472800, with apparent retained intron	24	40	1-3,22,23
68257	GTF2F1 general transcription factor IIF, polypeptide 1, 74kDa	2	62	1-3,22,23
68714	SFRS1 splicing factor, arginine/serine-rich 1 (splicing factor 2, alternate splicing factor)	29	256	1-3,22,23
68877	CYBA cytochrome b-245, alpha polypeptide	36	18	1-3,22,23
69429	TSC1 tuberous sclerosis 1	2	16	1-3,22,23
69476	FAM33A family with sequence similarity 33, member A	4	5	1-3,22,23
69594	HMG20A high-mobility group 20A	8	13	1-3,22,23
69855	D1S155E NRAS-related gene	47	832	1-3,22,23
70573	HINT2 histidine triad nucleotide binding protein 2	7	1	1-3,22,23
70704	C20orf129 chromosome 20 open reading frame 129	7	17	5,6
71252	DKFZp761C169 vasculin	8	43	1-3,22,23
71616	FLJ14431 hypothetical protein FLJ14431	2	19	1-3,22,23
71787	MRPS7 mitochondrial ribosomal protein S7	28	48	1-3,22,23
72249	PARD3 par-3 partitioning defective 3 homolog (C. elegans)	2	56	1-3,22,23
72363	C14orf80 chromosome 14 open reading frame 80	3	13	1-3,22,23
72550	HMMR hyaluronan-mediated motility receptor (RHAMM)	11	113	1-3,22,23
72870	MNAT1 menage a trois 1 (CAK assembly factor)	5	66	1-3,22,23
72927	IL7 interleukin 7	2	46	1-3,22,23
73291	WDR12 WD repeat domain 12	2	33	1-3,22,23
73527	CSNK2B casein kinase 2, beta polypeptide	6	91	1-3,22,23
73722	APEX1 APEX nuclease (multifunctional DNA repair enzyme) 1	58	311	1-3,22,23
73739	HTR7 5-hydroxytryptamine (serotonin) receptor 7 (adenylate cyclase-coupled)	2	8	5,6
73799	GNAI3 guanine nucleotide binding protein (G protein), alpha inhibiting activity polypeptide 3	5	44	1-3,22,23
73853	BMP2 bone morphogenetic protein 2	2	30	1-3,22,23
73957	RAB5A RAB5A, member RAS oncogene family	9	14	1-3,22,23
73965	SFRS2 splicing factor, arginine/serine-rich 2	75	78	1-3,22,23
73980	TNNT1 troponin T1, skeletal, slow	8	54	1-3,22,23
73986	CLK2 CDC-like kinase 2	7	18	1-3,22,23
74050	FVT1 follicular lymphoma variant translocation 1	6	45	1-3,22,23
74137	TMP21 transmembrane trafficking protein	7	37	1-3,22,23
74284	MGC2714 hypothetical protein MGC2714	28	68	1-3,22,23
74335	HSPCB heat shock 90kDa protein 1, beta	209	3793	1-3,22,23
74368	CKAP4 cytoskeleton-associated protein 4	3	399	1-3,22,23
74369	ITGA7 integrin, alpha 7	3	46	1-3,22,23
74376	OLFM1 olfactomedin 1	3	1	1-3,22,23
74405	YWHAQ tyrosine 3-monooxygenase/tryptophan 5-monooxygenase activation protein, theta polypeptide	143	287	1-3,22,23
74441	CHD4 chromodomain helicase DNA binding protein 4	5	216	1-3,22,23
74471	GJA1 gap junction protein, alpha 1, 43kDa (connexin 43)	385	392	1-3,22,23
74497	NSEP1 nuclease sensitive element binding protein 1	49	5088	1-3,22,23
74563	OAZ2 ornithine decarboxylase antizyme 2	34	55	1-3,22,23
74569	PLEKHM2 pleckstrin homology domain containing, family M (with RUN domain) member 2	8	17	1-3,22,23
74576	GDI1 GDP dissociation inhibitor 1	2	46	1-3,22,23
74597	STIM1 stromal interaction molecule 1	3	21	1-3,22,23
74614	TJP1 tight junction protein 1 (zona occludens 1)	2	62	1-3,22,23
74617	DCTN1 dynactin 1 (p150, glued homolog, Drosophila)	3	58	1-3,22,23
74635	DLD dihydrolipoamide dehydrogenase (E3 component of pyruvate dehydrogenase complex, 2-oxo-glutarate complex, branched chain keto acid dehydrogenase complex)	7	30	1-3,22,23
74655	LOC124512 hypothetical protein LOC124512	7	24	1-3,22,23
74823	ZNF183 zinc finger protein 183 (RING finger, C3HC4 type)	95	250	1-3,22,23
74899	C10orf117 chromosome 10 open reading frame 117	2	29	1-3,22,23
75056	TIMM13 translocase of inner mitochondrial membrane 13 homolog (yeast)	25	114	1-3,22,23
75066	TSN translin	3	16	1-3,22,23
75069	SHMT2 serine hydroxymethyltransferase 2 (mitochondrial)	9	148	1-3,22,23
75074	MAPKAPK2 mitogen-activated protein kinase-activated protein kinase 2	3	59	1-3,22,23
75087	FASTK FAST kinase	10	74	1-3,22,23
75093	PLOD procollagen-lysine, 2-oxoglutarate 5-dioxygenase (lysine hydroxylase, Ehlers-Danlos syndrome type VI)	2	16	1-3,22,23
75117	ILF2 interleukin enhancer binding factor 2, 45kDa	47	189	1-3,22,23
75133	TFAM transcription factor A, mitochondrial	6	81	1-3,22,23
75137	SCRN1 secernin 1	5	147	1-3,22,23
75160	PFKM phosphofructokinase, muscle	6	19	1-3,22,23
75187	TOMM20 translocase of outer mitochondrial membrane 20 homolog (yeast)	25	188	1-3,22,23
75189	DAP death-associated protein	3	5	1-3,22,23
75196	BAT8 HLA-B associated transcript 8	5	85	1-3,22,23
75216	PTPRF protein tyrosine phosphatase, receptor type, F	11	81	1-3,22,23
75227	NDUFA9 NADH dehydrogenase (ubiquinone) 1 alpha subcomplex, 9, 39kDa	8	5	1-3,22,23
75231	SLC16A1 solute carrier family 16 (monocarboxylic acid transporters), member 1	6	991	1-3,22,23
75232	SEC14L1 SEC14-like 1 (S. cerevisiae)	2	9	1-3,22,23
75243	BRD2 bromodomain containing 2	2	190	1-3,22,23
75249	ARL6IP ADP-ribosylation factor-like 6 interacting protein	4	548	1-3,22,23
75254	IRF3 interferon regulatory factor 3	12	73	1-3,22,23
75258	H2AFY H2A histone family, member Y	20	121	1-3,22,23
75277	FLJ13910 hypothetical protein FLJ13910	2	30	1-3,22,23
75307	H1FX H1 histone family, member X	28	387	1-3,22,23
75309	EEF2 eukaryotic translation elongation factor 2	288	1630	1-3,22,23
75313	AKR1B1 aldo-keto reductase family 1, member B1 (aldose reductase)	6	88	1-3,22,23
75323	PHB prohibitin	3	71	1-3,22,23
75334	EXT2 exostoses (multiple) 2	3	15	1-3,22,23
75337	NOLC1 nucleolar and coiled-body phosphoprotein 1	15	150	1-3,22,23
75339	INPPL1 inositol polyphosphate phosphatase-like 1	5	14	1-3,22,23
75342	ME2 malic enzyme 2, NAD(+)-dependent, mitochondrial	4	54	1-3,22,23
75348	PSME1 proteasome (prosome, macropain) activator subunit 1 (PA28 alpha)	5	12	1-3,22,23
75350	VCL vinculin	12	289	1-3,22,23
75353	PMPCA peptidase (mitochondrial processing) alpha	11	5	1-3,22,23
75360	CPE carboxypeptidase E	4	52	1-3,22,23
75375	MDH1 malate dehydrogenase 1, NAD (soluble)	161	529	1-3,22,23
75432	IMPDH2 IMP (inosine monophosphate) dehydrogenase 2	33	174	1-3,22,23
75438	QDPR quinoid dihydropteridine reductase	16	83	1-3,22,23
75447	RALBP1 ralA binding protein 1	2	128	1-3,22,23
75452	HSPA1A heat shock 70kDa protein 1A	8	93	1-3,22,23
75485	OAT ornithine aminotransferase (gyrate atrophy)	5	87	1-3,22,23
75512	NEDD8 neural precursor cell expressed, developmentally down-regulated 8	2	117	1-3,22,23
75528	HUMAUANTIG nucleolar GTPase	7	49	1-3,22,23
75573	CENPE centromere protein E, 312kDa	2	83	1-3,22,23
75589	ACP2 acid phosphatase 2, lysosomal	2	8	1-3,22,23
75593	UROS uroporphyrinogen III synthase (congenital erythropoietic porphyria)	5	5	1-3,22,23
75608	TJP2 tight junction protein 2 (zona occludens 2)	4	28	1-3,22,23
75618	RAB11A RAB11A, member RAS oncogene family	37	195	1-3,22,23
75639	LOC91137 hypothetical protein BC017169	2	5	1-3,22,23
75671	STX1A syntaxin 1A (brain)	2	19	1-3,22,23
75682	RCD-8 autoantigen	6	5	1-3,22,23
75724	COPB2 coatomer protein complex, subunit beta 2 (beta prime)	15	13	1-3,22,23
75746	ALDH1A3 aldehyde dehydrogenase 1 family, member A3	2	4	1-3,22,23
75760	SCP2 sterol carrier protein 2	3	66	1-3,22,23
75798	C20orf111 chromosome 20 open reading frame 111	97	28	1-3,22,23
75799	PRSS8 protease, serine, 8 (prostasin)	10	11	1-3,22,23
75812	PCK2 phosphoenolpyruvate carboxykinase 2 (mitochondrial)	6	116	1-3,22,23
75813	PKD1 polycystic kidney disease 1 (autosomal dominant)	6	5	1-3,22,23
75823	AF1Q ALL1-fused gene from chromosome 1q	2	29	1-3,22,23
75850	WASF1 WAS protein family, member 1	7	52	1-3,22,23
75859	MRPL49 mitochondrial ribosomal protein L49	6	5	4
75860	HADHA hydroxyacyl-Coenzyme A dehydrogenase/3-ketoacyl-Coenzyme A thiolase/enoyl-Coenzyme A hydratase (trifunctional protein), alpha subunit	12	214	1-3,22,23
75873	ZYX zyxin	34	248	1-3,22,23
75914	RNP24 coated vesicle membrane protein	11	90	1-3,22,23
75968	TMSB4X thymosin, beta 4, X-linked	27	6044	1-3,22,23
75981	USP14 ubiquitin specific protease 14 (tRNA-guanine transglycosylase)	3	46	1-3,22,23
76038	IDI1 isopentenyl-diphosphate delta isomerase	11	10	1-3,22,23
76057	GALE galactose-4-epimerase, UDP-	2	5	4
76067	HSPB1 heat shock 27kDa protein 1	3	56	1-3,22,23
76084	LMNB2 lamin B2	8	133	1-3,22,23
76118	UCHL1 ubiquitin carboxyl-terminal esterase L1 (ubiquitin thiolesterase)	55	222	1-3,22,23
76122	SFRS4 splicing factor, arginine/serine-rich 4	8	102	1-3,22,23
76224	EFEMP1 EGF-containing fibulin-like extracellular matrix protein 1	2	21	1-3,22,23
76228	OS-9 amplified in osteosarcoma	5	87	1-3,22,23
76240	AK1 adenylate kinase 1	3	4	1-3,22,23
76244	SRM spermidine synthase	14	262	1-3,22,23
76253	SCA2 spinocerebellar ataxia 2 (olivopontocerebellar ataxia 2, autosomal dominant, ataxin 2)	2	63	1-3,22,23
76285	DKFZP564B167 DKFZP564B167 protein	8	13	1-3,22,23
76289	BLVRB biliverdin reductase B (flavin reductase (NADPH))	16	31	1-3,22,23
76394	ECHS1 enoyl Coenzyme A hydratase, short chain, 1, mitochondrial	12	56	1-3,22,23
76480	UBL4 ubiquitin-like 4	8	21	1-3,22,23
76507	LITAF lipopolysaccharide-induced TNF factor	5	27	1-3,22,23
76591	ETEA expressed in T-cells and eosinophils in atopic dermatitis	5	28	1-3,22,23
76662	ZDHHC16 zinc finger, DHHC domain containing 16	7	38	1-3,22,23
76686	GPX1 glutathione peroxidase 1	30	150	1-3,22,23
76691	SNN stannin	6	38	1-3,22,23
76719	LSM4 LSM4 homolog, U6 small nuclear RNA associated (S. cerevisiae)	39	890	1-3,22,23
76781	ABCD3 ATP-binding cassette, sub-family D (ALD), member 3	3	34	1-3,22,23
76847	GANAB glucosidase, alpha; neutral AB	25	151	1-3,22,23
76873	HYAL2 hyaluronoglucosaminidase 2	3	11	4
76894	DCTD dCMP deaminase	3	30	1-3,22,23
76913	PSMA5 proteasome (prosome, macropain) subunit, alpha type, 5	14	121	1-3,22,23
76941	ATP1B3 ATPase, Na+/K+ transporting, beta 3 polypeptide	31	111	1-3,22,23
76986	MAML1 mastermind-like 1 (Drosophila)	2	23	1-3,22,23
77060	PSMB6 proteasome (prosome, macropain) subunit, beta type, 6	53	133	1-3,22,23
77221	CHKA choline kinase alpha	4	66	1-3,22,23
77254	CBX1 chromobox homolog 1 (HP1 beta homolog Drosophila )	3	90	1-3,22,23
77266	QSCN6 quiescin Q6	8	12	4
77269	GNAI2 guanine nucleotide binding protein (G protein), alpha inhibiting activity polypeptide 2	21	464	1-3,22,23
77273	RHOA ras homolog gene family, member A	73	371	1-3,22,23
77311	BTG3 BTG family, member 3	3	96	1-3,22,23
77313	CDK10 cyclin-dependent kinase (CDC2-like) 10	3	35	1-3,22,23
77324	ETF1 eukaryotic translation termination factor 1	25	125	1-3,22,23
77385	MYL6 myosin, light polypeptide 6, alkali, smooth muscle and non-muscle	7	602	1-3,22,23
77439	PRKAR2B protein kinase, cAMP-dependent, regulatory, type II, beta	3	20	1-3,22,23
77498	PRPSAP1 phosphoribosyl pyrophosphate synthetase-associated protein 1	5	44	1-3,22,23
77502	MAT2A methionine adenosyltransferase II, alpha	27	68	1-3,22,23
77510	FLJ10520 hypothetical protein FLJ10520	2	16	5,6
77515	ITPR3 inositol 1,4,5-triphosphate receptor, type 3	2	16	1-3,22,23
77558	HMGN3 high mobility group nucleosomal binding domain 3	66	239	1-3,22,23
77578	USP9X ubiquitin specific protease 9, X-linked (fat facets-like, Drosophila)	40	133	1-3,22,23
77608	SFRS9 splicing factor, arginine/serine-rich 9	21	146	1-3,22,23
77646	PXK PX domain containing serine/threonine kinase	3	10	1-3,22,23
77667	LY6E lymphocyte antigen 6 complex, locus E	20	107	1-3,22,23
77690	RAB5B RAB5B, member RAS oncogene family	13	8	1-3,22,23
77695	DLG7 discs, large homolog 7 (Drosophila)	6	216	1-3,22,23
77783	PKMYT1 membrane-associated tyrosine- and threonine-specific cdc2-inhibitory kinase	7	25	1-3,22,23
77805	ATP6V1E1 ATPase, H+ transporting, lysosomal 31kDa, V1 subunit E isoform 1	18	43	1-3,22,23
77810	NFATC4 nuclear factor of activated T-cells, cytoplasmic, calcineurin-dependent 4	2	3	1-3,22,23
77813	SMPD1 sphingomyelin phosphodiesterase 1, acid lysosomal (acid sphingomyelinase)	2	9	1-3,22,23
77873	B7H3 B7 homolog 3	14	42	1-3,22,23
77876	MGC19595 hypothetical gene MGC19595	4	32	1-3,22,23
77897	SF3A3 splicing factor 3a, subunit 3, 60kDa	23	47	1-3,22,23
77965	PPIG peptidyl-prolyl isomerase G (cyclophilin G)	3	208	1-3,22,23
78040	KDELR1 KDEL (Lys-Asp-Glu-Leu) endoplasmic reticulum protein retention receptor 1	20	167	1-3,22,23
78089	ATP6V1F ATPase, H+ transporting, lysosomal 14kDa, V1 subunit F	5	82	1-3,22,23
78202	SMARCA4 SWI/SNF related, matrix associated, actin dependent regulator of chromatin, subfamily a, member 4	23	16	1-3,22,23
78221	MYCBP c-myc binding protein	3	2	1-3,22,23
78466	PSMD8 proteasome (prosome, macropain) 26S subunit, non-ATPase, 8	15	101	1-3,22,23
78563	UBE2G1 ubiquitin-conjugating enzyme E2G 1 (UBC7 homolog, C. elegans)	12	4	4
78582	DRG2 developmentally regulated GTP binding protein 2	3	2	1-3,22,23
78592	EIF2B1 eukaryotic translation initiation factor 2B, subunit 1 alpha, 26kDa	2	65	1-3,22,23
78601	UROD uroporphyrinogen decarboxylase	15	41	1-3,22,23
78614	C1QBP complement component 1, q subcomponent binding protein	102	102	1-3,22,23
78748	RIMS3 regulating synaptic membrane exocytosis 3	2	2	1-3,22,23
78765	ZNF32 zinc finger protein 32 (KOX 30)	3	5	1-3,22,23
78771	PGK1 phosphoglycerate kinase 1	206	160	1-3,22,23
78788	LZTR1 leucine-zipper-like transcriptional regulator, 1	7	14	5,6
78829	USP10 ubiquitin specific protease 10	5	95	1-3,22,23
78853	UNG uracil-DNA glycosylase	5	56	1-3,22,23
78867	PTPRZ1 protein tyrosine phosphatase, receptor-type, Z polypeptide 1	2	92	1-3,22,23
78869	TCEA1 transcription elongation factor A (SII), 1	3	56	1-3,22,23
78871	MESDC2 mesoderm development candidate 2	7	9	1-3,22,23
78880	ILVBL ilvB (bacterial acetolactate synthase)-like	33	59	1-3,22,23
78888	DBI diazepam binding inhibitor (GABA receptor modulator, acyl-Coenzyme A binding protein)	15	131	1-3,22,23
78909	ZFP36L2 zinc finger protein 36, C3H type-like 2	2	193	1-3,22,23
78921	AKAP1 A kinase (PRKA) anchor protein 1	18	11	1-3,22,23
78944	RGS2 regulator of G-protein signalling 2, 24kDa	2	76	1-3,22,23
78946	CUL3 cullin 3	10	18	1-3,22,23
78960	LATS2 LATS, large tumor suppressor, homolog 2 (Drosophila)	2	64	1-3,22,23
78979	GLG1 golgi apparatus protein 1	4	250	1-3,22,23
78996	PCNA proliferating cell nuclear antigen	78	278	1-3,22,23
79018	CHAF1A chromatin assembly factor 1, subunit A (p150)	6	45	1-3,22,23
79019	BIRC1 baculoviral IAP repeat-containing 1	2	11	1-3,22,23
79026	MLF2 myeloid leukemia factor 2	10	8	1-3,22,23
79037	HSPD1 heat shock 60kDa protein 1 (chaperonin)	48	1815	1-3,22,23
79064	DHPS deoxyhypusine synthase	8	29	1-3,22,23
79077	KIAA0233 KIAA0233 gene product	4	33	1-3,22,23
79081	PPP1CC protein phosphatase 1, catalytic subunit, gamma isoform	40	76	1-3,22,23
79088	RCN2 reticulocalbin 2, EF-hand calcium binding domain	29	242	1-3,22,23
79095	EPS15 epidermal growth factor receptor pathway substrate 15	6	31	1-3,22,23
79101	CCNG1 cyclin G1	19	359	1-3,22,23
79107	MAPK14 mitogen-activated protein kinase 14	2	27	1-3,22,23
79110	NCL nucleolin	92	383	1-3,22,23
79137	PCMT1 protein-L-isoaspartate (D-aspartate) O-methyltransferase	12	65	1-3,22,23
79305	TM9SF4 transmembrane 9 superfamily protein member 4	2	2	1-3,22,23
79306	EIF4E eukaryotic translation initiation factor 4E	13	84	1-3,22,23
79322	QARS glutaminyl-tRNA synthetase	31	216	1-3,22,23
79335	SMARCD1 SWI/SNF related, matrix associated, actin dependent regulator of chromatin, subfamily d, member 1	10	109	1-3,22,23
79339	LGALS3BP lectin, galactoside-binding, soluble, 3 binding protein	39	19	1-3,22,23
79347	ZNF592 zinc finger protein 592	2	4	1-3,22,23
79353	TFDP1 transcription factor Dp-1	22	25	1-3,22,23
79389	NELL2 NEL-like 2 (chicken)	2	38	1-3,22,23
79402	POLR2C polymerase (RNA) II (DNA directed) polypeptide C, 33kDa	6	1	1-3,22,23
79411	RPA2 replication protein A2, 32kDa	14	23	1-3,22,23
79432	FBN2 fibrillin 2 (congenital contractural arachnodactyly)	2	15	1-3,22,23
79474	YWHAE tyrosine 3-monooxygenase/tryptophan 5-monooxygenase activation protein, epsilon polypeptide	207	657	1-3,22,23
79625	C20orf149 chromosome 20 open reading frame 149	14	637	1-3,22,23
79706	PLEC1 plectin 1, intermediate filament binding protein 500kDa	2	25	1-3,22,23
79748	SLC3A2 solute carrier family 3 (activators of dibasic and neutral amino acid transport), member 2	14	432	1-3,22,23
79828	KIAA1333 KIAA1333	3	37	1-3,22,23
79886	RPIA ribose 5-phosphate isomerase A (ribose 5-phosphate epimerase)	3	35	1-3,22,23
79968	SMNDC1 survival motor neuron domain containing 1	6	9	1-3,22,23
80285	ATF2 activating transcription factor 2	5	11	1-3,22,23
80305	ARHGAP19 Rho GTPase activating protein 19	4	30	1-3,22,23
80338	BCLAF1 BCL2-associated transcription factor 1	6	80	1-3,22,23
80343	MMP15 matrix metalloproteinase 15 (membrane-inserted)	2	20	1-3,22,23
80350	PPP2CB protein phosphatase 2 (formerly 2A), catalytic subunit, beta isoform	23	57	1-3,22,23
80409	GADD45A growth arrest and DNA-damage-inducible, alpha	3	33	1-3,22,23
80424	F13A1 coagulation factor XIII, A1 polypeptide	2	15	1-3,22,23
80545	RPL37 ribosomal protein L37	686	43	1-3,22,23
80658	UCP2 uncoupling protein 2 (mitochondrial, proton carrier)	2	4	1-3,22,23
80768	CLCN7 chloride channel 7	2	32	1-3,22,23
80887	LYN v-yes-1 Yamaguchi sarcoma viral related oncogene homolog	3	12	1-3,22,23
80919	SYPL synaptophysin-like protein	14	15	1-3,22,23
80976	MKI67 antigen identified by monoclonal antibody Ki-67	5	47	1-3,22,23
80986	ATP5G1 ATP synthase, H+ transporting, mitochondrial F0 complex, subunit c (subunit 9), isoform 1	25	115	1-3,22,23
81008	FLNB filamin B, beta (actin binding protein 278)	7	110	1-3,22,23
81118	LTA4H leukotriene A4 hydrolase	20	120	1-3,22,23
81234	IGSF3 immunoglobulin superfamily, member 3	8	25	4
81328	NFKBIA nuclear factor of kappa light polypeptide gene enhancer in B-cells inhibitor, alpha	2	59	1-3,22,23
81424	UBL1 ubiquitin-like 1 (sentrin)	42	466	1-3,22,23
81469	NUBP1 nucleotide binding protein 1 (MinD homolog, E. coli)	4	93	1-3,22,23
81634	ATP5F1 ATP synthase, H+ transporting, mitochondrial F0 complex, subunit b, isoform 1	22	79	1-3,22,23
81687	NME3 non-metastatic cells 3, protein expressed in	4	82	1-3,22,23
81848	RAD21 RAD21 homolog (S. pombe)	26	383	1-3,22,23
81874	MGST2 microsomal glutathione S-transferase 2	5	28	1-3,22,23
81892	KIAA0101 KIAA0101 gene product	11	58	1-3,22,23
81934	ACADSB acyl-Coenzyme A dehydrogenase, short/branched chain	3	3	1-3,22,23
82030	WARS tryptophanyl-tRNA synthetase	12	20	1-3,22,23
82071	CITED2 Cbp/p300-interacting transactivator, with Glu/Asp-rich carboxy-terminal domain, 2	4	42	1-3,22,23
82101	PHLDA1 pleckstrin homology-like domain, family A, member 1	5	13	1-3,22,23
82201	CSNK2A2 casein kinase 2, alpha prime polypeptide	12	50	1-3,22,23
82280	RGS10 regulator of G-protein signalling 10	6	23	1-3,22,23
82283	MTR 5-methyltetrahydrofolate-homocysteine methyltransferase	4	10	1-3,22,23
82294	RGS3 regulator of G-protein signalling 3	2	17	1-3,22,23
82389	MRPL48 mitochondrial ribosomal protein L48	4	1	1-3,22,23
82422	CAPG capping protein (actin filament), gelsolin-like	2	70	1-3,22,23
82482	ZNF581 zinc finger protein 581	6	39	1-3,22,23
82502	POLD3 polymerase (DNA-directed), delta 3, accessory subunit	2	7	1-3,22,23
82508	THAP11 THAP domain containing 11	4	67	1-3,22,23
82520	POLD4 polymerase (DNA-directed), delta 4	6	29	1-3,22,23
82563	KIAA0153 KIAA0153 protein	10	90	1-3,22,23
82568	CYP27A1 cytochrome P450, family 27, subfamily A, polypeptide 1	5	4	1-3,22,23
82646	DNAJB1 DnaJ (Hsp40) homolog, subfamily B, member 1	16	47	1-3,22,23
82719	MGC21416 hypothetical protein MGC21416	2	21	1-3,22,23
82793	PSMB3 proteasome (prosome, macropain) subunit, beta type, 3	53	47	1-3,22,23
82794	CETN2 centrin, EF-hand protein, 2	2	9	4
82887	PPP1R11 protein phosphatase 1, regulatory (inhibitor) subunit 11	5	47	1-3,22,23
82890	DAD1 defender against cell death 1	31	84	1-3,22,23
82906	CDC20 CDC20 cell division cycle 20 homolog (S. cerevisiae)	15	115	1-3,22,23
82911	PTP4A2 protein tyrosine phosphatase type IVA, member 2	14	134	1-3,22,23
82916	CCT6A chaperonin containing TCP1, subunit 6A (zeta 1)	58	233	1-3,22,23
82919	CUL2 cullin 2	11	10	1-3,22,23
83114	CRYZ crystallin, zeta (quinone reductase)	5	41	1-3,22,23
83126	TAF11 TAF11 RNA polymerase II, TATA box binding protein (TBP)-associated factor, 28kDa	9	23	1-3,22,23
83147	GNL1 guanine nucleotide binding protein-like 1	17	57	1-3,22,23
83190	FASN fatty acid synthase	26	44	1-3,22,23
83293	ANKIB1 ankyrin repeat and IBR domain containing 1	2	41	1-3,22,23
83354	LOXL2 lysyl oxidase-like 2	2	44	1-3,22,23
83383	PRDX4 peroxiredoxin 4	21	85	1-3,22,23
83419	KIAA0252 KIAA0252	9	185	1-3,22,23
83469	NFE2L1 nuclear factor (erythroid-derived 2)-like 1	9	83	1-3,22,23
83572	PTPN11 protein tyrosine phosphatase, non-receptor type 11 (Noonan syndrome 1)	2	97	1-3,22,23
83636	ADRBK1 adrenergic, beta, receptor kinase 1	4	88	1-3,22,23
83734	STX4A syntaxin 4A (placental)	5	5	1-3,22,23
83753	SNRPB small nuclear ribonucleoprotein polypeptides B and B1	46	381	1-3,22,23
83758	CKS2 CDC28 protein kinase regulatory subunit 2	18	192	1-3,22,23
83765	DHFR dihydrofolate reductase	16	86	1-3,22,23
83883	TMEPAI transmembrane, prostate androgen induced RNA	4	16	5,6
83916	NDUFA5 NADH dehydrogenase (ubiquinone) 1 alpha subcomplex, 5, 13kDa	54	16	1-3,22,23
83919	GCS1 glucosidase I	3	74	1-3,22,23
83954	AWP1 protein associated with PRK1	23	98	1-3,22,23
84120	CHCHD6 coiled-coil-helix-coiled-coil-helix domain containing 6	5	15	1-3,22,23
84131	TARS threonyl-tRNA synthetase	13	367	1-3,22,23
84190	SLC19A1 solute carrier family 19 (folate transporter), member 1	3	18	4
84318	RPA1 replication protein A1, 70kDa	14	126	1-3,22,23
84359	GABARAP GABA(A) receptor-associated protein	31	388	1-3,22,23
84753	FLJ12442 hypothetical protein FLJ12442	31	156	1-3,22,23
84928	NFYB nuclear transcription factor Y, beta	2	71	1-3,22,23
85004	CENPB centromere protein B, 80kDa	3	17	1-3,22,23
85087	LTBP4 latent transforming growth factor beta binding protein 4	5	43	1-3,22,23
85100	WDR1 WD repeat domain 1	3	359	1-3,22,23
85195	MLF1 myeloid leukemia factor 1	3	2	1-3,22,23
85567	SUV39H2 suppressor of variegation 3-9 homolog 2 (Drosophila)	3	13	1-3,22,23
85603	DRCTNNB1A down-regulated by Ctnnb1, a	2	66	1-3,22,23
85658	FLJ23436 hypothetical protein FLJ23436	2	19	1-3,22,23
85951	XPOT exportin, tRNA (nuclear export receptor for tRNAs)	9	66	1-3,22,23
85962	HAS3 hyaluronan synthase 3	2	67	1-3,22,23
86088	IMP-1 IGF-II mRNA-binding protein 1	9	191	1-3,22,23
86154	LIN28 lin-28 homolog (C. elegans)	32	1692	1-3,22,23
86232	GDF3 growth differentiation factor 3	6	1	1-3,22,23
86386	MCL1 myeloid cell leukemia sequence 1 (BCL2-related)	15	213	1-3,22,23
86405	YT521 splicing factor YT521-B	5	21	1-3,22,23
86948	SNRPD1 small nuclear ribonucleoprotein D1 polypeptide 16kDa	16	37	1-3,22,23
87095	KIAA0102 KIAA0102 gene product	4	68	1-3,22,23
87372	DNCI2 dynein, cytoplasmic, intermediate polypeptide 2	45	238	1-3,22,23
87385	C7orf30 chromosome 7 open reading frame 30	12	87	1-3,22,23
87417	CTSL2 cathepsin L2	13	125	1-3,22,23
87465	HEAB ATP/GTP-binding protein	2	9	1-3,22,23
87491	TYMS thymidylate synthetase	45	93	1-3,22,23
87889	DICER1 Dicer1, Dcr-1 homolog (Drosophila)	2	73	1-3,22,23
88139	PFAS phosphoribosylformylglycinamidine synthase (FGAR amidotransferase)	7	38	1-3,22,23
88556	HDAC1 histone deacetylase 1	22	46	1-3,22,23
88594	DKFZp762C1112 hypothetical protein DKFZp762C1112	2	33	1-3,22,23
88663	C6orf139 chromosome 6 open reading frame 139	3	20	1-3,22,23
89385	NPAT nuclear protein, ataxia-telangiectasia locus	2	24	1-3,22,23
89421	CIR CBF1 interacting corepressor	5	63	1-3,22,23
89474	ARF6 ADP-ribosylation factor 6	10	8	1-3,22,23
89497	LMNB1 lamin B1	3	4	1-3,22,23
89525	HDGF hepatoma-derived growth factor (high-mobility group protein 1-like)	3	256	1-3,22,23
89545	PSMB4 proteasome (prosome, macropain) subunit, beta type, 4	41	218	1-3,22,23
89643	TKT transketolase (Wernicke-Korsakoff syndrome)	8	499	1-3,22,23
89649	EPHX1 epoxide hydrolase 1, microsomal (xenobiotic)	13	45	1-3,22,23
89781	UBTF upstream binding transcription factor, RNA polymerase I	6	11	1-3,22,23
89839	EPHA1 EphA1	24	79	1-3,22,23
89864	SKIV2L superkiller viralicidic activity 2-like (S. cerevisiae)	7	45	1-3,22,23
90011	ADSS adenylosuccinate synthase	13	32	1-3,22,23
90061	PGRMC1 progesterone receptor membrane component 1	13	185	1-3,22,23
90093	HSPA4 heat shock 70kDa protein 4	36	42	1-3,22,23
90107	ADRM1 adhesion regulating molecule 1	16	174	1-3,22,23
90280	ATIC 5-aminoimidazole-4-carboxamide ribonucleotide formyltransferase/IMP cyclohydrolase	14	100	1-3,22,23
90303	TSC2 tuberous sclerosis 2	4	3	1-3,22,23
90315	KIAA0007 KIAA0007 protein	3	34	1-3,22,23
90318	MLC1SA myosin light chain 1 slow a	8	56	1-3,22,23
90336	ATP6V1G1 ATPase, H+ transporting, lysosomal 13kDa, V1 subunit G isoform 1	40	16	1-3,22,23
90375	FLJ10597 hypothetical protein FLJ10597	21	147	1-3,22,23
90443	NDUFS8 NADH dehydrogenase (ubiquinone) Fe-S protein 8, 23kDa (NADH-coenzyme Q reductase)	21	12	1-3,22,23
90527	HSPC128 HSPC128 protein	3	80	1-3,22,23
90572	PTK7 PTK7 protein tyrosine kinase 7	14	122	1-3,22,23
90606	SEP15 15 kDa selenoprotein	5	92	1-3,22,23
90691	NPM3 nucleophosmin/nucleoplasmin, 3	27	22	1-3,22,23
90693	REPIN1 replication initiator 1	4	125	1-3,22,23
90790	LOC284018 hypothetical protein LOC284018	2	5	1-3,22,23
91142	KHSRP KH-type splicing regulatory protein (FUSE binding protein 2)	58	848	1-3,22,23
91161	PFDN4 prefoldin 4	21	207	1-3,22,23
91417	TOPBP1 topoisomerase (DNA) II binding protein	13	74	1-3,22,23
91448	DUSP14 dual specificity phosphatase 14	9	5	1-3,22,23
91728	PMSCL1 polymyositis/scleroderma autoantigen 1, 75kDa	24	210	1-3,22,23
91747	PFN2 profilin 2	20	85	1-3,22,23
91773	PPP2CA protein phosphatase 2 (formerly 2A), catalytic subunit, alpha isoform	19	149	1-3,22,23
91846	DKFZp761C121 hypothetical protein DKFZp761C121	5	9	1-3,22,23
92033	ILKAP integrin-linked kinase-associated serine/threonine phosphatase 2C	9	13	1-3,22,23
92260	HMG2L1 high-mobility group protein 2-like 1	2	13	1-3,22,23
92282	PITX2 paired-like homeodomain transcription factor 2	9	25	1-3,22,23
92384	JWA cytoskeleton related vitamin A responsive protein	5	9	1-3,22,23
92423	PRKWNK3 protein kinase, lysine deficient 3	9	3	4
92732	PDZK4 PDZ domain containing 4	2	5	1-3,22,23
93121	MCLC Mid-1-related chloride channel 1	4	14	1-3,22,23
93194	APOA1 apolipoprotein A-I	25	33	1-3,22,23
93231	MYST3 MYST histone acetyltransferase (monocytic leukemia) 3	2	31	1-3,22,23
93338	MGAT2 mannosyl (alpha-1,6-)-glycoprotein beta-1,2-N-acetylglucosaminyltransferase	2	13	1-3,22,23
93354	PAFAH1B2 platelet-activating factor acetylhydrolase, isoform Ib, beta subunit 30kDa	5	57	1-3,22,23
93379	EIF4B eukaryotic translation initiation factor 4B	11	302	1-3,22,23
93659	ERP70 protein disulfide isomerase related protein (calcium-binding protein, intestinal-related)	6	284	1-3,22,23
93738	ZNF608 zinc finger protein 608	3	4	4
93832	LOC54499 putative membrane protein	13	34	1-3,22,23
93842	STARD4 START domain containing 4, sterol regulated	3	13	1-3,22,23
94262	DD5 progestin induced protein	3	65	1-3,22,23
94308	RAB35 RAB35, member RAS oncogene family	2	6	1-3,22,23
94631	BIG1 brefeldin A-inhibited guanine nucleotide-exchange protein 1	2	65	1-3,22,23
94672	GCN5L1 GCN5 general control of amino-acid synthesis 5-like 1 (yeast)	22	50	1-3,22,23
94785	TGIF2 TGFB-induced factor 2 (TALE family homeobox)	5	39	1-3,22,23
94875	DKFZp761A132 hypothetical protein DKFZp761A132	2	5	1-3,22,23
95231	FHOD1 formin homology 2 domain containing 1	8	15	1-3,22,23
95549	FLJ20273 RNA-binding protein	2	52	1-3,22,23
95577	CDK4 cyclin-dependent kinase 4	4	127	1-3,22,23
95594	CPVL carboxypeptidase, vitellogenic-like	2	58	1-3,22,23
95612	DSC2 desmocollin 2	3	40	1-3,22,23
95835	MGC45416 hypothetical protein MGC45416	6	45	1-3,22,23
95972	SILV silver homolog (mouse)	4	5	1-3,22,23
96200	AKAP8L A kinase (PRKA) anchor protein 8-like	5	16	1-3,22,23
96334	RNF11 ring finger protein 11	8	51	1-3,22,23
96607	MGC34648 hypothetical protein MGC34648	2	14	1-3,22,23
96867	DKFZP564G092 DKFZP564G092 protein	4	14	1-3,22,23
96885	FLJ12505 hypothetical protein FLJ12505	9	95	1-3,22,23
96996	HNRPA0 heterogeneous nuclear ribonucleoprotein A0	19	129	1-3,22,23
97128	ZNF207 zinc finger protein 207	60	199	1-3,22,23
97393	ALMS1 Alstrom syndrome 1	8	21	1-3,22,23
97616	SH3GL1 SH3-domain GRB2-like 1	8	184	1-3,22,23
97627	PP35 protein similar to E.coli yhdg and R. capsulatus nifR3	12	16	1-3,22,23
97717	THG-1 TSC-22-like	4	7	1-3,22,23
97837	- Similar to Group X secretory phospholipase A2 precursor (Phosphatidylcholine 2-acylhydrolase GX) (GX sPLA2) (sPLA2-X) (LOC388229), mRNA	19	131	1-3,22,23
97848	- Transcribed sequence with weak similarity to protein pir:JC4025 (H.sapiens) JC4025 opioid-binding cell adhesion protein - human	13	9	4
98280	KCNN2 potassium intermediate/small conductance calcium-activated channel, subfamily N, member 2	3	2	1-3,22,23
98306	KIAA1862 KIAA1862 protein	2	16	1-3,22,23
98370	CYP2S1 cytochrome P450, family 2, subfamily S, polypeptide 1	7	13	1-3,22,23
98510	DKFZp686L20145 similar to rab11-binding protein	8	9	1-3,22,23
98541	TRUB2 TruB pseudouridine (psi) synthase homolog 2 (E. coli)	3	59	1-3,22,23
98643	RAP2B RAP2B, member of RAS oncogene family	6	47	1-3,22,23
98751	FUBP3 far upstream element (FUSE) binding protein 3	13	40	1-3,22,23
99010	NSD1 nuclear receptor binding SET domain protein 1	5	5	1-3,22,23
99093	MGC51082 hypothetical protein MGC51082	19	15	1-3,22,23
99145	KIAA1423 KIAA1423	2	32	1-3,22,23
99185	POLE2 polymerase (DNA directed), epsilon 2 (p59 subunit)	6	1	1-3,22,23
99244	- Hypothetical gene supported by AK096370 (LOC399972), mRNA	7	31	1-3,22,23
99437	HELZ helicase with zinc finger domain	2	32	1-3,22,23
99819	USP16 ubiquitin specific protease 16	3	34	1-3,22,23
99821	C10orf22 chromosome 10 open reading frame 22	8	5	1-3,22,23
99853	FBL fibrillarin	48	274	1-3,22,23
99932	DGKQ diacylglycerol kinase, theta 110kDa	3	21	1-3,22,23
99962	SLC43A3 solute carrier family 43, member 3	2	4	1-3,22,23
100002	DNCL2A dynein, cytoplasmic, light polypeptide 2A	100	52	1-3,22,23
100043	LOC115098 hypothetical protein BC013949	8	63	1-3,22,23
100057	STK35 serine/threonine kinase 35	2	107	1-3,22,23
100058	DPYSL4 dihydropyrimidinase-like 4	5	5	1-3,22,23
100071	PGLS 6-phosphogluconolactonase	2	46	1-3,22,23
100469	MLLT4 myeloid/lymphoid or mixed-lineage leukemia (trithorax homolog, Drosophila); translocated to, 4	3	11	1-3,22,23
100915	PEX16 peroxisomal biogenesis factor 16	2	10	1-3,22,23
101014	KIAA0092 translokin	6	106	1-3,22,23
101448	MTA1 metastasis associated 1	18	117	1-3,22,23
101590	FLJ20054 hypothetical protein FLJ20054	3	10	1-3,22,23
101695	NCK2 NCK adaptor protein 2	7	70	1-3,22,23
101742	C16orf40 chromosome 16 open reading frame 40	7	7	1-3,22,23
101850	RBP1 retinol binding protein 1, cellular	20	15	1-3,22,23
102336	ARHGAP8 Rho GTPase activating protein 8	7	6	1-3,22,23
102419	ZNF593 zinc finger protein 593	2	32	1-3,22,23
102558	MGC5352 hypothetical protein MGC5352	7	5	1-3,22,23
102696	MCTS1 malignant T cell amplified sequence 1	15	5	1-3,22,23
102796	FILIP1 filamin A interacting protein 1	2	16	1-3,22,23
102910	VARS2L valyl-tRNA synthetase 2-like	6	62	1-3,22,23
102929	NCKIPSD NCK interacting protein with SH3 domain	4	13	1-3,22,23
102991	GEMIN7 gem (nuclear organelle) associated protein 7	13	2	1-3,22,23
103042	MAP1B microtubule-associated protein 1B	2	722	1-3,22,23
103305	- MRNA; cDNA DKFZp434B0425 (from clone DKFZp434B0425)	2	88	1-3,22,23
103315	ZNF384 zinc finger protein 384	6	16	1-3,22,23
103329	FNDC3 fibronectin type III domain containing 3	2	27	1-3,22,23
103521	SR-A1 serine arginine-rich pre-mRNA splicing factor SR-A1	4	35	1-3,22,23
103561	ARL6IP4 ADP-ribosylation-like factor 6 interacting protein 4	4	196	1-3,22,23
103808	C20orf11 chromosome 20 open reading frame 11	6	26	1-3,22,23
103833	FLJ23469 hypothetical protein FLJ23469	10	35	1-3,22,23
103834	MGC5576 hypothetical protein MGC5576	5	11	1-3,22,23
103853	BNC2 basonuclin 2	2	77	1-3,22,23
103915	JMJD3 jumonji domain containing 3	2	26	1-3,22,23
104125	CAP1 CAP, adenylate cyclase-associated protein 1 (yeast)	18	338	1-3,22,23
104347	NRPS998 2-aminoadipic 6-semialdehyde dehydrogenase	4	5	1-3,22,23
104519	PLD2 phospholipase D2	3	27	1-3,22,23
104650	FLJ10292 hypothetical protein FLJ10292	7	8	1-3,22,23
104679	MGC18216 hypothetical protein MGC18216	4	75	1-3,22,23
104717	CYLN2 cytoplasmic linker 2	2	4	1-3,22,23
104800	FLJ10134 hypothetical protein FLJ10134	3	11	1-3,22,23
104879	SERPINB9 serine (or cysteine) proteinase inhibitor, clade B (ovalbumin), member 9	8	24	1-3,22,23
105166	GL004 GL004 protein	5	117	1-3,22,23
105234	MAN1 integral inner nuclear membrane protein	3	69	1-3,22,23
105448	PRKWNK4 protein kinase, lysine deficient 4	4	8	1-3,22,23
105509	CTL2 CTL2 gene	6	102	1-3,22,23
105547	NPDC1 neural proliferation, differentiation and control, 1	8	82	1-3,22,23
105640	LOC93109 hypothetical protein BC007772	3	23	1-3,22,23
105642	FLJ21125 hypothetical protein FLJ21125	6	6	1-3,22,23
105656	SCYE1 small inducible cytokine subfamily E, member 1 (endothelial monocyte-activating)	7	44	1-3,22,23
105894	FLJ21919 hypothetical protein FLJ21919	6	47	1-3,22,23
105956	A4GALT alpha 1,4-galactosyltransferase	2	60	1-3,22,23
106019	PPP1R10 protein phosphatase 1, regulatory subunit 10	5	17	1-3,22,23
106148	- MRNA; cDNA DKFZp434G0972 (from clone DKFZp434G0972)	7	24	1-3,22,23
106185	RALGDS ral guanine nucleotide dissociation stimulator	7	37	1-3,22,23
106346	NOL7 nucleolar protein 7, 27kDa	8	251	1-3,22,23
106469	SUPV3L1 suppressor of var1, 3-like 1 (S. cerevisiae)	4	60	1-3,22,23
106552	CNTNAP2 contactin associated protein-like 2	12	10	1-3,22,23
106650	FLJ20533 hypothetical protein FLJ20533	5	20	1-3,22,23
106674	BAP1 BRCA1 associated protein-1 (ubiquitin carboxy-terminal hydrolase)	2	5	1-3,22,23
106730	C22orf3 chromosome 22 open reading frame 3	8	4	1-3,22,23
106768	FLJ10511 armadillo repeat containing protein	3	10	1-3,22,23
106778	ATP2C1 ATPase, Ca++ transporting, type 2C, member 1	15	12	1-3,22,23
106861	- CDNA FLJ10684 fis, clone NT2RP3000220	4	9	4
106876	ATP6V0D1 ATPase, H+ transporting, lysosomal 38kDa, V0 subunit d isoform 1	7	29	1-3,22,23
106909	DKFZP566D193 DKFZP566D193 protein	9	24	1-3,22,23
107000	WDR33 WD repeat domain 33	5	26	1-3,22,23
107001	RBM17 RNA binding motif protein 17	6	58	1-3,22,23
107003	CCNB1IP1 cyclin B1 interacting protein 1	6	30	1-3,22,23
107056	GULP1 GULP, engulfment adaptor PTB domain containing 1	8	23	1-3,22,23
107101	FLJ31031 hypothetical protein FLJ31031	18	13	1-3,22,23
107187	C6orf82 chromosome 6 open reading frame 82	17	46	1-3,22,23
107393	C3orf4 chromosome 3 open reading frame 4	11	60	1-3,22,23
107476	ATP5L ATP synthase, H+ transporting, mitochondrial F0 complex, subunit g	164	253	1-3,22,23
107526	B4GALT5 UDP-Gal:betaGlcNAc beta 1,4- galactosyltransferase, polypeptide 5	9	6	1-3,22,23
107720	FUS fusion (involved in t(12;16) in malignant liposarcoma)	8	207	1-3,22,23
108104	UBE2L3 ubiquitin-conjugating enzyme E2L 3	10	73	1-3,22,23
108112	POLE3 polymerase (DNA directed), epsilon 3 (p17 subunit)	9	16	1-3,22,23
108222	CTNNBIP1 catenin, beta interacting protein 1	2	71	1-3,22,23
108301	NR2C1 nuclear receptor subfamily 2, group C, member 1	3	12	1-3,22,23
108371	E2F4 E2F transcription factor 4, p107/p130-binding	13	52	1-3,22,23
108408	APH-1A likely ortholog of C. elegans anterior pharynx defective 1A	6	5	1-3,22,23
108530	C6orf67 chromosome 6 open reading frame 67	2	113	1-3,22,23
108614	CLASP2 cytoplasmic linker associated protein 2	3	48	1-3,22,23
108646	GPD2 glycerol-3-phosphate dehydrogenase 2 (mitochondrial)	5	38	1-3,22,23
108689	SREBF2 sterol regulatory element binding transcription factor 2	6	125	1-3,22,23
108923	RAB38 RAB38, member RAS oncogene family	4	19	1-3,22,23
108957	RPS27L ribosomal protein S27-like	33	96	1-3,22,23
108969	PTD008 PTD008 protein	18	80	1-3,22,23
108973	DPM2 dolichyl-phosphate mannosyltransferase polypeptide 2, regulatory subunit	3	13	1-3,22,23
109052	C14orf2 chromosome 14 open reading frame 2	38	12	1-3,22,23
109253	NAT5 N-acetyltransferase 5 (ARD1 homolog, S. cerevisiae)	4	21	1-3,22,23
109268	USP46 ubiquitin specific protease 46	5	48	1-3,22,23
109494	SPUF secreted protein of unknown function	4	46	1-3,22,23
109520	C13orf9 chromosome 13 open reading frame 9	2	16	5,6
109672	ST6GALNAC6 CMP-NeuAC:(beta)-N-acetylgalactosaminide (alpha)2,6-sialyltransferase member VI	4	3	1-3,22,23
109706	HN1 hematological and neurological expressed 1	9	314	1-3,22,23
109752	C6orf108 chromosome 6 open reading frame 108	10	58	1-3,22,23
109760	NDUFB3 NADH dehydrogenase (ubiquinone) 1 beta subcomplex, 3, 12kDa	9	67	1-3,22,23
109778	KIAA1449 WD repeat endosomal protein	3	36	1-3,22,23
109798	C6orf48 chromosome 6 open reading frame 48	9	206	1-3,22,23
109857	C9orf88 chromosome 9 open reading frame 88	2	56	1-3,22,23
109929	GRIPAP1 GRIP1 associated protein 1	4	35	1-3,22,23
110103	RRN3 RNA polymerase I transcription factor RRN3	2	4	5,6
110299	MAP2K7 mitogen-activated protein kinase kinase 7	13	18	1-3,22,23
110407	LOC112869 hypothetical protein BC011981	2	31	1-3,22,23
110445	SBDS Shwachman-Bodian-Diamond syndrome	8	62	1-3,22,23
110477	DPM3 dolichyl-phosphate mannosyltransferase polypeptide 3	2	43	1-3,22,23
110675	APOE apolipoprotein E	124	22	4
110736	SLC12A2 solute carrier family 12 (sodium/potassium/chloride transporters), member 2	2	2	1-3,22,23
110746	C6orf18 chromosome 6 open reading frame 18	3	12	1-3,22,23
110783	SBP1 HBV pre-s2 binding protein 1	2	76	1-3,22,23
110796	SARA1 SAR1a gene homolog 1 (S. cerevisiae)	11	49	1-3,22,23
110849	ESRRA estrogen-related receptor alpha	3	26	1-3,22,23
110855	SLC20A1 solute carrier family 20 (phosphate transporter), member 1	11	31	1-3,22,23
111024	SLC25A1 solute carrier family 25 (mitochondrial carrier; citrate transporter), member 1	13	13	1-3,22,23
111164	MGC33993 hypothetical protein MGC33993	3	9	1-3,22,23
111227	ZIC3 Zic family member 3 heterotaxy 1 (odd-paired homolog, Drosophila)	2	22	1-3,22,23
111449	CGI-94 comparative gene identification transcript 94	7	8	1-3,22,23
111460	CAMK2D calcium/calmodulin-dependent protein kinase (CaM kinase) II delta	2	4	1-3,22,23
111577	ITM2C integral membrane protein 2C	8	71	1-3,22,23
111632	LSM3 LSM3 homolog, U6 small nuclear RNA associated (S. cerevisiae)	12	155	1-3,22,23
111779	SPARC secreted protein, acidic, cysteine-rich (osteonectin)	50	111	1-3,22,23
111801	ARS2 arsenate resistance protein ARS2	9	13	1-3,22,23
111894	LAPTM4A lysosomal-associated protein transmembrane 4 alpha	46	400	1-3,22,23
111903	FCGRT Fc fragment of IgG, receptor, transporter, alpha	2	13	1-3,22,23
112028	MINK misshapen/NIK-related kinase	2	30	1-3,22,23
112058	SIVA CD27-binding (Siva) protein	21	43	1-3,22,23
112227	MNAB membrane-associated nucleic acid binding protein	4	35	1-3,22,23
112272	HDAC8 histone deacetylase 8	2	44	1-3,22,23
112278	ARRB1 arrestin, beta 1	3	13	1-3,22,23
112318	TOMM7 translocase of outer mitochondrial membrane 7 homolog (yeast)	43	681	1-3,22,23
112378	LIMS1 LIM and senescent cell antigen-like domains 1	3	45	1-3,22,23
112423	DKFZp586I1420 hypothetical protein DKFZp586I1420	3	1	5,6
112694	ASCC1 activating signal cointegrator 1 complex subunit 1	2	52	1-3,22,23
112885	PDGFD platelet derived growth factor D	2	12	1-3,22,23
112906	CDR2 cerebellar degeneration-related protein 2, 62kDa	4	26	1-3,22,23
112928	GNG2 guanine nucleotide binding protein (G protein), gamma 2	2	18	1-3,22,23
113319	KIF2 kinesin heavy chain member 2	6	19	1-3,22,23
113503	KPNB3 karyopherin (importin) beta 3	36	287	1-3,22,23
113614	ADD2 adducin 2 (beta)	4	93	1-3,22,23
113919	LOC374969 hypothetical protein LOC374969	7	92	1-3,22,23
114062	PTPLA protein tyrosine phosphatase-like (proline instead of catalytic arginine), member a	3	13	1-3,22,23
114311	CDC45L CDC45 cell division cycle 45-like (S. cerevisiae)	6	21	1-3,22,23
114360	TGFB1I4 transforming growth factor beta 1 induced transcript 4	7	137	1-3,22,23
114366	PYCS pyrroline-5-carboxylate synthetase (glutamate gamma-semialdehyde synthetase)	3	34	1-3,22,23
114412	TXNL thioredoxin-like, 32kDa	27	78	1-3,22,23
114416	TBL3 transducin (beta)-like 3	6	31	1-3,22,23
114740	VPS26 vacuolar protein sorting 26 (yeast)	8	10	1-3,22,23
115232	SF3A2 splicing factor 3a, subunit 2, 66kDa	8	54	1-3,22,23
115285	DLAT dihydrolipoamide S-acetyltransferase (E2 component of pyruvate dehydrogenase complex)	15	52	1-3,22,23
115325	RAB7L1 RAB7, member RAS oncogene family-like 1	2	3	1-3,22,23
115474	RFC3 replication factor C (activator 1) 3, 38kDa	4	37	1-3,22,23
115660	DCLRE1B DNA cross-link repair 1B (PSO2 homolog, S. cerevisiae)	2	13	1-3,22,23
115740	TBC1D5 TBC1 domain family, member 5	2	6	1-3,22,23
115920	- Similar to coenzyme A diphosphatase (LOC388299), mRNA	2	22	1-3,22,23
116481	CD72 CD72 antigen	2	36	1-3,22,23
116567	LOC90637 hypothetical protein LOC90637	5	6	1-3,22,23
116885	CECR2 cat eye syndrome chromosome region, candidate 2	4	6	1-3,22,23
117176	PABPN1 poly(A) binding protein, nuclear 1	31	1050	1-3,22,23
118064	- CDNA clone IMAGE:4099512, partial cds	19	996	1-3,22,23
118110	BST2 bone marrow stromal cell antigen 2	29	82	1-3,22,23
118400	FSCN1 fascin homolog 1, actin-bundling protein (Strongylocentrotus purpuratus)	62	471	1-3,22,23
118463	TTS-2.2 transport-secretion protein 2.2	9	40	1-3,22,23
118554	LACTB2 lactamase, beta 2	3	26	1-3,22,23
118625	HK1 hexokinase 1	2	120	1-3,22,23
118631	TIMELESS timeless homolog (Drosophila)	19	4	1-3,22,23
118638	NME1 non-metastatic cells 1, protein (NM23A) expressed in	4	102	1-3,22,23
118640	DVL2 dishevelled, dsh homolog 2 (Drosophila)	16	21	1-3,22,23
118666	PP591 FAD-synthetase	11	24	1-3,22,23
118684	SDF2 stromal cell-derived factor 2	10	45	1-3,22,23
118721	NEU1 sialidase 1 (lysosomal sialidase)	6	13	1-3,22,23
118738	VprBP Vpr-binding protein	2	42	1-3,22,23
118962	FUBP1 far upstream element (FUSE) binding protein 1	18	31	1-3,22,23
118983	FLJ12150 hypothetical protein FLJ12150	5	10	1-3,22,23
119000	ACTN1 actinin, alpha 1	6	585	1-3,22,23
119021	C20orf194 chromosome 20 open reading frame 194	2	9	1-3,22,23
119023	SMC2L1 SMC2 structural maintenance of chromosomes 2-like 1 (yeast)	2	71	1-3,22,23
119177	ARF3 ADP-ribosylation factor 3	30	128	1-3,22,23
119192	H2AFZ H2A histone family, member Z	75	664	1-3,22,23
119324	KIF22 kinesin family member 22	5	61	1-3,22,23
119503	EIF3S6IP eukaryotic translation initiation factor 3, subunit 6 interacting protein	15	334	1-3,22,23
119563	PSME4 proteasome (prosome, macropain) activator subunit 4	2	74	1-3,22,23
119591	AP2S1 adaptor-related protein complex 2, sigma 1 subunit	29	203	1-3,22,23
119597	SCD stearoyl-CoA desaturase (delta-9-desaturase)	24	357	1-3,22,23
119598	RPL3 ribosomal protein L3	419	2241	1-3,22,23
119651	GPC3 glypican 3	21	269	1-3,22,23
119667	C19orf7 chromosome 19 open reading frame 7	3	7	1-3,22,23
119683	KCTD7 potassium channel tetramerisation domain containing 7	4	9	1-3,22,23
119908	NOP5/NOP58 nucleolar protein NOP5/NOP58	20	175	1-3,22,23
120247	NUFIP1 nuclear fragile X mental retardation protein interacting protein 1	2	3	1-3,22,23
120844	FOXJ2 forkhead box J2	3	17	1-3,22,23
120873	LRIG4 leucine-rich repeats and immunoglobulin-like domains 4	7	8	1-3,22,23
120904	H326 H326	6	21	1-3,22,23
120963	HSA277841 ELG protein	2	17	1-3,22,23
121076	PPIL3 peptidylprolyl isomerase (cyclophilin)-like 3	2	55	1-3,22,23
121347	C10orf82 chromosome 10 open reading frame 82	2	8	1-3,22,23
121870	NCDN neurochondrin	8	4	1-3,22,23
122121	RNF12 ring finger protein 12	2	10	1-3,22,23
122140	FLJ22557 hypothetical protein FLJ22557	6	41	1-3,22,23
122552	GTSE1 G-2 and S-phase expressed 1	3	33	1-3,22,23
122645	LAMB1 laminin, beta 1	5	168	1-3,22,23
122843	CASP8AP2 CASP8 associated protein 2	9	16	1-3,22,23
122908	CDT1 DNA replication factor	8	130	1-3,22,23
123114	CST1 cystatin SN	6	34	1-3,22,23
123178	TIMM44 translocase of inner mitochondrial membrane 44 homolog (yeast)	2	22	1-3,22,23
123647	KIN KIN, antigenic determinant of recA protein homolog (mouse)	2	8	1-3,22,23
124015	HAGHL hydroxyacylglutathione hydrolase-like	2	6	1-3,22,23
124027	SEPHS1 selenophosphate synthetase 1	30	306	1-3,22,23
124030	ELF1 E74-like factor 1 (ets domain transcription factor)	2	2	1-3,22,23
124165	MRPS30 mitochondrial ribosomal protein S30	5	84	1-3,22,23
124177	RBM7 RNA binding motif protein 7	9	36	1-3,22,23
124186	RNF2 ring finger protein 2	2	35	1-3,22,23
124436	GOSR1 golgi SNAP receptor complex member 1	8	24	1-3,22,23
124452	NEUGRIN mesenchymal stem cell protein DSC92	6	33	1-3,22,23
124673	NCAG1 NCAG1	2	26	1-3,22,23
124915	MGC2601 hypothetical protein MGC2601	6	55	1-3,22,23
124942	PR48 protein phosphatase 2A 48 kDa regulatory subunit	6	122	1-3,22,23
125034	TBDN100 transcriptional coactivator tubedown-100	6	81	1-3,22,23
125133	HPS6 Hermansky-Pudlak syndrome 6	4	16	1-3,22,23
125221	TXNDC thioredoxin domain containing	7	54	1-3,22,23
125309	COPS7A COP9 constitutive photomorphogenic homolog subunit 7A (Arabidopsis)	6	130	1-3,22,23
125819	HSA9761 putative dimethyladenosine transferase	5	20	1-3,22,23
125902	USP2 ubiquitin specific protease 2	2	4	1-3,22,23
126085	LRRN1 leucine rich repeat neuronal 1	6	46	1-3,22,23
126222	ARPC5 actin related protein 2/3 complex, subunit 5, 16kDa	8	145	1-3,22,23
126783	FLJ22582 hypothetical protein FLJ22582	2	2	1-3,22,23
126906	PTCD2 pentatricopeptide repeat domain 2	2	20	1-3,22,23
126914	KIAA1430 KIAA1430	4	36	1-3,22,23
127093	FLJ21128 hypothetical protein FLJ21128	8	2	1-3,22,23
127149	EIF3S3 eukaryotic translation initiation factor 3, subunit 3 gamma, 40kDa	41	269	1-3,22,23
127243	KIAA1724 selenoprotein I, 1	5	37	1-3,22,23
127249	EAP30 EAP30 subunit of ELL complex	10	83	1-3,22,23
127270	KIAA1545 KIAA1545 protein	2	19	1-3,22,23
127287	KIAA0794 KIAA0794 protein	4	13	1-3,22,23
127496	HSPC135 HSPC135 protein	4	4	1-3,22,23
127610	ACADS acyl-Coenzyme A dehydrogenase, C-2 to C-3 short chain	6	7	1-3,22,23
127804	- Similar to hypothetical protein D630003M21 (LOC389256), mRNA	4	52	1-3,22,23
127808	- Similar to hypothetical protein (LOC389822), mRNA	2	20	1-3,22,23
127826	EPOR erythropoietin receptor	2	65	1-3,22,23
128065	CTSC cathepsin C	4	136	1-3,22,23
128173	- Similar to hypothetical protein (LOC345778), mRNA	2	7	1-3,22,23
128218	C11orf23 chromosome 11 open reading frame 23	2	70	1-3,22,23
128454	- CDNA FLJ36520 fis, clone TRACH2002100	2	48	1-3,22,23
128738	AIM1L absent in melanoma 1-like	2	3	1-3,22,23
128753	- CDNA FLJ20769 fis, clone COL06674	5	3	1-3,22,23
128791	CGI-09 CGI-09 protein	4	5	1-3,22,23
128866	HSA9947 putative ATPase	9	34	1-3,22,23
129051	HOMER1 homer homolog 1 (Drosophila)	2	37	1-3,22,23
129061	- Transcribed sequence with weak similarity to protein pir:QFHUH (H.sapiens) QFHUH neurofilament triplet H protein - human	16	284	1-3,22,23
129126	MGC10992 hypothetical protein LOC92922	2	2	1-3,22,23
129159	C7orf11 chromosome 7 open reading frame 11	3	53	1-3,22,23
129206	CSNK1G3 casein kinase 1, gamma 3	6	4	1-3,22,23
129621	KIAA0179 KIAA0179	5	37	1-3,22,23
129634	CINP cyclin-dependent kinase 2-interacting protein	2	35	1-3,22,23
129673	EIF4A1 eukaryotic translation initiation factor 4A, isoform 1	114	1070	1-3,22,23
129844	TNFRSF10D tumor necrosis factor receptor superfamily, member 10d, decoy with truncated death domain	2	17	1-3,22,23
129951	SPOP speckle-type POZ protein	24	75	1-3,22,23
129952	AQR likely ortholog of mouse aquarius	6	14	1-3,22,23
130036	PPM1A protein phosphatase 1A (formerly 2C), magnesium-dependent, alpha isoform	5	21	1-3,22,23
130098	DDX23 DEAD (Asp-Glu-Ala-Asp) box polypeptide 23	4	56	1-3,22,23
130293	LUC7A cisplatin resistance-associated overexpressed protein	6	461	1-3,22,23
130456	KIAA0103 KIAA0103	13	8	1-3,22,23
130849	COG8 component of oligomeric golgi complex 8	12	42	1-3,22,23
130865	DKK3 dickkopf homolog 3 (Xenopus laevis)	4	59	1-3,22,23
130873	ACP1 acid phosphatase 1, soluble	8	71	1-3,22,23
130900	KIAA1387 KIAA1387 protein	4	55	1-3,22,23
130958	RNH ribonuclease/angiogenin inhibitor	5	27	1-3,22,23
130981	SCARB1 scavenger receptor class B, member 1	2	8	1-3,22,23
131059	ANKRD17 ankyrin repeat domain 17	57	101	1-3,22,23
131255	UQCRB ubiquinol-cytochrome c reductase binding protein	71	457	1-3,22,23
131494	ARNT aryl hydrocarbon receptor nuclear translocator	3	2	1-3,22,23
131736	NEDD5 neural precursor cell expressed, developmentally down-regulated 5	16	318	1-3,22,23
131842	C6orf133 chromosome 6 open reading frame 133	4	18	1-3,22,23
131899	LOC221955 KCCR13L	3	5	1-3,22,23
131915	FLJ21172 hypothetical protein FLJ21172	2	49	1-3,22,23
132037	PES1 pescadillo homolog 1, containing BRCT domain (zebrafish)	12	62	1-3,22,23
132246	SLC38A1 solute carrier family 38, member 1	6	172	1-3,22,23
132499	ARPC5L actin related protein 2/3 complex, subunit 5-like	5	59	1-3,22,23
132594	RELA v-rel reticuloendotheliosis viral oncogene homolog A, nuclear factor of kappa light polypeptide gene enhancer in B-cells 3, p65 (avian)	4	10	1-3,22,23
132605	TTC3 tetratricopeptide repeat domain 3	3	113	1-3,22,23
132748	RPL39L ribosomal protein L39-like	4	26	1-3,22,23
132942	GRAF GTPase regulator associated with focal adhesion kinase pp125(FAK)	4	8	1-3,22,23
132955	BNIP3L BCL2/adenovirus E1B 19kDa interacting protein 3-like	2	257	1-3,22,23
132957	TNMD tenomodulin protein	2	4	1-3,22,23
132977	PCBP2 poly(rC) binding protein 2	39	231	1-3,22,23
133130	- MRNA; cDNA DKFZp566H0124 (from clone DKFZp566H0124)	2	9	1-3,22,23
133160	- Clone IMAGE:5742072, mRNA	2	29	1-3,22,23
133234	PPP2R3A protein phosphatase 2 (formerly 2A), regulatory subunit B'', alpha	2	5	5,6
133337	MGC10198 hypothetical protein MGC10198	3	27	1-3,22,23
133340	GGA2 golgi associated, gamma adaptin ear containing, ARF binding protein 2	6	31	1-3,22,23
133475	ZNF358 zinc finger protein 358	3	14	1-3,22,23
133892	TPM1 tropomyosin 1 (alpha)	12	428	1-3,22,23
134084	M6PR mannose-6-phosphate receptor (cation dependent)	6	623	1-3,22,23
134093	SFRS14 splicing factor, arginine/serine-rich 14	2	79	1-3,22,23
134231	VPS45A vacuolar protein sorting 45A (yeast)	2	9	1-3,22,23
134342	LANCL2 LanC lantibiotic synthetase component C-like 2 (bacterial)	4	6	1-3,22,23
134497	MLSTD1 male sterility domain containing 1	2	47	1-3,22,23
134643	THY1 Thy-1 cell surface antigen	7	307	1-3,22,23
134725	ELP4 elongation protein 4 homolog (S. cerevisiae)	6	48	1-3,22,23
134742	FAM20C family with sequence similarity 20, member C	2	11	1-3,22,23
134846	MGC24381 hypothetical protein MGC24381	4	23	1-3,22,23
134970	KIF26A kinesin family member 26A	3	4	1-3,22,23
135146	FLJ13984 hypothetical protein FLJ13984	3	10	1-3,22,23
135224	NUP188 nucleoporin 188kDa	4	40	1-3,22,23
135226	CTSB cathepsin B	10	85	1-3,22,23
135406	CEBPZ CCAAT/enhancer binding protein zeta	4	286	1-3,22,23
135458	ITGB1BP3 integrin beta 1 binding protein 3	9	66	4
135553	LOC148206 hypothetical protein LOC148206	2	1	1-3,22,23
135643	C2F C2f protein	9	31	1-3,22,23
135693	FLJ10884 hypothetical protein FLJ10884	6	1097	1-3,22,23
135705	SMARCA5 SWI/SNF related, matrix associated, actin dependent regulator of chromatin, subfamily a, member 5	13	228	1-3,22,23
135742	SFXN1 sideroflexin 1	19	4	1-3,22,23
136295	GNAL guanine nucleotide binding protein (G protein), alpha activating activity polypeptide, olfactory type	2	25	1-3,22,23
136581	DKFZP434P1750 DKFZP434P1750 protein	7	34	1-3,22,23
137476	PEG10 paternally expressed 10	2	49	1-3,22,23
139120	RPP30 ribonuclease P/MRP 30kDa subunit	2	50	1-3,22,23
139876	RPS9 ribosomal protein S9	213	1232	1-3,22,23
140309	LOC90378 atherin	5	71	1-3,22,23
140443	LOC134492 similar to RIKEN cDNA 2700047N05	15	49	1-3,22,23
140720	FRAT2 frequently rearranged in advanced T-cell lymphomas 2	13	6	1-3,22,23
141125	CASP3 caspase 3, apoptosis-related cysteine protease	2	114	1-3,22,23
141347	MGC33864 ADP-ribosylation-like factor 6-interacting protein 6	4	4	1-3,22,23
142245	HHLA3 HERV-H LTR-associating 3	3	5	1-3,22,23
142912	FZD2 frizzled homolog 2 (Drosophila)	3	61	1-3,22,23
143323	JARID1B Jumonji, AT rich interactive domain 1B (RBP2-like)	7	109	1-3,22,23
143601	CCNL2 cyclin L2	10	21	1-3,22,23
143619	TRPM7 transient receptor potential cation channel, subfamily M, member 7	2	8	1-3,22,23
143773	eIF3k eukaryotic translation initiation factor 3 subunit k	158	427	1-3,22,23
143818	GEMIN6 gem (nuclear organelle) associated protein 6	2	16	1-3,22,23
143873	S100A10 S100 calcium binding protein A10 (annexin II ligand, calpactin I, light polypeptide (p11))	32	437	1-3,22,23
143917	HELIC1 helicase, ATP binding 1	9	35	1-3,22,23
144058	DKFZP564C103 DKFZP564C103 protein	3	35	1-3,22,23
144130	FLJ10618 hypothetical protein FLJ10618	3	71	1-3,22,23
144304	CL640 hypothetical protein CL640	8	1	1-3,22,23
144476	R3HDM R3H domain (binds single-stranded nucleic acids) containing	2	9	1-3,22,23
144583	- CDNA clone IMAGE:3462401, partial cds	7	5	1-3,22,23
144700	EFNB1 ephrin-B1	2	81	1-3,22,23
144875	FLJ11588 hypothetical protein FLJ11588	2	2	1-3,22,23
144904	NCOR1 nuclear receptor co-repressor 1	4	23	1-3,22,23
144906	METAP2 methionyl aminopeptidase 2	9	84	1-3,22,23
144946	PRKRA protein kinase, interferon-inducible double stranded RNA dependent activator	8	78	1-3,22,23
144949	ZNF313 zinc finger protein 313	8	93	1-3,22,23
145404	- Similar to RIKEN cDNA B130016O10 gene (LOC345557), mRNA	2	12	5,6
145431	ATF7IP2 activating transcription factor 7 interacting protein 2	2	8	1-3,22,23
145509	KIAA1434 hypothetical protein KIAA1434	6	13	1-3,22,23
145599	MKLN1 muskelin 1, intracellular mediator containing kelch motifs	7	12	1-3,22,23
145661	KIAA1285 KIAA1285 protein	4	18	1-3,22,23
145741	ANXA5 annexin A5	4	178	1-3,22,23
145820	PYGB phosphorylase, glycogen; brain	41	22	1-3,22,23
146007	KIAA0582 KIAA0582	4	59	1-3,22,23
146030	MRS2L MRS2-like, magnesium homeostasis factor (S. cerevisiae)	5	30	1-3,22,23
146449	NUP153 nucleoporin 153kDa	19	16	1-3,22,23
146550	MYH9 myosin, heavy polypeptide 9, non-muscle	33	187	1-3,22,23
146585	LEPROTL1 leptin receptor overlapping transcript-like 1	2	5	1-3,22,23
146602	QP-C low molecular mass ubiquinone-binding protein (9.5kD)	22	80	1-3,22,23
146668	TDE2 tumor differentially expressed 2	2	8	1-3,22,23
146957	PPRC1 peroxisome proliferative activated receptor, gamma, coactivator-related 1	4	33	1-3,22,23
147025	MGC32104 hypothetical protein MGC32104	2	18	1-3,22,23
147097	H2AFX H2A histone family, member X	29	146	1-3,22,23
147176	EPS15L1 epidermal growth factor receptor pathway substrate 15-like 1	2	7	1-3,22,23
147189	CTDSPL CTD (carboxy-terminal domain, RNA polymerase II, polypeptide A) small phosphatase-like	7	43	1-3,22,23
147279	EOMES eomesodermin homolog (Xenopus laevis)	2	9	1-3,22,23
147365	SH3YL1 SH3 domain containing, Ysc84-like 1 (S. cerevisiae)	10	7	1-3,22,23
147644	ZNF331 zinc finger protein 331	2	33	1-3,22,23
147717	KIAA1354 KIAA1354 protein	2	5	1-3,22,23
147824	EIF1A eukaryotic translation initiation factor 1A	41	81	1-3,22,23
147868	ZNF318 zinc finger protein 318	2	4	5,6
147996	PRKX protein kinase, X-linked	6	24	1-3,22,23
148101	CDC42EP1 CDC42 effector protein (Rho GTPase binding) 1	9	20	1-3,22,23
148767	RQCD1 RCD1 required for cell differentiation1 homolog (S. pombe)	6	41	1-3,22,23
148932	SEMA6B sema domain, transmembrane domain (TM), and cytoplasmic domain, (semaphorin) 6B	4	42	1-3,22,23
149055	ZNF403 zinc finger protein 403	2	71	1-3,22,23
149303	- Transcribed sequences	3	15	1-3,22,23
149436	KIF5B kinesin family member 5B	5	6	1-3,22,23
149620	PERP PERP, TP53 apoptosis effector	12	161	1-3,22,23
149653	PHLDB1 pleckstrin homology-like domain, family B, member 1	3	49	1-3,22,23
149675	LSM6 LSM6 homolog, U6 small nuclear RNA associated (S. cerevisiae)	5	44	1-3,22,23
149846	ITGB5 integrin, beta 5	7	63	1-3,22,23
149894	MTIF2 mitochondrial translational initiation factor 2	3	36	1-3,22,23
149931	MGC29814 hypothetical protein MGC29814	2	22	1-3,22,23
150011	ETV1 ets variant gene 1	3	70	1-3,22,23
150101	LAMP1 lysosomal-associated membrane protein 1	4	47	1-3,22,23
150358	DPYSL3 dihydropyrimidinase-like 3	8	13	1-3,22,23
150390	ZNF262 zinc finger protein 262	4	68	1-3,22,23
150458	FLJ14494 hypothetical protein FLJ14494	2	22	1-3,22,23
150555	HSU79274 protein predicted by clone 23733	114	4	1-3,22,23
150580	SUI1 putative translation initiation factor	17	542	1-3,22,23
150595	CYP26A1 cytochrome P450, family 26, subfamily A, polypeptide 1	3	121	1-3,22,23
150684	XPO6 exportin 6	2	40	1-3,22,23
150707	BAZ2A bromodomain adjacent to zinc finger domain, 2A	3	5	1-3,22,23
151001	CIRH1A cirrhosis, autosomal recessive 1A (cirhin)	8	6	1-3,22,23
151202	RB1CC1 RB1-inducible coiled-coil 1	4	176	1-3,22,23
151413	GMFB glia maturation factor, beta	39	39	1-3,22,23
151518	TARBP1 TAR (HIV) RNA binding protein 1	5	47	1-3,22,23
151536	RAB13 RAB13, member RAS oncogene family	35	241	1-3,22,23
151573	CRY1 cryptochrome 1 (photolyase-like)	5	2	1-3,22,23
151706	DHX34 DEAH (Asp-Glu-Ala-His) box polypeptide 34	2	10	1-3,22,23
151761	KIAA0100 KIAA0100 gene product	6	30	4
151777	EIF2S1 eukaryotic translation initiation factor 2, subunit 1 alpha, 35kDa	5	84	1-3,22,23
151787	U5-116KD U5 snRNP-specific protein, 116 kD	45	141	1-3,22,23
151903	GRPEL1 GrpE-like 1, mitochondrial (E. coli)	6	19	1-3,22,23
151930	MGC10993 hypothetical protein MGC10993	6	50	1-3,22,23
152207	SSBP2 single-stranded DNA binding protein 2	5	67	1-3,22,23
152337	PRMT3 protein arginine N-methyltransferase 3	7	58	1-3,22,23
152707	GBAS glioblastoma amplified sequence	9	65	1-3,22,23
152717	FLJ13725 hypothetical protein FLJ13725	2	56	1-3,22,23
152759	ASK activator of S phase kinase	3	11	1-3,22,23
152818	USP8 ubiquitin specific protease 8	2	106	1-3,22,23
152978	PSME3 proteasome (prosome, macropain) activator subunit 3 (PA28 gamma; Ki)	11	8	1-3,22,23
152982	SPATS2 spermatogenesis associated, serine-rich 2	2	51	1-3,22,23
153022	TAF1C TATA box binding protein (TBP)-associated factor, RNA polymerase I, C, 110kDa	10	19	1-3,22,23
153026	SWAP70 SWAP-70 protein	4	18	4
153177	RPS28 ribosomal protein S28	185	1606	1-3,22,23
153227	GAK cyclin G associated kinase	10	25	1-3,22,23
153355	QKI quaking homolog, KH domain RNA binding (mouse)	2	78	1-3,22,23
153357	PLOD3 procollagen-lysine, 2-oxoglutarate 5-dioxygenase 3	5	23	1-3,22,23
153504	TOM1L1 target of myb1-like 1 (chicken)	31	11	1-3,22,23
153591	ALG3 asparagine-linked glycosylation 3 homolog (yeast, alpha-1,3-mannosyltransferase)	2	44	1-3,22,23
153704	NEK2 NIMA (never in mitosis gene a)-related kinase 2	3	23	1-3,22,23
153752	CDC25B cell division cycle 25B	4	12	1-3,22,23
153768	RNU3IP2 RNA, U3 small nucleolar interacting protein 2	4	78	1-3,22,23
153834	PUM1 pumilio homolog 1 (Drosophila)	2	128	4
153850	CHTF18 CTF18, chromosome transmission fidelity factor 18 homolog (S. cerevisiae)	10	10	1-3,22,23
153961	ACTR1A ARP1 actin-related protein 1 homolog A, centractin alpha (yeast)	17	35	1-3,22,23
154023	TXNDC4 thioredoxin domain containing 4 (endoplasmic reticulum)	8	19	1-3,22,23
154073	SLC35B1 solute carrier family 35, member B1	7	154	1-3,22,23
154145	MPPE1 metallophosphoesterase 1	5	13	1-3,22,23
154163	HRMT1L1 HMT1 hnRNP methyltransferase-like 1 (S. cerevisiae)	2	41	1-3,22,23
154295	SP3 Sp3 transcription factor	6	48	1-3,22,23
154320	UBE1C ubiquitin-activating enzyme E1C (UBA3 homolog, yeast)	4	48	1-3,22,23
154672	MTHFD2 methylene tetrahydrofolate dehydrogenase (NAD+ dependent), methenyltetrahydrofolate cyclohydrolase	10	113	1-3,22,23
154706	SERAC1 serine active site containing 1	2	14	1-3,22,23
154718	TPD52L2 tumor protein D52-like 2	10	31	1-3,22,23
154729	PDPK1 3-phosphoinositide dependent protein kinase-1	6	32	1-3,22,23
154846	PIK4CB phosphatidylinositol 4-kinase, catalytic, beta polypeptide	5	34	1-3,22,23
154970	TFCP2 transcription factor CP2	20	14	1-3,22,23
155001	UNC13B unc-13 homolog B (C. elegans)	4	32	1-3,22,23
155040	ZNF217 zinc finger protein 217	6	64	1-3,22,23
155048	LU Lutheran blood group (Auberger b antigen included)	2	72	1-3,22,23
155049	FLJ20399 hypothetical protein FLJ20399	2	29	1-3,22,23
155097	CA2 carbonic anhydrase II	2	1	1-3,22,23
155165	ZFPL1 zinc finger protein-like 1	3	40	1-3,22,23
155206	STK25 serine/threonine kinase 25 (STE20 homolog, yeast)	5	30	1-3,22,23
155212	MUT methylmalonyl Coenzyme A mutase	17	23	1-3,22,23
155218	HNRPUL1 heterogeneous nuclear ribonucleoprotein U-like 1	30	199	1-3,22,23
155247	ALDOC aldolase C, fructose-bisphosphate	13	37	1-3,22,23
155361	C21orf2 chromosome 21 open reading frame 2	2	2	1-3,22,23
155392	CRMP1 collapsin response mediator protein 1	2	5	4
155396	NFE2L2 nuclear factor (erythroid-derived 2)-like 2	2	30	1-3,22,23
155421	AFP alpha-fetoprotein	2	35	1-3,22,23
155433	ATP5C1 ATP synthase, H+ transporting, mitochondrial F1 complex, gamma polypeptide 1	24	33	1-3,22,23
155560	CANX calnexin	15	149	1-3,22,23
155651	FOXA2 forkhead box A2	2	21	1-3,22,23
155718	RNF130 ring finger protein 130	16	41	1-3,22,23
155742	GRHPR glyoxylate reductase/hydroxypyruvate reductase	5	121	1-3,22,23
155829	KIAA0676 KIAA0676 protein	3	4	1-3,22,23
155976	CUL4B cullin 4B	4	7	1-3,22,23
155983	JMJD2A jumonji domain containing 2A	2	13	4
156171	PSMC6 proteasome (prosome, macropain) 26S subunit, ATPase, 6	16	149	1-3,22,23
156346	TOP2A topoisomerase (DNA) II alpha 170kDa	38	662	1-3,22,23
156481	HNRPH3 heterogeneous nuclear ribonucleoprotein H3 (2H9)	14	186	1-3,22,23
156512	RFT1 putative endoplasmic reticulum multispan transmembrane protein	2	8	1-3,22,23
156682	IGSF4 immunoglobulin superfamily, member 4	2	34	4
156727	ANKH ankylosis, progressive homolog (mouse)	2	27	1-3,22,23
156905	CXXC6 CXXC finger 6	2	9	1-3,22,23
157078	LOC90806 similar to RIKEN cDNA 2610307I21	2	7	1-3,22,23
157145	TETRAN tetracycline transporter-like protein	5	96	1-3,22,23
157160	MRPS34 mitochondrial ribosomal protein S34	16	38	1-3,22,23
157199	MARK2 MAP/microtubule affinity-regulating kinase 2	2	42	1-3,22,23
157203	GIOT-1 gonadotropin inducible transcription repressor 1	2	5	1-3,22,23
157307	GNAS GNAS complex locus	2	2535	1-3,22,23
157367	XPO1 exportin 1 (CRM1 homolog, yeast)	29	235	1-3,22,23
157401	CGI-121 CGI-121 protein	10	25	1-3,22,23
157804	NCE2 NEDD8-conjugating enzyme	5	44	1-3,22,23
158193	TLOC1 translocation protein 1	4	59	1-3,22,23
158287	SDC3 syndecan 3 (N-syndecan)	8	19	1-3,22,23
158497	IPO13 importin 13	3	16	1-3,22,23
158530	RAPGEFL1 Rap guanine nucleotide exchange factor (GEF)-like 1	5	9	4
158654	KIAA1196 KIAA1196 protein	3	5	1-3,22,23
158688	EIF5B eukaryotic translation initiation factor 5B	2	243	1-3,22,23
158867	GRSP1 GRP1-binding protein GRSP1	2	5	1-3,22,23
158969	C2orf3 chromosome 2 open reading frame 3	5	34	1-3,22,23
159087	RAD23B RAD23 homolog B (S. cerevisiae)	91	100	1-3,22,23
159118	AMD1 adenosylmethionine decarboxylase 1	10	79	1-3,22,23
159161	ARHGDIA Rho GDP dissociation inhibitor (GDI) alpha	9	63	1-3,22,23
159428	BAX BCL2-associated X protein	8	35	1-3,22,23
159534	PTPRS protein tyrosine phosphatase, receptor type, S	14	8	1-3,22,23
159557	KPNA2 karyopherin alpha 2 (RAG cohort 1, importin alpha 1)	2	542	1-3,22,23
159581	MMP17 matrix metalloproteinase 17 (membrane-inserted)	6	51	1-3,22,23
160208	SET7 SET domain-containing protein 7	2	27	5,6
160271	GPR48 G protein-coupled receptor 48	3	102	1-3,22,23
160557	NFKB1 nuclear factor of kappa light polypeptide gene enhancer in B-cells 1 (p105)	2	1	1-3,22,23
160786	ASS argininosuccinate synthetase	16	17	1-3,22,23
160958	CDC37 CDC37 cell division cycle 37 homolog (S. cerevisiae)	2	53	1-3,22,23
161008	KPNA1 karyopherin alpha 1 (importin alpha 5)	8	9	1-3,22,23
161357	PDHB pyruvate dehydrogenase (lipoamide) beta	3	145	1-3,22,23
161999	TGIF TGFB-induced factor (TALE family homeobox)	28	114	1-3,22,23
162051	MADHIP MAD, mothers against decapentaplegic homolog (Drosophila) interacting protein, receptor activation anchor	3	16	4
162086	SMARCC1 SWI/SNF related, matrix associated, actin dependent regulator of chromatin, subfamily c, member 1	11	280	1-3,22,23
162089	TPD52 tumor protein D52	13	6	1-3,22,23
162604	PGS1 phosphatidylglycerophosphate synthase	2	30	1-3,22,23
162669	MGC17337 similar to RIKEN cDNA 5730528L13 gene	2	5	1-3,22,23
162757	LRP1 low density lipoprotein-related protein 1 (alpha-2-macroglobulin receptor)	4	149	1-3,22,23
163546	UBE2E1 ubiquitin-conjugating enzyme E2E 1 (UBC4/5 homolog, yeast)	23	9	1-3,22,23
164067	SDCBP syndecan binding protein (syntenin)	3	77	1-3,22,23
164226	THBS1 thrombospondin 1	2	3	1-3,22,23
164457	TK1 thymidine kinase 1, soluble	9	18	1-3,22,23
164502	UNC13A unc-13 homolog A (C. elegans)	2	41	1-3,22,23
164969	ANKRD10 ankyrin repeat domain 10	4	34	1-3,22,23
165195	VAPA VAMP (vesicle-associated membrane protein)-associated protein A, 33kDa	25	131	1-3,22,23
165725	CNOT2 CCR4-NOT transcription complex, subunit 2	4	75	1-3,22,23
166011	CTNND1 catenin (cadherin-associated protein), delta 1	5	42	1-3,22,23
166160	ACAA1 acetyl-Coenzyme A acyltransferase 1 (peroxisomal 3-oxoacyl-Coenzyme A thiolase)	3	25	1-3,22,23
166244	MGC2494 hypothetical protein MGC2494	3	7	1-3,22,23
166254	VMP1 likely ortholog of rat vacuole membrane protein 1	6	5	1-3,22,23
166463	HNRPU heterogeneous nuclear ribonucleoprotein U (scaffold attachment factor A)	25	263	1-3,22,23
166563	RFC1 replication factor C (activator 1) 1, 145kDa	7	96	1-3,22,23
166887	CPNE1 copine I	9	100	1-3,22,23
166975	SFRS5 splicing factor, arginine/serine-rich 5	55	245	1-3,22,23
167017	GABBR1 gamma-aminobutyric acid (GABA) B receptor, 1	3	36	1-3,22,23
167531	MCCC2 methylcrotonoyl-Coenzyme A carboxylase 2 (beta)	4	35	1-3,22,23
167641	GPR108 G protein-coupled receptor 108	6	34	1-3,22,23
167791	RCN1 reticulocalbin 1, EF-hand calcium binding domain	16	30	1-3,22,23
167937	ORC2L origin recognition complex, subunit 2-like (yeast)	2	7	1-3,22,23
168625	APRIN androgen-induced proliferation inhibitor	3	62	1-3,22,23
169047	CSPG3 chondroitin sulfate proteoglycan 3 (neurocan)	4	9	1-3,22,23
169078	FLJ23018 hypothetical protein FLJ23018	4	38	1-3,22,23
169228	DLK1 delta-like 1 homolog (Drosophila)	7	66	1-3,22,23
169441	BAIAP1 BAI1-associated protein 1	3	74	1-3,22,23
169474	EIF2B4 eukaryotic translation initiation factor 2B, subunit 4 delta, 67kDa	2	2	1-3,22,23
169476	GAPD glyceraldehyde-3-phosphate dehydrogenase	1017	3725	1-3,22,23
169488	DRPLA dentatorubral-pallidoluysian atrophy (atrophin-1)	4	81	1-3,22,23
169531	DDX21 DEAD (Asp-Glu-Ala-Asp) box polypeptide 21	15	179	1-3,22,23
169611	DIABLO diablo homolog (Drosophila)	5	17	1-3,22,23
169615	FLJ20989 hypothetical protein FLJ20989	3	11	1-3,22,23
169681	DEDD death effector domain containing	3	85	1-3,22,23
169718	CNN2 calponin 2	22	23	1-3,22,23
169744	G22P1 thyroid autoantigen 70kDa (Ku antigen)	10	620	1-3,22,23
169812	- Transcribed sequence with weak similarity to protein pir:S23650 (H.sapiens) S23650 retrovirus-related hypothetical protein II - human retrotransposon LINE-1	2	32	1-3,22,23
169840	TTK TTK protein kinase	3	70	1-3,22,23
169900	PABPC4 poly(A) binding protein, cytoplasmic 4 (inducible form)	2	81	1-3,22,23
169902	SLC2A1 solute carrier family 2 (facilitated glucose transporter), member 1	34	157	1-3,22,23
169919	ETFA electron-transfer-flavoprotein, alpha polypeptide (glutaric aciduria II)	11	40	1-3,22,23
169921	- General transcription factor II, i, pseudogene 1, mRNA (cDNA clone IMAGE:5277364), containing frame-shift errors	5	349	1-3,22,23
169992	SDBCAG84 serologically defined breast cancer antigen 84	8	73	1-3,22,23
170160	RAB2L RAB2, member RAS oncogene family-like	6	24	1-3,22,23
170184	PCNP PEST-containing nuclear protein	20	153	1-3,22,23
170195	BMP7 bone morphogenetic protein 7 (osteogenic protein 1)	6	49	1-3,22,23
170198	CHPPR likely ortholog of chicken chondrocyte protein with a poly-proline region	2	16	1-3,22,23
170291	OCIA ovarian carcinoma immunoreactive antigen	8	85	1-3,22,23
170310	CECR1 cat eye syndrome chromosome region, candidate 1	3	1	1-3,22,23
170318	ESRRBL1 estrogen-related receptor beta like 1	2	12	1-3,22,23
170328	MSN moesin	9	215	1-3,22,23
170333	ARID1A AT rich interactive domain 1A (SWI- like)	8	168	1-3,22,23
170472	TPR translocated promoter region (to activated MET oncogene)	14	64	1-3,22,23
170553	CNOT7 CCR4-NOT transcription complex, subunit 7	13	62	1-3,22,23
170622	CFL1 cofilin 1 (non-muscle)	655	903	1-3,22,23
170737	UBE1DC1 ubiquitin-activating enzyme E1-domain containing 1	4	27	1-3,22,23
170819	STK29 serine/threonine kinase 29	2	54	1-3,22,23
170822	DKFZP564A022 hypothetical protein DKFZp564A022	2	13	1-3,22,23
170853	- CDNA FLJ43013 fis, clone BRTHA2016215	5	9	1-3,22,23
170918	C20orf155 chromosome 20 open reading frame 155	14	10	1-3,22,23
170926	RNF14 ring finger protein 14	4	10	1-3,22,23
171003	CBS cystathionine-beta-synthase	24	180	1-3,22,23
171055	EFG2 mitochondrial elongation factor G2	3	8	1-3,22,23
171280	HADH2 hydroxyacyl-Coenzyme A dehydrogenase, type II	14	50	1-3,22,23
171292	EPRS glutamyl-prolyl-tRNA synthetase	2	213	1-3,22,23
171342	CRNKL1 Crn, crooked neck-like 1 (Drosophila)	2	17	4
171391	CTBP2 C-terminal binding protein 2	18	447	1-3,22,23
171501	USP11 ubiquitin specific protease 11	14	54	1-3,22,23
171626	SKP1A S-phase kinase-associated protein 1A (p19A)	81	542	1-3,22,23
171802	RNF149 ring finger protein 149	5	13	1-3,22,23
171880	POLR2A polymerase (RNA) II (DNA directed) polypeptide A, 220kDa	5	132	1-3,22,23
171955	TROAP trophinin associated protein (tastin)	9	120	1-3,22,23
171980	HESX1 homeo box (expressed in ES cells) 1	2	27	4
172028	ADAM10 a disintegrin and metalloproteinase domain 10	4	74	1-3,22,23
172108	NUP88 nucleoporin 88kDa	2	34	1-3,22,23
172180	SIPA1L1 signal-induced proliferation-associated 1 like 1	2	68	1-3,22,23
172506	ACAA2 acetyl-Coenzyme A acyltransferase 2 (mitochondrial 3-oxoacyl-Coenzyme A thiolase)	15	144	1-3,22,23
172589	PWP1 nuclear phosphoprotein similar to S. cerevisiae PWP1	2	32	1-3,22,23
172609	NUCB1 nucleobindin 1	21	60	1-3,22,23
172652	ARHGAP11A similar to human GTPase-activating protein	2	59	1-3,22,23
172684	VAMP5 vesicle-associated membrane protein 5 (myobrevin)	19	19	1-3,22,23
172685	XPO7 exportin 7	4	34	1-3,22,23
172772	TCEB2 transcription elongation factor B (SIII), polypeptide 2 (18kDa, elongin B)	17	6	1-3,22,23
172791	UXT ubiquitously-expressed transcript	20	2	1-3,22,23
172801	IARS isoleucine-tRNA synthetase	23	246	1-3,22,23
172887	PHYH phytanoyl-CoA hydroxylase (Refsum disease)	3	42	1-3,22,23
172928	COL1A1 collagen, type I, alpha 1	4	3567	1-3,22,23
173001	KIAA1221 KIAA1221 protein	5	74	1-3,22,23
173002	ZFYVE20 zinc finger, FYVE domain containing 20	4	4	1-3,22,23
173042	KIAA1143 KIAA1143 protein	6	102	1-3,22,23
173103	SLC35A4 solute carrier family 35, member A4	4	5	1-3,22,23
173119	DP1 polyposis locus protein 1	4	2	1-3,22,23
173135	DYRK2 dual-specificity tyrosine-(Y)-phosphorylation regulated kinase 2	4	1	1-3,22,23
173162	NOC4 neighbor of COX4	6	4	1-3,22,23
173255	SNRPA small nuclear ribonucleoprotein polypeptide A	23	339	1-3,22,23
173288	SH2BP1 SH2 domain binding protein 1 (tetratricopeptide repeat containing)	4	56	1-3,22,23
173328	PPP2R5E protein phosphatase 2, regulatory subunit B (B56), epsilon isoform	6	50	1-3,22,23
173374	ESDN endothelial and smooth muscle cell-derived neuropilin-like protein	2	54	1-3,22,23
173381	DPYSL2 dihydropyrimidinase-like 2	15	171	1-3,22,23
173464	FKBP8 FK506 binding protein 8, 38kDa	3	349	1-3,22,23
173497	SEC23B Sec23 homolog B (S. cerevisiae)	4	51	1-3,22,23
173694	USP33 ubiquitin specific protease 33	3	11	1-3,22,23
173705	- Similar to RIKEN cDNA 1810037I17 (LOC401152), mRNA	19	4	1-3,22,23
173724	CKB creatine kinase, brain	39	375	1-3,22,23
173878	NIPSNAP1 nipsnap homolog 1 (C. elegans)	28	223	1-3,22,23
173902	PPP2R1A protein phosphatase 2 (formerly 2A), regulatory subunit A (PR 65), alpha isoform	19	183	1-3,22,23
173933	NFIA nuclear factor I/A	3	8	1-3,22,23
174050	EDF1 endothelial differentiation-related factor 1	29	233	1-3,22,23
174051	SNRP70 small nuclear ribonucleoprotein 70kDa polypeptide (RNP antigen)	8	101	1-3,22,23
174071	GYG glycogenin	7	29	1-3,22,23
174134	LOC51204 clone HQ0477 PRO0477p	2	3	1-3,22,23
175220	SLC7A3 solute carrier family 7 (cationic amino acid transporter, y+ system), member 3	6	29	1-3,22,23
175596	WDR36 WD repeat domain 36	2	12	1-3,22,23
176067	MGC11386 hypothetical protein MGC11386	9	23	1-3,22,23
176657	RANBP3 RAN binding protein 3	2	24	1-3,22,23
176950	C20orf44 chromosome 20 open reading frame 44	4	91	1-3,22,23
177486	APP amyloid beta (A4) precursor protein (protease nexin-II, Alzheimer disease)	47	224	1-3,22,23
177677	EXOSC3 exosome component 3	3	13	1-3,22,23
177766	ADPRT ADP-ribosyltransferase (NAD+; poly (ADP-ribose) polymerase)	26	524	1-3,22,23
177861	P14 pre-mRNA branch site protein p14	22	66	1-3,22,23
178011	FLJ20257 hypothetical protein FLJ20257	4	85	1-3,22,23
178121	KIAA0626 KIAA0626 gene product	2	6	1-3,22,23
178468	TPM3 tropomyosin 3	35	375	1-3,22,23
178499	HSPC063 HSPC063 protein	4	61	1-3,22,23
178551	RPL8 ribosomal protein L8	24	3032	1-3,22,23
178761	PSMD14 proteasome (prosome, macropain) 26S subunit, non-ATPase, 14	13	66	1-3,22,23
179312	SNAPC1 small nuclear RNA activating complex, polypeptide 1, 43kDa	3	13	1-3,22,23
179565	MCM3 MCM3 minichromosome maintenance deficient 3 (S. cerevisiae)	6	464	1-3,22,23
179718	MYBL2 v-myb myeloblastosis viral oncogene homolog (avian)-like 2	12	142	1-3,22,23
179735	RHOC ras homolog gene family, member C	2	32	1-3,22,23
179881	CBFB core-binding factor, beta subunit	2	6	1-3,22,23
179882	FLJ12443 hypothetical protein FLJ12443	3	106	1-3,22,23
179909	NCOA6IP nuclear receptor coactivator 6 interacting protein	3	6	1-3,22,23
179986	FLOT1 flotillin 1	11	70	1-3,22,23
180034	CSTF3 cleavage stimulation factor, 3' pre-RNA, subunit 3, 77kDa	7	5	1-3,22,23
180107	POLB polymerase (DNA directed), beta	9	2	1-3,22,23
180141	CFL2 cofilin 2 (muscle)	2	2	1-3,22,23
180178	FLJ23749 hypothetical protein FLJ23749	6	16	1-3,22,23
180394	SRP14 signal recognition particle 14kDa (homologous Alu RNA binding protein)	114	729	1-3,22,23
180414	HSPA8 heat shock 70kDa protein 8	5	1092	1-3,22,23
180428	KIAA1181 KIAA1181 protein	2	15	1-3,22,23
180577	GRN granulin	3	48	1-3,22,23
180591	LOC129401 mitotic phosphoprotein 44	6	21	1-3,22,23
180610	SFPQ splicing factor proline/glutamine rich (polypyrimidine tract binding protein associated)	10	111	1-3,22,23
180628	DNM1L dynamin 1-like	9	25	1-3,22,23
180638	C10orf119 chromosome 10 open reading frame 119	2	63	1-3,22,23
180663	KIAA1586 KIAA1586	2	23	1-3,22,23
180686	UBE3A ubiquitin protein ligase E3A (human papilloma virus E6-associated protein, Angelman syndrome)	5	85	1-3,22,23
180714	COX6A1 cytochrome c oxidase subunit VIa polypeptide 1	47	79	1-3,22,23
180832	RARS arginyl-tRNA synthetase	31	36	1-3,22,23
180877	H3F3B H3 histone, family 3B (H3.3B)	34	60	1-3,22,23
180900	WBSCR1 Williams-Beuren syndrome chromosome region 1	20	1	4
180909	PRDX1 peroxiredoxin 1	140	1111	1-3,22,23
180911	RPS4Y ribosomal protein S4, Y-linked	2	93	1-3,22,23
[truncated: 2,181 more rows]

## Sheet: SAGEreliable_uniqHs170
HsId	dscription	SumOfHES4	SumOfHES3	SumOfCombined
4	ADH1B alcohol dehydrogenase IB (class I), beta polypeptide	1	1	2
37	ACAT1 acetyl-Coenzyme A acetyltransferase 1 (acetoacetyl Coenzyme A thiolase)	0	2	2
51	PIGA phosphatidylinositol glycan, class A (paroxysmal nocturnal hemoglobinuria)	2	1	3
62	PTPN12 protein tyrosine phosphatase, non-receptor type 12	10	12	22
96	PMAIP1 phorbol-12-myristate-13-acetate-induced protein 1	19	8	27
102	AMT aminomethyltransferase (glycine cleavage system protein T)	2	5	7
110	KIAA0436 putative L-type neutral amino acid transporter	6	2	8
120	PRDX6 peroxiredoxin 6	7	10	17
159	TNFRSF1A tumor necrosis factor receptor superfamily, member 1A	1	3	4
177	PIGH phosphatidylinositol glycan, class H	1	1	2
203	CCKBR cholecystokinin B receptor	0	2	2
320	XPC xeroderma pigmentosum, complementation group C	3	2	5
326	TARBP2 TAR (HIV) RNA binding protein 2	7	3	10
331	GTF3C1 general transcription factor IIIC, polypeptide 1, alpha 220kDa	3	1	4
366	MGC27165 hypothetical protein MGC27165	1	1	2
429	ATP5G3 ATP synthase, H+ transporting, mitochondrial F0 complex, subunit c (subunit 9) isoform 3	124	83	207
444	STK19 serine/threonine kinase 19	3	2	5
460	ATF3 activating transcription factor 3	1	1	2
479	RAB5C RAB5C, member RAS oncogene family	2	0	2
514	CCNH cyclin H	1	2	3
539	RPS29 ribosomal protein S29	28	22	50
597	GOT1 glutamic-oxaloacetic transaminase 1, soluble (aspartate aminotransferase 1)	3	2	5
692	TACSTD1 tumor-associated calcium signal transducer 1	12	12	24
709	DCK deoxycytidine kinase	3	0	3
724	THRA thyroid hormone receptor, alpha (erythroblastic leukemia viral (v-erb-a) oncogene homolog, avian)	2	2	4
737	IER2 immediate early response 2	6	6	12
744	FDX1 ferredoxin 1	3	1	4
748	FGFR1 fibroblast growth factor receptor 1 (fms-related tyrosine kinase 2, Pfeiffer syndrome)	2	10	12
750	FBN1 fibrillin 1 (Marfan syndrome)	3	5	8
808	HNRPF heterogeneous nuclear ribonucleoprotein F	14	7	21
816	SOX2 SRY (sex determining region Y)-box 2	2	3	5
840	INDO indoleamine-pyrrole 2,3 dioxygenase	2	3	5
848	FKBP4 FK506 binding protein 4, 59kDa	26	23	49
857	RBP3 retinol binding protein 3, interstitial	2	1	3
861	MAPK3 mitogen-activated protein kinase 3	5	1	6
865	RAP1A RAP1A, member of RAS oncogene family	2	2	4
904	AGL amylo-1, 6-glucosidase, 4-alpha-glucanotransferase (glycogen debranching enzyme, glycogen storage disease type III)	2	7	9
923	SSBP1 single-stranded DNA binding protein 1	29	25	54
929	MYH7 myosin, heavy polypeptide 7, cardiac muscle, beta	2	3	5
1023	PDHA1 pyruvate dehydrogenase (lipoamide) alpha 1	9	11	20
1074	SFTPC surfactant, pulmonary-associated protein C	1	1	2
1103	TGFB1 transforming growth factor, beta 1 (Camurati-Engelmann disease)	2	2	4
1119	NR4A1 nuclear receptor subfamily 4, group A, member 1	2	3	5
1148	ZNF167 zinc finger protein 167	2	2	4
1189	E2F3 E2F transcription factor 3	1	6	7
1191	KIAA0073 KIAA0073 protein	2	0	2
1197	HSPE1 heat shock 10kDa protein 1 (chaperonin 10)	66	60	126
1265	BCKDHB branched chain keto acid dehydrogenase E1, beta polypeptide (maple syrup urine disease)	2	2	4
1276	POLR3D polymerase (RNA) III (DNA directed) polypeptide D, 44kDa	0	2	2
1424	FMO1 flavin containing monooxygenase 1	1	1	2
1497	RARG retinoic acid receptor, gamma	4	2	6
1501	SDC2 syndecan 2 (heparan sulfate proteoglycan 1, cell surface-associated, fibroglycan)	8	5	13
1516	IGFBP4 insulin-like growth factor binding protein 4	3	9	12
1519	PRKAR1B protein kinase, cAMP-dependent, regulatory, type I, beta	4	3	7
1565	NEDD4 neural precursor cell expressed, developmentally down-regulated 4	0	2	2
1569	LHX2 LIM homeobox 2	0	2	2
1578	BIRC5 baculoviral IAP repeat-containing 5 (survivin)	10	11	21
1592	CDC16 CDC16 cell division cycle 16 homolog (S. cerevisiae)	0	2	2
1594	CENPA centromere protein A, 17kDa	1	1	2
1600	CCT5 chaperonin containing TCP1, subunit 5 (epsilon)	20	25	45
1674	GFPT1 glutamine-fructose-6-phosphate transaminase 1	4	2	6
1708	CCT3 chaperonin containing TCP1, subunit 3 (gamma)	2	5	7
1710	ABCB10 ATP-binding cassette, sub-family B (MDR/TAP), member 10	1	2	3
1742	IQGAP1 IQ motif containing GTPase activating protein 1	0	3	3
1787	PLP1 proteolipid protein 1 (Pelizaeus-Merzbacher disease, spastic paraplegia 2, uncomplicated)	3	2	5
1869	PGM1 phosphoglucomutase 1	5	4	9
1933	RLBP1 retinaldehyde binding protein 1	1	1	2
1973	CCNF cyclin F	1	2	3
2007	TNFSF6 tumor necrosis factor (ligand) superfamily, member 6	2	0	2
2050	PTX3 pentaxin-related gene, rapidly induced by IL-1 beta	0	2	2
2057	UMPS uridine monophosphate synthetase (orotate phosphoribosyl transferase and orotidine-5'-decarboxylase)	5	5	10
2062	VDR vitamin D (1,25- dihydroxyvitamin D3) receptor	6	12	18
2110	ZNF9 zinc finger protein 9 (a cellular retroviral nucleic acid binding protein)	23	22	45
2210	TRIP3 thyroid hormone receptor interactor 3	2	1	3
2227	CEBPG CCAAT/enhancer binding protein (C/EBP), gamma	1	1	2
2280	RPN1 ribophorin I	1	4	5
2303	EPO erythropoietin	1	1	2
2324	PRM2 protamine 2	1	1	2
2399	MMP14 matrix metalloproteinase 14 (membrane-inserted)	8	3	11
2420	SOD3 superoxide dismutase 3, extracellular	0	2	2
2430	TCFL1 transcription factor-like 1	5	2	7
2499	PRKCL1 protein kinase C-like 1	2	4	6
2533	ALDH9A1 aldehyde dehydrogenase 9 family, member A1	5	2	7
2534	BMPR1A bone morphogenetic protein receptor, type IA	1	2	3
2704	GPX2 glutathione peroxidase 2 (gastrointestinal)	6	18	24
2707	GSPT1 G1 to S phase transition 1	2	7	9
2764	NFKBIL1 nuclear factor of kappa light polypeptide gene enhancer in B-cells inhibitor-like 1	0	2	2
2795	LDHA lactate dehydrogenase A	57	22	79
2853	PCBP1 poly(rC) binding protein 1	1	5	6
2868	PMP2 peripheral myelin protein 2	1	1	2
2903	PPP4C protein phosphatase 4 (formerly X), catalytic subunit	8	11	19
2909	PRM1 protamine 1	0	2	2
2985	EMD emerin (Emery-Dreifuss muscular dystrophy)	7	7	14
3059	COPB coatomer protein complex, subunit beta	11	7	18
3100	KARS lysyl-tRNA synthetase	3	1	4
3104	KIF14 kinesin family member 14	3	0	3
3107	CD97 CD97 antigen	2	1	3
3123	LLGL2 lethal giant larvae homolog 2 (Drosophila)	1	3	4
3136	PRKAG1 protein kinase, AMP-activated, gamma 1 non-catalytic subunit	2	1	3
3192	PCBD 6-pyruvoyl-tetrahydropterin synthase/dimerization cofactor of hepatocyte nuclear factor 1 alpha (TCF1)	5	8	13
3239	MECP2 methyl CpG binding protein 2 (Rett syndrome)	1	1	2
3254	MRPL23 mitochondrial ribosomal protein L23	12	6	18
3260	PSEN1 presenilin 1 (Alzheimer disease 3)	0	3	3
3281	NPTX2 neuronal pentraxin II	2	1	3
3343	PHGDH phosphoglycerate dehydrogenase	3	1	4
3352	HDAC2 histone deacetylase 2	6	16	22
3353	- CDNA FLJ46457 fis, clone THYMU3020856	1	1	2
3376	TBC1D13 TBC1 domain family, member 13	3	0	3
3407	PKIG protein kinase (cAMP-dependent, catalytic) inhibitor gamma	3	2	5
3426	ERAL1 Era G-protein-like 1 (E. coli)	5	2	7
3439	STOML2 stomatin (EPB72)-like 2	7	8	15
3447	DKFZP564K1964 DKFZP564K1964 protein	9	2	11
3459	UBPH similar to ubiquitin binding protein	1	1	2
3496	LSM10 LSM10, U7 small nuclear RNA associated	9	11	20
3530	FUSIP1 FUS interacting protein (serine-arginine rich) 1	5	3	8
3532	NLK nemo like kinase	5	0	5
3566	NOB1P likely ortholog of mouse nin one binding protein	5	3	8
3592	FLJ22555 hypothetical protein FLJ22555	2	0	2
3631	IGBP1 immunoglobulin (CD79A) binding protein 1	4	2	6
3727	STRAP serine/threonine kinase receptor associated protein	25	13	38
3737	RBM16 RNA binding motif protein 16	3	2	5
3759	GNB3 guanine nucleotide binding protein (G protein), beta polypeptide 3	5	3	8
3781	LRRN3 leucine rich repeat neuronal 3	1	1	2
3826	KLHL12 kelch-like 12 (Drosophila)	1	1	2
3833	PAPSS1 3'-phosphoadenosine 5'-phosphosulfate synthase 1	2	5	7
3844	LMO4 LIM domain only 4	1	1	2
3849	FKBP10 FK506 binding protein 10, 65 kDa	13	13	26
3850	NDEL1 nudE nuclear distribution gene E homolog like 1 (A. nidulans)	2	3	5
3862	UPF2 UPF2 regulator of nonsense transcripts homolog (yeast)	1	3	4
3873	PPT1 palmitoyl-protein thioesterase 1 (ceroid-lipofuscinosis, neuronal 1, infantile)	11	11	22
3887	PSMD1 proteasome (prosome, macropain) 26S subunit, non-ATPase, 1	13	21	34
3903	CDC42EP4 CDC42 effector protein (Rho GTPase binding) 4	3	4	7
3989	PLXNB2 plexin B2	2	2	4
4014	HIP14 huntingtin interacting protein 14	0	2	2
4029	GAS41 glioma-amplified sequence-41	2	0	2
4055	- MRNA; cDNA DKFZp564C2063 (from clone DKFZp564C2063)	1	1	2
4099	NRD1 nardilysin (N-arginine dibasic convertase)	2	7	9
4104	C14orf129 chromosome 14 open reading frame 129	6	5	11
4112	TCP1 t-complex 1	12	13	25
4113	AHCYL1 S-adenosylhomocysteine hydrolase-like 1	3	3	6
4147	TRAM1 translocation associated membrane protein 1	4	1	5
4187	LOC90410 intraflagellar transport protein IFT20	1	1	2
4190	FLJ40432 hypothetical protein FLJ40432	2	0	2
4204	- CDNA FLJ30779 fis, clone FEBRA2000815	1	1	2
4209	MRPL37 mitochondrial ribosomal protein L37	4	5	9
4245	LOC56851 chromosome 15 hypothetical ATG/GTP binding protein	2	0	2
4248	VAV2 vav 2 oncogene	2	4	6
4295	PSMD12 proteasome (prosome, macropain) 26S subunit, non-ATPase, 12	4	5	9
4552	UBQLN2 ubiquilin 2	3	0	3
4742	GPAA1 GPAA1P anchor attachment protein 1 homolog (yeast)	3	2	5
4747	DKC1 dyskeratosis congenita 1, dyskerin	4	5	9
4766	FAM32A family with sequence similarity 32, member A	15	8	23
4770	KIAA1068 KIAA1068 protein	4	1	5
4775	JPH3 junctophilin 3	2	0	2
4788	NCSTN nicastrin	2	2	4
4791	KIAA0376 KIAA0376 protein	1	3	4
4815	NUDT3 nudix (nucleoside diphosphate linked moiety X)-type motif 3	2	2	4
4859	CCNL1 cyclin L1	6	2	8
4866	SLC26A11 solute carrier family 26, member 11	3	0	3
4896	C10orf42 chromosome 10 open reading frame 42	3	4	7
4900	LOC57019 hypothetical protein LOC57019	6	5	11
4935	KCTD2 potassium channel tetramerisation domain containing 2	0	2	2
4944	C9orf58 chromosome 9 open reading frame 58	16	8	24
4953	GOLGA3 golgi autoantigen, golgin subfamily a, 3	2	0	2
4975	KCNQ2 potassium voltage-gated channel, KQT-like subfamily, member 2	1	2	3
4980	LDB2 LIM domain binding 2	4	9	13
4988	- MRNA; cDNA DKFZp686B24166 (from clone DKFZp686B24166)	2	1	3
4994	TOB2 transducer of ERBB2, 2	0	2	2
4997	RBM23 RNA binding motif protein 23	5	8	13
5008	TTC15 tetratricopeptide repeat domain 15	7	4	11
5019	MGC29816 hypothetical protein MGC29816	1	1	2
5025	NEBL nebulette	1	1	2
5057	CPD carboxypeptidase D	1	1	2
5064	- CDNA clone IMAGE:5270526, partial cds	2	2	4
5085	DPM1 dolichyl-phosphate mannosyltransferase polypeptide 1, catalytic subunit	3	8	11
5086	MGC10433 hypothetical protein MGC10433	2	4	6
5152	NUP37 nucleoporin 37kDa	2	1	3
5163	MGC23280 hypothetical protein MGC23280	2	3	5
5199	HSPC150 HSPC150 protein similar to ubiquitin-conjugating enzyme	1	4	5
5212	SMUG1 single-strand selective monofunctional uracil DNA glycosylase	0	5	5
5215	ITGB4BP integrin beta 4 binding protein	9	1	10
5216	BZW2 basic leucine zipper and W2 domains 2	15	5	20
5243	E2IG5 growth and transformation-dependent protein	13	11	24
5245	FLJ20643 hypothetical protein FLJ20643	6	5	11
5258	MAGED1 melanoma antigen, family D, 1	2	0	2
5268	ZDHHC4 zinc finger, DHHC domain containing 4	5	6	11
5298	ADIPOR1 adiponectin receptor 1	4	5	9
5301	FLJ14936 hypothetical protein FLJ14936	1	2	3
5302	LGALS4 lectin, galactoside-binding, soluble, 4 (galectin 4)	1	1	2
5306	AXOT axotrophin	4	2	6
5308	UBA52 ubiquitin A-52 residue ribosomal protein fusion product 1	55	89	144
5324	CL25022 hypothetical protein CL25022	12	14	26
5333	KIAA0711 KIAA0711 gene product	3	0	3
5337	IDH2 isocitrate dehydrogenase 2 (NADP+), mitochondrial	5	7	12
5344	AP1G1 adaptor-related protein complex 1, gamma 1 subunit	2	6	8
5345	RNPEPL1 arginyl aminopeptidase (aminopeptidase B)-like 1	1	1	2
5364	ZZZ3 zinc finger, ZZ domain containing 3	4	2	6
5409	POLR1C polymerase (RNA) I polypeptide C, 30kDa	1	1	2
5437	TAX1BP1 Tax1 (human T-cell leukemia virus type I) binding protein 1	12	5	17
5472	FLJ22679 hypothetical protein FLJ22679	2	1	3
5473	CYB561D1 cytochrome b-561 domain containing 1	0	2	2
5476	MCSC mitochondrial Ca2+-dependent solute carrier	0	2	2
5518	FLJ31657 hypothetical protein FLJ31657	4	8	12
5548	FBXL5 F-box and leucine-rich repeat protein 5	1	1	2
5556	NDUFAB1 NADH dehydrogenase (ubiquinone) 1, alpha/beta subcomplex, 1, 8kDa	5	4	9
5662	GNB2L1 guanine nucleotide binding protein (G protein), beta polypeptide 2-like 1	87	68	155
5672	SMAP-5 golgi membrane protein SB140	2	1	3
5683	DHX15 DEAH (Asp-Glu-Ala-His) box polypeptide 15	8	9	17
5710	CREG cellular repressor of E1A-stimulated genes	2	0	2
5734	MGEA5 meningioma expressed antigen 5 (hyaluronidase)	16	6	22
5753	IMPA2 inositol(myo)-1(or 4)-monophosphatase 2	1	1	2
5811	C21orf59 chromosome 21 open reading frame 59	2	11	13
5836	MRPS23 mitochondrial ribosomal protein S23	4	4	8
5912	FBXO7 F-box only protein 7	2	2	4
5947	RAB8A RAB8A, member RAS oncogene family	3	3	6
5985	SPEC2 non-kinase Cdc42 effector protein SPEC2	1	1	2
6076	COPS3 COP9 constitutive photomorphogenic homolog subunit 3 (Arabidopsis)	5	3	8
6088	ADAM11 a disintegrin and metalloproteinase domain 11	0	2	2
6090	DBC1 deleted in bladder cancer 1	0	2	2
6113	STAU staufen, RNA binding protein (Drosophila)	3	5	8
6126	MANBAL mannosidase, beta A, lysosomal-like	2	0	2
6189	KIAA1467 KIAA1467 protein	8	7	15
6191	CORO1B coronin, actin binding protein, 1B	4	1	5
6196	ILK integrin-linked kinase	27	15	42
6216	DNAJA3 DnaJ (Hsp40) homolog, subfamily A, member 3	1	1	2
6217	- CDNA FLJ46713 fis, clone TRACH3016885	0	2	2
6232	STAF65(gamma) SPTF-associated factor 65 gamma	2	2	4
6236	FLJ32421 hypothetical protein FLJ32421	0	2	2
6278	DKFZP586B1621 DKFZP586B1621 protein	0	2	2
6335	- Transcribed sequence with strong similarity to protein pdb:1BO1 (H.sapiens) A Chain A, Phosphatidylinositol Phosphate Kinase Type Ii Beta	3	8	11
6385	KIAA1277 KIAA1277	3	4	7
6396	JTB jumping translocation breakpoint	6	4	10
6418	TPRA40 seven transmembrane domain orphan receptor	8	3	11
6441	TIMP2 tissue inhibitor of metalloproteinase 2	1	1	2
6449	FLJ20542 hypothetical protein FLJ20542	5	6	11
6451	PRO0659 PRO0659 protein	1	1	2
6455	RUVBL2 RuvB-like 2 (E. coli)	0	2	2
6459	FLJ11856 putative G-protein coupled receptor GPCR41	11	4	15
6540	FGF13 fibroblast growth factor 13	1	3	4
6551	ATP6AP1 ATPase, H+ transporting, lysosomal accessory protein 1	16	13	29
6580	- Clone 23718 mRNA sequence	8	11	19
6631	MAP4K4 mitogen-activated protein kinase kinase kinase kinase 4	16	8	24
6641	KIF5C kinesin family member 5C	1	3	4
6654	KIAA0657 KIAA0657 protein	0	2	2
6671	COPS4 COP9 constitutive photomorphogenic homolog subunit 4 (Arabidopsis)	1	1	2
6684	KIAA0476 KIAA0476	1	2	3
6710	MPDU1 mannose-P-dolichol utilization defect 1	1	1	2
6764	HDAC6 histone deacetylase 6	9	2	11
6783	PF20 PF20	2	2	4
6793	PAFAH1B3 platelet-activating factor acetylhydrolase, isoform Ib, gamma subunit 29kDa	5	2	7
6799	FLJ38426 hypothetical protein FLJ38426	2	3	5
6817	ITPA inosine triphosphatase (nucleoside triphosphate pyrophosphatase)	0	2	2
6820	C10orf9 chromosome 10 open reading frame 9	2	1	3
6831	ACBD3 acyl-Coenzyme A binding domain containing 3	4	1	5
6846	LPPR2 lipid phosphate phosphatase-related protein type 2	1	1	2
6856	ASH2L ash2 (absent, small, or homeotic)-like (Drosophila)	3	3	6
6877	C14orf130 chromosome 14 open reading frame 130	1	2	3
6880	GORASP2 golgi reassembly stacking protein 2, 55kDa	3	3	6
6891	SFRS6 splicing factor, arginine/serine-rich 6	5	3	8
6900	RNF13 ring finger protein 13	2	0	2
6906	RALA v-ral simian leukemia viral oncogene homolog A (ras related)	1	4	5
6949	SDOS hypothetical protein MGC11275	4	3	7
7001	C14orf9 chromosome 14 open reading frame 9	2	4	6
7037	PLDN pallidin homolog (mouse)	0	3	3
7049	FLJ11305 hypothetical protein FLJ11305	3	1	4
7086	C14orf168 chromosome 14 open reading frame 168	3	3	6
7099	FLJ20265 hypothetical protein FLJ20265	2	0	2
7101	ANAPC5 anaphase promoting complex subunit 5	1	1	2
7104	KLF13 Kruppel-like factor 13	10	2	12
7145	CAPN7 calpain 7	1	1	2
7174	DHX35 DEAH (Asp-Glu-Ala-His) box polypeptide 35	0	4	4
7179	RAD1 RAD1 homolog (S. pombe)	2	2	4
7236	NOSIP nitric oxide synthase interacting protein	5	1	6
7243	USP24 ubiquitin specific protease 24	4	1	5
7247	SSB3 SPRY domain-containing SOCS box protein SSB-3	6	1	7
7277	PEX3 peroxisomal biogenesis factor 3	2	0	2
7299	PHF13 PHD finger protein 13	1	1	2
7306	SFRP1 secreted frizzled-related protein 1	17	24	41
7309	- CDNA FLJ34019 fis, clone FCBBF2002898	2	0	2
7337	TMEM19 transmembrane protein 19	13	4	17
7345	MAD1L1 MAD1 mitotic arrest deficient-like 1 (yeast)	1	1	2
7353	APG4C APG4 autophagy 4 homolog C (S. cerevisiae)	2	3	5
7357	CLIPR-59 CLIP-170-related protein	1	3	4
7378	PHLDB2 pleckstrin homology-like domain, family B, member 2	1	1	2
7423	SHD src homology 2 domain-containing transforming protein D	1	1	2
7471	BLP1 BBP-like protein 1	5	3	8
7476	ATP6V0B ATPase, H+ transporting, lysosomal 21kDa, V0 subunit c''	10	7	17
7482	RBM19 RNA binding motif protein 19	2	1	3
7486	ETHE1 ethylmalonic encephalopathy 1	5	2	7
7517	C9orf123 chromosome 9 open reading frame 123	11	3	14
7542	C13orf8 chromosome 13 open reading frame 8	7	0	7
7557	FKBP5 FK506 binding protein 5	1	1	2
7604	C19orf25 chromosome 19 open reading frame 25	3	2	5
7678	LOC113655 hypothetical protein BC011982	7	10	17
7720	DNCH1 dynein, cytoplasmic, heavy polypeptide 1	11	3	14
7733	TTC1 tetratricopeptide repeat domain 1	5	2	7
7734	C6orf85 chromosome 6 open reading frame 85	1	1	2
7736	MRPL27 mitochondrial ribosomal protein L27	9	9	18
7753	CALU calumenin	22	31	53
7764	KIAA0469 KIAA0469 gene product	1	1	2
7765	C16orf5 chromosome 16 open reading frame 5	6	2	8
7768	FIBP fibroblast growth factor (acidic) intracellular binding protein	14	12	26
7778	LRRC20 leucine rich repeat containing 20	2	0	2
7835	MRC2 mannose receptor, C type 2	1	5	6
7845	MGC2752 hypothetical protein MGC2752	1	1	2
7854	SLC39A1 solute carrier family 39 (zinc transporter), member 1	2	0	2
7905	SNX9 sorting nexin 9	3	1	4
7910	RYBP RING1 and YY1 binding protein	8	16	24
7912	NRCAM neuronal cell adhesion molecule	1	1	2
7917	HIG1 likely ortholog of mouse hypoxia induced gene 1	2	3	5
7922	HSPC154 HSPC154 protein	9	5	14
7935	BTBD3 BTB (POZ) domain containing 3	5	1	6
7946	MTUS1 mitochondrial tumor suppressor 1	4	2	6
7953	GOLGA7 golgi autoantigen, golgin subfamily a, 7	1	1	2
7956	- Transcribed sequence with weak similarity to protein sp:P39191 (H.sapiens) ALU4_HUMAN Alu subfamily SB2 sequence contamination warning entry	4	6	10
7957	ADAR adenosine deaminase, RNA-specific	3	4	7
7960	DNAJB12 DnaJ (Hsp40) homolog, subfamily B, member 12	0	3	3
7962	FLJ30525 hypothetical protein FLJ30525	1	1	2
7980	MGC12966 hypothetical protein MGC12966	1	1	2
7987	MIZF MBD2 (methyl-CpG-binding protein)-interacting zinc finger protein	1	1	2
7988	FLJ31434 hypothetical protein FLJ31434	0	2	2
7994	FLJ20551 hypothetical protein FLJ20551	2	5	7
8008	DMAP1 DNA methyltransferase 1 associated protein 1	3	1	4
8015	USP21 ubiquitin specific protease 21	2	1	3
8033	FLJ11164 hypothetical protein FLJ11164	1	1	2
8035	RASL11B RAS-like, family 11, member B	0	2	2
8036	UNQ501 MBC3205	1	1	2
8083	FLJ10769 hypothetical protein FLJ10769	2	2	4
8086	RNMT RNA (guanine-7-) methyltransferase	3	2	5
8102	RPS20 ribosomal protein S20	130	140	270
8107	GNG12 guanine nucleotide binding protein (G protein), gamma 12	2	0	2
8108	MPRP-1 metalloprotease related protein 1	1	1	2
8109	SMYD3 SET and MYND domain containing 3	2	1	3
8117	ERBB2IP erbb2 interacting protein	1	1	2
8118	KIAA0650 KIAA0650 protein	1	1	2
8121	NOTCH2 Notch homolog 2 (Drosophila)	3	0	3
8128	PISD phosphatidylserine decarboxylase	4	4	8
8148	SELT selenoprotein T	6	4	10
8164	TRIM37 tripartite motif-containing 37	1	4	5
8182	S100A16 S100 calcium binding protein A16	1	3	4
8186	TUSC2 tumor suppressor candidate 2	2	2	4
8203	SMBP SM-11044 binding protein	3	8	11
8207	GK001 GK001 protein	8	8	16
8217	STAG2 stromal antigen 2	0	2	2
8258	C19orf13 chromosome 19 open reading frame 13	7	11	18
8302	FHL2 four and a half LIM domains 2	1	2	3
8361	E2IG4 hypothetical protein, estradiol-induced	1	2	3
8372	UQCR ubiquinol-cytochrome c reductase (6.4kD) subunit	2	2	4
8375	TRAF4 TNF receptor-associated factor 4	6	1	7
8395	FLJ10781 hypothetical protein FLJ10781	2	5	7
8517	PSCD2 pleckstrin homology, Sec7 and coiled-coil domains 2 (cytohesin-2)	4	0	4
8518	SEPN1 selenoprotein N, 1	2	4	6
8526	B3GNT6 UDP-GlcNAc:betaGal beta-1,3-N-acetylglucosaminyltransferase 6	2	0	2
8546	NOTCH3 Notch homolog 3 (Drosophila)	1	1	2
8562	RPP25 ribonuclease P 25kDa subunit	7	3	10
8594	KIAA1191 KIAA1191 protein	2	4	6
8595	FLJ12438 hypothetical protein FLJ12438	4	2	6
8645	TBC1D7 TBC1 domain family, member 7	6	1	7
8694	LOC56965 hypothetical protein from EUROIMAGE 1977056	0	2	2
8715	C4orf14 chromosome 4 open reading frame 14	2	2	4
8737	WDR6 WD repeat domain 6	7	4	11
8739	STATIP1 signal transducer and activator of transcription 3 interacting protein 1	7	3	10
8750	N-PAC cytokine-like nuclear factor n-pac	3	3	6
8752	TMEM4 transmembrane protein 4	10	2	12
8765	DDX42 DEAD (Asp-Glu-Ala-Asp) box polypeptide 42	2	2	4
8769	TM4SF10 transmembrane 4 superfamily member 10	5	8	13
8786	CHST2 carbohydrate (N-acetylglucosamine-6-O) sulfotransferase 2	2	3	5
8813	STXBP3 syntaxin binding protein 3	6	2	8
8836	PARVB parvin, beta	0	2	2
8852	ZA20D1 zinc finger, A20 domain containing 1	1	1	2
8859	ENTPD8 ectonucleoside triphosphate diphosphohydrolase 8	2	0	2
8867	CYR61 cysteine-rich, angiogenic inducer, 61	1	1	2
8878	KIF11 kinesin family member 11	3	7	10
8982	DOCK6 dedicator of cytokinesis 6	2	3	5
9003	FLJ13868 hypothetical protein FLJ13868	1	1	2
9018	EXTL3 exostoses (multiple)-like 3	1	4	5
9043	C14orf120 chromosome 14 open reading frame 120	16	11	27
9070	SLC39A13 solute carrier family 39 (zinc transporter), member 13	2	1	3
9071	PGRMC2 progesterone receptor membrane component 2	2	5	7
9075	STK17A serine/threonine kinase 17a (apoptosis-inducing)	1	1	2
9082	NUP54 nucleoporin 54kDa	7	2	9
9100	LOC90120 hypothetical gene supported by AK023162	2	2	4
9194	UBADC1 ubiquitin associated domain containing 1	5	5	10
9222	EBAG9 estrogen receptor binding site associated, antigen, 9	3	1	4
9234	NIFIE14 seven transmembrane domain protein	2	6	8
9235	NME4 non-metastatic cells 4, protein expressed in	27	14	41
9302	PDCL phosducin-like	2	0	2
9329	TPX2 TPX2, microtubule-associated protein homolog (Xenopus laevis)	1	2	3
9383	CRELD1 cysteine-rich with EGF-like domains 1	35	32	67
9398	FLJ10055 hypothetical protein FLJ10055	3	0	3
9444	C10orf76 chromosome 10 open reading frame 76	3	0	3
9469	PLEKHA4 pleckstrin homology domain containing, family A (phosphoinositide binding specific) member 4	0	2	2
9482	TOM1 target of myb1 (chicken)	28	10	38
9521	ZNF92 zinc finger protein 92 (HTF12)	0	3	3
9527	APR-3 apoptosis related protein APR-3	3	3	6
9534	SPC18 signal peptidase complex (18kD)	14	11	25
9552	ARL2BP ADP-ribosylation factor-like 2 binding protein	2	1	3
9568	ZNF261 zinc finger protein 261	5	9	14
9572	- CDNA FLJ25515 fis, clone CBR06479	0	2	2
9573	ABCF1 ATP-binding cassette, sub-family F (GCN20), member 1	4	6	10
9585	- CDNA FLJ30010 fis, clone 3NB692000154	0	2	2
9589	UBQLN1 ubiquilin 1	4	1	5
9597	UCK1 uridine-cytidine kinase 1	4	2	6
9599	SLC25A13 solute carrier family 25, member 13 (citrin)	3	3	6
9613	ANGPTL4 angiopoietin-like 4	53	21	74
9622	MRPS18A mitochondrial ribosomal protein S18A	13	12	25
9645	TNKS1BP1 tankyrase 1 binding protein 1, 182kDa	0	2	2
9651	RRAS related RAS viral (r-ras) oncogene homolog	0	2	2
9663	PDCD6IP programmed cell death 6 interacting protein	2	3	5
9676	THEM2 thioesterase superfamily member 2	2	0	2
9691	GNA13 guanine nucleotide binding protein (G protein), alpha 13	4	4	8
9701	GADD45G growth arrest and DNA-damage-inducible, gamma	1	1	2
9731	NFKBIB nuclear factor of kappa light polypeptide gene enhancer in B-cells inhibitor, beta	1	1	2
9736	PSMD3 proteasome (prosome, macropain) 26S subunit, non-ATPase, 3	7	7	14
9754	ATF5 activating transcription factor 5	3	1	4
9774	SS18L2 synovial sarcoma translocation gene on chromosome 18-like 2	10	9	19
9822	XAB2 XPA binding protein 2	4	0	4
9825	CGI-128 CGI-128 protein	4	2	6
9850	MGC1842 hypothetical protein MGC1842	3	2	5
9857	DCXR dicarbonyl/L-xylulose reductase	9	5	14
9880	PPIH peptidyl prolyl isomerase H (cyclophilin H)	8	2	10
9911	FLJ11773 hypothetical protein FLJ11773	9	2	11
9914	FST follistatin	8	1	9
9927	PHIP pleckstrin homology domain interacting protein	1	3	4
9950	SEC61G Sec61 gamma subunit	13	13	26
9999	EMP3 epithelial membrane protein 3	1	1	2
10018	LOC114926 hypothetical protein BC013035	1	1	2
10026	MRPL17 mitochondrial ribosomal protein L17	1	3	4
10043	PKNOX2 PBX/knotted 1 homeobox 2	1	1	2
10071	TM7SF3 transmembrane 7 superfamily member 3	2	0	2
10095	- Clone IMAGE:4441633, mRNA	1	1	2
10098	DDX56 DEAD (Asp-Glu-Ala-Asp) box polypeptide 56	1	2	3
10101	FLJ12875 hypothetical protein FLJ12875	2	1	3
10268	- LOC388494 (LOC388494), mRNA	2	2	4
10283	RBM8A RNA binding motif protein 8A	18	18	36
10326	COPE coatomer protein complex, subunit epsilon	12	4	16
10414	FLJ10748 hypothetical protein FLJ10748	1	1	2
10431	ARID3B AT rich interactive domain 3B (BRIGHT- like)	10	7	17
10458	CCL16 chemokine (C-C motif) ligand 16	1	1	2
10526	CSRP2 cysteine and glycine-rich protein 2	3	2	5
10724	MRPS35 mitochondrial ribosomal protein S35	3	1	4
10784	C6orf37 chromosome 6 open reading frame 37	1	1	2
10842	RAN RAN, member RAS oncogene family	54	49	103
10862	AK3 adenylate kinase 3	4	4	8
10927	C19orf10 chromosome 19 open reading frame 10	1	1	2
10949	ERO1L ERO1-like (S. cerevisiae)	1	1	2
10964	ATPAF1 ATP synthase mitochondrial F1 complex assembly factor 1	2	0	2
11042	LOC51248 hypothetical protein LOC51248	4	0	4
11065	PPIL4 peptidylprolyl isomerase (cyclophilin)-like 4	1	1	2
11085	CGI-111 CGI-111 protein	0	2	2
11101	DLG3 discs, large homolog 3 (neuroendocrine-dlg, Drosophila)	2	1	3
11125	SPC12 signal peptidase 12kDa	5	4	9
11156	LOC51255 hypothetical protein LOC51255	10	11	21
11169	MIG-6 mitogen-inducible gene 6	0	2	2
11171	APG5L APG5 autophagy 5-like (S. cerevisiae)	1	1	2
11183	SNX2 sorting nexin 2	0	2	2
11184	UBE2R2 ubiquitin-conjugating enzyme E2R 2	1	1	2
11223	IDH1 isocitrate dehydrogenase 1 (NADP+), soluble	8	4	12
11270	CUEDC2 CUE domain containing 2	19	9	28
11307	LOC285533 hypothetical protein LOC285533	1	2	3
11342	NINJ1 ninjurin 1	2	3	5
11355	TMPO thymopoietin	9	13	22
11360	DIRC2 disrupted in renal carcinoma 2	1	2	3
11387	USP36 ubiquitin specific protease 36	1	1	2
11417	RABAC1 Rab acceptor 1 (prenylated)	1	4	5
11449	DKFZP564O123 DKFZP564O123 protein	8	4	12
11463	UMP-CMPK UMP-CMP kinase	3	1	4
11465	GSTO1 glutathione S-transferase omega 1	2	0	2
11594	- CDNA FLJ27273 fis, clone TMS00761	1	2	3
11614	HSPC065 HSPC065 protein	3	0	3
11669	LAMA5 laminin, alpha 5	2	4	6
11774	PIN4 protein (peptidyl-prolyl cis/trans isomerase) NIMA-interacting, 4 (parvulin)	6	2	8
11776	PRPF3 PRP3 pre-mRNA processing factor 3 homolog (yeast)	3	0	3
11782	MGC45438 hypothetical protein MGC45438	2	1	3
11806	DHCR7 7-dehydrocholesterol reductase	1	1	2
11899	HMGCR 3-hydroxy-3-methylglutaryl-Coenzyme A reductase	3	2	5
11923	DJ167A19.1 hypothetical protein DJ167A19.1	1	1	2
12040	JIK STE20-like kinase	0	2	2
12064	USP22 ubiquitin specific protease 22	2	2	4
12084	TUFM Tu translation elongation factor, mitochondrial	9	5	14
12102	SNX3 sorting nexin 3	5	11	16
12107	BC-2 putative breast adenocarcinoma marker (32kD)	1	6	7
12109	CIAO1 WD40 protein Ciao1	2	0	2
12124	ELAC2 elaC homolog 2 (E. coli)	3	0	3
12144	KIAA1033 KIAA1033 protein	0	2	2
12152	SRPRB signal recognition particle receptor, B subunit	1	1	2
12229	TIEG2 TGFB inducible early growth response 2	1	1	2
12259	HIPK1 homeodomain interacting protein kinase 1	3	3	6
12271	FBXL6 F-box and leucine-rich repeat protein 6	2	4	6
12272	BECN1 beclin 1 (coiled-coil, myosin-like BCL2 interacting protein)	0	2	2
12313	FLJ14566 hypothetical protein FLJ14566	1	1	2
12348	ZNF553 zinc finger protein 553	3	1	4
12365	SYT13 synaptotagmin XIII	1	1	2
12393	TGDS TDP-glucose 4,6-dehydratase	1	1	2
12420	PHF17 PHD finger protein 17	11	5	16
12436	CAMK2G calcium/calmodulin-dependent protein kinase (CaM kinase) II gamma	4	3	7
12439	FBXL12 F-box and leucine-rich repeat protein 12	1	1	2
12451	EML1 echinoderm microtubule associated protein like 1	1	1	2
12457	NUP133 nucleoporin 133kDa	9	7	16
12504	RNF111 ring finger protein 111	1	1	2
12600	NAPB N-ethylmaleimide-sensitive factor attachment protein, beta	3	2	5
12692	FLJ20156 hypothetical protein FLJ20156	1	1	2
12743	CROT carnitine O-octanoyltransferase	2	4	6
12808	MARK1 MAP/microtubule affinity-regulating kinase 1	1	2	3
12820	USP39 ubiquitin specific protease 39	2	4	6
12840	- CDNA FLJ44891 fis, clone BRAMY2044686	1	1	2
12851	PTDSS2 phosphatidylserine synthase 2	5	8	13
12854	AGTRAP angiotensin II receptor-associated protein	8	8	16
12865	NSFL1C NSFL1 (p97) cofactor (p47)	2	3	5
12887	ARP3BETA actin-related protein 3-beta	1	1	2
12899	FAF1 Fas (TNFRSF6) associated factor 1	0	2	2
12942	SEC22L3 SEC22 vesicle trafficking protein-like 3 (S. cerevisiae)	1	3	4
12953	PPFIBP2 PTPRF interacting protein, binding protein 2 (liprin beta 2)	3	1	4
12956	TIP-1 Tax interaction protein 1	6	4	10
12999	C9orf37 chromosome 9 open reading frame 37	1	1	2
13011	GTPBP2 GTP binding protein 2	4	1	5
13014	ARFGAP3 ADP-ribosylation factor GTPase activating protein 3	1	2	3
13015	DNAJC1 DnaJ (Hsp40) homolog, subfamily C, member 1	1	1	2
13094	PSARL presenilin associated, rhomboid-like	5	3	8
13128	ZNF205 zinc finger protein 205	5	1	6
13144	ORMDL2 ORM1-like 2 (S. cerevisiae)	13	3	16
13268	KLHL11 kelch-like 11 (Drosophila)	1	1	2
13291	CCNG2 cyclin G2	0	2	2
13305	ROBO2 roundabout, axon guidance receptor, homolog 2 (Drosophila)	2	0	2
13313	CREBL2 cAMP responsive element binding protein-like 2	3	3	6
13323	ZNF574 zinc finger protein 574	1	1	2
13339	PRPSAP2 phosphoribosyl pyrophosphate synthetase-associated protein 2	3	2	5
13350	UNC5B unc-5 homolog B (C. elegans)	1	1	2
13351	LANCL1 LanC lantibiotic synthetase component C-like 1 (bacterial)	2	1	3
13370	UNC50 unc-50 homolog (C. elegans)	1	1	2
13406	STX18 syntaxin 18	2	0	2
13453	FLJ14753 hypothetical protein FLJ14753	1	2	3
13525	NIPA nuclear interacting partner of anaplastic lymphoma kinase (ALK)	1	1	2
13565	KHDRBS3 KH domain containing, RNA binding, signal transduction associated 3	0	2	2
13572	CAMLG calcium modulating ligand	6	4	10
13604	ZBED4 zinc finger, BED domain containing 4	0	2	2
13645	THY28 thymocyte protein thy28	6	4	10
13742	- LOC400813 (LOC400813), mRNA	1	2	3
13775	HOP homeodomain-only protein	1	1	2
13794	SNX5 sorting nexin 5	5	6	11
13880	CGI-143 CGI-143 protein	1	1	2
13885	MGC5309 hypothetical protein MGC5309	0	2	2
13972	MGC12972 hypothetical protein MGC12972	1	1	2
13999	SIN3B SIN3 homolog B, transcriptional regulator (yeast)	20	28	48
14070	FLJ14166 hypothetical protein FLJ14166	0	2	2
14074	- Clone 24627 mRNA sequence	0	4	4
14125	SESN1 sestrin 1	2	3	5
14158	CPNE3 copine III	4	1	5
14202	RHOT1 ras homolog gene family, member T1	2	4	6
14222	LOC129531 hypothetical protein BC018453	0	2	2
14229	FLJ10379 hypothetical protein FLJ10379	2	2	4
14317	NOLA3 nucleolar protein family A, member 3 (H/ACA small nucleolar RNPs)	42	39	81
14347	FLJ10460 hypothetical protein FLJ10460	0	2	2
14368	SH3BGRL SH3 domain binding glutamic acid-rich protein like	8	12	20
14376	ACTG1 actin, gamma 1	143	112	255
14449	KIAA1609 KIAA1609 protein	2	0	2
14456	NEDD1 neural precursor cell expressed, developmentally down-regulated 1	0	2	2
14468	PPAN peter pan homolog (Drosophila)	1	3	4
14511	SCO1 SCO cytochrome oxidase deficient homolog 1 (yeast)	10	2	12
14559	C10orf3 chromosome 10 open reading frame 3	3	2	5
14595	HIF1AN hypoxia-inducible factor 1, alpha subunit inhibitor	1	1	2
14601	HCLS1 hematopoietic cell-specific Lyn substrate 1	0	2	2
14623	IFI30 interferon, gamma-inducible protein 30	5	2	7
14794	ZFP28 zinc finger protein 28 homolog (mouse)	2	0	2
14831	ZNF627 zinc finger protein 627	4	0	4
14839	POLR2G polymerase (RNA) II (DNA directed) polypeptide G	13	8	21
14891	MPZL1 myelin protein zero-like 1	2	0	2
14927	FLJ39582 hypothetical protein FLJ39582	17	13	30
14945	ACSL6 acyl-CoA synthetase long-chain family member 6	3	5	8
15053	HCMOGT-1 sperm antigen HCMOGT-1	1	1	2
15098	THTPA thiamine triphosphatase	0	2	2
15099	RHOBTB1 Rho-related BTB domain containing 1	2	0	2
15106	C14orf1 chromosome 14 open reading frame 1	11	6	17
15159	CKLF chemokine-like factor	7	6	13
15192	PEMT phosphatidylethanolamine N-methyltransferase	0	2	2
15196	C17orf35 chromosome 17 open reading frame 35	2	6	8
15259	BAG3 BCL2-associated athanogene 3	1	3	4
15265	HNRPR heterogeneous nuclear ribonucleoprotein R	28	18	46
15277	C16orf33 chromosome 16 open reading frame 33	14	8	22
15386	MGC34695 hypothetical protein MGC34695	0	3	3
15420	FRAS1 Fraser syndrome 1	1	1	2
15467	FBXO34 F-box only protein 34	1	2	3
15476	DEF6 differentially expressed in FDCP 6 homolog (mouse)	1	3	4
15535	TCEB3 transcription elongation factor B (SIII), polypeptide 3 (110kDa, elongin A)	1	1	2
15536	ZCCHC9 zinc finger, CCHC domain containing 9	0	3	3
15580	LENG5 leukocyte receptor cluster (LRC) member 5	2	1	3
15591	COPS6 COP9 constitutive photomorphogenic homolog subunit 6 (Arabidopsis)	6	2	8
15740	FLJ14001 hypothetical protein FLJ14001	7	7	14
15827	SNX11 sorting nexin 11	1	2	3
15929	C6orf211 chromosome 6 open reading frame 211	0	2	2
15961	C9orf23 chromosome 9 open reading frame 23	1	1	2
15977	NDUFB9 NADH dehydrogenase (ubiquinone) 1 beta subcomplex, 9, 22kDa	0	2	2
15984	LOC51186 pp21 homolog	2	5	7
16003	RBBP4 retinoblastoma binding protein 4	22	20	42
16034	MGC13186 hypothetical protein MGC13186	3	3	6
16059	HSPC009 HSPC009 protein	5	6	11
16063	THADA thyroid adenoma associated	0	4	4
16081	CDYL chromodomain protein, Y-like	0	3	3
16130	E2-230K likely ortholog of mouse ubiquitin-conjugating enzyme E2-230K	3	2	5
16165	EVER1 epidermodysplasia verruciformis 1	1	2	3
16206	HT008 uncharacterized hypothalamus protein HT008	2	0	2
16218	NACSIN NPF/calponin-like protein	0	3	3
16222	- Transcribed sequence with moderate similarity to protein sp:P39188 (H.sapiens) ALU1_HUMAN Alu subfamily J sequence contamination warning entry	2	0	2
16297	POPDC2 popeye domain containing 2	10	2	12
16341	MAWBP MAWD binding protein	0	2	2
16349	KIAA0431 KIAA0431 protein	0	2	2
16364	PSPC1 paraspeckle component 1	7	1	8
16470	FLJ10904 hypothetical protein FLJ10904	0	5	5
16529	TM4SF12 transmembrane 4 superfamily member 12	0	2	2
16606	CUTC cutC copper transporter homolog (E.coli)	3	0	3
16614	NT5M 5',3'-nucleotidase, mitochondrial	0	2	2
16677	WDR11 WD repeat domain 11	2	5	7
16758	SPIRE1 spire homolog 1 (Drosophila)	0	2	2
16803	LUC7L LUC7-like (S. cerevisiae)	16	9	25
17109	ITM2A integral membrane protein 2A	0	3	3
17118	FLJ11730 hypothetical protein FLJ11730	2	4	6
17230	ABC1 amplified in breast cancer 1	2	0	2
17250	MGC4767 hypothetical protein MGC4767	15	8	23
17255	- Transcribed sequences	0	3	3
17283	TTC17 tetratricopeptide repeat domain 17	1	1	2
17528	APBA3 amyloid beta (A4) precursor protein-binding, family A, member 3 (X11-like 2)	2	1	3
17546	C11orf1 chromosome 11 open reading frame 1	1	1	2
17631	DKFZP434E2135 hypothetical protein DKFZp434E2135	1	1	2
17667	SH3BP4 SH3-domain binding protein 4	5	5	10
17680	FUCA2 fucosidase, alpha-L- 2, plasma	4	7	11
17719	KIAA0114 KIAA0114 gene product	8	13	21
17731	FLJ12892 hypothetical protein FLJ12892	4	2	6
17834	DONSON downstream neighbor of SON	2	5	7
17860	FLJ10851 hypothetical protein FLJ10851	6	2	8
17872	- Clone IMAGE:5288894, mRNA	1	1	2
17883	PPM1G protein phosphatase 1G (formerly 2C), magnesium-dependent, gamma isoform	81	87	168
17901	CABLES1 Cdk5 and Abl enzyme substrate 1	0	3	3
17908	ORC1L origin recognition complex, subunit 1-like (yeast)	2	7	9
17969	KIAA0663 KIAA0663 gene product	1	3	4
18016	- Clone IMAGE:5259584, mRNA	5	3	8
18069	LGMN legumain	4	5	9
18103	LOC339324 hypothetical protein LOC339324	5	2	7
18192	SRRM1 serine/arginine repetitive matrix 1	7	9	16
18259	XAB1 XPA binding protein 1	0	4	4
18271	GOLPH3 golgi phosphoprotein 3 (coat-protein)	9	9	18
18349	MRPL15 mitochondrial ribosomal protein L15	5	0	5
18442	MASA E-1 enzyme	14	14	28
18616	MTB more than blood homolog	1	1	2
18676	SPRY2 sprouty homolog 2 (Drosophila)	1	2	3
18799	FLOT2 flotillin 2	5	13	18
18946	MRPS26 mitochondrial ribosomal protein S26	5	4	9
19066	ZDHHC18 zinc finger, DHHC domain containing 18	4	1	5
19105	TIMM17B translocase of inner mitochondrial membrane 17 homolog B (yeast)	20	13	33
19114	HMGB3 high-mobility group box 3	2	11	13
19121	AP2A2 adaptor-related protein complex 2, alpha 2 subunit	6	2	8
19192	CDK2 cyclin-dependent kinase 2	4	3	7
19196	LOC51619 ubiquitin-conjugating enzyme HBUCE1	1	1	2
19210	MGC11308 hypothetical protein MGC11308	1	2	3
19223	HCCA2 HCCA2 protein	0	2	2
19236	NDUFB5 NADH dehydrogenase (ubiquinone) 1 beta subcomplex, 5, 16kDa	12	4	16
19306	RIC-8 likely ortholog of mouse synembryn	2	3	5
19322	C9orf140 chromosome 9 open reading frame 140	1	2	3
19333	FLJ10349 hypothetical protein FLJ10349	2	0	2
19340	- MRNA; cDNA DKFZp564D0164 (from clone DKFZp564D0164)	140	101	241
19348	FLJ13119 hypothetical protein FLJ13119	2	0	2
19405	CARD4 caspase recruitment domain family, member 4	2	1	3
19525	FLJ22794 FLJ22794 protein	0	3	3
19561	NDUFA7 NADH dehydrogenase (ubiquinone) 1 alpha subcomplex, 7, 14.5kDa	11	4	15
19574	THOC3 THO complex 3	2	1	3
19575	ATP6V1H ATPase, H+ transporting, lysosomal 50/57kDa, V1 subunit H	0	2	2
19597	CMIP c-Maf-inducing protein	0	2	2
19673	MAF1 homolog of yeast MAF1	5	6	11
19699	C16orf35 chromosome 16 open reading frame 35	2	0	2
19718	PTPRU protein tyrosine phosphatase, receptor type, U	1	3	4
19720	- MRNA full length insert cDNA clone EUROIMAGE 42138	0	3	3
19851	PEX14 peroxisomal biogenesis factor 14	2	2	4
20000	3'HEXO 3' exoribonuclease	2	1	3
20013	P29 GCIP-interacting protein p29	2	0	2
20107	KNS2 kinesin 2 60/70kDa	4	1	5
20157	CDK5RAP3 CDK5 regulatory subunit associated protein 3	8	5	13
20159	COQ4 coenzyme Q4 homolog (yeast)	1	1	2
20225	TFIP11 tuftelin interacting protein 11	2	1	3
20242	FLJ12788 hypothetical protein FLJ12788	0	2	2
20274	SLC41A1 solute carrier family 41, member 1	0	2	2
20447	PAK4 p21(CDKN1A)-activated kinase 4	0	3	3
20468	SEC14L4 SEC14-like 4 (S. cerevisiae)	3	0	3
20521	HRMT1L2 HMT1 hnRNP methyltransferase-like 2 (S. cerevisiae)	17	11	28
20644	BCKDK branched chain alpha-ketoacid dehydrogenase kinase	2	3	5
20716	TIMM17A translocase of inner mitochondrial membrane 17 homolog A (yeast)	9	7	16
20950	LHPP phospholysine phosphohistidine inorganic pyrophosphate phosphatase	3	3	6
20993	HGRG8 high-glucose-regulated protein 8	9	4	13
21050	LOC51161 g20 protein	2	0	2
21122	PJA1 praja 1	3	4	7
21143	SPPL3 signal peptide peptidase 3	1	5	6
21187	TRUB1 TruB pseudouridine (psi) synthase homolog 1 (E. coli)	0	2	2
21213	MYO5A myosin VA (heavy polypeptide 12, myoxin)	1	3	4
21223	CNN1 calponin 1, basic, smooth muscle	2	1	3
21258	LOC388389 similar to RIKEN 4933439F11	1	2	3
21276	COL4A3BP collagen, type IV, alpha 3 (Goodpasture antigen) binding protein	4	0	4
21293	UAP1 UDP-N-acteylglucosamine pyrophosphorylase 1	0	5	5
21321	MTPN myotrophin	9	10	19
21331	FLJ10036 hypothetical protein FLJ10036	5	7	12
21356	SMARCAD1 SWI/SNF-related, matrix-associated actin-dependent regulator of chromatin, subfamily a, containing DEAD/H box 1	2	1	3
21364	- Transcribed sequences	8	3	11
21365	NAP1L3 nucleosome assembly protein 1-like 3	1	5	6
21379	C9orf45 chromosome 9 open reading frame 45	4	0	4
21398	FLJ13220 hypothetical protein FLJ13220	5	2	7
21453	ITPKC inositol 1,4,5-trisphosphate 3-kinase C	2	1	3
21486	STAT1 signal transducer and activator of transcription 1, 91kDa	0	2	2
21537	PPP1CB protein phosphatase 1, catalytic subunit, beta isoform	4	4	8
21542	AGTPBP1 ATP/GTP binding protein 1	3	2	5
21577	RNUT1 RNA, U transporter 1	1	1	2
21595	- DNA segment on chromosome X and Y (unique) 155 expressed sequence, mRNA (cDNA clone IMAGE:4430810), containing frame-shift errors	2	0	2
21621	DKFZp762O076 hypothetical protein DKFZp762O076	3	1	4
21635	TUBG1 tubulin, gamma 1	4	9	13
21639	APEG1 aortic preferentially expressed protein 1	1	1	2
21701	DOLPP1 dolichyl pyrophosphate phosphatase 1	1	1	2
21765	FADS3 fatty acid desaturase 3	1	3	4
21771	WHSC2 Wolf-Hirschhorn syndrome candidate 2	2	2	4
21858	SERPINE2 serine (or cysteine) proteinase inhibitor, clade E (nexin, plasminogen activator inhibitor type 1), member 2	8	4	12
21943	NIF3L1 NIF3 NGG1 interacting factor 3-like 1 (S. pombe)	1	1	2
21992	CSTF2T cleavage stimulation factor, 3' pre-RNA, subunit 2, 64kDa, tau variant	1	1	2
22047	- Clone IMAGE:4871325, mRNA	2	0	2
22051	ZNF496 zinc finger protein 496	2	0	2
22111	IGSF1 immunoglobulin superfamily, member 1	1	3	4
22129	RUTBC3 RUN and TBC1 domain containing 3	5	1	6
22151	NLN neurolysin (metallopeptidase M3 family)	1	1	2
22157	FLJ22353 hypothetical protein FLJ22353	3	2	5
22181	C20orf126 chromosome 20 open reading frame 126	3	2	5
22215	SCG3 secretogranin III	1	1	2
22265	PPM2C protein phosphatase 2C, magnesium-dependent, catalytic subunit	3	0	3
22302	GTF3C4 general transcription factor IIIC, polypeptide 4, 90kDa	1	3	4
22353	ZDHHC6 zinc finger, DHHC domain containing 6	3	1	4
22370	NEXN nexilin (F actin binding protein)	3	3	6
22391	C20orf3 chromosome 20 open reading frame 3	7	11	18
22393	DENR density-regulated protein	6	7	13
22410	STK11IP serine/threonine kinase 11 interacting protein	1	1	2
22412	C2orf17 chromosome 2 open reading frame 17	4	1	5
22516	PPIE peptidylprolyl isomerase E (cyclophilin E)	1	3	4
22543	- Clone IMAGE:5288750, mRNA	2	1	3
22546	MGC20446 hypothetical protein MGC20446	5	0	5
22559	NUP160 nucleoporin 160kDa	9	4	13
22583	SIN3A SIN3 homolog A, transcriptional regulator (yeast)	1	2	3
22595	FLJ10637 hypothetical protein FLJ10637	1	1	2
22664	ZNF84 zinc finger protein 84 (HPF2)	2	1	3
22679	RWDD1 RWD domain containing 1	1	6	7
22753	FLJ22318 hypothetical protein FLJ22318	1	2	3
22795	FLJ22386 leucine zipper domain protein	1	2	3
22824	MYBBP1A MYB binding protein (P160) 1a	2	0	2
22826	TMOD3 tropomodulin 3 (ubiquitous)	1	1	2
22879	ANC_2H01 zinc finger protein ANC_2H01	2	2	4
22880	DPP3 dipeptidylpeptidase 3	10	6	16
22891	SLC7A8 solute carrier family 7 (cationic amino acid transporter, y+ system), member 8	7	5	12
22897	FLJ11749 hypothetical protein FLJ11749	2	1	3
22926	KIAA0795 KIAA0795 protein	1	6	7
22960	BCAS2 breast carcinoma amplified sequence 2	7	10	17
22975	KIAA1576 KIAA1576 protein	3	3	6
22981	C18orf10 chromosome 18 open reading frame 10	2	5	7
22982	C21orf80 chromosome 21 open reading frame 80	0	2	2
23047	CDA08 T-cell immunomodulatory protein	4	0	4
23106	THRAP4 thyroid hormone receptor associated protein 4	2	2	4
23111	FARSLA phenylalanine-tRNA synthetase-like, alpha subunit	5	3	8
23128	MGC15407 similar to RIKEN cDNA 4931428D14 gene	0	2	2
23255	NUP155 nucleoporin 155kDa	1	1	2
23259	ACTR6 ARP6 actin-related protein 6 homolog (yeast)	3	1	4
23270	DKFZP566F2124 DKFZP566F2124 protein	222	103	325
23348	SKP2 S-phase kinase-associated protein 2 (p45)	3	3	6
23363	PGM2 phosphoglucomutase 2	3	0	3
23440	RAP140 retinoblastoma-associated protein 140	2	1	3
23581	LEPR leptin receptor	5	2	7
23585	KIAA1078 KIAA1078 protein	1	1	2
23607	C9orf72 chromosome 9 open reading frame 72	2	4	6
23616	- Human HepG2 partial cDNA, clone hmd6b09m5.	1	3	4
23642	HSU79266 protein predicted by clone 23627	3	2	5
23643	MST4 Mst3 and SOK1-related kinase	1	3	4
23723	PUS1 pseudouridylate synthase 1	1	5	6
23731	DLG4 discs, large homolog 4 (Drosophila)	2	0	2
23765	MGC26818 hypothetical protein MGC26818	0	2	2
23767	FLJ12666 hypothetical protein FLJ12666	13	9	22
23794	CHFR checkpoint with forkhead and ring finger domains	3	1	4
23871	- MRNA; cDNA DKFZp686F12218 (from clone DKFZp686F12218)	4	3	7
23876	VPS18 vacuolar protein sorting protein 18	0	2	2
23881	KRT7 keratin 7	3	1	4
23900	RACGAP1 Rac GTPase activating protein 1	1	1	2
23935	USP43 ubiquitin specific protease 43	1	1	2
23960	CCNB1 cyclin B1	45	14	59
23964	SAP18 sin3-associated polypeptide, 18kDa	5	7	12
23978	SAFB scaffold attachment factor B	1	1	2
24049	GOLGA2 golgi autoantigen, golgin subfamily a, 2	2	3	5
24054	GL009 hypothetical protein GL009	4	0	4
24087	PDCD6 programmed cell death 6	6	7	13
24115	- CDNA FLJ14178 fis, clone NT2RP2003339	2	1	3
24167	SYBL1 synaptobrevin-like 1	1	2	3
24283	FLJ25952 hypothetical protein FLJ25952	4	5	9
24301	POLR2E polymerase (RNA) II (DNA directed) polypeptide E, 25kDa	1	15	16
24359	- CDNA FLJ11174 fis, clone PLACE1007367	1	1	2
24379	TRAPPC1 trafficking protein particle complex 1	5	5	10
24427	DC8 DKFZP566O1646 protein	7	2	9
24439	RNF8 ring finger protein (C3HC4 type) 8	3	0	3
24447	OPRS1 opioid receptor, sigma 1	1	3	4
24485	CSPG6 chondroitin sulfate proteoglycan 6 (bamacan)	4	0	4
24529	CHEK1 CHK1 checkpoint homolog (S. pombe)	2	0	2
24545	ZNF444 zinc finger protein 444	4	1	5
24553	FLJ12541 stimulated by retinoic acid gene 6	1	1	2
24557	GAF1 gamma-SNAP-associated factor 1	4	1	5
24563	NXT1 NTF2-like export factor 1	2	4	6
24587	EFS embryonal Fyn-associated substrate	3	2	5
24596	PIR51 RAD51-interacting protein	3	3	6
24641	CKAP2 cytoskeleton associated protein 2	2	3	5
24656	KIAA0907 KIAA0907 protein	0	4	4
24719	MOAP1 modulator of apoptosis 1	2	0	2
24743	FLJ20171 hypothetical protein FLJ20171	1	1	2
24758	- CDNA FLJ32068 fis, clone OCBBF1000114	0	3	3
24763	RANBP1 RAN binding protein 1	24	22	46
24790	KIAA1573 KIAA1573 protein	1	2	3
24792	C12orf5 chromosome 12 open reading frame 5	2	0	2
24879	PPAP2C phosphatidic acid phosphatase type 2C	1	2	3
24950	RGS5 regulator of G-protein signalling 5	4	0	4
24970	RAB39B RAB39B, member RAS oncogene family	1	1	2
24983	LOC56926 hypothetical protein from EUROIMAGE 2021883	7	4	11
24994	C20orf9 chromosome 20 open reading frame 9	2	1	3
25001	YWHAG tyrosine 3-monooxygenase/tryptophan 5-monooxygenase activation protein, gamma polypeptide	18	12	30
25059	AKAP8 A kinase (PRKA) anchor protein 8	3	5	8
25155	NET1 neuroepithelial cell transforming gene 1	3	0	3
25199	HSPC242 hypothetical protein HSPC242	5	5	10
25204	CHST12 carbohydrate (chondroitin 4) sulfotransferase 12	0	2	2
25223	UCHL5 ubiquitin carboxyl-terminal hydrolase L5	1	1	2
25274	C11ORF4 chromosome 11 hypothetical protein ORF4	2	1	3
25277	ARAP3 ARF-GAP, RHO-GAP, ankyrin repeat and plekstrin homology domains-containing protein 3	2	0	2
25292	JUNB jun B proto-oncogene	7	6	13
25298	LZTS2 leucine zipper, putative tumor suppressor 2	2	3	5
25300	PI4KII phosphatidylinositol 4-kinase type II	0	3	3
25313	MCRS1 microspherule protein 1	1	3	4
25347	RoXaN ubiquitous tetratricopeptide containing protein RoXaN	1	4	5
25362	ARL8 ADP-ribosylation factor-like 8	3	5	8
25363	PSEN2 presenilin 2 (Alzheimer disease 4)	0	2	2
25413	TOLLIP toll interacting protein	3	3	6
25425	FLJ35696 FLJ35696 protein	25	23	48
25441	KPTN kaptin (actin binding protein)	2	3	5
25450	SLC29A1 solute carrier family 29 (nucleoside transporters), member 1	4	7	11
25485	FLJ22341 hypothetical protein FLJ22341	1	1	2
25489	C19orf24 chromosome 19 open reading frame 24	4	0	4
25544	FLJ10315 hypothetical protein FLJ10315	3	2	5
25597	ELOVL1 elongation of very long chain fatty acids (FEN1/Elo2, SUR4/Elo3, yeast)-like 1	0	2	2
25640	CLDN3 claudin 3	0	4	4
25647	FOS v-fos FBJ murine osteosarcoma viral oncogene homolog	2	3	5
25723	MTVR1 Mouse Mammary Turmor Virus Receptor homolog 1	19	9	28
25726	LOC58486 transposon-derived Buster1 transposase-like protein	1	3	4
25734	SYNGAP1 synaptic Ras GTPase activating protein 1 homolog (rat)	1	3	4
25812	NBS1 Nijmegen breakage syndrome 1 (nibrin)	2	0	2
25846	ZMPSTE24 zinc metalloproteinase (STE24 homolog, yeast)	3	0	3
25882	GEMIN5 gem (nuclear organelle) associated protein 5	1	3	4
25892	LOC285958 hypothetical protein LOC285958	1	6	7
25895	JFC1 NADPH oxidase-related, C2 domain-containing protein	2	1	3
25925	LOC90355 hypothetical gene supported by AF038182; BC009203	1	3	4
25956	SOSTDC1 sclerostin domain containing 1	1	1	2
25999	C6orf106 chromosome 6 open reading frame 106	0	2	2
26002	LDB1 LIM domain binding 1	2	3	5
26006	PRMT6 protein arginine N-methyltransferase 6	1	4	5
26010	PFKP phosphofructokinase, platelet	4	13	17
26023	FOXJ3 forkhead box J3	2	2	4
26136	MGC14156 hypothetical protein MGC14156	33	15	48
26163	KIAA0649 KIAA0649	2	2	4
26179	KIAA0433 KIAA0433 protein	1	1	2
26213	DNTTIP1 deoxynucleotidyltransferase, terminal, interacting protein 1	8	6	14
26229	NLGN2 neuroligin 2	2	0	2
26232	MAN2C1 mannosidase, alpha, class 2C, member 1	16	14	30
26267	TOR3A torsin family 3, member A	0	5	5
26312	LRRN5 leucine rich repeat neuronal 5	1	2	3
26320	ZRANB1 zinc finger, RAN-binding domain containing 1	2	8	10
26367	APG3 autophagy Apg3p/Aut1p-like	2	1	3
26433	DPAGT1 dolichyl-phosphate (UDP-N-acetylglucosamine) N-acetylglucosaminephosphotransferase 1 (GlcNAc-1-P transferase)	1	2	3
26468	APBA2 amyloid beta (A4) precursor protein-binding, family A, member 2 (X11-like)	0	3	3
26471	BBS4 Bardet-Biedl syndrome 4	1	1	2
26516	ASF1B ASF1 anti-silencing function 1 homolog B (S. cerevisiae)	24	18	42
26570	FLJ20422 hypothetical protein FLJ20422	8	3	11
26593	HDAC10 histone deacetylase 10	1	1	2
26663	CEB1 cyclin-E binding protein 1	35	45	80
26703	CNOT8 CCR4-NOT transcription complex, subunit 8	2	1	3
26704	CYFIP1 cytoplasmic FMR1 interacting protein 1	1	1	2
26745	MGC:13379 HSPC244	3	4	7
26761	DKFZP586L0724 DKFZP586L0724 protein	7	5	12
26812	FLJ14525 hypothetical protein FLJ14525	9	1	10
26837	- MRNA; cDNA DKFZp586K1123 (from clone DKFZp586K1123)	2	3	5
26870	LOC115704 similar to ecotropic viral integration site 5; Neuroblastoma stage 4S gene	2	1	3
26890	CECR5 cat eye syndrome chromosome region, candidate 5	19	12	31
26931	RASSF1 Ras association (RalGDS/AF-6) domain family 1	1	3	4
26988	EFNB3 ephrin-B3	2	2	4
27007	CHC1L chromosome condensation 1-like	1	1	2
27023	SCFD1 sec1 family domain containing 1	1	1	2
27048	- CDNA FLJ31750 fis, clone NT2RI2007406	0	2	2
27115	EMID2 EMI domain containing 2	9	4	13
27160	LOC113444 hypothetical protein BC011880	2	1	3
27182	PLAA phospholipase A2-activating protein	1	1	2
27184	GFER growth factor, augmenter of liver regeneration (ERV1 homolog, S. cerevisiae)	7	3	10
27258	SIP Siah-interacting protein	5	2	7
27262	NDUFB2 NADH dehydrogenase (ubiquinone) 1 beta subcomplex, 2, 8kDa	11	12	23
27278	- Transcribed sequence with weak similarity to protein pdb:2RMA (H.sapiens) S Chain S, Cyclophilin A	1	1	2
27299	HCNGP transcriptional regulator protein	5	3	8
27335	SRR serine racemase	0	2	2
27337	C13orf11 chromosome 13 open reading frame 11	1	1	2
27345	RNGTT RNA guanylyltransferase and 5'-phosphatase	2	2	4
27371	- MRNA; cDNA DKFZp566J123 (from clone DKFZp566J123)	3	1	4
27441	ZNF529 zinc finger protein 529	2	0	2
27669	ALS2 amyotrophic lateral sclerosis 2 (juvenile)	1	1	2
27801	ZNF278 zinc finger protein 278	4	8	12
27888	STK32C serine/threonine kinase 32C	0	2	2
27935	TTYH2 tweety homolog 2 (Drosophila)	2	1	3
28005	TGFBR1 transforming growth factor, beta receptor I (activin A receptor type II-like kinase, 53kDa)	1	2	3
28051	EVC Ellis van Creveld syndrome	1	1	2
28081	EIF3S4 eukaryotic translation initiation factor 3, subunit 4 delta, 44kDa	12	4	16
28088	C5orf19 chromosome 5 open reading frame 19	1	3	4
28144	FSD1 fibronectin type 3 and SPRY (spla, ryanodine) domain containing (with coiled-coil motif) 1	4	5	9
28264	FLJ90798 hypothetical protein FLJ90798	1	1	2
28309	UGDH UDP-glucose dehydrogenase	3	2	5
28393	C20orf116 chromosome 20 open reading frame 116	0	2	2
28465	- Clone IMAGE:5263527, mRNA	4	2	6
28491	SAT spermidine/spermine N1-acetyltransferase	5	8	13
28578	MBNL1 muscleblind-like (Drosophila)	1	1	2
28608	C20orf99 chromosome 20 open reading frame 99	4	2	6
28707	SSR3 signal sequence receptor, gamma (translocon-associated protein gamma)	4	4	8
28783	KIAA1223 KIAA1223 protein	1	2	3
28853	CDC7 CDC7 cell division cycle 7 (S. cerevisiae)	2	0	2
28914	APRT adenine phosphoribosyltransferase	10	11	21
28988	GLRX glutaredoxin (thioltransferase)	5	3	8
29055	- Transcribed sequences	1	2	3
29068	DKFZp761P0423 hypothetical protein DKFZp761P0423	2	1	3
29189	ATP11A ATPase, Class VI, type 11A	1	1	2
29203	GBL G protein beta subunit-like	5	1	6
29222	ZNF76 zinc finger protein 76 (expressed in testis)	3	1	4
29276	FLJ20457 hypothetical protein FLJ20457	2	1	3
29282	MAP3K3 mitogen-activated protein kinase kinase kinase 3	6	0	6
29341	C20orf81 chromosome 20 open reading frame 81	12	4	16
29397	ZNFN1A5 zinc finger protein, subfamily 1A, 5	1	1	2
29403	DHX40 DEAH (Asp-Glu-Ala-His) box polypeptide 40	4	3	7
29645	LOC90826 hypothetical protein BC004337	1	2	3
29665	CLSTN1 calsyntenin 1	7	8	15
29698	ZNF605 zinc finger protein 605	1	1	2
29700	ZCCHC10 zinc finger, CCHC domain containing 10	3	0	3
29739	- Clone IMAGE:5766871, mRNA	1	1	2
29863	FLJ14888 hypothetical protein FLJ14888	3	1	4
29874	RNF135 ring finger protein 135	1	1	2
29878	KIAA0335 KIAA0335 gene product	2	2	4
30011	MGC2963 hypothetical protein MGC2963	7	10	17
30026	HSPC182 HSPC182 protein	12	7	19
30114	CDCA3 cell division cycle associated 3	2	2	4
30174	SNAPC5 small nuclear RNA activating complex, polypeptide 5, 19kDa	1	2	3
30299	IMP-2 IGF-II mRNA-binding protein 2	6	9	15
30332	GFPT2 glutamine-fructose-6-phosphate transaminase 2	4	3	7
30352	RPS6KC1 ribosomal protein S6 kinase, 52kDa, polypeptide 1	1	6	7
30376	TMEM14C transmembrane protein 14C	3	4	7
30570	PQBP1 polyglutamine binding protein 1	3	3	6
30634	FLJ20509 hypothetical protein FLJ20509	0	3	3
30783	FLJ20850 hypothetical protein FLJ20850	3	5	8
30792	HOOK2 hook homolog 2 (Drosophila)	5	4	9
30819	C40 hypothetical protein C40	1	1	2
30868	RTN4R reticulon 4 receptor	0	2	2
30925	FLJ10199 hypothetical protein FLJ10199	1	6	7
30954	PMVK phosphomevalonate kinase	6	7	13
31016	M96 likely ortholog of mouse metal response element binding transcription factor 2	5	2	7
31037	- CDNA FLJ35556 fis, clone SPLEN2004844	2	0	2
31053	CKAP1 cytoskeleton associated protein 1	9	10	19
31082	FLJ10525 hypothetical protein FLJ10525	0	3	3
31095	MAP4 microtubule-associated protein 4	1	1	2
31130	TM7SF2 transmembrane 7 superfamily member 2	2	2	4
31218	SCAMP1 secretory carrier membrane protein 1	0	2	2
31293	RG9MTD3 RNA (guanine-9-) methyltransferase domain containing 3	2	1	3
31297	CYBRD1 cytochrome b reductase 1	2	0	2
31334	C20orf14 chromosome 20 open reading frame 14	7	1	8
31386	SFRP2 secreted frizzled-related protein 2	3	2	5
31387	DKFZP564J0123 nuclear protein E3-3	1	2	3
31431	FN3KRP fructosamine-3-kinase-related protein	5	3	8
31439	SPINT2 serine protease inhibitor, Kunitz type, 2	6	13	19
31547	NDUFA8 NADH dehydrogenase (ubiquinone) 1 alpha subcomplex, 8, 19kDa	5	3	8
31584	MTX2 metaxin 2	1	2	3
31714	WDR8 WD repeat domain 8	3	0	3
31731	PRDX5 peroxiredoxin 5	1	1	2
31819	HT014 HT014	6	6	12
31856	USP42 ubiquitin specific protease 42	2	0	2
31895	MGC4093 hypothetical protein MGC4093	2	0	2
31921	KIAA0648 KIAA0648 protein	4	1	5
32156	RPS6KB2 ribosomal protein S6 kinase, 70kDa, polypeptide 2	2	0	2
32196	MRPL36 mitochondrial ribosomal protein L36	2	3	5
32352	PBF papillomavirus regulatory factor PRF-1	1	1	2
32374	DTX3 deltex 3 homolog (Drosophila)	6	7	13
32393	DARS aspartyl-tRNA synthetase	6	4	10
32539	PAK7 p21(CDKN1A)-activated kinase 7	1	1	2
32699	FLJ34236 hypothetical protein FLJ34236	4	4	8
32748	SAE1 SUMO-1 activating enzyme subunit 1	10	7	17
32793	SLC39A10 solute carrier family 39 (zinc transporter), member 10	1	6	7
32826	C6orf74 chromosome 6 open reading frame 74	16	5	21
32916	NACA nascent-polypeptide-associated complex alpha polypeptide	7	6	13
32967	CKN1 Cockayne syndrome 1 (classical)	3	0	3
32981	SEMA3F sema domain, immunoglobulin domain (Ig), short basic domain, secreted, (semaphorin) 3F	1	1	2
32990	DPCD deleted in a mouse model of primary ciliary dyskinesia	10	4	14
33104	HYPC Huntingtin interacting protein C	1	1	2
33314	- CDNA FLJ45300 fis, clone BRHIP3003688	13	16	29
33363	ELYS ELYS transcription factor-like protein TMBS62	2	3	5
33461	FMNL2 formin-like 2	12	9	21
33642	ARCN1 archain 1	4	7	11
33719	MGC29784 hypothetical protein MGC29784	2	2	4
33944	C6orf93 chromosome 6 open reading frame 93	8	3	11
33979	MTO1 mitochondrial translation optimization 1 homolog (S. cerevisiae)	3	7	10
34012	BRCA2 breast cancer 2, early onset	0	2	2
34054	MGC39325 hypothetical protein MGC39325	0	2	2
34068	- Clone IMAGE:5296353, mRNA	3	3	6
34114	ATP1A2 ATPase, Na+/K+ transporting, alpha 2 (+) polypeptide	5	2	7
34744	ABCC5 ATP-binding cassette, sub-family C (CFTR/MRP), member 5	2	1	3
34906	BLOS2 biogenesis of lysosome-related organelles complex 1 subunit 2	5	5	10
35052	TEGT testis enhanced gene transcript (BAX inhibitor 1)	9	24	33
35086	USP1 ubiquitin specific protease 1	2	3	5
35120	RFC4 replication factor C (activator 1) 4, 37kDa	1	4	5
35140	STK4 serine/threonine kinase 4	2	0	2
35254	ZC3HAV1 zinc finger CCCH type, antiviral 1	1	1	2
35380	BBX bobby sox homolog (Drosophila)	2	0	2
35947	MBD4 methyl-CpG binding domain protein 4	5	6	11
36049	DHRS7 dehydrogenase/reductase (SDR family) member 7	0	2	2
36137	FOXA3 forkhead box A3	3	5	8
36269	- Transcribed sequence with weak similarity to protein pir:A32422 (H.sapiens) A32422 dihydrolipoamide S-	1	1	2
36566	LIMK1 LIM domain kinase 1	0	5	5
36587	PPP1R7 protein phosphatase 1, regulatory subunit 7	2	5	7
36708	BUB1B BUB1 budding uninhibited by benzimidazoles 1 homolog beta (yeast)	10	5	15
36727	H2AFJ H2A histone family, member J	0	2	2
36794	CCNDBP1 cyclin D-type binding-protein 1	1	1	2
36927	HSPH1 heat shock 105kDa/110kDa protein 1	15	12	27
37054	EFNA3 ephrin-A3	1	1	2
37106	FAM11A family with sequence similarity 11, member A	1	1	2
37616	STRA13 stimulated by retinoic acid 13	11	5	16
37636	C10orf24 chromosome 10 open reading frame 24	0	2	2
37682	RARRES2 retinoic acid receptor responder (tazarotene induced) 2	16	15	31
37716	C10orf13 chromosome 10 open reading frame 13	6	3	9
37883	PNAS-131 hypothetical protein PNAS-131	6	3	9
37936	SUV39H1 suppressor of variegation 3-9 homolog 1 (Drosophila)	2	0	2
37982	- Full length insert cDNA clone YR49F10	7	15	22
38004	ZNF77 zinc finger protein 77 (pT1)	2	1	3
38044	DKFZP564M082 DKFZP564M082 protein	2	2	4
38114	BRIX BRIX	5	1	6
38178	KLIP1 KSHV latent nuclear antigen interacting protein 1	2	4	6
38628	LOC55954 hypothetical protein LOC55954	1	1	2
38738	CLDN15 claudin 15	1	2	3
38856	SLC30A7 solute carrier family 30 (zinc transporter), member 7	14	5	19
39252	PICALM phosphatidylinositol binding clathrin assembly protein	1	3	4
39384	FJX1 four jointed box 1 (Drosophila)	3	2	5
39733	CRIPT postsynaptic protein CRIPT	3	3	6
40094	MGC8974 hypothetical protein MGC8974	6	3	9
40154	JARID2 Jumonji, AT rich interactive domain 2	4	5	9
40342	HRIHFB2122 Tara-like protein	4	1	5
40368	AP1S2 adaptor-related protein complex 1, sigma 2 subunit	2	2	4
40500	RER1 RER1 homolog (S. cerevisiae)	39	77	116
40782	FLJ38973 hypothetical protein FLJ38973	2	0	2
41007	MRPL22 mitochondrial ribosomal protein L22	3	6	9
41267	C21orf7 chromosome 21 open reading frame 7	3	3	6
41270	PLOD2 procollagen-lysine, 2-oxoglutarate 5-dioxygenase (lysine hydroxylase) 2	3	5	8
41296	FLRT3 fibronectin leucine rich transmembrane protein 3	0	2	2
41682	KLRD1 killer cell lectin-like receptor subfamily D, member 1	8	10	18
41706	DDX10 DEAD (Asp-Glu-Ala-Asp) box polypeptide 10	4	1	5
42194	FLJ22649 hypothetical protein FLJ22649 similar to signal peptidase SPC22/23	0	2	2
42217	- Transcribed sequences	9	8	17
42219	SNTB2 syntrophin, beta 2 (dystrophin-associated protein A1, 59kDa, basic component 2)	0	2	2
42239	- Clone IMAGE:3868989, mRNA, partial cds	1	3	4
42251	MGC10067 hypothetical protein MGC10067	13	7	20
42343	MYST1 MYST histone acetyltransferase 1	1	1	2
42373	- Transcribed sequences	2	1	3
42502	F2RL2 coagulation factor II (thrombin) receptor-like 2	4	4	8
42650	ZWINT ZW10 interactor	2	8	10
42674	MSH3 mutS homolog 3 (E. coli)	0	29	29
42785	ACN9 ACN9 homolog (S. cerevisiae)	2	3	5
42806	Cab45 calcium binding protein Cab45 precursor	1	1	2
42824	LEPREL1 leprecan-like 1	7	2	9
42853	CREBL1 cAMP responsive element binding protein-like 1	2	0	2
42949	HES6 hairy and enhancer of split 6 (Drosophila)	7	2	9
42957	METTL1 methyltransferase-like 1	1	1	2
42959	KIAA1012 KIAA1012	2	2	4
42964	- LOC400092 (LOC400092), mRNA	1	1	2
43071	MGC2641 hepatoma-derived growth factor-related protein 2	2	7	9
43112	VKORC1L1 vitamin K epoxide reductase complex, subunit 1-like 1	7	5	12
43133	ZNF623 zinc finger protein 623	1	2	3
43233	TM4SF6 transmembrane 4 superfamily member 6	24	16	40
43314	SIX5 sine oculis homeobox homolog 5 (Drosophila)	4	6	10
43322	PRKAA1 protein kinase, AMP-activated, alpha 1 catalytic subunit	1	2	3
43396	- Transcribed sequences	1	1	2
43436	AK3L1 adenylate kinase 3 like 1	2	3	5
43445	PARN poly(A)-specific ribonuclease (deadenylation nuclease)	3	4	7
43509	A2LP ataxin 2 related protein	0	7	7
43549	C10orf70 chromosome 10 open reading frame 70	2	3	5
43577	ATP8B2 ATPase, Class I, type 8B, member 2	0	2	2
43627	SOX12 SRY (sex determining region Y)-box 12	1	2	3
43654	CLN6 ceroid-lipofuscinosis, neuronal 6, late infantile, variant	1	2	3
43666	PTP4A3 protein tyrosine phosphatase type IVA, member 3	1	2	3
43744	- CDNA FLJ35131 fis, clone PLACE6008824	0	2	2
43847	MADP-1 MADP-1 protein	7	3	10
43857	SULF2 sulfatase 2	0	4	4
43899	TMEM18 transmembrane protein 18	4	1	5
43910	CD164 CD164 antigen, sialomucin	2	0	2
44017	MRPL41 mitochondrial ribosomal protein L41	8	2	10
44024	MRPL19 mitochondrial ribosomal protein L19	1	4	5
44038	PELI2 pellino homolog 2 (Drosophila)	1	1	2
44055	- Transcribed sequence with moderate similarity to protein sp:P39195 (H.sapiens) ALU8_HUMAN Alu subfamily SX sequence contamination warning entry	1	2	3
44155	FTHFSDC1 formyltetrahydrofolate synthetase domain containing 1	2	4	6
44158	ZNF440 zinc finger protein 440	36	18	54
44163	DAP13 13kDa differentiation-associated protein	12	10	22
44269	SGOL2 shugoshin-like 2 (S. pombe)	3	1	4
44298	MRPS17 mitochondrial ribosomal protein S17	2	5	7
44344	FLJ20534 hypothetical protein FLJ20534	2	1	3
44468	C6orf80 chromosome 6 open reading frame 80	3	0	3
44481	FOXF2 forkhead box F2	2	0	2
44585	TP53BP2 tumor protein p53 binding protein, 2	2	1	3
44609	- Transcribed sequences	1	4	5
44743	WDFY1 WD repeat and FYVE domain containing 1	2	0	2
44833	CPEB2 cytoplasmic polyadenylation element binding protein 2	2	6	8
44893	GA17 dendritic cell protein	39	24	63
45045	- Clone IMAGE:5313160, mRNA	12	2	14
45231	LDOC1 leucine zipper, down-regulated in cancer 1	3	2	5
46366	ZFP91 zinc finger protein 91 homolog (mouse)	7	0	7
46405	POLR2F polymerase (RNA) II (DNA directed) polypeptide F	8	8	16
46423	HIST1H4F histone 1, H4f	1	1	2
46458	LEPREL2 leprecan-like 2 protein	2	1	3
46627	C20orf58 chromosome 20 open reading frame 58	2	0	2
46699	NIPSNAP3B nipsnap homolog 3B (C. elegans)	0	2	2
46735	DELGEF deafness locus associated putative guanine nucleotide exchange factor	0	2	2
46736	FLJ45459 FLJ45459 protein	13	5	18
46743	MKKS McKusick-Kaufman syndrome	3	0	3
46895	- Transcribed sequences	1	2	3
46919	- Clone CDABP0095 mRNA sequence	1	1	2
46964	POLM polymerase (DNA directed), mu	1	2	3
47011	OSTF1 osteoclast stimulating factor 1	2	0	2
47061	ULK1 unc-51-like kinase 1 (C. elegans)	1	3	4
47062	POLR2I polymerase (RNA) II (DNA directed) polypeptide I, 14.5kDa	14	6	20
47209	LOC340542 hypothetical protein LOC340542	1	3	4
47313	KIAA0258 KIAA0258	1	1	2
47534	MGC39633 hypothetical protein MGC39633	1	2	3
48100	- Transcribed sequences	122	131	253
48375	SNRPN small nuclear ribonucleoprotein polypeptide N	51	31	82
48444	- Ubiquitin B (UBB) mRNA, 3' UTR and genetic suppressor element	1	1	2
48458	- Transcribed sequence with weak similarity to protein sp:P39194 (H.sapiens) ALU7_HUMAN Alu subfamily SQ sequence contamination warning entry	1	2	3
48480	ZNF367 zinc finger protein 367	1	3	4
48499	VPS54 vacuolar protein sorting 54 (yeast)	2	1	3
48516	B2M beta-2-microglobulin	32	29	61
48549	G3BP Ras-GTPase-activating protein SH3-domain-binding protein	1	1	2
48554	RAP2A RAP2A, member of RAS oncogene family	2	0	2
48642	C14orf140 chromosome 14 open reading frame 140	1	1	2
48938	C14orf169 chromosome 14 open reading frame 169	8	3	11
49075	KLHL4 kelch-like 4 (Drosophila)	2	4	6
49322	DIO3 deiodinase, iodothyronine, type III	1	1	2
49346	SRP54 signal recognition particle 54kDa	1	1	2
49407	REG1A regenerating islet-derived 1 alpha (pancreatic stone protein, pancreatic thread protein)	2	0	2
49427	GMIP Gem-interacting protein	3	2	5
49500	KIAA0746 KIAA0746 protein	2	0	2
49598	AMACR alpha-methylacyl-CoA racemase	1	1	2
49658	KIAA0495 KIAA0495	1	1	2
49994	MGC10871 hypothetical protein similar to RNA-binding protein lark	1	1	2
49998	LDB3 LIM domain binding 3	0	3	3
50098	NDUFA4 NADH dehydrogenase (ubiquinone) 1 alpha subcomplex, 4, 9kDa	173	135	308
50130	NDN necdin homolog (mouse)	4	7	11
50252	MRPL32 mitochondrial ribosomal protein L32	7	6	13
50273	DKFZP434I116 DKFZP434I116 protein	2	2	4
50649	TP53I3 tumor protein p53 inducible protein 3	2	2	4
50732	PRKAB2 protein kinase, AMP-activated, beta 2 non-catalytic subunit	2	3	5
50755	LOC285908 hypothetical protein LOC285908	1	2	3
50758	SMC4L1 SMC4 structural maintenance of chromosomes 4-like 1 (yeast)	9	6	15
50984	SAS sarcoma amplified sequence	4	0	4
51233	TNFRSF10B tumor necrosis factor receptor superfamily, member 10b	7	3	10
51299	NDUFV2 NADH dehydrogenase (ubiquinone) flavoprotein 2, 24kDa	9	6	15
51515	- MRNA; cDNA DKFZp564G112 (from clone DKFZp564G112)	1	2	3
52184	FLJ20618 hypothetical protein FLJ20618	0	5	5
52463	INPP5F inositol polyphosphate-5-phosphatase F	2	5	7
52526	KIAA0669 KIAA0669 gene product	1	1	2
53066	HSPBP1 hsp70-interacting protein	2	4	6
53447	KNSL8 kinesin-like 8	2	0	2
53542	VPS13A vacuolar protein sorting 13A (yeast)	6	3	9
53996	LOC147808 similar to zinc finger protein	2	0	2
54056	C5orf6 chromosome 5 open reading frame 6	6	4	10
54277	DXS9928E DNA segment on chromosome X (unique) 9928 expressed sequence	2	4	6
54457	CD81 CD81 antigen (target of antiproliferative antibody 1)	5	11	16
54468	TUB tubby homolog (mouse)	2	1	3
54580	TRIM8 tripartite motif-containing 8	2	3	5
54589	NCK1 NCK adaptor protein 1	1	2	3
54642	MAT2B methionine adenosyltransferase II, beta	1	3	4
54649	RY1 putative nucleic acid binding protein RY-1	3	2	5
54702	B4GALT7 xylosylprotein beta 1,4-galactosyltransferase, polypeptide 7 (galactosyltransferase I)	4	3	7
54780	TTF1 transcription termination factor, RNA polymerase I	0	3	3
54886	PLCL2 phospholipase C-like 2	2	0	2
54941	PHKA2 phosphorylase kinase, alpha 2 (liver)	0	4	4
54961	SBLF stoned B-like factor	3	3	6
54971	PS1D putative S1 RNA binding domain protein	4	4	8
55024	FLJ10307 hypothetical protein FLJ10307	4	0	4
55041	MRPL2 mitochondrial ribosomal protein L2	1	3	4
55098	C3orf6 chromosome 3 open reading frame 6	1	1	2
55099	GPR21 G protein-coupled receptor 21	1	1	2
55148	FLJ14466 hypothetical protein FLJ14466	3	1	4
55166	- Transcribed sequence with weak similarity to protein ref:NP_079364.1 (H.sapiens) hypothetical protein FLJ13241 [Homo sapiens]	0	2	2
55610	SLC30A1 solute carrier family 30 (zinc transporter), member 1	0	5	5
55847	MRPL51 mitochondrial ribosomal protein L51	11	6	17
55879	ABCC10 ATP-binding cassette, sub-family C (CFTR/MRP), member 10	1	1	2
56145	TMSNB thymosin, beta, identified in neuroblastoma cells	24	9	33
56186	EGFL3 EGF-like-domain, multiple 3	3	1	4
56845	GDI2 GDP dissociation inhibitor 2	1	1	2
56847	- CDNA FLJ12874 fis, clone NT2RP2003769	1	1	2
56876	DKFZp434H1419 hypothetical protein DKFZp434H1419	2	1	3
57079	- CDNA FLJ13267 fis, clone OVARC1000964	2	1	3
57101	MCM2 MCM2 minichromosome maintenance deficient 2, mitotin (S. cerevisiae)	4	9	13
57222	NRM nurim (nuclear envelope membrane protein)	1	4	5
57301	HMGA1 high mobility group AT-hook 1	63	62	125
57435	SLC11A2 solute carrier family 11 (proton-coupled divalent metal ion transporters), member 2	2	2	4
57549	MOSPD1 motile sperm domain containing 1	2	0	2
57652	CELSR2 cadherin, EGF LAG seven-pass G-type receptor 2 (flamingo homolog, Drosophila)	1	2	3
57690	CRYBA4 crystallin, beta A4	1	2	3
57698	H105E3 NAD(P) dependent steroid dehydrogenase-like	2	2	4
57729	KEAP1 kelch-like ECH-associated protein 1	1	2	3
57813	ZNRD1 zinc ribbon domain containing, 1	7	7	14
57898	RG9MTD1 RNA (guanine-9-) methyltransferase domain containing 1	2	0	2
57973	CARD10 caspase recruitment domain family, member 10	2	0	2
58167	ZNF282 zinc finger protein 282	1	2	3
58215	RTKN rhotekin	1	3	4
58367	GPC4 glypican 4	2	6	8
58373	LOC283951 hypothetical protein LOC283951	3	1	4
58382	C6orf64 chromosome 6 open reading frame 64	1	1	2
58414	FLNC filamin C, gamma (actin binding protein 280)	3	1	4
58471	SELK selenoprotein K	4	7	11
58509	- Clone IMAGE:4817555, mRNA	1	1	2
58593	GTF2F2 general transcription factor IIF, polypeptide 2, 30kDa	1	3	4
58633	LOC203547 hypothetical protein LOC203547	2	0	2
58668	C21orf57 chromosome 21 open reading frame 57	0	2	2
58679	SLC7A10 solute carrier family 7, (neutral amino acid transporter, y+ system) member 10	2	0	2
58924	TIGD2 tigger transposable element derived 2	2	0	2
59242	FURIN furin (paired basic amino acid cleaving enzyme)	5	1	6
59346	FLJ10514 hypothetical protein FLJ10514	0	4	4
59461	DKFZP434C245 DKFZP434C245 protein	1	3	4
59757	ZNF281 zinc finger protein 281	3	5	8
59771	MGC16491 hypothetical protein MGC16491	6	8	14
59804	SBP2 SECIS binding protein 2	0	2	2
59872	PDE6B phosphodiesterase 6B, cGMP-specific, rod, beta (congenital stationary night blindness 3, autosomal dominant)	1	1	2
60291	- Transcribed sequences	0	2	2
60300	ZNF622 zinc finger protein 622	1	2	3
60679	TAF9 TAF9 RNA polymerase II, TATA box binding protein (TBP)-associated factor, 32kDa	2	5	7
60772	OSGEPL1 O-sialoglycoprotein endopeptidase-like 1	1	1	2
61184	CGI-79 CGI-79 protein	4	7	11
61205	- Clone IMAGE:5267386, mRNA	3	0	3
61268	C2orf7 chromosome 2 open reading frame 7	1	1	2
61304	- CDNA FLJ33148 fis, clone UTERU2000238	1	2	3
61418	MFAP1 microfibrillar-associated protein 1	3	4	7
61472	LOC388962 similar to RIKEN 1810056O20	6	7	13
61485	C6orf114 chromosome 6 open reading frame 114	3	5	8
61603	KIAA1677 KIAA1677	2	3	5
61638	MYO10 myosin X	5	7	12
61976	DKFZp761B128 hypothetical protein DKFZp761B128	7	3	10
62264	MPEG1 macrophage expressed gene 1	2	0	2
62643	DAPP1 dual adaptor of phosphotyrosine and 3-phosphoinositides	1	1	2
62661	GBP1 guanylate binding protein 1, interferon-inducible, 67kDa	1	1	2
62771	FLJ20186 hypothetical protein FLJ20186	3	2	5
62905	FLJ14834 hypothetical protein FLJ14834	3	0	3
62918	CDC91L1 CDC91 cell division cycle 91-like 1 (S. cerevisiae)	1	2	3
62953	- Transcribed sequences	1	1	2
63128	ZDHHC8 zinc finger, DHHC domain containing 8	2	0	2
63220	ACBD6 acyl-Coenzyme A binding domain containing 6	0	3	3
63236	MRPL55 mitochondrial ribosomal protein L55	5	5	10
63300	FLJ21820 hypothetical protein FLJ21820	1	1	2
63304	PME-1 protein phosphatase methylesterase-1	4	3	7
63405	LOC144097 hypothetical protein BC007540	5	1	6
63489	PTPN6 protein tyrosine phosphatase, non-receptor type 6	0	3	3
63795	DKFZP434L0117 hypothetical protein DKFZp434L0117	3	6	9
63841	KBTBD7 kelch repeat and BTB (POZ) domain containing 7	0	2	2
64056	PAK1 p21/Cdc42/Rac1-activated kinase 1 (STE20 homolog, yeast)	6	17	23
64064	KCNH3 potassium voltage-gated channel, subfamily H (eag-related), member 3	0	2	2
64542	CPSF6 cleavage and polyadenylation specific factor 6, 68kDa	4	3	7
64595	AASDHPPT aminoadipate-semialdehyde dehydrogenase-phosphopantetheinyl transferase	3	5	8
64691	KIAA0483 KIAA0483 protein	1	1	2
64840	- CDNA FLJ43274 fis, clone KIDNE2008914	0	2	2
65234	DDX27 DEAD (Asp-Glu-Ala-Asp) box polypeptide 27	7	6	13
65238	RNF40 ring finger protein 40	2	0	2
65377	LOC92979 hypothetical protein BC009489	4	1	5
65425	CALB1 calbindin 1, 28kDa	1	3	4
65436	LOXL1 lysyl oxidase-like 1	0	2	2
65771	ZNF233 zinc finger protein 233	4	5	9
66048	VCY2IP1 VCY2 interacting protein 1	5	2	7
66114	MGC10765 hypothetical protein MGC10765	1	1	2
66170	SMYD2 SET and MYND domain containing 2	2	1	3
66187	- Clone 23700 mRNA sequence	1	1	2
66196	NTHL1 nth endonuclease III-like 1 (E. coli)	8	0	8
66394	RNF4 ring finger protein 4	4	5	9
66581	PDIP protein disulfide isomerase, pancreatic	1	2	3
66713	DIPA hepatitis delta antigen-interacting protein A	3	1	4
66762	LOC221061 hypothetical protein LOC221061	5	1	6
66915	- CDNA clone IMAGE:6472800, with apparent retained intron	13	11	24
67197	- Transcribed sequences	0	2	2
67776	FLJ46072 FLJ46072 protein	0	2	2
68257	GTF2F1 general transcription factor IIF, polypeptide 1, 74kDa	1	1	2
68714	SFRS1 splicing factor, arginine/serine-rich 1 (splicing factor 2, alternate splicing factor)	14	15	29
68877	CYBA cytochrome b-245, alpha polypeptide	22	14	36
69429	TSC1 tuberous sclerosis 1	0	2	2
69476	FAM33A family with sequence similarity 33, member A	2	2	4
69504	- Similar to hypothetical protein MGC52498 (LOC133993), mRNA	4	1	5
69594	HMG20A high-mobility group 20A	3	5	8
69851	NOLA1 nucleolar protein family A, member 1 (H/ACA small nucleolar RNPs)	2	2	4
69855	D1S155E NRAS-related gene	19	28	47
70312	COX7A2 cytochrome c oxidase subunit VIIa polypeptide 2 (liver)	2	1	3
70573	HINT2 histidine triad nucleotide binding protein 2	3	4	7
70704	C20orf129 chromosome 20 open reading frame 129	6	1	7
70877	DKFZP564K2062 DKFZP564K2062 protein	4	4	8
71252	DKFZp761C169 vasculin	2	6	8
71574	TIGD5 tigger transposable element derived 5	0	2	2
71616	FLJ14431 hypothetical protein FLJ14431	0	2	2
71787	MRPS7 mitochondrial ribosomal protein S7	18	10	28
71827	RRS1 RRS1 ribosome biogenesis regulator homolog (S. cerevisiae)	0	2	2
72045	- CDNA clone MGC:17708 IMAGE:3868595, complete cds	1	2	3
72071	KCTD9 potassium channel tetramerisation domain containing 9	2	2	4
72146	- Transcribed sequences	3	1	4
72249	PARD3 par-3 partitioning defective 3 homolog (C. elegans)	2	0	2
72363	C14orf80 chromosome 14 open reading frame 80	1	2	3
72550	HMMR hyaluronan-mediated motility receptor (RHAMM)	7	4	11
72870	MNAT1 menage a trois 1 (CAK assembly factor)	4	1	5
72924	CDA cytidine deaminase	2	4	6
72927	IL7 interleukin 7	1	1	2
72984	RBBP5 retinoblastoma binding protein 5	3	1	4
73291	WDR12 WD repeat domain 12	1	1	2
73527	CSNK2B casein kinase 2, beta polypeptide	5	1	6
73677	RFX1 regulatory factor X, 1 (influences HLA class II expression)	1	1	2
73680	CMYA3 cardiomyopathy associated 3	1	1	2
73722	APEX1 APEX nuclease (multifunctional DNA repair enzyme) 1	26	32	58
73739	HTR7 5-hydroxytryptamine (serotonin) receptor 7 (adenylate cyclase-coupled)	0	2	2
73769	FOLR1 folate receptor 1 (adult)	6	19	25
73799	GNAI3 guanine nucleotide binding protein (G protein), alpha inhibiting activity polypeptide 3	3	2	5
73853	BMP2 bone morphogenetic protein 2	1	1	2
73957	RAB5A RAB5A, member RAS oncogene family	4	5	9
73965	SFRS2 splicing factor, arginine/serine-rich 2	35	40	75
73980	TNNT1 troponin T1, skeletal, slow	2	6	8
73986	CLK2 CDC-like kinase 2	4	3	7
74050	FVT1 follicular lymphoma variant translocation 1	5	1	6
74082	KLRC2 killer cell lectin-like receptor subfamily C, member 2	2	3	5
74122	CASP4 caspase 4, apoptosis-related cysteine protease	2	4	6
74137	TMP21 transmembrane trafficking protein	4	3	7
74284	MGC2714 hypothetical protein MGC2714	17	11	28
74335	HSPCB heat shock 90kDa protein 1, beta	57	152	209
74368	CKAP4 cytoskeleton-associated protein 4	1	2	3
74369	ITGA7 integrin, alpha 7	1	2	3
74376	OLFM1 olfactomedin 1	2	1	3
74405	YWHAQ tyrosine 3-monooxygenase/tryptophan 5-monooxygenase activation protein, theta polypeptide	79	64	143
74441	CHD4 chromodomain helicase DNA binding protein 4	4	1	5
74471	GJA1 gap junction protein, alpha 1, 43kDa (connexin 43)	179	206	385
74497	NSEP1 nuclease sensitive element binding protein 1	24	25	49
74561	A2M alpha-2-macroglobulin	4	4	8
74563	OAZ2 ornithine decarboxylase antizyme 2	16	18	34
74569	PLEKHM2 pleckstrin homology domain containing, family M (with RUN domain) member 2	3	5	8
74576	GDI1 GDP dissociation inhibitor 1	1	1	2
74579	IHPK1 inositol hexaphosphate kinase 1	2	1	3
74597	STIM1 stromal interaction molecule 1	1	2	3
74614	TJP1 tight junction protein 1 (zona occludens 1)	1	1	2
74615	PDGFRA platelet-derived growth factor receptor, alpha polypeptide	3	2	5
74617	DCTN1 dynactin 1 (p150, glued homolog, Drosophila)	1	2	3
74635	DLD dihydrolipoamide dehydrogenase (E3 component of pyruvate dehydrogenase complex, 2-oxo-glutarate complex, branched chain keto acid dehydrogenase complex)	3	4	7
74655	LOC124512 hypothetical protein LOC124512	4	3	7
74823	ZNF183 zinc finger protein 183 (RING finger, C3HC4 type)	48	47	95
74899	C10orf117 chromosome 10 open reading frame 117	0	2	2
75056	TIMM13 translocase of inner mitochondrial membrane 13 homolog (yeast)	13	12	25
75064	TBCC tubulin-specific chaperone c	5	2	7
75066	TSN translin	2	1	3
75069	SHMT2 serine hydroxymethyltransferase 2 (mitochondrial)	2	7	9
75074	MAPKAPK2 mitogen-activated protein kinase-activated protein kinase 2	2	1	3
75087	FASTK FAST kinase	8	2	10
75093	PLOD procollagen-lysine, 2-oxoglutarate 5-dioxygenase (lysine hydroxylase, Ehlers-Danlos syndrome type VI)	0	2	2
75117	ILF2 interleukin enhancer binding factor 2, 45kDa	26	21	47
75133	TFAM transcription factor A, mitochondrial	3	3	6
75137	SCRN1 secernin 1	0	5	5
75140	LRPAP1 low density lipoprotein receptor-related protein associated protein 1	8	5	13
75160	PFKM phosphofructokinase, muscle	4	2	6
75187	TOMM20 translocase of outer mitochondrial membrane 20 homolog (yeast)	14	11	25
75189	DAP death-associated protein	1	2	3
75196	BAT8 HLA-B associated transcript 8	4	1	5
75216	PTPRF protein tyrosine phosphatase, receptor type, F	6	5	11
75227	NDUFA9 NADH dehydrogenase (ubiquinone) 1 alpha subcomplex, 9, 39kDa	6	2	8
75231	SLC16A1 solute carrier family 16 (monocarboxylic acid transporters), member 1	3	3	6
75232	SEC14L1 SEC14-like 1 (S. cerevisiae)	1	1	2
75238	CHAF1B chromatin assembly factor 1, subunit B (p60)	1	2	3
75243	BRD2 bromodomain containing 2	2	0	2
75249	ARL6IP ADP-ribosylation factor-like 6 interacting protein	3	1	4
75254	IRF3 interferon regulatory factor 3	8	4	12
75258	H2AFY H2A histone family, member Y	15	5	20
75277	FLJ13910 hypothetical protein FLJ13910	0	2	2
75307	H1FX H1 histone family, member X	18	10	28
75309	EEF2 eukaryotic translation elongation factor 2	147	141	288
75313	AKR1B1 aldo-keto reductase family 1, member B1 (aldose reductase)	4	2	6
75323	PHB prohibitin	2	1	3
75334	EXT2 exostoses (multiple) 2	3	0	3
75337	NOLC1 nucleolar and coiled-body phosphoprotein 1	7	8	15
75339	INPPL1 inositol polyphosphate phosphatase-like 1	2	3	5
75342	ME2 malic enzyme 2, NAD(+)-dependent, mitochondrial	2	2	4
75348	PSME1 proteasome (prosome, macropain) activator subunit 1 (PA28 alpha)	3	2	5
75350	VCL vinculin	6	6	12
75353	PMPCA peptidase (mitochondrial processing) alpha	8	3	11
75360	CPE carboxypeptidase E	2	2	4
75361	C22orf19 chromosome 22 open reading frame 19	3	2	5
75375	MDH1 malate dehydrogenase 1, NAD (soluble)	85	76	161
75432	IMPDH2 IMP (inosine monophosphate) dehydrogenase 2	16	17	33
75438	QDPR quinoid dihydropteridine reductase	9	7	16
75447	RALBP1 ralA binding protein 1	1	1	2
75452	HSPA1A heat shock 70kDa protein 1A	2	6	8
75485	OAT ornithine aminotransferase (gyrate atrophy)	3	2	5
75512	NEDD8 neural precursor cell expressed, developmentally down-regulated 8	1	1	2
75528	HUMAUANTIG nucleolar GTPase	5	2	7
75573	CENPE centromere protein E, 312kDa	0	2	2
75589	ACP2 acid phosphatase 2, lysosomal	0	2	2
75593	UROS uroporphyrinogen III synthase (congenital erythropoietic porphyria)	4	1	5
75608	TJP2 tight junction protein 2 (zona occludens 2)	3	1	4
75618	RAB11A RAB11A, member RAS oncogene family	21	16	37
75639	LOC91137 hypothetical protein BC017169	1	1	2
75659	MPV17 MpV17 transgene, murine homolog, glomerulosclerosis	2	1	3
75667	SYP synaptophysin	1	1	2
75671	STX1A syntaxin 1A (brain)	1	1	2
75682	RCD-8 autoantigen	4	2	6
75694	MPI mannose phosphate isomerase	2	3	5
75724	COPB2 coatomer protein complex, subunit beta 2 (beta prime)	9	6	15
75746	ALDH1A3 aldehyde dehydrogenase 1 family, member A3	1	1	2
75760	SCP2 sterol carrier protein 2	0	3	3
75798	C20orf111 chromosome 20 open reading frame 111	44	53	97
75799	PRSS8 protease, serine, 8 (prostasin)	3	7	10
75812	PCK2 phosphoenolpyruvate carboxykinase 2 (mitochondrial)	4	2	6
75813	PKD1 polycystic kidney disease 1 (autosomal dominant)	3	3	6
75823	AF1Q ALL1-fused gene from chromosome 1q	0	2	2
75835	PMM1 phosphomannomutase 1	0	6	6
75841	- Transcribed sequence	8	3	11
75842	DYRK1A dual-specificity tyrosine-(Y)-phosphorylation regulated kinase 1A	3	2	5
75850	WASF1 WAS protein family, member 1	6	1	7
75859	MRPL49 mitochondrial ribosomal protein L49	1	5	6
75860	HADHA hydroxyacyl-Coenzyme A dehydrogenase/3-ketoacyl-Coenzyme A thiolase/enoyl-Coenzyme A hydratase (trifunctional protein), alpha subunit	8	4	12
75873	ZYX zyxin	20	14	34
75890	MBTPS1 membrane-bound transcription factor protease, site 1	1	2	3
75914	RNP24 coated vesicle membrane protein	7	4	11
75968	TMSB4X thymosin, beta 4, X-linked	9	18	27
75969	PNRC1 proline-rich nuclear receptor coactivator 1	2	1	3
75981	USP14 ubiquitin specific protease 14 (tRNA-guanine transglycosylase)	1	2	3
76038	IDI1 isopentenyl-diphosphate delta isomerase	8	3	11
76057	GALE galactose-4-epimerase, UDP-	2	0	2
76067	HSPB1 heat shock 27kDa protein 1	1	2	3
76084	LMNB2 lamin B2	5	3	8
76118	UCHL1 ubiquitin carboxyl-terminal esterase L1 (ubiquitin thiolesterase)	22	33	55
76122	SFRS4 splicing factor, arginine/serine-rich 4	6	2	8
76224	EFEMP1 EGF-containing fibulin-like extracellular matrix protein 1	1	1	2
76228	OS-9 amplified in osteosarcoma	4	1	5
76240	AK1 adenylate kinase 1	2	1	3
76244	SRM spermidine synthase	9	5	14
76253	SCA2 spinocerebellar ataxia 2 (olivopontocerebellar ataxia 2, autosomal dominant, ataxin 2)	1	1	2
76277	DP1L1 polyposis locus protein 1-like 1	2	0	2
76285	DKFZP564B167 DKFZP564B167 protein	4	4	8
76289	BLVRB biliverdin reductase B (flavin reductase (NADPH))	7	9	16
76366	BAD BCL2-antagonist of cell death	7	2	9
76392	ALDH1A1 aldehyde dehydrogenase 1 family, member A1	2	0	2
76394	ECHS1 enoyl Coenzyme A hydratase, short chain, 1, mitochondrial	8	4	12
76460	SLC38A3 solute carrier family 38, member 3	1	1	2
76473	IGF2R insulin-like growth factor 2 receptor	1	1	2
76480	UBL4 ubiquitin-like 4	5	3	8
76507	LITAF lipopolysaccharide-induced TNF factor	4	1	5
76591	ETEA expressed in T-cells and eosinophils in atopic dermatitis	2	3	5
76662	ZDHHC16 zinc finger, DHHC domain containing 16	2	5	7
76686	GPX1 glutathione peroxidase 1	22	8	30
76691	SNN stannin	5	1	6
76719	LSM4 LSM4 homolog, U6 small nuclear RNA associated (S. cerevisiae)	22	17	39
76768	P4HA1 procollagen-proline, 2-oxoglutarate 4-dioxygenase (proline 4-hydroxylase), alpha polypeptide I	1	4	5
76781	ABCD3 ATP-binding cassette, sub-family D (ALD), member 3	3	0	3
76847	GANAB glucosidase, alpha; neutral AB	8	17	25
76873	HYAL2 hyaluronoglucosaminidase 2	3	0	3
76884	ID3 inhibitor of DNA binding 3, dominant negative helix-loop-helix protein	8	8	16
76894	DCTD dCMP deaminase	0	3	3
76913	PSMA5 proteasome (prosome, macropain) subunit, alpha type, 5	7	7	14
76941	ATP1B3 ATPase, Na+/K+ transporting, beta 3 polypeptide	17	14	31
76986	MAML1 mastermind-like 1 (Drosophila)	1	1	2
77060	PSMB6 proteasome (prosome, macropain) subunit, beta type, 6	30	23	53
77091	DNASE1L1 deoxyribonuclease I-like 1	10	7	17
77135	LOC84549 RNA binding protein	2	0	2
77171	MCM5 MCM5 minichromosome maintenance deficient 5, cell division cycle 46 (S. cerevisiae)	1	6	7
77221	CHKA choline kinase alpha	3	1	4
77254	CBX1 chromobox homolog 1 (HP1 beta homolog Drosophila )	1	2	3
77266	QSCN6 quiescin Q6	3	5	8
77269	GNAI2 guanine nucleotide binding protein (G protein), alpha inhibiting activity polypeptide 2	11	10	21
77273	RHOA ras homolog gene family, member A	33	40	73
77311	BTG3 BTG family, member 3	3	0	3
77313	CDK10 cyclin-dependent kinase (CDC2-like) 10	2	1	3
77324	ETF1 eukaryotic translation termination factor 1	10	15	25
77329	PTDSS1 phosphatidylserine synthase 1	2	4	6
77385	MYL6 myosin, light polypeptide 6, alkali, smooth muscle and non-muscle	3	4	7
77422	PLP2 proteolipid protein 2 (colonic epithelium-enriched)	1	2	3
77439	PRKAR2B protein kinase, cAMP-dependent, regulatory, type II, beta	3	0	3
77448	ALDH4A1 aldehyde dehydrogenase 4 family, member A1	4	2	6
77498	PRPSAP1 phosphoribosyl pyrophosphate synthetase-associated protein 1	3	2	5
77502	MAT2A methionine adenosyltransferase II, alpha	21	6	27
77510	FLJ10520 hypothetical protein FLJ10520	1	1	2
77515	ITPR3 inositol 1,4,5-triphosphate receptor, type 3	1	1	2
77558	HMGN3 high mobility group nucleosomal binding domain 3	39	27	66
77578	USP9X ubiquitin specific protease 9, X-linked (fat facets-like, Drosophila)	11	29	40
77608	SFRS9 splicing factor, arginine/serine-rich 9	6	15	21
77613	ATR ataxia telangiectasia and Rad3 related	2	1	3
77646	PXK PX domain containing serine/threonine kinase	1	2	3
77667	LY6E lymphocyte antigen 6 complex, locus E	5	15	20
77690	RAB5B RAB5B, member RAS oncogene family	5	8	13
77695	DLG7 discs, large homolog 7 (Drosophila)	2	4	6
77741	KNG kininogen	0	4	4
77768	DNAJB2 DnaJ (Hsp40) homolog, subfamily B, member 2	1	1	2
77770	AP3M2 adaptor-related protein complex 3, mu 2 subunit	6	4	10
77783	PKMYT1 membrane-associated tyrosine- and threonine-specific cdc2-inhibitory kinase	3	4	7
77793	CSK c-src tyrosine kinase	3	2	5
77798	HARS histidyl-tRNA synthetase	3	2	5
77805	ATP6V1E1 ATPase, H+ transporting, lysosomal 31kDa, V1 subunit E isoform 1	12	6	18
77810	NFATC4 nuclear factor of activated T-cells, cytoplasmic, calcineurin-dependent 4	0	2	2
77813	SMPD1 sphingomyelin phosphodiesterase 1, acid lysosomal (acid sphingomyelinase)	1	1	2
77867	ADORA1 adenosine A1 receptor	2	0	2
77873	B7H3 B7 homolog 3	5	9	14
77876	MGC19595 hypothetical gene MGC19595	2	2	4
77889	C9orf61 chromosome 9 open reading frame 61	0	2	2
77897	SF3A3 splicing factor 3a, subunit 3, 60kDa	11	12	23
77917	UCHL3 ubiquitin carboxyl-terminal esterase L3 (ubiquitin thiolesterase)	1	3	4
77965	PPIG peptidyl-prolyl isomerase G (cyclophilin G)	2	1	3
77978	DKFZp761I2123 hypothetical protein DKFZp761I2123	0	3	3
78026	LOC163782 hypothetical protein LOC163782	1	1	2
78040	KDELR1 KDEL (Lys-Asp-Glu-Leu) endoplasmic reticulum protein retention receptor 1	8	12	20
78050	- Transcribed sequence with moderate similarity to protein sp:P39193 (H.sapiens) ALU6_HUMAN Alu subfamily SP sequence contamination warning entry	2	0	2
78061	TCF21 transcription factor 21	2	0	2
78068	CPZ carboxypeptidase Z	0	2	2
78089	ATP6V1F ATPase, H+ transporting, lysosomal 14kDa, V1 subunit F	1	4	5
78202	SMARCA4 SWI/SNF related, matrix associated, actin dependent regulator of chromatin, subfamily a, member 4	12	11	23
78221	MYCBP c-myc binding protein	2	1	3
78305	RAB2 RAB2, member RAS oncogene family	6	4	10
78457	SLC25A15 solute carrier family 25 (mitochondrial carrier; ornithine transporter) member 15	0	5	5
78465	JUN v-jun sarcoma virus 17 oncogene homolog (avian)	1	1	2
78466	PSMD8 proteasome (prosome, macropain) 26S subunit, non-ATPase, 8	7	8	15
78524	HTCD37 TcD37 homolog	2	0	2
78563	UBE2G1 ubiquitin-conjugating enzyme E2G 1 (UBC7 homolog, C. elegans)	4	8	12
78582	DRG2 developmentally regulated GTP binding protein 2	2	1	3
78592	EIF2B1 eukaryotic translation initiation factor 2B, subunit 1 alpha, 26kDa	2	0	2
78601	UROD uroporphyrinogen decarboxylase	7	8	15
78614	C1QBP complement component 1, q subcomponent binding protein	57	45	102
78748	RIMS3 regulating synaptic membrane exocytosis 3	2	0	2
78765	ZNF32 zinc finger protein 32 (KOX 30)	3	0	3
78771	PGK1 phosphoglycerate kinase 1	82	124	206
78788	LZTR1 leucine-zipper-like transcriptional regulator, 1	4	3	7
78829	USP10 ubiquitin specific protease 10	2	3	5
78853	UNG uracil-DNA glycosylase	0	5	5
78867	PTPRZ1 protein tyrosine phosphatase, receptor-type, Z polypeptide 1	2	0	2
78869	TCEA1 transcription elongation factor A (SII), 1	1	2	3
78871	MESDC2 mesoderm development candidate 2	1	6	7
78880	ILVBL ilvB (bacterial acetolactate synthase)-like	23	10	33
78881	MEF2B MADS box transcription enhancer factor 2, polypeptide B (myocyte enhancer factor 2B)	7	4	11
78888	DBI diazepam binding inhibitor (GABA receptor modulator, acyl-Coenzyme A binding protein)	6	9	15
78894	RNF144 ring finger protein 144	1	1	2
78909	ZFP36L2 zinc finger protein 36, C3H type-like 2	0	2	2
78921	AKAP1 A kinase (PRKA) anchor protein 1	8	10	18
78944	RGS2 regulator of G-protein signalling 2, 24kDa	0	2	2
78946	CUL3 cullin 3	4	6	10
78960	LATS2 LATS, large tumor suppressor, homolog 2 (Drosophila)	1	1	2
78979	GLG1 golgi apparatus protein 1	3	1	4
78996	PCNA proliferating cell nuclear antigen	52	26	78
79018	CHAF1A chromatin assembly factor 1, subunit A (p150)	3	3	6
79019	BIRC1 baculoviral IAP repeat-containing 1	2	0	2
79026	MLF2 myeloid leukemia factor 2	1	9	10
79037	HSPD1 heat shock 60kDa protein 1 (chaperonin)	22	26	48
79064	DHPS deoxyhypusine synthase	3	5	8
79077	KIAA0233 KIAA0233 gene product	1	3	4
79078	MAD2L1 MAD2 mitotic arrest deficient-like 1 (yeast)	3	1	4
79081	PPP1CC protein phosphatase 1, catalytic subunit, gamma isoform	23	17	40
79088	RCN2 reticulocalbin 2, EF-hand calcium binding domain	15	14	29
79095	EPS15 epidermal growth factor receptor pathway substrate 15	4	2	6
79101	CCNG1 cyclin G1	8	11	19
79107	MAPK14 mitogen-activated protein kinase 14	0	2	2
79110	NCL nucleolin	39	53	92
79137	PCMT1 protein-L-isoaspartate (D-aspartate) O-methyltransferase	8	4	12
79219	RGL1 ral guanine nucleotide dissociation stimulator-like 1	1	1	2
79226	FEZ1 fasciculation and elongation protein zeta 1 (zygin I)	4	4	8
79305	TM9SF4 transmembrane 9 superfamily protein member 4	1	1	2
79306	EIF4E eukaryotic translation initiation factor 4E	9	4	13
79322	QARS glutaminyl-tRNA synthetase	12	19	31
79334	NFIL3 nuclear factor, interleukin 3 regulated	2	2	4
79335	SMARCD1 SWI/SNF related, matrix associated, actin dependent regulator of chromatin, subfamily d, member 1	4	6	10
79339	LGALS3BP lectin, galactoside-binding, soluble, 3 binding protein	22	17	39
79347	ZNF592 zinc finger protein 592	1	1	2
79353	TFDP1 transcription factor Dp-1	13	9	22
79358	TESK1 testis-specific kinase 1	2	2	4
79389	NELL2 NEL-like 2 (chicken)	2	0	2
79396	MPG N-methylpurine-DNA glycosylase	6	8	14
79402	POLR2C polymerase (RNA) II (DNA directed) polypeptide C, 33kDa	2	4	6
79404	D4S234E DNA segment on chromosome 4 (unique) 234 expressed sequence	0	2	2
79411	RPA2 replication protein A2, 32kDa	8	6	14
79432	FBN2 fibrillin 2 (congenital contractural arachnodactyly)	0	2	2
79474	YWHAE tyrosine 3-monooxygenase/tryptophan 5-monooxygenase activation protein, epsilon polypeptide	115	92	207
79625	C20orf149 chromosome 20 open reading frame 149	6	8	14
79706	PLEC1 plectin 1, intermediate filament binding protein 500kDa	1	1	2
79748	SLC3A2 solute carrier family 3 (activators of dibasic and neutral amino acid transport), member 2	10	4	14
79769	PCDH1 protocadherin 1 (cadherin-like 1)	0	2	2
79828	KIAA1333 KIAA1333	2	1	3
79877	MTMR6 myotubularin related protein 6	2	1	3
79886	RPIA ribose 5-phosphate isomerase A (ribose 5-phosphate epimerase)	1	2	3
79968	SMNDC1 survival motor neuron domain containing 1	4	2	6
79993	PEX7 peroxisomal biogenesis factor 7	0	2	2
80132	SNX15 sorting nexin 15	21	13	34
80285	ATF2 activating transcription factor 2	3	2	5
80305	ARHGAP19 Rho GTPase activating protein 19	1	3	4
80338	BCLAF1 BCL2-associated transcription factor 1	3	3	6
80343	MMP15 matrix metalloproteinase 15 (membrane-inserted)	1	1	2
80350	PPP2CB protein phosphatase 2 (formerly 2A), catalytic subunit, beta isoform	14	9	23
80409	GADD45A growth arrest and DNA-damage-inducible, alpha	0	3	3
80424	F13A1 coagulation factor XIII, A1 polypeptide	1	1	2
80545	RPL37 ribosomal protein L37	357	329	686
80658	UCP2 uncoupling protein 2 (mitochondrial, proton carrier)	1	1	2
80768	CLCN7 chloride channel 7	1	1	2
80887	LYN v-yes-1 Yamaguchi sarcoma viral related oncogene homolog	1	2	3
80919	SYPL synaptophysin-like protein	7	7	14
80962	NTS neurotensin	4	0	4
80976	MKI67 antigen identified by monoclonal antibody Ki-67	2	3	5
80986	ATP5G1 ATP synthase, H+ transporting, mitochondrial F0 complex, subunit c (subunit 9), isoform 1	19	6	25
81008	FLNB filamin B, beta (actin binding protein 278)	4	3	7
81118	LTA4H leukotriene A4 hydrolase	10	10	20
81234	IGSF3 immunoglobulin superfamily, member 3	5	3	8
81256	S100A4 S100 calcium binding protein A4 (calcium protein, calvasculin, metastasin, murine placental homolog)	1	2	3
81328	NFKBIA nuclear factor of kappa light polypeptide gene enhancer in B-cells inhibitor, alpha	0	2	2
81424	UBL1 ubiquitin-like 1 (sentrin)	22	20	42
81469	NUBP1 nucleotide binding protein 1 (MinD homolog, E. coli)	2	2	4
81634	ATP5F1 ATP synthase, H+ transporting, mitochondrial F0 complex, subunit b, isoform 1	6	16	22
81687	NME3 non-metastatic cells 3, protein expressed in	2	2	4
81791	TNFRSF11B tumor necrosis factor receptor superfamily, member 11b (osteoprotegerin)	7	0	7
81848	RAD21 RAD21 homolog (S. pombe)	15	11	26
81874	MGST2 microsomal glutathione S-transferase 2	1	4	5
81886	AUH AU RNA binding protein/enoyl-Coenzyme A hydratase	1	1	2
81892	KIAA0101 KIAA0101 gene product	4	7	11
81934	ACADSB acyl-Coenzyme A dehydrogenase, short/branched chain	1	2	3
82030	WARS tryptophanyl-tRNA synthetase	4	8	12
82045	MDK midkine (neurite growth-promoting factor 2)	23	26	49
82071	CITED2 Cbp/p300-interacting transactivator, with Glu/Asp-rich carboxy-terminal domain, 2	1	3	4
82101	PHLDA1 pleckstrin homology-like domain, family A, member 1	1	4	5
82173	TIEG TGFB inducible early growth response	2	4	6
82201	CSNK2A2 casein kinase 2, alpha prime polypeptide	7	5	12
82280	RGS10 regulator of G-protein signalling 10	5	1	6
82283	MTR 5-methyltetrahydrofolate-homocysteine methyltransferase	2	2	4
82285	GART phosphoribosylglycinamide formyltransferase, phosphoribosylglycinamide synthetase, phosphoribosylaminoimidazole synthetase	2	3	5
82294	RGS3 regulator of G-protein signalling 3	0	2	2
82302	HS6ST2 heparan sulfate 6-O-sulfotransferase 2	2	1	3
82389	MRPL48 mitochondrial ribosomal protein L48	2	2	4
82399	COG2 component of oligomeric golgi complex 2	0	2	2
82422	CAPG capping protein (actin filament), gelsolin-like	0	2	2
82482	ZNF581 zinc finger protein 581	4	2	6
82502	POLD3 polymerase (DNA-directed), delta 3, accessory subunit	1	1	2
82508	THAP11 THAP domain containing 11	2	2	4
82520	POLD4 polymerase (DNA-directed), delta 4	4	2	6
82542	AOAH acyloxyacyl hydrolase (neutrophil)	3	5	8
82563	KIAA0153 KIAA0153 protein	6	4	10
82568	CYP27A1 cytochrome P450, family 27, subfamily A, polypeptide 1	3	2	5
82646	DNAJB1 DnaJ (Hsp40) homolog, subfamily B, member 1	7	9	16
82664	ETAA16 ETAA16 protein	0	2	2
82719	MGC21416 hypothetical protein MGC21416	1	1	2
82793	PSMB3 proteasome (prosome, macropain) subunit, beta type, 3	32	21	53
82794	CETN2 centrin, EF-hand protein, 2	0	2	2
82887	PPP1R11 protein phosphatase 1, regulatory (inhibitor) subunit 11	0	5	5
82890	DAD1 defender against cell death 1	20	11	31
82906	CDC20 CDC20 cell division cycle 20 homolog (S. cerevisiae)	10	5	15
82911	PTP4A2 protein tyrosine phosphatase type IVA, member 2	7	7	14
82916	CCT6A chaperonin containing TCP1, subunit 6A (zeta 1)	31	27	58
82919	CUL2 cullin 2	5	6	11
82961	TFF3 trefoil factor 3 (intestinal)	4	2	6
83006	MRPS33 mitochondrial ribosomal protein S33	4	4	8
83114	CRYZ crystallin, zeta (quinone reductase)	1	4	5
83126	TAF11 TAF11 RNA polymerase II, TATA box binding protein (TBP)-associated factor, 28kDa	5	4	9
83135	GADD45GIP1 growth arrest and DNA-damage-inducible, gamma interacting protein 1	5	11	16
83147	GNL1 guanine nucleotide binding protein-like 1	8	9	17
83190	FASN fatty acid synthase	18	8	26
83293	ANKIB1 ankyrin repeat and IBR domain containing 1	1	1	2
83354	LOXL2 lysyl oxidase-like 2	1	1	2
83383	PRDX4 peroxiredoxin 4	1	20	21
83419	KIAA0252 KIAA0252	7	2	9
83469	NFE2L1 nuclear factor (erythroid-derived 2)-like 1	3	6	9
83530	FLJ20811 hypothetical protein FLJ20811	2	3	5
83572	PTPN11 protein tyrosine phosphatase, non-receptor type 11 (Noonan syndrome 1)	1	1	2
83636	ADRBK1 adrenergic, beta, receptor kinase 1	2	2	4
83734	STX4A syntaxin 4A (placental)	5	0	5
83753	SNRPB small nuclear ribonucleoprotein polypeptides B and B1	18	28	46
83758	CKS2 CDC28 protein kinase regulatory subunit 2	8	10	18
83765	DHFR dihydrofolate reductase	8	8	16
83795	IRF2 interferon regulatory factor 2	1	1	2
83848	GRCC9 likely ortholog of mouse gene rich cluster, C9 gene	0	91	91
83883	TMEPAI transmembrane, prostate androgen induced RNA	1	3	4
83916	NDUFA5 NADH dehydrogenase (ubiquinone) 1 alpha subcomplex, 5, 13kDa	34	20	54
83919	GCS1 glucosidase I	2	1	3
83942	CTSK cathepsin K (pycnodysostosis)	6	1	7
83954	AWP1 protein associated with PRK1	13	10	23
84113	CDKN3 cyclin-dependent kinase inhibitor 3 (CDK2-associated dual specificity phosphatase)	13	8	21
84120	CHCHD6 coiled-coil-helix-coiled-coil-helix domain containing 6	1	4	5
84131	TARS threonyl-tRNA synthetase	4	9	13
84154	NPTX1 neuronal pentraxin I	0	2	2
84190	SLC19A1 solute carrier family 19 (folate transporter), member 1	0	3	3
84318	RPA1 replication protein A1, 70kDa	7	7	14
84359	GABARAP GABA(A) receptor-associated protein	12	19	31
84673	TNNI1 troponin I, skeletal, slow	2	0	2
84753	FLJ12442 hypothetical protein FLJ12442	15	16	31
84928	NFYB nuclear transcription factor Y, beta	0	2	2
85004	CENPB centromere protein B, 80kDa	3	0	3
85087	LTBP4 latent transforming growth factor beta binding protein 4	3	2	5
85100	WDR1 WD repeat domain 1	1	2	3
85137	CCNA2 cyclin A2	2	3	5
85195	MLF1 myeloid leukemia factor 1	1	2	3
85567	SUV39H2 suppressor of variegation 3-9 homolog 2 (Drosophila)	0	3	3
85570	FLJ10458 Notchless gene homolog (Drosophila)	3	2	5
85603	DRCTNNB1A down-regulated by Ctnnb1, a	2	0	2
85618	SIAT7C sialyltransferase 7 ((alpha-N-acetylneuraminyl-2,3-beta-galactosyl-1,3)-N-acetyl galactosaminide alpha-2,6-sialyltransferase) C	3	2	5
85658	FLJ23436 hypothetical protein FLJ23436	1	1	2
85951	XPOT exportin, tRNA (nuclear export receptor for tRNAs)	3	6	9
85962	HAS3 hyaluronan synthase 3	1	1	2
86088	IMP-1 IGF-II mRNA-binding protein 1	4	5	9
86131	FADD Fas (TNFRSF6)-associated via death domain	8	5	13
86154	LIN28 lin-28 homolog (C. elegans)	18	14	32
86172	PRRX2 paired related homeobox 2	1	1	2
86232	GDF3 growth differentiation factor 3	4	2	6
86386	MCL1 myeloid cell leukemia sequence 1 (BCL2-related)	9	6	15
86392	CSGlcA-T KIAA1402 protein	3	0	3
86405	YT521 splicing factor YT521-B	2	3	5
86948	SNRPD1 small nuclear ribonucleoprotein D1 polypeptide 16kDa	8	8	16
87095	KIAA0102 KIAA0102 gene product	0	4	4
87246	BBC3 BCL2 binding component 3	3	1	4
87295	FAM18B family with sequence similarity 18, member B	0	3	3
87372	DNCI2 dynein, cytoplasmic, intermediate polypeptide 2	23	22	45
87385	C7orf30 chromosome 7 open reading frame 30	6	6	12
87417	CTSL2 cathepsin L2	4	9	13
87465	HEAB ATP/GTP-binding protein	2	0	2
87491	TYMS thymidylate synthetase	26	19	45
87889	DICER1 Dicer1, Dcr-1 homolog (Drosophila)	0	2	2
88013	- Clone IMAGE:3887266, mRNA	3	0	3
88139	PFAS phosphoribosylformylglycinamidine synthase (FGAR amidotransferase)	4	3	7
88556	HDAC1 histone deacetylase 1	9	13	22
88594	DKFZp762C1112 hypothetical protein DKFZp762C1112	0	2	2
88663	C6orf139 chromosome 6 open reading frame 139	3	0	3
88977	EEF1E1 eukaryotic translation elongation factor 1 epsilon 1	3	4	7
89385	NPAT nuclear protein, ataxia-telangiectasia locus	1	1	2
89421	CIR CBF1 interacting corepressor	3	2	5
89434	DBN1 drebrin 1	10	8	18
89474	ARF6 ADP-ribosylation factor 6	4	6	10
89497	LMNB1 lamin B1	1	2	3
89525	HDGF hepatoma-derived growth factor (high-mobility group protein 1-like)	2	1	3
89545	PSMB4 proteasome (prosome, macropain) subunit, beta type, 4	20	21	41
89633	PML promyelocytic leukemia	3	2	5
89643	TKT transketolase (Wernicke-Korsakoff syndrome)	6	2	8
89649	EPHX1 epoxide hydrolase 1, microsomal (xenobiotic)	6	7	13
89655	PTPRN protein tyrosine phosphatase, receptor type, N	1	1	2
89691	UGT2B4 UDP glycosyltransferase 2 family, polypeptide B4	2	0	2
89781	UBTF upstream binding transcription factor, RNA polymerase I	3	3	6
89839	EPHA1 EphA1	15	9	24
89864	SKIV2L superkiller viralicidic activity 2-like (S. cerevisiae)	2	5	7
89866	CPOX coproporphyrinogen oxidase	1	2	3
90011	ADSS adenylosuccinate synthase	5	8	13
90061	PGRMC1 progesterone receptor membrane component 1	8	5	13
90093	HSPA4 heat shock 70kDa protein 4	22	14	36
90107	ADRM1 adhesion regulating molecule 1	12	4	16
90280	ATIC 5-aminoimidazole-4-carboxamide ribonucleotide formyltransferase/IMP cyclohydrolase	2	12	14
90286	- Clone IMAGE:5268696, mRNA	2	2	4
90303	TSC2 tuberous sclerosis 2	1	3	4
90315	KIAA0007 KIAA0007 protein	1	2	3
90318	MLC1SA myosin light chain 1 slow a	4	4	8
90336	ATP6V1G1 ATPase, H+ transporting, lysosomal 13kDa, V1 subunit G isoform 1	21	19	40
90375	FLJ10597 hypothetical protein FLJ10597	11	10	21
90443	NDUFS8 NADH dehydrogenase (ubiquinone) Fe-S protein 8, 23kDa (NADH-coenzyme Q reductase)	12	9	21
90458	SPTLC1 serine palmitoyltransferase, long chain base subunit 1	4	5	9
90527	HSPC128 HSPC128 protein	2	1	3
90572	PTK7 PTK7 protein tyrosine kinase 7	8	6	14
90606	SEP15 15 kDa selenoprotein	1	4	5
90691	NPM3 nucleophosmin/nucleoplasmin, 3	15	12	27
90693	REPIN1 replication initiator 1	3	1	4
90753	HTATIP2 HIV-1 Tat interactive protein 2, 30kDa	0	3	3
90790	LOC284018 hypothetical protein LOC284018	2	0	2
91142	KHSRP KH-type splicing regulatory protein (FUSE binding protein 2)	34	24	58
91161	PFDN4 prefoldin 4	15	6	21
91417	TOPBP1 topoisomerase (DNA) II binding protein	6	7	13
91448	DUSP14 dual specificity phosphatase 14	3	6	9
91586	TM9SF1 transmembrane 9 superfamily member 1	4	0	4
91662	KIAA0888 KIAA0888 protein	0	2	2
91668	CAB2 CAB2 protein	1	1	2
91728	PMSCL1 polymyositis/scleroderma autoantigen 1, 75kDa	12	12	24
91747	PFN2 profilin 2	6	14	20
91773	PPP2CA protein phosphatase 2 (formerly 2A), catalytic subunit, alpha isoform	8	11	19
91813	BTN2A2 butyrophilin, subfamily 2, member A2	3	2	5
91846	DKFZp761C121 hypothetical protein DKFZp761C121	0	5	5
92033	ILKAP integrin-linked kinase-associated serine/threonine phosphatase 2C	6	3	9
92260	HMG2L1 high-mobility group protein 2-like 1	1	1	2
92282	PITX2 paired-like homeodomain transcription factor 2	5	4	9
92384	JWA cytoskeleton related vitamin A responsive protein	3	2	5
92423	PRKWNK3 protein kinase, lysine deficient 3	6	3	9
92732	PDZK4 PDZ domain containing 4	0	2	2
92858	GUCA1A guanylate cyclase activator 1A (retina)	53	33	86
93002	UBE2C ubiquitin-conjugating enzyme E2C	19	8	27
93121	MCLC Mid-1-related chloride channel 1	2	2	4
93194	APOA1 apolipoprotein A-I	17	8	25
93231	MYST3 MYST histone acetyltransferase (monocytic leukemia) 3	0	2	2
93235	C6orf125 chromosome 6 open reading frame 125	5	8	13
93338	MGAT2 mannosyl (alpha-1,6-)-glycoprotein beta-1,2-N-acetylglucosaminyltransferase	0	2	2
93354	PAFAH1B2 platelet-activating factor acetylhydrolase, isoform Ib, beta subunit 30kDa	3	2	5
93379	EIF4B eukaryotic translation initiation factor 4B	9	2	11
93534	STXBP5 syntaxin binding protein 5 (tomosyn)	2	0	2
93605	LZTS1 leucine zipper, putative tumor suppressor 1	6	2	8
93659	ERP70 protein disulfide isomerase related protein (calcium-binding protein, intestinal-related)	2	4	6
93728	PBX2 pre-B-cell leukemia transcription factor 2	4	1	5
93738	ZNF608 zinc finger protein 608	2	1	3
93764	CPA4 carboxypeptidase A4	3	1	4
93832	LOC54499 putative membrane protein	8	5	13
93842	STARD4 START domain containing 4, sterol regulated	2	1	3
93868	PHF2 PHD finger protein 2	2	0	2
94262	DD5 progestin induced protein	3	0	3
94308	RAB35 RAB35, member RAS oncogene family	1	1	2
94631	BIG1 brefeldin A-inhibited guanine nucleotide-exchange protein 1	1	1	2
94672	GCN5L1 GCN5 general control of amino-acid synthesis 5-like 1 (yeast)	13	9	22
94769	RAB23 RAB23, member RAS oncogene family	2	1	3
94785	TGIF2 TGFB-induced factor 2 (TALE family homeobox)	3	2	5
94810	FLJ12242 hypothetical protein FLJ12242	2	2	4
94865	TEAD4 TEA domain family member 4	1	1	2
94875	DKFZp761A132 hypothetical protein DKFZp761A132	0	2	2
94986	RPP38 ribonuclease P/MRP 38kDa subunit	4	0	4
95231	FHOD1 formin homology 2 domain containing 1	5	3	8
95424	MAP4K1 mitogen-activated protein kinase kinase kinase kinase 1	3	3	6
95549	FLJ20273 RNA-binding protein	1	1	2
95577	CDK4 cyclin-dependent kinase 4	3	1	4
95594	CPVL carboxypeptidase, vitellogenic-like	2	0	2
95612	DSC2 desmocollin 2	1	2	3
95834	hIAN6 human immune associated nucleotide 6	0	2	2
95835	MGC45416 hypothetical protein MGC45416	3	3	6
95972	SILV silver homolog (mouse)	2	2	4
96055	E2F1 E2F transcription factor 1	4	1	5
96200	AKAP8L A kinase (PRKA) anchor protein 8-like	2	3	5
96247	TSNAX translin-associated factor X	2	5	7
96334	RNF11 ring finger protein 11	4	4	8
96607	MGC34648 hypothetical protein MGC34648	1	1	2
96867	DKFZP564G092 DKFZP564G092 protein	2	2	4
96885	FLJ12505 hypothetical protein FLJ12505	4	5	9
96996	HNRPA0 heterogeneous nuclear ribonucleoprotein A0	10	9	19
97128	ZNF207 zinc finger protein 207	36	24	60
97244	GLTSCR1 glioma tumor suppressor candidate region gene 1	0	2	2
97393	ALMS1 Alstrom syndrome 1	5	3	8
97408	- Hypothetical protein LOC338864, mRNA (cDNA clone IMAGE:5296583), partial cds	1	2	3
97540	- Clone IMAGE:4821566, mRNA	0	2	2
97616	SH3GL1 SH3-domain GRB2-like 1	4	4	8
97627	PP35 protein similar to E.coli yhdg and R. capsulatus nifR3	5	7	12
97717	THG-1 TSC-22-like	3	1	4
97784	LOC284680 hypothetical protein LOC284680	16	20	36
97837	- Similar to Group X secretory phospholipase A2 precursor (Phosphatidylcholine 2-acylhydrolase GX) (GX sPLA2) (sPLA2-X) (LOC388229), mRNA	13	6	19
97848	- Transcribed sequence with weak similarity to protein pir:JC4025 (H.sapiens) JC4025 opioid-binding cell adhesion protein - human	12	1	13
97927	MOBKL2C MOB1, Mps One Binder kinase activator-like 2C (yeast)	5	3	8
98132	LCN6 lipocalin 6	2	0	2
98280	KCNN2 potassium intermediate/small conductance calcium-activated channel, subfamily N, member 2	0	3	3
98306	KIAA1862 KIAA1862 protein	1	1	2
98309	IL23A interleukin 23, alpha subunit p19	1	1	2
98370	CYP2S1 cytochrome P450, family 2, subfamily S, polypeptide 1	1	6	7
98445	- CDNA: FLJ21652 fis, clone COL08582	0	6	6
98510	DKFZp686L20145 similar to rab11-binding protein	3	5	8
98541	TRUB2 TruB pseudouridine (psi) synthase homolog 2 (E. coli)	1	2	3
98643	RAP2B RAP2B, member of RAS oncogene family	5	1	6
98751	FUBP3 far upstream element (FUSE) binding protein 3	8	5	13
98756	- Transcribed sequences	1	5	6
98843	MGC39655 hypothetical protein MGC39655	2	1	3
99010	NSD1 nuclear receptor binding SET domain protein 1	3	2	5
99029	CEBPB CCAAT/enhancer binding protein (C/EBP), beta	0	3	3
99073	KIAA1729 KIAA1729 protein	6	7	13
99081	- CDNA clone MGC:13162 IMAGE:3010103, complete cds	1	1	2
99093	MGC51082 hypothetical protein MGC51082	11	8	19
99145	KIAA1423 KIAA1423	2	0	2
99185	POLE2 polymerase (DNA directed), epsilon 2 (p59 subunit)	2	4	6
99244	- Hypothetical gene supported by AK096370 (LOC399972), mRNA	2	5	7
99410	- Transcribed sequences	1	1	2
99437	HELZ helicase with zinc finger domain	2	0	2
99491	RASGRP2 RAS guanyl releasing protein 2 (calcium and DAG-regulated)	0	2	2
99807	FLJ40629 hypothetical protein FLJ40629	1	2	3
99819	USP16 ubiquitin specific protease 16	0	3	3
99821	C10orf22 chromosome 10 open reading frame 22	2	6	8
99853	FBL fibrillarin	30	18	48
99913	ADRB1 adrenergic, beta-1-, receptor	5	0	5
99932	DGKQ diacylglycerol kinase, theta 110kDa	1	2	3
99936	KRT10 keratin 10 (epidermolytic hyperkeratosis; keratosis palmaris et plantaris)	2	9	11
99962	SLC43A3 solute carrier family 43, member 3	1	1	2
100002	DNCL2A dynein, cytoplasmic, light polypeptide 2A	66	34	100
100007	RFX2 regulatory factor X, 2 (influences HLA class II expression)	2	0	2
100009	CDK3 cyclin-dependent kinase 3	4	0	4
100043	LOC115098 hypothetical protein BC013949	3	5	8
100057	STK35 serine/threonine kinase 35	0	2	2
100058	DPYSL4 dihydropyrimidinase-like 4	3	2	5
100071	PGLS 6-phosphogluconolactonase	1	1	2
100426	BRMS1 breast cancer metastasis suppressor 1	2	0	2
100469	MLLT4 myeloid/lymphoid or mixed-lineage leukemia (trithorax homolog, Drosophila); translocated to, 4	0	3	3
100915	PEX16 peroxisomal biogenesis factor 16	2	0	2
101014	KIAA0092 translokin	2	4	6
101448	MTA1 metastasis associated 1	7	11	18
101590	FLJ20054 hypothetical protein FLJ20054	2	1	3
101660	MGC5391 hypothetical protein MGC5391	0	4	4
101695	NCK2 NCK adaptor protein 2	3	4	7
101742	C16orf40 chromosome 16 open reading frame 40	6	1	7
101810	- CDNA FLJ14232 fis, clone NT2RP4000035	2	1	3
101850	RBP1 retinol binding protein 1, cellular	10	10	20
102267	LOX lysyl oxidase	1	3	4
102301	TFPI tissue factor pathway inhibitor (lipoprotein-associated coagulation inhibitor)	3	4	7
102336	ARHGAP8 Rho GTPase activating protein 8	6	1	7
102408	EYA4 eyes absent homolog 4 (Drosophila)	1	1	2
102419	ZNF593 zinc finger protein 593	1	1	2
102456	SIP1 survival of motor neuron protein interacting protein 1	2	0	2
102558	MGC5352 hypothetical protein MGC5352	1	6	7
102669	KIAA1892 KIAA1892	1	1	2
102696	MCTS1 malignant T cell amplified sequence 1	10	5	15
102796	FILIP1 filamin A interacting protein 1	0	2	2
102910	VARS2L valyl-tRNA synthetase 2-like	2	4	6
102929	NCKIPSD NCK interacting protein with SH3 domain	3	1	4
102991	GEMIN7 gem (nuclear organelle) associated protein 7	3	10	13
103042	MAP1B microtubule-associated protein 1B	1	1	2
103305	- MRNA; cDNA DKFZp434B0425 (from clone DKFZp434B0425)	1	1	2
103315	ZNF384 zinc finger protein 384	4	2	6
103329	FNDC3 fibronectin type III domain containing 3	1	1	2
103521	SR-A1 serine arginine-rich pre-mRNA splicing factor SR-A1	3	1	4
103561	ARL6IP4 ADP-ribosylation-like factor 6 interacting protein 4	2	2	4
103808	C20orf11 chromosome 20 open reading frame 11	1	5	6
103832	UPF3B UPF3 regulator of nonsense transcripts homolog B (yeast)	0	2	2
103833	FLJ23469 hypothetical protein FLJ23469	4	6	10
103834	MGC5576 hypothetical protein MGC5576	3	2	5
103853	BNC2 basonuclin 2	1	1	2
103854	DOK1 docking protein 1, 62kDa (downstream of tyrosine kinase 1)	3	2	5
103915	JMJD3 jumonji domain containing 3	1	1	2
103939	LOC339448 hypothetical protein LOC339448	5	4	9
104125	CAP1 CAP, adenylate cyclase-associated protein 1 (yeast)	8	10	18
104347	NRPS998 2-aminoadipic 6-semialdehyde dehydrogenase	2	2	4
104382	ZNF195 zinc finger protein 195	2	4	6
104476	MGC17299 hypothetical protein MGC17299	0	3	3
104519	PLD2 phospholipase D2	1	2	3
104650	FLJ10292 hypothetical protein FLJ10292	5	2	7
104679	MGC18216 hypothetical protein MGC18216	2	2	4
104717	CYLN2 cytoplasmic linker 2	2	0	2
104788	LOC55565 hypothetical protein LOC55565	1	1	2
104800	FLJ10134 hypothetical protein FLJ10134	2	1	3
104879	SERPINB9 serine (or cysteine) proteinase inhibitor, clade B (ovalbumin), member 9	2	6	8
104938	FLJ12949 hypothetical protein FLJ12949	4	0	4
105166	GL004 GL004 protein	2	3	5
105234	MAN1 integral inner nuclear membrane protein	1	2	3
105379	C20orf40 chromosome 20 open reading frame 40	13	11	24
105399	SRISNF2L KIAA0809 protein	2	0	2
105448	PRKWNK4 protein kinase, lysine deficient 4	4	0	4
105465	SNRPF small nuclear ribonucleoprotein polypeptide F	13	14	27
105509	CTL2 CTL2 gene	4	2	6
105547	NPDC1 neural proliferation, differentiation and control, 1	3	5	8
105584	RPS6KA4 ribosomal protein S6 kinase, 90kDa, polypeptide 4	2	0	2
105607	SLC4A11 solute carrier family 4, sodium bicarbonate transporter-like, member 11	1	2	3
105618	- Transcribed sequences	1	1	2
105636	- Transcribed sequences	1	1	2
105640	LOC93109 hypothetical protein BC007772	2	1	3
105642	FLJ21125 hypothetical protein FLJ21125	5	1	6
105656	SCYE1 small inducible cytokine subfamily E, member 1 (endothelial monocyte-activating)	4	3	7
105889	- CDNA FLJ36551 fis, clone TRACH2008127	0	2	2
105894	FLJ21919 hypothetical protein FLJ21919	2	4	6
105940	JRKL jerky homolog-like (mouse)	0	2	2
105956	A4GALT alpha 1,4-galactosyltransferase	1	1	2
106019	PPP1R10 protein phosphatase 1, regulatory subunit 10	1	4	5
106148	- MRNA; cDNA DKFZp434G0972 (from clone DKFZp434G0972)	4	3	7
106185	RALGDS ral guanine nucleotide dissociation stimulator	2	5	7
106346	NOL7 nucleolar protein 7, 27kDa	6	2	8
106469	SUPV3L1 suppressor of var1, 3-like 1 (S. cerevisiae)	1	3	4
106552	CNTNAP2 contactin associated protein-like 2	4	8	12
106614	KIAA1799 KIAA1799 protein	1	1	2
106650	FLJ20533 hypothetical protein FLJ20533	4	1	5
106674	BAP1 BRCA1 associated protein-1 (ubiquitin carboxy-terminal hydrolase)	1	1	2
106730	C22orf3 chromosome 22 open reading frame 3	5	3	8
106768	FLJ10511 armadillo repeat containing protein	3	0	3
106778	ATP2C1 ATPase, Ca++ transporting, type 2C, member 1	7	8	15
106817	KCTD13 potassium channel tetramerisation domain containing 13	1	1	2
106861	- CDNA FLJ10684 fis, clone NT2RP3000220	3	1	4
106876	ATP6V0D1 ATPase, H+ transporting, lysosomal 38kDa, V0 subunit d isoform 1	6	1	7
106909	DKFZP566D193 DKFZP566D193 protein	4	5	9
107000	WDR33 WD repeat domain 33	1	4	5
107001	RBM17 RNA binding motif protein 17	3	3	6
107003	CCNB1IP1 cyclin B1 interacting protein 1	4	2	6
107056	GULP1 GULP, engulfment adaptor PTB domain containing 1	3	5	8
107101	FLJ31031 hypothetical protein FLJ31031	9	9	18
107187	C6orf82 chromosome 6 open reading frame 82	11	6	17
107284	LOC150568 hypothetical protein LOC150568	0	2	2
107387	C7orf20 chromosome 7 open reading frame 20	4	2	6
107393	C3orf4 chromosome 3 open reading frame 4	5	6	11
107476	ATP5L ATP synthase, H+ transporting, mitochondrial F0 complex, subunit g	100	64	164
107526	B4GALT5 UDP-Gal:betaGlcNAc beta 1,4- galactosyltransferase, polypeptide 5	5	4	9
107720	FUS fusion (involved in t(12;16) in malignant liposarcoma)	4	4	8
107812	ABTB1 ankyrin repeat and BTB (POZ) domain containing 1	2	4	6
107942	PREI3 preimplantation protein 3	1	2	3
107979	SMP1 small membrane protein 1	8	1	9
108104	UBE2L3 ubiquitin-conjugating enzyme E2L 3	4	6	10
108106	UHRF1 ubiquitin-like, containing PHD and RING finger domains, 1	5	0	5
108112	POLE3 polymerase (DNA directed), epsilon 3 (p17 subunit)	3	6	9
108118	GRTP1 growth hormone regulated TBC protein 1	0	2	2
108222	CTNNBIP1 catenin, beta interacting protein 1	0	2	2
108301	NR2C1 nuclear receptor subfamily 2, group C, member 1	1	2	3
108371	E2F4 E2F transcription factor 4, p107/p130-binding	9	4	13
108408	APH-1A likely ortholog of C. elegans anterior pharynx defective 1A	2	4	6
108412	LOC340186 hypothetical protein LOC340186	2	3	5
108530	C6orf67 chromosome 6 open reading frame 67	1	1	2
108614	CLASP2 cytoplasmic linker associated protein 2	3	0	3
108646	GPD2 glycerol-3-phosphate dehydrogenase 2 (mitochondrial)	2	3	5
108689	SREBF2 sterol regulatory element binding transcription factor 2	5	1	6
108923	RAB38 RAB38, member RAS oncogene family	2	2	4
108957	RPS27L ribosomal protein S27-like	20	13	33
108969	PTD008 PTD008 protein	12	6	18
108973	DPM2 dolichyl-phosphate mannosyltransferase polypeptide 2, regulatory subunit	1	2	3
109051	SH3BGRL3 SH3 domain binding glutamic acid-rich protein like 3	3	6	9
109052	C14orf2 chromosome 14 open reading frame 2	21	17	38
109122	MPP5 membrane protein, palmitoylated 5 (MAGUK p55 subfamily member 5)	2	3	5
109253	NAT5 N-acetyltransferase 5 (ARD1 homolog, S. cerevisiae)	3	1	4
109268	USP46 ubiquitin specific protease 46	3	2	5
109437	HUNK hormonally upregulated Neu-associated kinase	2	0	2
109438	KCTD12 potassium channel tetramerisation domain containing 12	2	1	3
109494	SPUF secreted protein of unknown function	2	2	4
109520	C13orf9 chromosome 13 open reading frame 9	0	2	2
109646	NDUFB6 NADH dehydrogenase (ubiquinone) 1 beta subcomplex, 6, 17kDa	1	1	2
109672	ST6GALNAC6 CMP-NeuAC:(beta)-N-acetylgalactosaminide (alpha)2,6-sialyltransferase member VI	1	3	4
109706	HN1 hematological and neurological expressed 1	4	5	9
109752	C6orf108 chromosome 6 open reading frame 108	4	6	10
[truncated: 3,846 more rows]

## Sheet: BongsoSAGEtagsreliable
Tag Sequence	HES4	HES3	Combined	Hs	HsId	dscription	Score
AAAAAAAAAA	225	175	400	Hs	11923	DJ167A19.1 hypothetical protein DJ167A19.1	4003524
AAAAAAAAAA	225	175	400	Hs	290404	SLC25A3 solute carrier family 25 (mitochondrial carrier; phosphate carrier), member 3	4005626
AAAAAAAAAC	1	2	3	Hs	290404	SLC25A3 solute carrier family 25 (mitochondrial carrier; phosphate carrier), member 3	1000502
AAAAAAAAAC	1	2	3	Hs	406013	KRT18 keratin 18	1000502
AAAAAAAAAG	6	4	10	Hs	15159	CKLF chemokine-like factor	1000503
AAAAAAAAGA	1	2	3	Hs	15159	CKLF chemokine-like factor	4011593
AAAAAAAAGG	2	1	3	Hs	356549	SNRPD3 small nuclear ribonucleoprotein D3 polypeptide 18kDa	1000501
AAAAAAAGCA	2	0	2	Hs	147025	MGC32104 hypothetical protein MGC32104	4002504
AAAAAAATCA	2	0	2	Hs	371003	PLAC8 placenta-specific 8	4003566
AAAAAAATCA	2	0	2	Hs	92991	KIAA1414 KIAA1414 protein	2000544
AAAAAACAAC	1	1	2	Hs	138558	- Clone IMAGE:5303602, mRNA	1000502
AAAAAACAGC	2	1	3	Hs	302352	GABRB3 gamma-aminobutyric acid (GABA) A receptor, beta 3	1000522
AAAAAACCAA	8	12	20	Hs	351262	- Similar to otoconin 90, clone IMAGE:4278507, mRNA	1000502
AAAAAACCCA	15	14	29	Hs	511916	ENSA endosulfine alpha	2000003
AAAAAACTCC	4	4	8	Hs	432491	ESD esterase D/formylglutathione hydrolase	3003004
AAAAAATAAA	3	1	4	Hs	407474	ATRNL1 attractin-like 1	2000503
AAAAAATAAA	3	1	4	Hs	224431	MGC33370 hypothetical protein MGC33370	3001509
AAAAAATCCC	2	0	2	Hs	29863	FLJ14888 hypothetical protein FLJ14888	1000514
AAAAAATGGT	4	0	4	Hs	69855	D1S155E NRAS-related gene	1000501
AAAAACCATA	4	1	5	Hs	279528	GTF2A2 general transcription factor IIA, 2, 12kDa	4004628
AAAAACCCTT	4	0	4	Hs	446279	TOPORS topoisomerase I binding, arginine/serine-rich	2001002
AAAAACTCAC	2	0	2	Hs	331202	MRPL42 mitochondrial ribosomal protein L42	1000501
AAAAAGAAAA	2	1	3	Hs	8719	MGC1136 hypothetical protein MGC1136	2000510
AAAAAGAAAA	2	1	3	Hs	167496	RANBP6 RAN binding protein 6	2000543
AAAAAGCAGA	5	5	10	Hs	443914	SOD1 superoxide dismutase 1, soluble (amyotrophic lateral sclerosis 1 (adult))	3006007
AAAAAGCTTT	0	2	2	Hs	153227	GAK cyclin G associated kinase	1000502
AAAAAGGTGG	2	0	2	Hs	12348	ZNF553 zinc finger protein 553	2000517
AAAAAGTAAA	1	1	2	Hs	126914	KIAA1430 KIAA1430	2000520
AAAAATAAAA	3	1	4	Hs	5472	FLJ22679 hypothetical protein FLJ22679	3002524
AAAAATAAAA	3	1	4	Hs	99037	CTEN C-terminal tensin-like	4005527
AAAAATAAAC	1	1	2	Hs	75337	NOLC1 nucleolar and coiled-body phosphoprotein 1	1000513
AAAAATAAAG	98	81	179	Hs	298280	ATP5A1 ATP synthase, H+ transporting, mitochondrial F1 complex, alpha subunit, isoform 1, cardiac muscle	4009203
AAAAATAAAG	98	81	179	Hs	19414	FAM14B family with sequence similarity 14, member B	3001532
AAAAATAAAT	5	1	6	Hs	55097	MRPS28 mitochondrial ribosomal protein S28	4002589
AAAAATAAAT	5	1	6	Hs	112885	PDGFD platelet derived growth factor D	4005537
AAAAATCAAA	2	0	2	Hs	252967	DKFZp566C0424 putative MAPK activating protein PM20,PM21	1000501
AAAAATCATC	0	5	5	Hs	292088	FLJ22531 hypothetical protein FLJ22531	1000501
AAAAATGATC	1	1	2	Hs	83293	ANKIB1 ankyrin repeat and IBR domain containing 1	2000587
AAAAATGGTT	7	0	7	Hs	7542	C13orf8 chromosome 13 open reading frame 8	1000501
AAAAATTGGA	1	1	2	Hs	124030	ELF1 E74-like factor 1 (ets domain transcription factor)	4002522
AAAAATTGGG	1	2	3	Hs	77558	HMGN3 high mobility group nucleosomal binding domain 3	2000526
AAAACAAAAA	1	2	3	Hs	24734	OSBP oxysterol binding protein	1000503
AAAACAAAAA	1	2	3	Hs	436632	C20orf19 chromosome 20 open reading frame 19	2002003
AAAACAAAAC	1	5	6	Hs	24734	OSBP oxysterol binding protein	3002561
AAAACAAAAC	1	5	6	Hs	180909	PRDX1 peroxiredoxin 1	1000506
AAAACACAAG	1	1	2	Hs	55098	C3orf6 chromosome 3 open reading frame 6	1000502
AAAACACTCT	1	1	2	Hs	309452	EIF2C1 eukaryotic translation initiation factor 2C, 1	1000501
AAAACAGCAA	2	1	3	Hs	36049	DHRS7 dehydrogenase/reductase (SDR family) member 7	1000507
AAAACAGCAA	2	1	3	Hs	430541	SON SON DNA binding protein	2002003
AAAACAGTGG	3	4	7	Hs	289093	RPL35A ribosomal protein L35a	1000501
AAAACATCAA	1	1	2	Hs	287613	KIAA0174 KIAA0174 gene product	1000501
AAAACATTAT	3	5	8	Hs	406191	AP3S1 adaptor-related protein complex 3, sigma 1 subunit	4004602
AAAACATTCC	2	0	2	Hs	324725	CAS1 O-acetyltransferase	1000507
AAAACATTCT	46	56	102	Hs	323562	DKFZp564K142 implantation-associated protein	1000501
AAAACCAAAT	2	1	3	Hs	77221	CHKA choline kinase alpha	1000502
AAAACCAAAT	2	1	3	Hs	7395	TFB2M transcription factor B2, mitochondrial	4003550
AAAACCAAGG	1	3	4	Hs	184233	HSPA9B heat shock 70kDa protein 9B (mortalin-2)	1000518
AAAACCCAGT	3	1	4	Hs	404741	NFE2L3 nuclear factor (erythroid-derived 2)-like 3	3005543
AAAACCTAAA	1	1	2	Hs	278671	GCC2 GRIP and coiled-coil domain containing 2	2000503
AAAACCTAAA	1	1	2	Hs	303787	BCAP29 B-cell receptor-associated protein 29	1000507
AAAACCTGAA	2	0	2	Hs	435970	GSK3A glycogen synthase kinase 3 alpha	2000002
AAAACTACCG	0	2	2	Hs	90336	ATP6V1G1 ATPase, H+ transporting, lysosomal 13kDa, V1 subunit G isoform 1	1000645
AAAACTCAAG	2	0	2	Hs	127496	HSPC135 HSPC135 protein	4002525
AAAACTGAGA	3	2	5	Hs	369026	PTTG1IP pituitary tumor-transforming 1 interacting protein	4003657
AAAACTGAGA	3	2	5	Hs	282050	FLJ31265 hypothetical protein FLJ31265	1000509
AAAACTGCAC	1	2	3	Hs	259412	NPD014 NPD014 protein	4002640
AAAACTTTTT	1	1	2	Hs	386205	MTM1 myotubular myopathy 1	4002548
AAAAGAAAAA	1	3	4	Hs	406840	ANKHD1 ankyrin repeat and KH domain containing 1	1000503
AAAAGAAAAA	1	3	4	Hs	26837	- MRNA; cDNA DKFZp586K1123 (from clone DKFZp586K1123)	1000503
AAAAGAAACT	26	22	48	Hs	282938	COL4A4 collagen, type IV, alpha 4	1000502
AAAAGAAACT	26	22	48	Hs	387804	PABPC1 poly(A) binding protein, cytoplasmic 1	4003031
AAAAGAAAGG	0	3	3	Hs	24950	RGS5 regulator of G-protein signalling 5	1000509
AAAAGAAAGG	0	3	3	Hs	282590	#NAME?	1000503
AAAAGAGAAA	2	1	3	Hs	197922	CaMKIINalpha calcium/calmodulin-dependent protein kinase II	3001534
AAAAGATACT	1	3	4	Hs	82071	CITED2 Cbp/p300-interacting transactivator, with Glu/Asp-rich carboxy-terminal domain, 2	4002619
AAAAGCAAGC	2	0	2	Hs	93379	EIF4B eukaryotic translation initiation factor 4B	1000512
AAAAGGCCTA	1	1	2	Hs	113090	#NAME?	1000501
AAAAGGTGTT	2	0	2	Hs	287558	ANXA1 annexin A1	1000501
AAAAGGTTAT	4	7	11	Hs	498154	SNX1 sorting nexin 1	2003004
AAAAGTTATT	0	3	3	Hs	80409	GADD45A growth arrest and DNA-damage-inducible, alpha	3001580
AAAAGTTCTA	0	2	2	Hs	16470	FLJ10904 hypothetical protein FLJ10904	1000505
AAAAGTTGGG	1	1	2	Hs	90093	HSPA4 heat shock 70kDa protein 4	1000501
AAAATAAAAA	7	4	11	Hs	108642	ZNF22 zinc finger protein 22 (KOX 15)	3001560
AAAATAAAAA	7	4	11	Hs	376314	PPOX protoporphyrinogen oxidase	4002534
AAAATAAAAC	1	1	2	Hs	79353	TFDP1 transcription factor Dp-1	1000527
AAAATAAAAC	1	1	2	Hs	292457	#NAME?	1000504
AAAATAAAAT	1	3	4	Hs	110014	GIF gastric intrinsic factor (vitamin B synthesis)	3002003
AAAATAAAAT	1	3	4	Hs	160275	C10orf11 chromosome 10 open reading frame 11	3001515
AAAATAAACA	5	7	12	Hs	6496	KIAA1906 KIAA1906 protein	2000505
AAAATAAACA	5	7	12	Hs	283095	MEPE matrix, extracellular phosphoglycoprotein with ASARM motif (bone)	3002504
AAAATAAAGA	25	31	56	Hs	73722	APEX1 APEX nuclease (multifunctional DNA repair enzyme) 1	4008762
AAAATAAAGC	3	6	9	Hs	98564	FLJ37970 hypothetical protein FLJ37970	2000507
AAAATAAAGC	3	6	9	Hs	293818	NEIL2 nei like 2 (E. coli)	4004548
AAAATAAAGG	1	1	2	Hs	298396	#NAME?	1000502
AAAATAAATG	2	2	4	Hs	8728	FBLP-1 filamin-binding LIM protein-1	2000559
AAAATAAATG	2	2	4	Hs	324473	MAPK1 mitogen-activated protein kinase 1	3001546
AAAATAATTT	0	2	2	Hs	128856	SCARA3 scavenger receptor class A, member 3	4002509
AAAATAATTT	0	2	2	Hs	182217	SUCLA2 succinate-CoA ligase, ADP-forming, beta subunit	1000503
AAAATAATTT	0	2	2	Hs	312930	FLJ23751 hypothetical protein FLJ23751	1000503
AAAATATTAC	3	2	5	Hs	380876	#NAME?	1000505
AAAATATTAC	3	2	5	Hs	433898	GNG10 guanine nucleotide binding protein (G protein), gamma 10	3004005
AAAATATTGA	2	0	2	Hs	145793	#NAME?	1000503
AAAATATTTT	2	3	5	Hs	119000	ACTN1 actinin, alpha 1	4002632
AAAATATTTT	2	3	5	Hs	104800	FLJ10134 hypothetical protein FLJ10134	2000507
AAAATGAAGA	0	3	3	Hs	288193	KPNA4 karyopherin alpha 4 (importin alpha 3)	2000511
AAAATGAAGA	0	3	3	Hs	418520	C6orf51 chromosome 6 open reading frame 51	3004005
AAAATGCTGT	1	1	2	Hs	435628	SENP6 SUMO1/sentrin specific protease 6	2000002
AAAATGTACT	16	5	21	Hs	105956	A4GALT alpha 1,4-galactosyltransferase	2000505
AAAATGTACT	16	5	21	Hs	24763	RANBP1 RAN binding protein 1	1000533
AAAATTAGTG	1	1	2	Hs	301005	H2AFV H2A histone family, member V	1000504
AAAATTTACA	0	29	29	Hs	42674	MSH3 mutS homolog 3 (E. coli)	1000501
AAAATTTATT	2	0	2	Hs	14794	ZFP28 zinc finger protein 28 homolog (mouse)	1000501
AAACAACAGT	0	2	2	Hs	14222	LOC129531 hypothetical protein BC018453	3001568
AAACAAGCCA	0	2	2	Hs	368056	COPG coatomer protein complex, subunit gamma	1000510
AAACAATACA	4	2	6	Hs	181466	FLJ14502 TRAF4 associated factor 1	2000546
AAACAATGGC	1	1	2	Hs	122140	FLJ22557 hypothetical protein FLJ22557	2000520
AAACACCAAA	3	2	5	Hs	254605	MAP7 microtubule-associated protein 7	3001531
AAACACCAAA	3	2	5	Hs	220745	RALGPS2 Ral-A exchange factor RalGPS2	3001506
AAACACTCTT	4	5	9	Hs	454272	UNQ6369 ITI-like protein	2001002
AAACACTCTT	4	5	9	Hs	151134	OXA1L oxidase (cytochrome c) assembly 1-like	2000679
AAACAGAGAG	1	1	2	Hs	30352	RPS6KC1 ribosomal protein S6 kinase, 52kDa, polypeptide 1	1000501
AAACAGAGCT	3	2	5	Hs	211556	ELOVL6 ELOVL family member 6, elongation of long chain fatty acids (FEN1/Elo2, SUR4/Elo3-like, yeast)	3002524
AAACAGGGAC	1	1	2	Hs	30299	IMP-2 IGF-II mRNA-binding protein 2	1000504
AAACATTAAA	3	1	4	Hs	103521	SR-A1 serine arginine-rich pre-mRNA splicing factor SR-A1	4003519
AAACATTAAA	3	1	4	Hs	403989	ACTG2 actin, gamma 2, smooth muscle, enteric	4002639
AAACATTGGG	3	6	9	Hs	8203	SMBP SM-11044 binding protein	4009538
AAACCAAAAA	3	0	3	Hs	76753	ENG endoglin (Osler-Rendu-Weber syndrome 1)	2000534
AAACCAAAAA	3	0	3	Hs	239752	NR2F6 nuclear receptor subfamily 2, group F, member 6	1000505
AAACCAATCT	3	0	3	Hs	132816	MGC14801 hypothetical protein MGC14801	3001529
AAACCACTTC	2	0	2	Hs	364544	TM4SF13 transmembrane 4 superfamily member 13	1000503
AAACCAGAGG	2	1	3	Hs	124922	LRMP lymphoid-restricted membrane protein	3001549
AAACCAGAGG	2	1	3	Hs	250181	GORASP1 golgi reassembly stacking protein 1, 65kDa	3003644
AAACCAGGGC	5	1	6	Hs	279836	COMMD9 COMM domain containing 9	4003573
AAACCAGTCG	3	4	7	Hs	368866	MDS025 hypothetical protein MDS025	4005556
AAACCCAAGC	1	2	3	Hs	348461	WDR17 WD repeat domain 17	1000504
AAACCCGAAG	3	1	4	Hs	3100	KARS lysyl-tRNA synthetase	4004769
AAACCTCTCA	2	5	7	Hs	22981	C18orf10 chromosome 18 open reading frame 10	4002544
AAACCTCTTC	7	8	15	Hs	194698	CCNB2 cyclin B2	3004593
AAACCTGGGA	1	3	4	Hs	63788	PCCB propionyl Coenzyme A carboxylase, beta polypeptide	3000548
AAACCTGGGA	1	3	4	Hs	405528	RPL27 ribosomal protein L27	1000505
AAACGCCCAA	1	1	2	Hs	256583	ILF3 interleukin enhancer binding factor 3, 90kDa	1000544
AAACTAACTT	3	4	7	Hs	26745	MGC:13379 HSPC244	4002571
AAACTATTTG	1	1	2	Hs	78305	RAB2 RAB2, member RAS oncogene family	4002582
AAACTCGAGC	4	4	8	Hs	278378	TNPO2 transportin 2 (importin 3, karyopherin beta 2b)	1000591
AAACTCGTGT	1	1	2	Hs	212581	MMP24 matrix metalloproteinase 24 (membrane-inserted)	2000546
AAACTCTATA	4	3	7	Hs	113919	LOC374969 hypothetical protein LOC374969	3001542
AAACTCTGTG	8	4	12	Hs	279861	TMX2 thioredoxin-related transmembrane protein 2	4005645
AAACTGACAG	0	3	3	Hs	111520	DKFZp434F054 hypothetical protein DKFZp434F054	1000508
AAACTGACAG	0	3	3	Hs	342874	TGFBR3 transforming growth factor, beta receptor III (betaglycan, 300kDa)	1000548
AAACTGATTG	6	7	13	Hs	58488	CTNNAL1 catenin (cadherin-associated protein), alpha-like 1	3005590
AAACTGATTG	6	7	13	Hs	128062	#NAME?	1000503
AAACTGTGGT	2	6	8	Hs	370688	TOMM70A translocase of outer mitochondrial membrane 70 homolog A (yeast)	1000501
AAACTTAGGA	1	1	2	Hs	198281	PKM2 pyruvate kinase, muscle	1000501
AAACTTTCAA	1	1	2	Hs	239155	KCTD3 potassium channel tetramerisation domain containing 3	1000501
AAAGAAAAAA	5	3	8	Hs	27323	DKFZp761N1114 hypothetical protein DKFZp761N1114	2001002
AAAGAAAAAA	5	3	8	Hs	213392	FLJ13195 hypothetical protein FLJ13195 similar to stromal antigen 3	2000505
AAAGAAACAT	1	2	3	Hs	368212	KTN1 kinectin 1 (kinesin receptor)	1000526
AAAGAAAGTG	6	6	12	Hs	120870	MGAT1 mannosyl (alpha-1,3-)-glycoprotein beta-1,2-N-acetylglucosaminyltransferase	4004704
AAAGAAAGTG	6	6	12	Hs	357384	PDE7A phosphodiesterase 7A	2001002
AAAGAAATGT	3	3	6	Hs	432996	FLJ11021 similar to splicing factor, arginine/serine-rich 4	2003007
AAAGAAATTA	2	0	2	Hs	264345	TIZ TRAF6-inhibitory zinc finger protein	2001002
AAAGAACAAC	0	2	2	Hs	406401	C14orf32 chromosome 14 open reading frame 32	1000529
AAAGAACAAT	1	1	2	Hs	128357	NOD3 NOD3 protein	1000504
AAAGAACAAT	1	1	2	Hs	433343	SRRM2 serine/arginine repetitive matrix 2	1000002
AAAGAACAGA	2	2	4	Hs	189878	#NAME?	1000503
AAAGAACATA	1	1	2	Hs	154023	TXNDC4 thioredoxin domain containing 4 (endoplasmic reticulum)	1000501
AAAGAAGAAG	0	2	2	Hs	284244	FGF2 fibroblast growth factor 2 (basic)	1000504
AAAGAAGCCA	1	2	3	Hs	245537	MGC54289 hypothetical protein MGC54289	3000566
AAAGAAGCCA	1	2	3	Hs	381167	SERPINB1 serine (or cysteine) proteinase inhibitor, clade B (ovalbumin), member 1	1000513
AAAGAAGCTC	7	6	13	Hs	273344	DKFZP564O0463 DKFZP564O0463 protein	4004544
AAAGAAGCTC	7	6	13	Hs	9800	NJMU-R1 protein kinase Njmu-R1	4003557
AAAGAAGGGC	2	0	2	Hs	396783	SLC9A3R1 solute carrier family 9 (sodium/hydrogen exchanger), isoform 3 regulatory factor 1	1000503
AAAGAATATG	2	1	3	Hs	79162	SSRP1 structure specific recognition protein 1	1000537
AAAGAATATG	2	1	3	Hs	165539	LOC286148 hypothetical protein LOC286148	1000502
AAAGAATCAG	2	0	2	Hs	44743	WDFY1 WD repeat and FYVE domain containing 1	1000501
AAAGAATGAA	5	2	7	Hs	191294	E46L like mouse brain protein E46	1000515
AAAGAATGAA	5	2	7	Hs	213392	FLJ13195 hypothetical protein FLJ13195 similar to stromal antigen 3	1000510
AAAGACCAAA	1	1	2	Hs	374973	PRPF4 PRP4 pre-mRNA processing factor 4 homolog (yeast)	1000501
AAAGAGAAAA	4	2	6	Hs	199334	ELMO2 engulfment and cell motility 2 (ced-12 homolog, C. elegans)	1000502
AAAGAGAAAA	4	2	6	Hs	279949	KIAA1007 KIAA1007 protein	2000555
AAAGAGAAAG	0	3	3	Hs	441047	ADM adrenomedullin	3002003
AAAGAGTCGG	1	1	2	Hs	250465	LOC284361 hypothetical protein LOC284361	1000541
AAAGATGATG	3	1	4	Hs	226390	RRM2 ribonucleotide reductase M2 polypeptide	2000534
AAAGATGTTT	2	0	2	Hs	279902	CRSP9 cofactor required for Sp1 transcriptional activation, subunit 9, 33kDa	4002551
AAAGCAAACC	11	5	16	Hs	181368	PRPF8 PRP8 pre-mRNA processing factor 8 homolog (yeast)	1000501
AAAGCAATAA	1	2	3	Hs	531184	KIAA0863 KIAA0863 protein	2000521
AAAGCAATCA	3	5	8	Hs	305985	PHC1 polyhomeotic-like 1 (Drosophila)	2000533
AAAGCAGCAC	0	3	3	Hs	168762	ULK2 unc-51-like kinase 2 (C. elegans)	1000502
AAAGCAGCAC	0	3	3	Hs	431279	NSF N-ethylmaleimide-sensitive factor	3004005
AAAGCAGGAT	0	3	3	Hs	326465	#NAME?	1000502
AAAGCAGTTC	2	5	7	Hs	355669	CSNK1E casein kinase 1, epsilon	1000501
AAAGCATTTT	1	1	2	Hs	6406	MO25 MO25 protein	4002620
AAAGCATTTT	1	1	2	Hs	187646	LOC157378 hypothetical protein BC017881	2000509
AAAGCCAAGA	1	2	3	Hs	74047	ETFB electron-transfer-flavoprotein, beta polypeptide	3002579
AAAGCCAAGA	1	2	3	Hs	149467	SGPP2 sphingosine-1-phosphate phosphotase 2	1000505
AAAGCTATGG	2	0	2	Hs	4029	GAS41 glioma-amplified sequence-41	1000511
AAAGCTGGCT	3	0	3	Hs	709	DCK deoxycytidine kinase	3001519
AAAGCTGTGT	0	2	2	Hs	246603	HIP2 huntingtin interacting protein 2	3001537
AAAGGAAAAT	7	2	9	Hs	283532	BM039 uncharacterized bone marrow protein BM039	4002526
AAAGGAAAAT	7	2	9	Hs	369475	FLJ21901 hypothetical protein FLJ21901	1000502
AAAGGAAAGT	4	5	9	Hs	109706	HN1 hematological and neurological expressed 1	2000626
AAAGGAAGAG	1	1	2	Hs	406631	CDC27 cell division cycle 27	2000535
AAAGGAATAA	1	5	6	Hs	172089	PORIMIN pro-oncosis receptor inducing membrane injury gene	4003679
AAAGGAATAA	1	5	6	Hs	282397	#NAME?	1000502
AAAGGACAAG	1	1	2	Hs	22835	PRTFDC1 phosphoribosyl transferase domain containing 1	3001518
AAAGGACAAG	1	1	2	Hs	13303	TRAPPC6B trafficking protein particle complex 6B	4002534
AAAGGAGAGA	0	2	2	Hs	162669	MGC17337 similar to RIKEN cDNA 5730528L13 gene	1000502
AAAGGATAAT	5	0	5	Hs	191356	#NAME?	1000531
AAAGGCCACA	5	1	6	Hs	374524	DHX9 DEAH (Asp-Glu-Ala-His) box polypeptide 9	1000501
AAAGGGAAAA	5	0	5	Hs	142856	USP28 ubiquitin specific protease 28	2000510
AAAGGGAAAA	5	0	5	Hs	279949	KIAA1007 KIAA1007 protein	1000502
AAAGGGAAGA	1	1	2	Hs	124405	#NAME?	1000503
AAAGGGGGCA	7	13	20	Hs	446430	hnRNPA3 heterogeneous nuclear ribonucleoprotein A3	2002003
AAAGGGGGGC	0	2	2	Hs	153357	PLOD3 procollagen-lysine, 2-oxoglutarate 5-dioxygenase 3	1000501
AAAGGTTGGT	4	2	6	Hs	413482	C21orf33 chromosome 21 open reading frame 33	3005007
AAAGTAATTT	2	0	2	Hs	54649	RY1 putative nucleic acid binding protein RY-1	1000536
AAAGTCAGAA	11	8	19	Hs	173554	UQCRC2 ubiquinol-cytochrome c reductase core protein II	4002789
AAAGTCATTG	4	4	8	Hs	21145	ODAG ocular development-associated gene	3001526
AAAGTCATTG	4	4	8	Hs	133892	TPM1 tropomyosin 1 (alpha)	2000633
AAAGTCTAGA	8	6	14	Hs	371468	CCND1 cyclin D1 (PRAD1: parathyroid adenomatosis 1)	4003650
AAAGTGAAAA	2	2	4	Hs	172740	MAPRE3 microtubule-associated protein, RP/EB family, member 3	1000584
AAAGTGAAAA	2	2	4	Hs	386131	NEB nebulin	2000502
AAAGTGAAGA	17	23	40	Hs	334477	USP48 ubiquitin specific protease 48	2000511
AAAGTGAAGA	17	23	40	Hs	356766	- Clone IMAGE:5285034, mRNA	2000836
AAAGTGCATC	2	1	3	Hs	193326	FGFRL1 fibroblast growth factor receptor-like 1	4002535
AAAGTGGAAA	4	3	7	Hs	11171	APG5L APG5 autophagy 5-like (S. cerevisiae)	2000575
AAAGTGGAAA	4	3	7	Hs	438838	TAF7 TAF7 RNA polymerase II, TATA box binding protein (TBP)-associated factor, 55kDa	3003004
AAAGTGGCTA	2	1	3	Hs	255230	GUSB glucuronidase, beta	2000517
AAAGTGGGTG	2	0	2	Hs	355832	CDC42 cell division cycle 42 (GTP binding protein, 25kDa)	1000558
AAAGTTCTTC	2	0	2	Hs	5111	FLJ20729 hypothetical protein FLJ20729	1000505
AAAGTTCTTC	2	0	2	Hs	249996	PLRG1 pleiotropic regulator 1 (PRL1homolog, Arabidopsis)	1000502
AAAGTTTATT	1	1	2	Hs	27590	MYST4 MYST histone acetyltransferase (monocytic leukemia) 4	2000511
AAAGTTTATT	1	1	2	Hs	303775	C14orf170 chromosome 14 open reading frame 170	1000502
AAATAAAAAG	2	2	4	Hs	144633	FAM20A family with sequence similarity 20, member A	2000504
AAATAAAAAG	2	2	4	Hs	159629	MYO9B myosin IXB	3002550
AAATAAAAGC	2	5	7	Hs	123078	TSHR thyroid stimulating hormone receptor	1000502
AAATAAAAGC	2	5	7	Hs	403997	VIL2 villin 2 (ezrin)	4003634
AAATAAAAGG	2	0	2	Hs	60876	#NAME?	1000504
AAATAAAAGG	2	0	2	Hs	355950	DC36 COBW-like placental protein	1000504
AAATAAAAGG	2	0	2	Hs	412760	CBWD2 COBW domain containing 2	2002003
AAATAAAATT	1	3	4	Hs	55080	SLC25A21 solute carrier family 25 (mitochondrial oxodicarboxylate carrier), member 21	2001002
AAATAAAATT	1	3	4	Hs	441039	DKFZp686I15217 hypothetical protein DKFZp686I15217	3002003
AAATAAACTT	2	0	2	Hs	88171	- MRNA; cDNA DKFZp686G19128 (from clone DKFZp686G19128)	1000502
AAATAAACTT	2	0	2	Hs	112964	#NAME?	1000502
AAATAAAGAA	27	45	72	Hs	389700	MGST1 microsomal glutathione S-transferase 1	4005635
AAATAAGTAT	5	2	7	Hs	422113	ZNF511 zinc finger protein 511	3002003
AAATAATAGC	0	2	2	Hs	15929	C6orf211 chromosome 6 open reading frame 211	4002515
AAATAATGGG	1	1	2	Hs	184664	FLJ13611 hypothetical protein FLJ13611	1000502
AAATAATGTT	2	3	5	Hs	108689	SREBF2 sterol regulatory element binding transcription factor 2	4003532
AAATAATGTT	2	3	5	Hs	357662	#NAME?	1000502
AAATAATTGT	1	1	2	Hs	57435	SLC11A2 solute carrier family 11 (proton-coupled divalent metal ion transporters), member 2	3001561
AAATACAAAC	2	0	2	Hs	315167	MGC5528 defective in sister chromatid cohesion homolog 1 (S. cerevisiae)	3001512
AAATACAAGT	2	0	2	Hs	31856	USP42 ubiquitin specific protease 42	1000504
AAATACAGCA	5	4	9	Hs	212102	TXNDC7 thioredoxin domain containing 7 (protein disulfide isomerase)	3001540
AAATACATTT	0	2	2	Hs	511950	SIRT3 sirtuin (silent mating type information regulation 2 homolog) 3 (S. cerevisiae)	3004005
AAATACTTCA	3	0	3	Hs	393201	ACTR2 ARP2 actin-related protein 2 homolog (yeast)	1000578
AAATACTTCA	3	0	3	Hs	26179	KIAA0433 KIAA0433 protein	1000503
AAATAGCTAA	2	1	3	Hs	44298	MRPS17 mitochondrial ribosomal protein S17	1000516
AAATAGGTGA	2	1	3	Hs	371140	PPHLN1 periphilin 1	2000555
AAATAGGTTT	8	8	16	Hs	419640	PARK7 Parkinson disease (autosomal recessive, early onset) 7	3003004
AAATATAAAC	1	1	2	Hs	356427	PAI-RBP1 PAI-1 mRNA-binding protein	1000574
AAATATATTA	2	0	2	Hs	289044	- MRNA; cDNA DKFZp686G03142 (from clone DKFZp686G03142)	3000547
AAATATATTA	2	0	2	Hs	24583	DKFZp434C0328 hypothetical protein DKFZp434C0328	1000505
AAATATGAGA	1	1	2	Hs	42343	MYST1 MYST histone acetyltransferase 1	3004523
AAATATGAGC	3	1	4	Hs	181368	PRPF8 PRP8 pre-mRNA processing factor 8 homolog (yeast)	4004688
AAATATGTTG	2	1	3	Hs	107149	C1orf25 chromosome 1 open reading frame 25	1000502
AAATATGTTG	2	1	3	Hs	352656	GHITM growth hormone inducible transmembrane protein	2000609
AAATATGTTT	3	2	5	Hs	267194	MIS12 homolog of yeast Mis12	4003531
AAATATGTTT	3	2	5	Hs	364884	#NAME?	1000504
AAATATTGAT	1	1	2	Hs	8108	MPRP-1 metalloprotease related protein 1	4002530
AAATATTTGA	1	1	2	Hs	170198	CHPPR likely ortholog of chicken chondrocyte protein with a poly-proline region	1000519
AAATCAATTC	1	2	3	Hs	374596	TPT1 tumor protein, translationally-controlled 1	1000502
AAATCAATTC	1	2	3	Hs	399980	LOC285550 hypothetical protein LOC285550	1000558
AAATCAGTCT	2	0	2	Hs	132977	PCBP2 poly(rC) binding protein 2	1000501
AAATCCTAGA	5	2	7	Hs	425091	LOC91272 hypothetical protein BC007436	2001003
AAATCCTCAA	4	0	4	Hs	55024	FLJ10307 hypothetical protein FLJ10307	3002509
AAATCCTTTC	0	3	3	Hs	99819	USP16 ubiquitin specific protease 16	1000501
AAATCGATGA	1	1	2	Hs	13580	MGC29729 hypothetical protein MGC29729	3001562
AAATCGATGA	1	1	2	Hs	32916	NACA nascent-polypeptide-associated complex alpha polypeptide	1000502
AAATCTGTCA	1	1	2	Hs	169047	CSPG3 chondroitin sulfate proteoglycan 3 (neurocan)	1000501
AAATGAAAAT	3	0	3	Hs	254321	CTNNA1 catenin (cadherin-associated protein), alpha 1, 102kDa	4005824
AAATGAAGGT	2	1	3	Hs	149414	#NAME?	1000501
AAATGACTAT	2	5	7	Hs	43071	MGC2641 hepatoma-derived growth factor-related protein 2	4004548
AAATGAGGGA	1	1	2	Hs	404930	NPC1 Niemann-Pick disease, type C1	4002510
AAATGATACA	3	2	5	Hs	233240	COL6A3 collagen, type VI, alpha 3	1000501
AAATGCAATA	3	2	5	Hs	285133	NFYC nuclear transcription factor Y, gamma	3005570
AAATGCAATA	3	2	5	Hs	153355	QKI quaking homolog, KH domain RNA binding (mouse)	1000517
AAATGCCACA	3	0	3	Hs	436349	RTN4 reticulon 4	2019021
AAATGCCCTC	4	1	5	Hs	151777	EIF2S1 eukaryotic translation initiation factor 2, subunit 1 alpha, 35kDa	2000626
AAATGCGAAC	2	1	3	Hs	5672	SMAP-5 golgi membrane protein SB140	3001529
AAATGCTGTA	3	0	3	Hs	32967	CKN1 Cockayne syndrome 1 (classical)	3001516
AAATGCTTGG	1	1	2	Hs	129673	EIF4A1 eukaryotic translation initiation factor 4A, isoform 1	1000503
AAATGGAAAG	0	3	3	Hs	381189	CBX3 chromobox homolog 3 (HP1 gamma homolog, Drosophila)	2000652
AAATGGCAAC	2	0	2	Hs	117929	- MRNA; cDNA DKFZp686K14148 (from clone DKFZp686K14148)	1000558
AAATGGCTTG	3	0	3	Hs	25155	NET1 neuroepithelial cell transforming gene 1	3001525
AAATGTAACA	1	2	3	Hs	164649	Intersex homolog of Drosophila Intersex	2000513
AAATGTAATT	1	1	2	Hs	10706	EPLIN epithelial protein lost in neoplasm beta	4011546
AAATGTAATT	1	1	2	Hs	195922	SP8 Sp8 transcription factor	3002510
AAATGTGAAT	3	6	9	Hs	362841	NUP50 nucleoporin 50kDa	1000523
AAATGTGTAA	1	2	3	Hs	76272	JARID1A Jumonji, AT rich interactive domain 1A (RBBP2-like)	1000503
AAATGTGTAA	1	2	3	Hs	303901	C14orf119 chromosome 14 open reading frame 119	3000613
AAATGTGTTT	0	4	4	Hs	323966	H63 H63 breast cancer expressed gene	1000506
AAATGTGTTT	0	4	4	Hs	100921	ZNF193 zinc finger protein 193	2000531
AAATGTTTAG	0	2	2	Hs	348478	PLSCR1 phospholipid scramblase 1	4003533
AAATTAAAAC	10	10	20	Hs	147159	RNF103 ring finger protein 103	4002574
AAATTAAAAC	10	10	20	Hs	436803	VBP1 von Hippel-Lindau binding protein 1	3004005
AAATTAAGAG	0	5	5	Hs	5212	SMUG1 single-strand selective monofunctional uracil DNA glycosylase	4003574
AAATTAAGGT	1	1	2	Hs	283693	MRPL1 mitochondrial ribosomal protein L1	4004530
AAATTAATAA	1	2	3	Hs	26146	DSCR3 Down syndrome critical region gene 3	3001551
AAATTAATAA	1	2	3	Hs	79306	EIF4E eukaryotic translation initiation factor 4E	1000506
AAATTAATAG	2	0	2	Hs	79306	EIF4E eukaryotic translation initiation factor 4E	1000510
AAATTACATA	1	1	2	Hs	73291	WDR12 WD repeat domain 12	4005560
AAATTATCTC	3	1	4	Hs	446648	AP3B1 adaptor-related protein complex 3, beta 1 subunit	3003004
AAATTCGTTC	3	4	7	Hs	436376	SYNCRIP synaptotagmin binding, cytoplasmic RNA interacting protein	2005006
AAATTGAATT	0	3	3	Hs	169840	TTK TTK protein kinase	4002511
AAATTGGAGC	5	0	5	Hs	215766	GTPBP4 GTP binding protein 4	4005560
AAATTGTTCC	7	6	13	Hs	246240	PSMA3 proteasome (prosome, macropain) subunit, alpha type, 3	4004677
AAATTGTTCC	7	6	13	Hs	380763	LOC115294 similar to hypothetical protein FLJ10883	1000502
AAATTGTTGG	1	1	2	Hs	129844	TNFRSF10D tumor necrosis factor receptor superfamily, member 10d, decoy with truncated death domain	3001531
AAATTTAAAA	0	2	2	Hs	42674	MSH3 mutS homolog 3 (E. coli)	3001505
AAATTTAAAA	0	2	2	Hs	94875	DKFZp761A132 hypothetical protein DKFZp761A132	2000507
AAATTTCAAG	0	3	3	Hs	105656	SCYE1 small inducible cytokine subfamily E, member 1 (endothelial monocyte-activating)	3001524
AAATTTCAAG	0	3	3	Hs	114412	TXNL thioredoxin-like, 32kDa	1000548
AAATTTCACA	3	1	4	Hs	3343	PHGDH phosphoglycerate dehydrogenase	1000501
AAATTTCTGC	1	1	2	Hs	250773	SSR1 signal sequence receptor, alpha (translocon-associated protein alpha)	1000537
AAATTTGGTA	0	5	5	Hs	256184	EEF1G eukaryotic translation elongation factor 1 gamma	1000501
AAATTTGGTG	1	3	4	Hs	65425	CALB1 calbindin 1, 28kDa	1000001
AAATTTGTTG	2	0	2	Hs	157203	GIOT-1 gonadotropin inducible transcription repressor 1	2001002
AAATTTTAAA	6	5	11	Hs	142442	HP1-BP74 HP1-BP74	2000579
AAATTTTAAA	6	5	11	Hs	376816	FLJ11011 hypothetical protein FLJ11011	1000507
AAATTTTGGT	0	2	2	Hs	133543	PUM2 pumilio homolog 2 (Drosophila)	3002564
AAATTTTTGT	5	2	7	Hs	73828	TAL1 T-cell acute lymphocytic leukemia 1	1000502
AAATTTTTGT	5	2	7	Hs	141347	MGC33864 ADP-ribosylation-like factor 6-interacting protein 6	3001510
AACAAAAAAA	1	1	2	Hs	35254	ZC3HAV1 zinc finger CCCH type, antiviral 1	3002003
AACAAAAAAA	1	1	2	Hs	223296	FLJ20522 hypothetical protein FLJ20522	2001002
AACAAACATC	2	4	6	Hs	91728	PMSCL1 polymyositis/scleroderma autoantigen 1, 75kDa	3002527
AACAAACATC	2	4	6	Hs	282417	PYGL phosphorylase, glycogen; liver (Hers disease, glycogen storage disease type VI)	1000502
AACAAAGAAC	2	0	2	Hs	3887	PSMD1 proteasome (prosome, macropain) 26S subunit, non-ATPase, 1	1000501
AACAAATTCT	1	1	2	Hs	118722	FUT8 fucosyltransferase 8 (alpha (1,6) fucosyltransferase)	3012552
AACAAATTCT	1	1	2	Hs	285290	COQ6 coenzyme Q6 homolog (yeast)	1000516
AACAACAGTG	1	1	2	Hs	62180	ANLN anillin, actin binding protein (scraps homolog, Drosophila)	3004526
AACAACAGTG	1	1	2	Hs	302051	MYOHD1 myosin head domain containing 1	1000503
AACAACAGTT	1	1	2	Hs	288193	KPNA4 karyopherin alpha 4 (importin alpha 3)	1000507
AACAACGACC	1	2	3	Hs	106552	CNTNAP2 contactin associated protein-like 2	2000513
AACAACTGGC	2	0	2	Hs	75243	BRD2 bromodomain containing 2	1000615
AACAAGAAAT	3	1	4	Hs	398157	PLK2 polo-like kinase 2 (Drosophila)	1000501
AACAAGTCTT	2	2	4	Hs	69851	NOLA1 nucleolar protein family A, member 1 (H/ACA small nucleolar RNPs)	4003542
AACAATGTCA	2	2	4	Hs	52526	KIAA0669 KIAA0669 gene product	1000509
AACAATGTCA	2	2	4	Hs	127009	#NAME?	1000502
AACAATTATC	1	1	2	Hs	7845	MGC2752 hypothetical protein MGC2752	1000506
AACAATTTGG	1	2	3	Hs	355867	MARS methionine-tRNA synthetase	1000503
AACAATTTGG	1	2	3	Hs	74369	ITGA7 integrin, alpha 7	1000502
AACACAATCA	1	3	4	Hs	528298	SEC23A Sec23 homolog A (S. cerevisiae)	2001002
AACACATCAG	1	1	2	Hs	76253	SCA2 spinocerebellar ataxia 2 (olivopontocerebellar ataxia 2, autosomal dominant, ataxin 2)	3003621
AACACATTCC	1	1	2	Hs	381061	RPL19 ribosomal protein L19	1000501
AACACTGACT	5	2	7	Hs	3426	ERAL1 Era G-protein-like 1 (E. coli)	4005577
AACAGAAGCA	15	8	23	Hs	372680	#NAME?	1000592
AACAGAATAT	11	9	20	Hs	44893	GA17 dendritic cell protein	4002680
AACAGACATC	1	1	2	Hs	166188	FOXD2 forkhead box D2	1000501
AACAGCAAGA	0	2	2	Hs	71827	RRS1 RRS1 ribosome biogenesis regulator homolog (S. cerevisiae)	4002514
AACAGCAAGG	2	0	2	Hs	295014	NUP93 nucleoporin 93kDa	1000515
AACAGCAAGG	2	0	2	Hs	374481	APCDD1 adenomatosis polyposis coli down-regulated 1	4004544
AACAGCACAC	2	1	3	Hs	348596	#NAME?	1000501
AACAGCTGGA	1	1	2	Hs	7101	ANAPC5 anaphase promoting complex subunit 5	1000504
AACAGCTGGA	1	1	2	Hs	13340	HAT1 histone acetyltransferase 1	4003560
AACAGCTTAA	5	4	9	Hs	76719	LSM4 LSM4 homolog, U6 small nuclear RNA associated (S. cerevisiae)	1000514
AACAGCTTTA	1	1	2	Hs	10018	LOC114926 hypothetical protein BC013035	3001588
AACAGGTCCA	1	1	2	Hs	119000	ACTN1 actinin, alpha 1	1000501
AACAGGTTCA	1	1	2	Hs	388677	ACPP acid phosphatase, prostate	1000501
AACATAAATT	8	3	11	Hs	21364	#NAME?	1000501
AACATAAGGG	3	3	6	Hs	151930	MGC10993 hypothetical protein MGC10993	3001528
AACATAATCT	2	1	3	Hs	143610	#NAME?	1000510
AACATAGAAA	0	2	2	Hs	278573	CD59 CD59 antigen p18-20 (antigen identified by monoclonal antibodies 16.3A5, EJ16, EJ30, EL32 and G344)	1000501
AACATATATC	0	2	2	Hs	396643	ARHGAP12 Rho GTPase activating protein 12	2000530
AACATCAAAC	3	5	8	Hs	126222	ARPC5 actin related protein 2/3 complex, subunit 5, 16kDa	4002587
AACATCCCCT	2	0	2	Hs	283716	MSCP mitochondrial solute carrier protein	3005591
AACATCCCCT	2	0	2	Hs	124030	ELF1 E74-like factor 1 (ets domain transcription factor)	1000502
AACATTCTAA	6	2	8	Hs	8813	STXBP3 syntaxin binding protein 3	4003552
AACATTGACA	0	3	3	Hs	323562	DKFZp564K142 implantation-associated protein	4002564
AACATTGGCT	2	2	4	Hs	237825	SRP72 signal recognition particle 72kDa	1000549
AACCAAAAAA	3	3	6	Hs	238914	LOC145957 neuregulin 4	2001002
AACCAAAAAA	3	3	6	Hs	436405	IDH3B isocitrate dehydrogenase 3 (NAD+) beta	3003004
AACCAAAGGA	2	0	2	Hs	78524	HTCD37 TcD37 homolog	4005551
AACCAACAAA	1	1	2	Hs	2324	PRM2 protamine 2	1000501
AACCAACCAG	3	2	5	Hs	164682	PEX1 peroxisome biogenesis factor 1	3006007
AACCAATACA	2	5	7	Hs	146161	MGC2408 hypothetical protein MGC2408	3001521
AACCACCCAG	1	1	2	Hs	46699	NIPSNAP3B nipsnap homolog 3B (C. elegans)	2000521
AACCACCCAG	1	1	2	Hs	171844	PVR poliovirus receptor	3001512
AACCACTGCT	6	7	13	Hs	76884	ID3 inhibitor of DNA binding 3, dominant negative helix-loop-helix protein	4004706
AACCACTTGG	2	0	2	Hs	132942	GRAF GTPase regulator associated with focal adhesion kinase pp125(FAK)	1000501
AACCAGAATG	1	3	4	Hs	433278	EBPL emopamil binding protein-like	2001002
AACCAGAGGT	5	1	6	Hs	380897	FTS fused toes homolog (mouse)	1000501
AACCAGGGAG	3	0	3	Hs	9444	C10orf76 chromosome 10 open reading frame 76	1000502
AACCAGGTGG	1	1	2	Hs	78769	THOP1 thimet oligopeptidase 1	1000503
AACCAGGTGG	1	1	2	Hs	414042	CNNM3 cyclin M3	3005006
AACCAGGTGT	2	3	5	Hs	254113	POLRMT polymerase (RNA) mitochondrial (DNA directed)	3002525
AACCAGTTTG	6	2	8	Hs	15591	COPS6 COP9 constitutive photomorphogenic homolog subunit 6 (Arabidopsis)	3000631
AACCATCTGA	1	2	3	Hs	405557	DKFZp434C0631 hypothetical protein DKFZp434C0631	4002538
AACCATTCAT	1	1	2	Hs	76460	SLC38A3 solute carrier family 38, member 3	1000501
AACCCAGGAG	9	2	11	Hs	76962	#NAME?	1000502
AACCCAGGAG	9	2	11	Hs	233325	HFE hemochromatosis	1000502
AACCCAGGAG	9	2	11	Hs	310697	#NAME?	1000502
AACCCAGGAG	9	2	11	Hs	360352	#NAME?	1000502
AACCCGGGAG	18	11	29	Hs	163754	FLJ12606 hypothetical protein FLJ12606	3001503
AACCCGGGAG	18	11	29	Hs	201667	AKR1D1 aldo-keto reductase family 1, member D1 (delta 4-3-ketosteroid-5-beta-reductase)	3001503
AACCCGGGAG	18	11	29	Hs	418291	IL10RB interleukin 10 receptor, beta	3003004
AACCCGTGTT	1	1	2	Hs	512431	- CDNA clone MGC:72080 IMAGE:6453055, complete cds	1000001
AACCCTAAAA	1	1	2	Hs	75117	ILF2 interleukin enhancer binding factor 2, 45kDa	1000502
AACCCTGATG	1	1	2	Hs	230501	CPXM carboxypeptidase X (M14 family)	1000502
AACCCTGCCC	2	2	4	Hs	274184	TFE3 transcription factor binding to IGHM enhancer 3	1000510
AACCCTGCCC	2	2	4	Hs	82327	GSS glutathione synthetase	4002629
AACCCTTGGG	15	8	23	Hs	173878	NIPSNAP1 nipsnap homolog 1 (C. elegans)	4002651
AACCGGGGCA	2	0	2	Hs	8517	PSCD2 pleckstrin homology, Sec7 and coiled-coil domains 2 (cytohesin-2)	1000526
AACCTCGAGT	1	1	2	Hs	323502	NXF1 nuclear RNA export factor 1	2000506
AACCTCGAGT	1	1	2	Hs	247478	BAT4 HLA-B associated transcript 4	3001552
AACCTCGGAG	2	0	2	Hs	333417	CAPZB capping protein (actin filament) muscle Z-line, beta	1000522
AACCTCTGTA	2	1	3	Hs	315562	GCLM glutamate-cysteine ligase, modifier subunit	3001524
AACCTGGCCT	3	0	3	Hs	388921	PSMD2 proteasome (prosome, macropain) 26S subunit, non-ATPase, 2	1000538
AACCTGGCCT	3	0	3	Hs	436439	PTK9L PTK9L protein tyrosine kinase 9-like (A6-related protein)	3003006
AACCTGGGAG	12	10	22	Hs	458412	TRIM52 tripartite motif-containing 52	4002504
AACCTGGGAG	12	10	22	Hs	484782	DFFA DNA fragmentation factor, 45kDa, alpha polypeptide	3002003
AACCTGTTCT	3	1	4	Hs	26761	DKFZP586L0724 DKFZP586L0724 protein	3001549
AACCTGTTTT	14	11	25	Hs	78989	ADH5 alcohol dehydrogenase 5 (class III), chi polypeptide	3000622
AACCTGTTTT	14	11	25	Hs	26761	DKFZP586L0724 DKFZP586L0724 protein	1000504
AACCTTAAGC	1	1	2	Hs	14368	SH3BGRL SH3 domain binding glutamic acid-rich protein like	1000518
AACCTTTAAA	2	1	3	Hs	285193	- CDNA clone IMAGE:6166085, partial cds	1000506
AACGACCTCG	43	32	75	Hs	356729	OK/SW-cl.56 beta 5-tubulin	3001424
AACGACCTGG	12	9	21	Hs	511743	TUBB4 tubulin, beta, 4	3005006
AACGACCTGG	12	9	21	Hs	512712	TUBB tubulin, beta polypeptide	2000505
AACGAGGCCT	1	1	2	Hs	406013	KRT18 keratin 18	1000501
AACGAGTACA	1	1	2	Hs	42806	Cab45 calcium binding protein Cab45 precursor	4008636
AACGAGTATT	3	3	6	Hs	446179	LSM8 LSM8 homolog, U6 small nuclear RNA associated (S. cerevisiae)	2000002
AACGCGAACA	1	3	4	Hs	433004	SART1 squamous cell carcinoma antigen recognised by T cells	2000005
AACGCGGCCA	74	44	118	Hs	407995	MIF macrophage migration inhibitory factor (glycosylation-inhibiting factor)	4007543
AACGCTGCCT	9	7	16	Hs	28914	APRT adenine phosphoribosyltransferase	2000631
AACGTGCAGG	5	8	13	Hs	160786	ASS argininosuccinate synthetase	4003691
AACTAAAAAA	149	77	226	Hs	171292	EPRS glutamyl-prolyl-tRNA synthetase	1000536
AACTAAAAAA	149	77	226	Hs	311640	RPS27A ribosomal protein S27a	2000650
AACTAACAAA	189	88	277	Hs	311640	RPS27A ribosomal protein S27a	2000644
AACTAACATT	8	7	15	Hs	311640	RPS27A ribosomal protein S27a	1000523
AACTAACGAA	2	0	2	Hs	311640	RPS27A ribosomal protein S27a	1000506
AACTAATACT	41	25	66	Hs	270232	MGC40157 hypothetical protein MGC40157	4004663
AACTACATAG	3	3	6	Hs	9527	APR-3 apoptosis related protein APR-3	4006741
AACTAGAAAA	1	3	4	Hs	11866	TIMM23 translocase of inner mitochondrial membrane 23 homolog (yeast)	4002593
AACTAGAAAA	1	3	4	Hs	311640	RPS27A ribosomal protein S27a	1000504
AACTCCCGTG	4	0	4	Hs	502617	- Similar to Heterogeneous nuclear ribonucleoprotein C-like dJ845O24.4 (hnRNP core protein C-like) (LOC343069), mRNA	1000001
AACTCCTAAG	0	2	2	Hs	260523	NRAS neuroblastoma RAS viral (v-ras) oncogene homolog	1000523
AACTCTTCAC	2	2	4	Hs	370123	AP2B1 adaptor-related protein complex 2, beta 1 subunit	3001570
AACTCTTGAA	19	20	39	Hs	127149	EIF3S3 eukaryotic translation initiation factor 3, subunit 3 gamma, 40kDa	4002733
AACTGCGGCA	17	11	28	Hs	410597	CIP29 cytokine induced protein 29 kDa	3002003
AACTGCTTCA	3	2	5	Hs	370774	ABTB2 ankyrin repeat and BTB (POZ) domain containing 2	1000502
AACTGCTTCA	3	2	5	Hs	433506	ARPC1B actin related protein 2/3 complex, subunit 1B, 41kDa	2001003
AACTGGGAGT	2	1	3	Hs	302903	UBE2I ubiquitin-conjugating enzyme E2I (UBC9 homolog, yeast)	2000655
AACTGGGTCT	4	4	8	Hs	182215	ARL3 ADP-ribosylation factor-like 3	2000600
AACTGTACTA	0	2	2	Hs	412107	KRAS2 v-Ki-ras2 Kirsten rat sarcoma 2 viral oncogene homolog	2001003
AACTGTATCA	2	1	3	Hs	38856	SLC30A7 solute carrier family 30 (zinc transporter), member 7	1000530
AACTGTCCTT	1	2	3	Hs	194673	PEA15 phosphoprotein enriched in astrocytes 15	4004779
AACTTAAAAA	1	3	4	Hs	272458	PPP3CA protein phosphatase 3 (formerly 2B), catalytic subunit, alpha isoform (calcineurin A alpha)	2000510
AACTTAAAAA	1	3	4	Hs	297343	CAMKK2 calcium/calmodulin-dependent protein kinase kinase 2, beta	2000505
AACTTGATAC	6	4	10	Hs	119597	SCD stearoyl-CoA desaturase (delta-9-desaturase)	3002611
AACTTGATGG	4	0	4	Hs	23170	FTSJ1 FtsJ homolog 1 (E. coli)	4005534
AACTTGATGG	4	0	4	Hs	148218	ZNF311 zinc finger protein 311	1000511
AACTTGCCAA	2	0	2	Hs	414471	SLC31A1 solute carrier family 31 (copper transporters), member 1	1000002
AACTTGCCCA	25	11	36	Hs	405528	RPL27 ribosomal protein L27	1000674
AACTTGCCCC	2	0	2	Hs	356223	C12orf14 chromosome 12 open reading frame 14	1000514
AACTTGGGCT	2	1	3	Hs	15580	LENG5 leukocyte receptor cluster (LRC) member 5	1000501
AACTTTAGGT	3	0	3	Hs	244624	EPHA4 EphA4	2000528
AACTTTCTAG	1	1	2	Hs	237825	SRP72 signal recognition particle 72kDa	3001523
AACTTTGATG	1	1	2	Hs	334462	- Similar to Polyadenylate-binding protein 1 (Poly(A)-binding protein 1) (PABP 1) (LOC200583), misc RNA	1000502
AACTTTGTAT	0	4	4	Hs	449076	PWP2H PWP2 periodic tryptophan protein homolog (yeast)	3004006
AACTTTTTCA	2	0	2	Hs	370123	AP2B1 adaptor-related protein complex 2, beta 1 subunit	1000501
AAGAAAAAAA	2	1	3	Hs	12702	ARID5B AT rich interactive domain 5B (MRF1-like)	2000502
AAGAAAAAAA	2	1	3	Hs	154429	SS18L1 synovial sarcoma translocation gene on chromosome 18-like 1	2001003
AAGAAAAAGC	1	2	3	Hs	351305	PSIP1 PC4 and SFRS1 interacting protein 1	1000504
AAGAAAACTG	0	6	6	Hs	352671	CRYZL1 crystallin, zeta (quinone reductase)-like 1	4003545
AAGAAAACTG	0	6	6	Hs	254321	CTNNA1 catenin (cadherin-associated protein), alpha 1, 102kDa	1000503
AAGAAAAGAA	0	3	3	Hs	299208	COQ3 coenzyme Q3 homolog, methyltransferase (yeast)	4004525
AAGAAACCAT	0	3	3	Hs	63220	ACBD6 acyl-Coenzyme A binding domain containing 6	3001523
AAGAAACCTT	6	3	9	Hs	5836	MRPS23 mitochondrial ribosomal protein S23	2000580
AAGAAACCTT	6	3	9	Hs	119651	GPC3 glypican 3	1000508
AAGAAACTAA	9	4	13	Hs	442707	TERF1 telomeric repeat binding factor (NIMA-interacting) 1	2000002
AAGAAAGATC	2	0	2	Hs	11465	GSTO1 glutathione S-transferase omega 1	1000507
AAGAAAGCAA	3	0	3	Hs	121830	LOC115950 hypothetical protein BC016816	1000501
AAGAAAGGAG	1	1	2	Hs	58974	BBS7 Bardet-Biedl syndrome 7	1000524
AAGAAAGGAG	1	1	2	Hs	202097	PCOLCE procollagen C-endopeptidase enhancer	4003675
AAGAAAGGGG	3	3	6	Hs	132955	BNIP3L BCL2/adenovirus E1B 19kDa interacting protein 3-like	1000528
AAGAAAGGGG	3	3	6	Hs	79428	BNIP3 BCL2/adenovirus E1B 19kDa interacting protein 3	1000506
AAGAAAGTTC	20	9	29	Hs	273213	HSPC117 hypothetical protein HSPC117	4005633
AAGAAATAAA	1	1	2	Hs	380956	RPS12 ribosomal protein S12	1000502
AAGAAATAAA	1	1	2	Hs	408429	ITPK1 inositol 1,3,4-triphosphate 5/6 kinase	2000003
AAGAAATCGT	2	0	2	Hs	425311	LSM1 LSM1 homolog, U6 small nuclear RNA associated (S. cerevisiae)	4003505
AAGAAATCTG	2	1	3	Hs	411422	MGC33212 hypothetical protein MGC33212	2001002
AAGAAATCTG	2	1	3	Hs	406013	KRT18 keratin 18	1000503
AAGAACATTG	2	0	2	Hs	387567	ACLY ATP citrate lyase	4003552
AAGAACCGGG	3	3	6	Hs	22975	KIAA1576 KIAA1576 protein	4003532
AAGAACGATC	0	2	2	Hs	200022	- Clone IMAGE:5285814, mRNA	1000501
AAGAACGGAC	2	0	2	Hs	380386	#NAME?	2000502
AAGAACTAAA	1	3	4	Hs	300631	BET1L blocked early in transport 1 homolog (S. cerevisiae) like	4002533
AAGAAGAAAA	0	3	3	Hs	436518	RBPMS2 RNA-binding protein with multiple splicing 2	2002003
AAGAAGAAAA	0	3	3	Hs	150751	DKFZP572C163 DKFZP572C163 protein	3001509
AAGAAGACTT	5	5	10	Hs	84359	GABARAP GABA(A) receptor-associated protein	3005804
AAGAAGATAG	45	63	108	Hs	419463	RPL23A ribosomal protein L23a	3005006
AAGAAGATAT	1	2	3	Hs	237825	SRP72 signal recognition particle 72kDa	2000572
AAGAAGCAAG	4	1	5	Hs	370504	RPS15A ribosomal protein S15a	1000741
AAGAAGCAGG	2	3	5	Hs	416495	C1orf8 chromosome 1 open reading frame 8	2000003
AAGAAGCGCA	2	0	2	Hs	348361	KCNMB4 potassium large conductance calcium-activated channel, subfamily M, beta member 4	4004532
AAGAAGGCAC	1	3	4	Hs	14468	PPAN peter pan homolog (Drosophila)	4003539
AAGAAGGGTC	0	2	2	Hs	6090	DBC1 deleted in bladder cancer 1	3001511
AAGAATCAAA	12	0	12	Hs	183435	NDUFB1 NADH dehydrogenase (ubiquinone) 1 beta subcomplex, 1, 7kDa	1000502
AAGAATCTGA	36	0	36	Hs	183435	NDUFB1 NADH dehydrogenase (ubiquinone) 1 beta subcomplex, 1, 7kDa	2000509
AAGAATCTGA	36	0	36	Hs	184352	PCNT1 pericentrin 1	1000502
AAGAATTTAA	0	2	2	Hs	31797	#NAME?	1000502
AAGAATTTAA	0	2	2	Hs	258357	LOC136288 hypothetical protein LOC136288	1000502
AAGAATTTGA	1	16	17	Hs	183435	NDUFB1 NADH dehydrogenase (ubiquinone) 1 beta subcomplex, 1, 7kDa	1000504
AAGACAGAGC	5	1	6	Hs	20879	LOC51058 hypothetical protein LOC51058	1000502
AAGACAGAGC	5	1	6	Hs	169854	SP192 hypothetical protein SP192	4004555
AAGACAGATG	2	0	2	Hs	13775	HOP homeodomain-only protein	1000501
AAGACAGATG	2	0	2	Hs	437599	HPS5 Hermansky-Pudlak syndrome 5	1000005
AAGACAGTGG	147	157	304	Hs	3352	HDAC2 histone deacetylase 2	1000531
AAGACAGTGG	147	157	304	Hs	433701	RPL37A ribosomal protein L37a	3004006
AAGACATCTT	2	1	3	Hs	5353	CASP10 caspase 10, apoptosis-related cysteine protease	2000506
AAGACATCTT	2	1	3	Hs	18925	LOC51185 protein x 0001	3000522
AAGACCAAGT	0	2	2	Hs	122764	BRAP BRCA1 associated protein	1000503
AAGACCAAGT	0	2	2	Hs	396533	BHD folliculin	2001002
AAGACCCCCG	2	0	2	Hs	412981	FLJ14827 hypothetical protein FLJ14827	3004005
AAGACTGAAG	1	5	6	Hs	18720	PDCD8 programmed cell death 8 (apoptosis-inducing factor)	3004609
AAGACTGAAG	1	5	6	Hs	288880	RDH14 retinol dehydrogenase 14 (all-trans and 9-cis)	1000514
AAGACTGGCT	8	3	11	Hs	284296	SURF4 surfeit 4	2000670
AAGACTTAGA	1	1	2	Hs	97837	- Similar to Group X secretory phospholipase A2 precursor (Phosphatidylcholine 2-acylhydrolase GX) (GX sPLA2) (sPLA2-X) (LOC388229), mRNA	1000509
AAGACTTAGA	1	1	2	Hs	406414	ORAOV1 oral cancer overexpressed 1	1000528
AAGAGAAGAA	1	1	2	Hs	291457	#NAME?	1000502
AAGAGACACA	6	1	7	Hs	330418	MGC4606 hypothetical protein MGC4606	3001541
AAGAGACAGT	2	1	3	Hs	250745	POLR3C polymerase (RNA) III (DNA directed) polypeptide C (62kD)	4003539
AAGAGACATA	5	3	8	Hs	210628	TTRAP TRAF and TNF receptor associated protein	4004582
AAGAGATGTT	1	1	2	Hs	193370	LIMD1 LIM domains containing 1	3001508
AAGAGATGTT	1	1	2	Hs	280305	ZNF521 zinc finger protein 521	3003526
AAGAGCAAAA	4	1	5	Hs	278921	PRO1596 PRO1596 protein	1000502
AAGAGCAAAA	4	1	5	Hs	369063	ZIC2 Zic family member 2 (odd-paired homolog, Drosophila)	1000506
AAGAGCCAAG	5	0	5	Hs	531563	TMEM15 transmembrane protein 15	3003004
AAGAGCGCCG	2	2	4	Hs	75452	HSPA1A heat shock 70kDa protein 1A	1000541
AAGAGCGCCG	2	2	4	Hs	274402	HSPA1B heat shock 70kDa protein 1B	3001529
AAGAGCGGCG	2	0	2	Hs	322854	NAP1L napsin B pseudogene	1000507
AAGAGCGGCG	2	0	2	Hs	96996	HNRPA0 heterogeneous nuclear ribonucleoprotein A0	2000517
AAGAGGGAAG	1	1	2	Hs	119563	PSME4 proteasome (prosome, macropain) activator subunit 4	3003593
AAGAGGTTTG	1	2	3	Hs	74368	CKAP4 cytoskeleton-associated protein 4	3001710
AAGAGTAACC	1	1	2	Hs	284275	PAK2 p21 (CDKN1A)-activated kinase 2	1000502
AAGAGTAACC	1	1	2	Hs	476335	HT007 uncharacterized hypothalamus protein HT007	3002004
AAGAGTCCAG	0	2	2	Hs	160958	CDC37 CDC37 cell division cycle 37 homolog (S. cerevisiae)	1000501
AAGAGTTACG	1	3	4	Hs	55041	MRPL2 mitochondrial ribosomal protein L2	4002547
AAGAGTTGGG	5	8	13	Hs	210532	KIAA0141 KIAA0141 gene product	1000501
AAGAGTTTGA	1	1	2	Hs	13645	THY28 thymocyte protein thy28	4002519
AAGAGTTTGA	1	1	2	Hs	75313	AKR1B1 aldo-keto reductase family 1, member B1 (aldose reductase)	1000510
AAGAGTTTTG	3	1	4	Hs	75313	AKR1B1 aldo-keto reductase family 1, member B1 (aldose reductase)	4007741
AAGATAAACT	0	3	3	Hs	205736	RAVER1 RAVER1	4003564
AAGATAAACT	0	3	3	Hs	426324	TUSC3 tumor suppressor candidate 3	3003004
AAGATAATGC	10	5	15	Hs	102696	MCTS1 malignant T cell amplified sequence 1	4002590
AAGATATGGC	1	2	3	Hs	360026	BIRC6 baculoviral IAP repeat-containing 6 (apollon)	1000501
AAGATCAAGA	0	2	2	Hs	1288	ACTA1 actin, alpha 1, skeletal muscle	4003588
AAGATCAAGA	0	2	2	Hs	208641	ACTA2 actin, alpha 2, smooth muscle, aorta	4002703
AAGATCATTG	0	2	2	Hs	18894	AP1M2 adaptor-related protein complex 1, mu 2 subunit	4002536
AAGATCATTG	0	2	2	Hs	116459	MAN2A2 mannosidase, alpha, class 2A, member 2	1000510
AAGATCCCCG	9	6	15	Hs	107187	C6orf82 chromosome 6 open reading frame 82	4003708
AAGATCCTCA	2	0	2	Hs	14376	ACTG1 actin, gamma 1	1002686
AAGATCCTCA	2	0	2	Hs	118127	ACTC actin, alpha, cardiac muscle	1000516
AAGATCCTTG	1	3	4	Hs	113503	KPNB3 karyopherin (importin) beta 3	3000588
AAGATCTGTC	0	2	2	Hs	404814	VDAC1 voltage-dependent anion channel 1	1000501
AAGATGAGGG	7	8	15	Hs	280378	SNRPB2 small nuclear ribonucleoprotein polypeptide B''	2000551
AAGATGAGTA	1	2	3	Hs	293811	C21orf91 chromosome 21 open reading frame 91	2000504
AAGATGCACA	2	3	5	Hs	23719	ENPP2 ectonucleotide pyrophosphatase/phosphodiesterase 2 (autotaxin)	4003547
AAGATGCACA	2	3	5	Hs	387804	PABPC1 poly(A) binding protein, cytoplasmic 1	1000705
AAGATGCTCT	5	0	5	Hs	434873	FANCG Fanconi anemia, complementation group G	3004006
AAGATGGACC	2	1	3	Hs	257082	XRCC5 X-ray repair complementing defective repair in Chinese hamster cells 5 (double-strand-break rejoining; Ku autoantigen, 80kDa)	1000575
AAGATGGCCC	3	2	5	Hs	12152	SRPRB signal recognition particle receptor, B subunit	1000502
AAGATGGCCC	3	2	5	Hs	82609	HMBS hydroxymethylbilane synthase	4003578
AAGATGTTTC	0	2	2	Hs	91662	KIAA0888 KIAA0888 protein	2000509
AAGATTGGTG	7	6	13	Hs	387579	CD9 CD9 antigen (p24)	4003556
AAGATTTTAG	1	1	2	Hs	21537	PPP1CB protein phosphatase 1, catalytic subunit, beta isoform	2000595
AAGCAAGAAT	2	0	2	Hs	24684	ARRDC3 arrestin domain containing 3	4002532
AAGCAAGAAT	2	0	2	Hs	246344	CEP1 centrosomal protein 1	1000503
AAGCAAGGAA	3	4	7	Hs	156905	CXXC6 CXXC finger 6	2000514
AAGCAAGGAA	3	4	7	Hs	202677	CD2BP2 CD2 antigen (cytoplasmic tail) binding protein 2	2000522
AAGCACTGTT	2	0	2	Hs	370457	HCCR1 cervical cancer 1 protooncogene	4007602
AAGCAGAAGG	1	1	2	Hs	222171	KIAA0182 KIAA0182 protein	1000503
AAGCAGAAGG	1	1	2	Hs	143873	S100A10 S100 calcium binding protein A10 (annexin II ligand, calpactin I, light polypeptide (p11))	1000516
AAGCATAAAA	1	1	2	Hs	72927	IL7 interleukin 7	1000502
AAGCATATGG	1	3	4	Hs	389826	TIM14 homolog of yeast TIM14	2000585
AAGCATCTCA	2	0	2	Hs	417948	TCN2 transcobalamin II; macrocytic anemia	3003005
AAGCATTAAA	3	2	5	Hs	1519	PRKAR1B protein kinase, cAMP-dependent, regulatory, type I, beta	2000519
AAGCATTACG	2	0	2	Hs	306122	GPSN2 glycoprotein, synaptic 2	1000517
AAGCCAGCCC	6	8	14	Hs	512640	PRKCSH protein kinase C substrate 80K-H	3003004
AAGCCAGGAC	12	4	16	Hs	10326	COPE coatomer protein complex, subunit epsilon	4007784
AAGCCAGTCT	2	1	3	Hs	112378	LIMS1 LIM and senescent cell antigen-like domains 1	3001515
AAGCCATCAA	2	0	2	Hs	406687	TSHB thyroid stimulating hormone, beta	2000505
AAGCCATCAA	2	0	2	Hs	169681	DEDD death effector domain containing	2000515
AAGCCCAGGC	4	2	6	Hs	418542	MR-1 myofibrillogenesis regulator 1	1000004
AAGCCCCCTT	2	1	3	Hs	184029	DKFZp761A052 hypothetical protein DKFZp761A052	3000543
AAGCCCCCTT	2	1	3	Hs	292570	C9orf112 chromosome 9 open reading frame 112	1000503
AAGCCCCTGG	1	1	2	Hs	279784	PREB prolactin regulatory element binding	4004625
AAGCCCTTTC	1	1	2	Hs	24359	#NAME?	1000501
AAGCCTGTAG	4	3	7	Hs	13572	CAMLG calcium modulating ligand	1000518
AAGCCTTAAA	3	1	4	Hs	348675	#NAME?	1000502
AAGCCTTCAA	2	0	2	Hs	310769	HSPA5 heat shock 70kDa protein 5 (glucose-regulated protein, 78kDa)	1000501
AAGCCTTGCT	7	1	8	Hs	411366	GRB2 growth factor receptor-bound protein 2	2004005
AAGCGAATGC	2	0	2	Hs	343173	C14orf111 chromosome 14 open reading frame 111	1000501
AAGCGCTCTC	4	2	6	Hs	168913	STK24 serine/threonine kinase 24 (STE20 homolog, yeast)	4002631
AAGCGGGACC	1	2	3	Hs	433291	ARD1 ARD1 homolog, N-acetyltransferase (S. cerevisiae)	3002005
AAGCGTGCTT	2	0	2	Hs	6891	SFRS6 splicing factor, arginine/serine-rich 6	1000517
AAGCTCCCTG	3	3	6	Hs	114416	TBL3 transducin (beta)-like 3	3001553
AAGCTCCGTG	0	2	2	Hs	94300	SDCCAG3 serologically defined colon cancer antigen 3	1000532
AAGCTCCGTG	0	2	2	Hs	396557	DDX26 DEAD/H (Asp-Glu-Ala-Asp/His) box polypeptide 26	1000502
AAGCTCTGTG	0	2	2	Hs	97905	OVOL1 ovo-like 1(Drosophila)	3001507
AAGCTCTGTG	0	2	2	Hs	374859	LOC146562 hypothetical protein AF447587	4002505
AAGCTGAGGT	39	21	60	Hs	209983	STMN1 stathmin 1/oncoprotein 18	2001187
AAGCTGAGTG	10	13	23	Hs	385766	HNRPM heterogeneous nuclear ribonucleoprotein M	4008654
AAGCTGCAAA	7	3	10	Hs	380118	RBMX RNA binding motif protein, X-linked	1000520
AAGCTGCTGG	4	0	4	Hs	9822	XAB2 XPA binding protein 2	4008552
AAGCTGCTTT	1	1	2	Hs	438219	GPS2 G protein pathway suppressor 2	2003004
AAGCTGGAGG	11	5	16	Hs	55682	EIF3S7 eukaryotic translation initiation factor 3, subunit 7 zeta, 66/67kDa	3002825
AAGCTGGAGG	11	5	16	Hs	351141	L3MBTL2 l(3)mbt-like 2 (Drosophila)	1000513
AAGCTGTGGT	1	1	2	Hs	528406	LOC374654 similar to kinesin family member 21A; N-5 kinesin	2002003
AAGCTGTGTC	4	5	9	Hs	108332	UBE2D2 ubiquitin-conjugating enzyme E2D 2 (UBC4/5 homolog, yeast)	1000592
AAGCTGTGTC	4	5	9	Hs	338354	#NAME?	1000502
AAGCTGTTCC	6	4	10	Hs	75864	LMAN2 lectin, mannose-binding 2	4002662
AAGCTGTTCC	6	4	10	Hs	211586	PIK3R2 phosphoinositide-3-kinase, regulatory subunit, polypeptide 2 (p85 beta)	1000502
AAGCTGTTGT	3	2	5	Hs	202672	DNMT1 DNA (cytosine-5-)-methyltransferase 1	3002607
AAGCTTCCAG	2	2	4	Hs	26213	DNTTIP1 deoxynucleotidyltransferase, terminal, interacting protein 1	1000501
AAGCTTGCTT	1	2	3	Hs	48297	RCHY1 ring finger and CHY zinc finger domain containing 1	1000502
AAGCTTGCTT	1	2	3	Hs	113614	ADD2 adducin 2 (beta)	1000511
AAGCTTTGAG	0	5	5	Hs	406283	#NAME?	1000671
AAGCTTTGCT	1	1	2	Hs	48297	RCHY1 ring finger and CHY zinc finger domain containing 1	4004559
AAGCTTTGCT	1	1	2	Hs	49500	KIAA0746 KIAA0746 protein	1000514
AAGGAAAAAA	3	0	3	Hs	368120	LOC146174 hypothetical protein LOC146174	1000519
AAGGAAAAAA	3	0	3	Hs	289950	TAF6 TAF6 RNA polymerase II, TATA box binding protein (TBP)-associated factor, 80kDa	1000505
AAGGAAAAAA	3	0	3	Hs	18586	CDC42BPA CDC42 binding protein kinase alpha (DMPK-like)	1000505
AAGGAAAGGC	0	2	2	Hs	371768	MFNG manic fringe homolog (Drosophila)	3001531
AAGGAAATGG	0	4	4	Hs	39252	PICALM phosphatidylinositol binding clathrin assembly protein	1000502
AAGGAAATGG	0	4	4	Hs	287797	ITGB1 integrin, beta 1 (fibronectin receptor, beta polypeptide, antigen CD29 includes MDF2, MSK12)	1000504
AAGGAAATTG	2	0	2	Hs	39252	PICALM phosphatidylinositol binding clathrin assembly protein	1000517
AAGGAAATTG	2	0	2	Hs	273415	ALDOA aldolase A, fructose-bisphosphate	1000502
AAGGAACTGG	1	1	2	Hs	69594	HMG20A high-mobility group 20A	1000504
AAGGAACTGG	1	1	2	Hs	1708	CCT3 chaperonin containing TCP1, subunit 3 (gamma)	1000580
AAGGAACTTG	21	20	41	Hs	179882	FLJ12443 hypothetical protein FLJ12443	4005661
AAGGAACTTG	21	20	41	Hs	325825	CKLFSF4 chemokine-like factor super family 4	3001549
AAGGAAGAGA	2	5	7	Hs	12124	ELAC2 elaC homolog 2 (E. coli)	1000505
AAGGAAGAGA	2	5	7	Hs	194698	CCNB2 cyclin B2	1000525
AAGGAAGATC	4	5	9	Hs	11465	GSTO1 glutathione S-transferase omega 1	4004748
AAGGAAGATC	4	5	9	Hs	4257	EDG3 endothelial differentiation, sphingolipid G-protein-coupled receptor, 3	1000504
AAGGAAGATT	4	6	10	Hs	171044	FLJ20343 hypothetical protein FLJ20343	3003594
AAGGAAGATT	4	6	10	Hs	239870	- MRNA; cDNA DKFZp564H0764 (from clone DKFZp564H0764)	1000533
AAGGAAGCAA	13	24	37	Hs	194703	AP4M1 adaptor-related protein complex 4, mu 1 subunit	3001514
AAGGAAGCAA	13	24	37	Hs	376064	NOL5A nucleolar protein 5A (56kDa with KKE/D repeat)	3002639
AAGGAAGCTG	8	1	9	Hs	9914	FST follistatin	3002547
AAGGAATAAA	2	0	2	Hs	287629	ZNF606 zinc finger protein 606	1000501
AAGGAATCGG	5	2	7	Hs	89545	PSMB4 proteasome (prosome, macropain) subunit, beta type, 4	1000502
AAGGAATGAA	0	3	3	Hs	275711	MGC2452 hypothetical protein MGC2452	1000504
AAGGACAAAA	1	1	2	Hs	398037	APOL2 apolipoprotein L, 2	1000511
AAGGACAAGA	2	3	5	Hs	250758	PSMC3 proteasome (prosome, macropain) 26S subunit, ATPase, 3	1000565
AAGGACACAT	0	2	2	Hs	6217	#NAME?	2000548
AAGGACAGCA	0	2	2	Hs	157441	SPI1 spleen focus forming virus (SFFV) proviral integration oncogene spi1	3001524
AAGGACAGCA	0	2	2	Hs	179852	DC-UbP dendritic cell-derived ubiquitin-like protein	3001517
AAGGACAGCC	0	2	2	Hs	1569	LHX2 LIM homeobox 2	1000501
AAGGACATTC	0	2	2	Hs	432855	LAMC1 laminin, gamma 1 (formerly LAMB2)	1000004
AAGGACCTTT	3	6	9	Hs	109051	SH3BGRL3 SH3 domain binding glutamic acid-rich protein like 3	4004753
AAGGAGAAGG	4	3	7	Hs	301882	DDOST dolichyl-diphosphooligosaccharide-protein glycosyltransferase	2000682
AAGGAGAAGG	4	3	7	Hs	1867	PGC progastricsin (pepsinogen C)	1000504
AAGGAGACAC	1	1	2	Hs	74335	HSPCB heat shock 90kDa protein 1, beta	1000788
AAGGAGAGGG	1	1	2	Hs	145894	ZMYND11 zinc finger, MYND domain containing 11	1000504
AAGGAGATGG	132	166	298	Hs	375921	RPL31 ribosomal protein L31	4004652
AAGGAGATTA	1	3	4	Hs	279832	DOK4 docking protein 4	3001554
AAGGAGCGGG	10	7	17	Hs	43543	SFRS16 splicing factor, arginine/serine-rich 16 (suppressor-of-white-apricot homolog, Drosophila)	3003554
AAGGAGCGGG	10	7	17	Hs	126248	COL9A3 collagen, type IX, alpha 3	4004561
AAGGAGCTGG	2	1	3	Hs	155165	ZFPL1 zinc finger protein-like 1	4003540
AAGGAGGTCG	2	2	4	Hs	356729	OK/SW-cl.56 beta 5-tubulin	1000612
AAGGAGGTGG	0	2	2	Hs	110837	TUBB5 tubulin, beta, 5	1000505
AAGGAGGTGG	0	2	2	Hs	172730	#NAME?	1000508
AAGGAGTCCC	2	3	5	Hs	273387	OBFC1 oligonucleotide/oligosaccharide-binding fold containing 1	1000506
AAGGAGTCCC	2	3	5	Hs	333427	8D6A 8D6 antigen	4006563
AAGGAGTCGG	2	0	2	Hs	4302	SLC29A4 solute carrier family 29 (nucleoside transporters), member 4	4003522
AAGGAGTCGG	2	0	2	Hs	54451	LAMC2 laminin, gamma 2	1000508
AAGGAGTTGA	2	0	2	Hs	110675	APOE apolipoprotein E	1000547
AAGGAGTTTG	7	4	11	Hs	433482	NDUFB7 NADH dehydrogenase (ubiquinone) 1 beta subcomplex, 7, 18kDa	3003004
AAGGATGAAT	2	1	3	Hs	94769	RAB23 RAB23, member RAS oncogene family	1000522
AAGGATGAGG	4	4	8	Hs	300772	TPM2 tropomyosin 2 (beta)	1000561
AAGGATGAGG	4	4	8	Hs	250641	TPM4 tropomyosin 4	1000550
AAGGATGCGG	4	3	7	Hs	83126	TAF11 TAF11 RNA polymerase II, TATA box binding protein (TBP)-associated factor, 28kDa	4002547
AAGGATGTAG	2	7	9	Hs	59475	POLR1A polymerase (RNA) I polypeptide A, 194kDa	1000502
AAGGATGTAG	2	7	9	Hs	133340	GGA2 golgi associated, gamma adaptin ear containing, ARF binding protein 2	2000549
AAGGATTCAC	1	1	2	Hs	6580	- Clone 23718 mRNA sequence	1000536
AAGGCAAAGA	1	1	2	Hs	100002	DNCL2A dynein, cytoplasmic, light polypeptide 2A	2000502
AAGGCAAAGA	1	1	2	Hs	182579	LAP3 leucine aminopeptidase 3	1000578
AAGGCAAAGC	2	1	3	Hs	181368	PRPF8 PRP8 pre-mRNA processing factor 8 homolog (yeast)	1000501
AAGGCAAGAA	1	1	2	Hs	376845	- MRNA; cDNA DKFZp686C1437 (from clone DKFZp686C1437)	1000501
AAGGCAATTT	36	20	56	Hs	301626	#NAME?	1000503
AAGGCACAGA	0	3	3	Hs	121549	CDIPT CDP-diacylglycerol--inositol 3-phosphatidyltransferase (phosphatidylinositol synthase)	4003673
AAGGCACAGA	0	3	3	Hs	252351	HHLA2 HERV-H LTR-associating 2	1000502
AAGGCAGCCT	2	0	2	Hs	102456	SIP1 survival of motor neuron protein interacting protein 1	3002525
AAGGCAGGGA	2	1	3	Hs	356721	HNRPA1 heterogeneous nuclear ribonucleoprotein A1	1000501
AAGGCAGGGC	0	2	2	Hs	438723	SLC27A3 solute carrier family 27 (fatty acid transporter), member 3	3007010
AAGGCCATCT	0	3	3	Hs	65328	FANCF Fanconi anemia, complementation group F	2000527
AAGGCCATCT	0	3	3	Hs	272234	KIRREL kin of IRRE like (Drosophila)	2000502
AAGGCCGAGG	0	2	2	Hs	321766	FLJ23027 hypothetical protein FLJ23027	2000516
AAGGCCTTGT	4	4	8	Hs	291623	TAO1 thousand and one amino acid protein kinase	3000611
AAGGCGTTTC	2	0	2	Hs	107362	CAMTA2 calmodulin binding transcription activator 2	1000502
AAGGCGTTTC	2	0	2	Hs	454533	KIAA0930 KIAA0930 protein	2000004
AAGGGAGGGT	5	6	11	Hs	182248	SQSTM1 sequestosome 1	3000763
AAGGGCAGTG	1	3	4	Hs	377416	ELMO3 engulfment and cell motility 3 (ced-12 homolog, C. elegans)	4003522
AAGGGCTTCC	1	1	2	Hs	401929	RPL10 ribosomal protein L10	1000521
AAGGGGAACT	5	1	6	Hs	180591	LOC129401 mitotic phosphoprotein 44	4002534
AAGGTAACTT	1	1	2	Hs	388400	PANK3 pantothenate kinase 3	1000555
AAGGTAACTT	1	1	2	Hs	390162	OPTN optineurin	1000502
AAGGTAATAT	1	4	5	Hs	81874	MGST2 microsomal glutathione S-transferase 2	4002582
AAGGTAATGC	18	15	33	Hs	386392	NOLA2 nucleolar protein family A, member 2 (H/ACA small nucleolar RNPs)	4006676
AAGGTAGAAC	2	1	3	Hs	367675	PTCD1 pentatricopeptide repeat domain 1	3001540
AAGGTAGAAC	2	1	3	Hs	24719	MOAP1 modulator of apoptosis 1	1000514
AAGGTAGCAG	3	2	5	Hs	104125	CAP1 CAP, adenylate cyclase-associated protein 1 (yeast)	2000777
AAGGTCCTAG	1	2	3	Hs	85195	MLF1 myeloid leukemia factor 1	4003526
AAGGTCGAGC	90	39	129	Hs	184582	RPL24 ribosomal protein L24	4003074
AAGGTCTGAG	4	0	4	Hs	256184	EEF1G eukaryotic translation elongation factor 1 gamma	1000502
AAGGTGCCTC	8	2	10	Hs	334713	BMSC-UbP bone marrow stromal cell-derived ubiquitin-like	4003602
AAGGTGGAGA	1	2	3	Hs	337766	RPL18A ribosomal protein L18a	1000502
AAGGTGGAGA	1	2	3	Hs	376227	CDK5RAP1 CDK5 regulatory subunit associated protein 1	4005563
AAGGTGGAGA	1	2	3	Hs	386078	MYLK myosin, light polypeptide kinase	1000502
AAGGTGGAGG	148	124	272	Hs	76171	CEBPA CCAAT/enhancer binding protein (C/EBP), alpha	1000505
AAGGTGGAGG	148	124	272	Hs	337766	RPL18A ribosomal protein L18a	4004787
AAGGTGGAGT	2	6	8	Hs	9573	ABCF1 ATP-binding cassette, sub-family F (GCN20), member 1	4002561
AAGGTGGCAT	3	2	5	Hs	45231	LDOC1 leucine zipper, down-regulated in cancer 1	3002003
AAGGTGGCCA	2	2	4	Hs	437043	KIAA0540 KIAA0540 protein	2000005
AAGGTGGCCA	2	2	4	Hs	211569	GRK5 G protein-coupled receptor kinase 5	1000502
AAGGTTGGGC	1	1	2	Hs	144700	EFNB1 ephrin-B1	1000501
AAGTAAAAAT	1	3	4	Hs	5518	FLJ31657 hypothetical protein FLJ31657	1000503
AAGTAAAGAA	5	0	5	Hs	227133	ACIN1 apoptotic chromatin condensation inducer 1	3006531
AAGTACTTCA	2	11	13	Hs	375029	GPR73L1 G protein-coupled receptor 73-like 1	2002003
AAGTACTTCA	2	11	13	Hs	393201	ACTR2 ARP2 actin-related protein 2 homolog (yeast)	1000536
AAGTAGGAAT	1	1	2	Hs	337307	RPS27 ribosomal protein S27 (metallopanstimulin 1)	1000501
AAGTAGTTTG	2	0	2	Hs	149078	#NAME?	1000501
AAGTATGTCT	1	1	2	Hs	170926	RNF14 ring finger protein 14	1000501
AAGTATGTCT	1	1	2	Hs	439188	KIAA0261 KIAA0261	1000002
AAGTATTGTG	4	3	7	Hs	448225	LOC220686 hypothetical protein LOC220686	2001002
AAGTATTGTG	4	3	7	Hs	334874	PIK4CA phosphatidylinositol 4-kinase, catalytic, alpha polypeptide	3004590
AAGTATTTAA	1	3	4	Hs	172685	XPO7 exportin 7	2000582
AAGTCATCTA	5	8	13	Hs	8769	TM4SF10 transmembrane 4 superfamily member 10	4002537
AAGTCATTCA	17	19	36	Hs	9629	PRCC papillary renal cell carcinoma (translocation-associated)	4003569
AAGTCATTCA	17	19	36	Hs	274416	NDUFA6 NADH dehydrogenase (ubiquinone) 1 alpha subcomplex, 6, 14kDa	2000613
AAGTCCTGCA	1	2	3	Hs	191990	PRKCBP1 protein kinase C binding protein 1	2000522
AAGTGAAAAA	0	2	2	Hs	122121	RNF12 ring finger protein 12	1000506
AAGTGAAACA	12	4	16	Hs	38856	SLC30A7 solute carrier family 30 (zinc transporter), member 7	1000501
AAGTGAGATG	6	6	12	Hs	272822	RUVBL1 RuvB-like 1 (E. coli)	4006631
AAGTGAGGAG	6	2	8	Hs	231840	WBP2 WW domain binding protein 2	3002004
AAGTGATTCT	3	3	6	Hs	188553	RBBP6 retinoblastoma binding protein 6	1000514
AAGTGATTCT	3	3	6	Hs	440835	SF1 splicing factor 1	3006010
AAGTGCATTT	1	2	3	Hs	348418	DR1 down-regulator of transcription 1, TBP-binding (negative cofactor 2)	2000536
AAGTGCTAGC	3	0	3	Hs	404323	FLJ10156 hypothetical protein FLJ10156	2000515
AAGTGGATAG	4	2	6	Hs	180610	SFPQ splicing factor proline/glutamine rich (polypyrimidine tract binding protein associated)	1000629
AAGTGGCCTG	2	0	2	Hs	105642	FLJ21125 hypothetical protein FLJ21125	1000501
AAGTGGGTGC	13	9	22	Hs	437351	CIRBP cold inducible RNA binding protein	3003005
AAGTGGTGCC	1	1	2	Hs	5985	SPEC2 non-kinase Cdc42 effector protein SPEC2	1000566
AAGTTATTTA	0	2	2	Hs	435450	CCNC cyclin C	2000003
AAGTTCAATA	1	1	2	Hs	191070	RAB33B RAB33B, member RAS oncogene family	1000512
AAGTTCAGGC	1	2	3	Hs	409430	DGUOK deoxyguanosine kinase	2003008
AAGTTCCAGA	1	1	2	Hs	528669	HCAP-G chromosome condensation protein G	2007008
AAGTTCTGCG	8	4	12	Hs	79411	RPA2 replication protein A2, 32kDa	4002593
AAGTTGAAAG	1	1	2	Hs	8117	ERBB2IP erbb2 interacting protein	1000501
AAGTTGCACT	2	0	2	Hs	105435	GMDS GDP-mannose 4,6-dehydratase	1000511
AAGTTGCACT	2	0	2	Hs	127432	MDS009 x 009 protein	4002523
AAGTTGCTAT	14	10	24	Hs	406455	PSAP prosaposin (variant Gaucher disease and variant metachromatic leukodystrophy)	4005095
AAGTTGTGAA	1	1	2	Hs	104788	LOC55565 hypothetical protein LOC55565	4002526
AAGTTTATAG	6	4	10	Hs	206097	RRAS2 related RAS viral (r-ras) oncogene homolog 2	1000542
AAGTTTATAG	6	4	10	Hs	283844	BA108L7.2 similar to rat tricarboxylate carrier-like protein	1000502
AAGTTTCCAA	8	11	19	Hs	2903	PPP4C protein phosphatase 4 (formerly X), catalytic subunit	4003621
AAGTTTCTGA	2	0	2	Hs	152818	USP8 ubiquitin specific protease 8	3002520
AAGTTTGCCT	5	3	8	Hs	28988	GLRX glutaredoxin (thioltransferase)	4003619
AAGTTTTTAG	11	4	15	Hs	149917	#NAME?	1000501
AAGTTTTTTT	1	1	2	Hs	108924	SORBS1 sorbin and SH3 domain containing 1	1000505
AAGTTTTTTT	1	1	2	Hs	233952	PSMA7 proteasome (prosome, macropain) subunit, alpha type, 7	1000507
AATAAAAACT	2	0	2	Hs	356270	SDHD succinate dehydrogenase complex, subunit D, integral membrane protein	4002644
AATAAAAATA	2	2	4	Hs	73078	DAZL deleted in azoospermia-like	3002508
AATAAAAATA	2	2	4	Hs	2637	FHR-3 complement factor H related 3	3001509
AATAAAAATG	3	0	3	Hs	109058	RPS6KA5 ribosomal protein S6 kinase, 90kDa, polypeptide 5	3001504
AATAAAAATG	3	0	3	Hs	122552	GTSE1 G-2 and S-phase expressed 1	1000504
AATAAAACAC	1	8	9	Hs	278239	LEFTB left-right determination, factor B	4002513
AATAAAACAC	1	8	9	Hs	6441	TIMP2 tissue inhibitor of metalloproteinase 2	3001517
AATAAAACAT	0	2	2	Hs	105889	#NAME?	1000504
AATAAAAGAC	1	1	2	Hs	380230	TRIP6 thyroid hormone receptor interactor 6	3007559
AATAAAAGAC	1	1	2	Hs	169744	G22P1 thyroid autoantigen 70kDa (Ku antigen)	1000506
AATAAAAGTG	7	5	12	Hs	437137	PLCB3 phospholipase C, beta 3 (phosphatidylinositol-specific)	1000002
AATAAAATTA	6	7	13	Hs	151458	COMMD10 COMM domain containing 10	4003555
AATAAAATTA	6	7	13	Hs	271980	MAPK6 mitogen-activated protein kinase 6	3000528
AATAAAGAAA	2	1	3	Hs	75309	EEF2 eukaryotic translation elongation factor 2	1000501
AATAAAGAGA	2	0	2	Hs	28149	KIF12 kinesin family member 12	3001520
AATAAAGAGA	2	0	2	Hs	97249	#NAME?	1000502
AATAAAGAGA	2	0	2	Hs	337535	#NAME?	1000502
AATAAAGCAA	7	9	16	Hs	331059	C21orf51 chromosome 21 open reading frame 51	3002521
AATAAAGCCT	3	5	8	Hs	275775	SEPP1 selenoprotein P, plasma, 1	2000748
AATAAAGGCT	2	4	6	Hs	1815	MYL3 myosin, light polypeptide 3, alkali; ventricular, skeletal, slow	2001002
AATAAAGGCT	2	4	6	Hs	179735	RHOC ras homolog gene family, member C	4002670
AATAAAGGTA	2	0	2	Hs	165725	CNOT2 CCR4-NOT transcription complex, subunit 2	1000510
AATAAAGGTG	7	8	15	Hs	250899	HSBP1 heat shock factor binding protein 1	2000605
AATAAAGTCA	1	1	2	Hs	268012	ACSL3 acyl-CoA synthetase long-chain family member 3	1000505
AATAAAGTCA	1	1	2	Hs	72782	FLJ11171 hypothetical protein FLJ11171	4002524
AATAAAGTTA	1	2	3	Hs	78403	SNAPC2 small nuclear RNA activating complex, polypeptide 2, 45kDa	4003552
AATAAAGTTA	1	2	3	Hs	38260	USP18 ubiquitin specific protease 18	4004530
AATAAAGTTG	21	14	35	Hs	309763	GRSF1 G-rich RNA sequence binding factor 1	1000502
AATAAAGTTG	21	14	35	Hs	117176	PABPN1 poly(A) binding protein, nuclear 1	2000503
AATAAATAAA	1	2	3	Hs	11101	DLG3 discs, large homolog 3 (neuroendocrine-dlg, Drosophila)	2000538
AATAAATAAA	1	2	3	Hs	17200	STAM2 signal transducing adaptor molecule (SH3 domain and ITAM motif) 2	2000513
AATAAATAAT	0	2	2	Hs	372960	RPS21 ribosomal protein S21	1000501
AATAAATGGA	20	16	36	Hs	109052	C14orf2 chromosome 14 open reading frame 2	2000623
AATAAATTCC	1	1	2	Hs	439671	NBL1 neuroblastoma, suppression of tumorigenicity 1	2002003
AATAATGCTA	1	2	3	Hs	335599	FLJ38348 hypothetical protein FLJ38348	1000511
AATAATGTTT	1	1	2	Hs	160208	SET7 SET domain-containing protein 7	1000503
AATAATTCTT	2	0	2	Hs	333389	MGC13090 hypothetical protein MGC13090	1000501
AATACACAGA	4	3	7	Hs	289097	DDX19 DEAD (Asp-Glu-Ala-As) box polypeptide 19	4003536
AATACACATC	5	7	12	Hs	86948	SNRPD1 small nuclear ribonucleoprotein D1 polypeptide 16kDa	2000553
AATACACTTG	2	1	3	Hs	111244	DDIT4 DNA-damage-inducible transcript 4	1000552
AATACAGGAT	1	1	2	Hs	27023	SCFD1 sec1 family domain containing 1	4007551
AATACATCAA	2	1	3	Hs	178761	PSMD14 proteasome (prosome, macropain) 26S subunit, non-ATPase, 14	2000565
AATACCTCGT	1	3	4	Hs	414579	SCOTIN scotin	3006007
AATACTTAAA	1	2	3	Hs	181244	HLA-A major histocompatibility complex, class I, A	1000501
AATACTTTTG	3	8	11	Hs	356427	PAI-RBP1 PAI-1 mRNA-binding protein	2000558
AATAGACAAA	2	0	2	Hs	170737	UBE1DC1 ubiquitin-activating enzyme E1-domain containing 1	2000504
AATAGCCTGT	3	5	8	Hs	404501	CDC2L5 cell division cycle 2-like 5 (cholinesterase-related cell division controller)	1000524
AATAGCTATT	1	1	2	Hs	17546	C11orf1 chromosome 11 open reading frame 1	3000583
AATAGCTCAG	2	1	3	Hs	434979	EST1B Est1p-like protein B	3005006
AATAGCTGAT	3	4	7	Hs	90011	ADSS adenylosuccinate synthase	3001546
AATAGGGTCA	5	1	6	Hs	356439	PDPR pyruvate dehydrogenase phosphatase regulatory subunit	1000506
AATAGGGTCA	5	1	6	Hs	279518	APLP2 amyloid beta (A4) precursor-like protein 2	1000511
AATAGGTCCA	134	79	213	Hs	512676	RPS25 ribosomal protein S25	3002005
AATATAAAAC	0	5	5	Hs	183434	ATP6AP2 ATPase, H+ transporting, lysosomal accessory protein 2	3006674
AATATAGTTG	2	0	2	Hs	212957	TSBF1 tumor suppressor TSBF1	1000523
AATATATCCA	8	5	13	Hs	210036	C3orf1 chromosome 3 open reading frame 1	4007698
AATATGCTTT	10	5	15	Hs	77805	ATP6V1E1 ATPase, H+ transporting, lysosomal 31kDa, V1 subunit E isoform 1	4002698
AATATGGGTG	2	0	2	Hs	446481	DNAJC7 DnaJ (Hsp40) homolog, subfamily C, member 7	3002005
AATATGGTAC	3	2	5	Hs	236774	HMGN4 high mobility group nucleosomal binding domain 4	3001546
AATATGGTTT	3	2	5	Hs	42547	- CDNA clone IMAGE:5269587, partial cds	1000522
AATATGGTTT	3	2	5	Hs	209431	MGC3794 putative MAPK activating protein	3001506
AATATGTGGG	19	19	38	Hs	98664	- BPA-1 mRNA for brain peptide A1, complete cds.	1000502
AATATGTGGG	19	19	38	Hs	351875	COX6C cytochrome c oxidase subunit VIc	4004839
AATATTAAAA	1	1	2	Hs	99607	FLJ13841 hypothetical protein FLJ13841	2001002
AATATTAAAA	1	1	2	Hs	130098	DDX23 DEAD (Asp-Glu-Ala-Asp) box polypeptide 23	2000524
AATATTAAGA	1	3	4	Hs	130098	DDX23 DEAD (Asp-Glu-Ala-Asp) box polypeptide 23	3001549
AATATTAGAG	0	2	2	Hs	18426	UK114 translational inhibitor protein p14.5	4002582
AATATTAGAG	0	2	2	Hs	93354	PAFAH1B2 platelet-activating factor acetylhydrolase, isoform Ib, beta subunit 30kDa	1000502
AATATTGAGA	19	13	32	Hs	405590	EIF3S6 eukaryotic translation initiation factor 3, subunit 6 48kDa	4005873
AATATTGTAC	2	4	6	Hs	12743	CROT carnitine O-octanoyltransferase	1000501
AATATTGTCC	3	1	4	Hs	283322	HSPC138 hypothetical protein HSPC138	3000576
AATATTTAGT	3	1	4	Hs	75133	TFAM transcription factor A, mitochondrial	3001526
AATATTTCAA	3	2	5	Hs	130873	ACP1 acid phosphatase 1, soluble	3001514
AATATTTTTA	9	5	14	Hs	406485	FLJ11088 GGA binding partner	1000504
AATATTTTTA	9	5	14	Hs	31386	SFRP2 secreted frizzled-related protein 2	2000538
AATCAAATGT	0	2	2	Hs	88594	DKFZp762C1112 hypothetical protein DKFZp762C1112	2000572
AATCAAGGTG	1	3	4	Hs	436008	ARID1B AT rich interactive domain 1B (SWI1-like)	1000001
AATCCAAAAA	0	3	3	Hs	3260	PSEN1 presenilin 1 (Alzheimer disease 3)	1000514
AATCCAAGAG	4	3	7	Hs	301882	DDOST dolichyl-diphosphooligosaccharide-protein glycosyltransferase	1000534
AATCCAGCAG	0	2	2	Hs	388004	AHCY S-adenosylhomocysteine hydrolase	1000501
AATCCAGGAG	9	0	9	Hs	301882	DDOST dolichyl-diphosphooligosaccharide-protein glycosyltransferase	3001524
AATCCAGGAG	9	0	9	Hs	377593	MGC3169 hypothetical protein MGC3169	4002505
AATCCGACTC	3	2	5	Hs	368212	KTN1 kinectin 1 (kinesin receptor)	2000516
AATCCTCCTT	4	1	5	Hs	27693	PPIL1 peptidylprolyl isomerase (cyclophilin)-like 1	4002579
AATCCTCCTT	4	1	5	Hs	76507	LITAF lipopolysaccharide-induced TNF factor	1000538
AATCCTGTGG	96	49	145	Hs	43910	CD164 CD164 antigen, sialomucin	1000502
AATCCTGTGG	96	49	145	Hs	178551	RPL8 ribosomal protein L8	4007213
AATCGCTAAT	1	1	2	Hs	388160	C9orf99 chromosome 9 open reading frame 99	4002561
AATCTGGTTG	2	1	3	Hs	166463	HNRPU heterogeneous nuclear ribonucleoprotein U (scaffold attachment factor A)	1000501
AATCTGTGAC	1	2	3	Hs	117136	#NAME?	1000501
AATCTTGTTT	17	9	26	Hs	417795	ZD52F10 hypothetical gene ZD52F10	2002003
AATGAAAAAA	23	12	35	Hs	412587	RAD51C RAD51 homolog C (S. cerevisiae)	2001002
AATGAAAAAT	2	4	6	Hs	271980	MAPK6 mitogen-activated protein kinase 6	1000501
AATGAAAAGG	1	5	6	Hs	35052	TEGT testis enhanced gene transcript (BAX inhibitor 1)	2000750
AATGAAAATA	1	1	2	Hs	201993	BCAR3 breast cancer anti-estrogen resistance 3	4004561
AATGAAAGGT	5	1	6	Hs	279842	HSPC157 HSPC157 protein	3002515
AATGAACAAT	2	3	5	Hs	11342	NINJ1 ninjurin 1	4004587
AATGAACTAA	2	1	3	Hs	191294	E46L like mouse brain protein E46	1000501
AATGAATAAA	7	11	18	Hs	21621	DKFZp762O076 hypothetical protein DKFZp762O076	1000503
AATGAATAAA	7	11	18	Hs	411826	UBE2D3 ubiquitin-conjugating enzyme E2D 3 (UBC4/5 homolog, yeast)	2009010
AATGAATCCA	2	0	2	Hs	436488	BAZ1A bromodomain adjacent to zinc finger domain, 1A	2003005
AATGACACAA	2	0	2	Hs	397734	CDK8 cyclin-dependent kinase 8	1000515
AATGACTGAA	1	3	4	Hs	93659	ERP70 protein disulfide isomerase related protein (calcium-binding protein, intestinal-related)	2000638
AATGACTGAC	3	0	3	Hs	401387	- Clone IMAGE:4815768, mRNA	1000501
AATGAGAAAA	4	5	9	Hs	153138	ORC5L origin recognition complex, subunit 5-like (yeast)	1000501
AATGAGAAGG	0	2	2	Hs	152894	PD2 hypothetical protein F23149_1	4004560
AATGAGAAGG	0	2	2	Hs	396798	B4GALT1 UDP-Gal:betaGlcNAc beta 1,4- galactosyltransferase, polypeptide 1	1000506
AATGAGTTTG	18	12	30	Hs	443163	e(y)2 e(y)2 protein	3002003
AATGCAAGAT	6	5	11	Hs	171626	SKP1A S-phase kinase-associated protein 1A (p19A)	3001570
AATGCAAGCA	0	4	4	Hs	2265	SGNE1 secretory granule, neuroendocrine protein 1 (7B2 protein)	4002607
AATGCAAGCA	0	4	4	Hs	170622	CFL1 cofilin 1 (non-muscle)	1000509
AATGCAATAT	2	0	2	Hs	4209	MRPL37 mitochondrial ribosomal protein L37	1000519
AATGCAATTT	1	2	3	Hs	25956	SOSTDC1 sclerostin domain containing 1	1000502
AATGCAATTT	1	2	3	Hs	40905	#NAME?	1000502
AATGCAATTT	1	2	3	Hs	147824	EIF1A eukaryotic translation initiation factor 1A	1000503
AATGCAGGCA	17	14	31	Hs	455185	UNQ739 PSST739	2001002
AATGCAGGCA	17	14	31	Hs	388004	AHCY S-adenosylhomocysteine hydrolase	4002718
AATGCGTGTA	1	1	2	Hs	8595	FLJ12438 hypothetical protein FLJ12438	4003535
AATGCTGGAG	2	0	2	Hs	313263	#NAME?	1000505
AATGCTGGCA	4	7	11	Hs	181195	DNAJB6 DnaJ (Hsp40) homolog, subfamily B, member 6	4006651
AATGCTGTTT	1	1	2	Hs	143619	TRPM7 transient receptor potential cation channel, subfamily M, member 7	3002506
AATGCTTGAT	6	1	7	Hs	406078	RBBP7 retinoblastoma binding protein 7	3002731
AATGCTTTGT	31	23	54	Hs	433394	TUBA3 tubulin, alpha 3	3003005
AATGGAAATC	8	3	11	Hs	376719	MAGED2 melanoma antigen, family D, 2	4010634
AATGGAAATC	8	3	11	Hs	58103	AKAP9 A kinase (PRKA) anchor protein (yotiao) 9	2001002
AATGGAGACT	4	1	5	Hs	2943	SRP19 signal recognition particle 19kDa	4002577
AATGGAGACT	4	1	5	Hs	209846	LRBA LPS-responsive vesicle trafficking, beach and anchor containing	1000506
AATGGATTAC	1	1	2	Hs	374588	RPL17 ribosomal protein L17	3000609
AATGGATTAT	3	0	3	Hs	388188	BAT5 HLA-B associated transcript 5	4004619
AATGGATTAT	3	0	3	Hs	282386	TSGA14 testis specific, 14	1000503
AATGGATTCC	11	3	14	Hs	12420	PHF17 PHD finger protein 17	2000549
AATGGCACTT	2	2	4	Hs	26023	FOXJ3 forkhead box J3	2000554
AATGGCATTG	3	1	4	Hs	31431	FN3KRP fructosamine-3-kinase-related protein	4003576
AATGGGAAGT	2	0	2	Hs	380118	RBMX RNA binding motif protein, X-linked	1000501
AATGGGAATG	0	2	2	Hs	238889	UNC5D unc-5 homolog D (C. elegans)	1000501
AATGGGAGTT	0	2	2	Hs	321127	SLC4A5 solute carrier family 4, sodium bicarbonate cotransporter, member 5	1000507
AATGGGATAG	2	0	2	Hs	43233	TM4SF6 transmembrane 4 superfamily member 6	1000501
AATGGTATCC	1	1	2	Hs	29189	ATP11A ATPase, Class VI, type 11A	2000523
AATGGTTAGC	1	4	5	Hs	380627	CKLFSF6 chemokine-like factor super family 6	3002544
AATGTAATCA	1	2	3	Hs	349444	ZNF558 zinc finger protein 558	1000502
AATGTAATCA	1	2	3	Hs	422340	SRI sorcin	2000002
AATGTACAAG	0	2	2	Hs	241576	MGC3067 hypothetical protein MGC3067	2000517
AATGTAGCTG	1	1	2	Hs	355618	#NAME?	1000514
AATGTATAAT	0	2	2	Hs	13321	RLF rearranged L-myc fusion sequence	1000515
AATGTATAAT	0	2	2	Hs	40782	FLJ38973 hypothetical protein FLJ38973	3001509
AATGTCAGCA	2	0	2	Hs	298735	FNBP3 formin binding protein 3	3000539
AATGTCAGCA	2	0	2	Hs	367936	CTAG3 cancer/testis antigen 3	1000502
AATGTCAGCA	2	0	2	Hs	150083	#NAME?	1000502
AATGTCCAGT	1	1	2	Hs	511975	MGC25181 hypothetical protein MGC25181	4004514
AATGTCCGAA	0	3	3	Hs	20447	PAK4 p21(CDKN1A)-activated kinase 4	4004585
AATGTGAAAT	8	3	11	Hs	33944	C6orf93 chromosome 6 open reading frame 93	4002549
AATGTGACTT	2	0	2	Hs	172589	PWP1 nuclear phosphoprotein similar to S. cerevisiae PWP1	1000522
AATGTGAGTC	18	12	30	Hs	25001	YWHAG tyrosine 3-monooxygenase/tryptophan 5-monooxygenase activation protein, gamma polypeptide	4002650
AATGTGATTT	2	0	2	Hs	260238	FLJ10842 hypothetical protein FLJ10842	3001506
AATGTGATTT	2	0	2	Hs	314089	PRCP prolylcarboxypeptidase (angiotensinase C)	4003618
AATGTGGCTG	2	1	3	Hs	511904	EIF4A2 eukaryotic translation initiation factor 4A, isoform 2	2000004
AATGTGGGTT	2	0	2	Hs	32922	CARF collaborates/cooperates with ARF (alternate reading frame) protein	3000536
AATGTGGGTT	2	0	2	Hs	79828	KIAA1333 KIAA1333	1000503
AATGTTCTGT	2	1	3	Hs	241572	GOLGA5 golgi autoantigen, golgin subfamily a, 5	1000501
AATGTTTCCA	2	3	5	Hs	301132	KIAA0195 KIAA0195 gene product	4004533
AATGTTTCTG	2	0	2	Hs	132942	GRAF GTPase regulator associated with focal adhesion kinase pp125(FAK)	1000502
AATTAAAAAA	0	3	3	Hs	130165	#NAME?	1000503
AATTAAAAAA	0	3	3	Hs	13349	NFASC neurofascin	1000502
AATTAAACAC	0	2	2	Hs	63841	KBTBD7 kelch repeat and BTB (POZ) domain containing 7	1000504
AATTAAAGTA	1	1	2	Hs	388387	FBXO9 F-box only protein 9	4003536
AATTAAATAG	2	2	4	Hs	119537	KHDRBS1 KH domain containing, RNA binding, signal transduction associated 1	1000559
AATTAAATAG	2	2	4	Hs	283349	#NAME?	1000507
AATTAAATGA	2	0	2	Hs	78948	RABGGTB Rab geranylgeranyltransferase, beta subunit	3001509
AATTAAATGA	2	0	2	Hs	372840	#NAME?	1000502
AATTAACATT	2	0	2	Hs	385766	HNRPM heterogeneous nuclear ribonucleoprotein M	1000503
AATTAACTCC	2	2	4	Hs	436219	ALDH1B1 aldehyde dehydrogenase 1 family, member B1	2001002
AATTAATAAC	2	1	3	Hs	367842	MKI67IP MKI67 (FHA domain) interacting nucleolar phosphoprotein	3001573
AATTAATTAA	3	1	4	Hs	74050	FVT1 follicular lymphoma variant translocation 1	2000518
AATTACCAAA	1	1	2	Hs	351573	NTAN1 N-terminal asparagine amidase	4002555
AATTATGACT	1	3	4	Hs	110796	SARA1 SAR1a gene homolog 1 (S. cerevisiae)	3003611
AATTATTACA	2	1	3	Hs	385924	MGC43690 hypothetical protein MGC43690	1000510
AATTCAATTA	4	6	10	Hs	433750	EIF4G1 eukaryotic translation initiation factor 4 gamma, 1	2001006
AATTCACTCC	0	2	2	Hs	164347	ZNF46 zinc finger protein 46 (KUP)	1000502
AATTCACTCC	0	2	2	Hs	292871	ZDHHC2 zinc finger, DHHC domain containing 2	3001505
AATTCAGATT	3	0	3	Hs	202308	SNAP23 synaptosomal-associated protein, 23kDa	3002555
AATTCATAGG	27	13	40	Hs	381123	RPL21 ribosomal protein L21	1000502
AATTCCAAAG	0	2	2	Hs	19306	RIC-8 likely ortholog of mouse synembryn	1000501
AATTCCCGTC	5	0	5	Hs	18349	MRPL15 mitochondrial ribosomal protein L15	4003613
AATTCCCTTT	4	3	7	Hs	253536	TOP1 topoisomerase (DNA) I	3002507
AATTCTGCTT	1	1	2	Hs	5364	ZZZ3 zinc finger, ZZ domain containing 3	1000501
AATTGAATAA	0	3	3	Hs	336898	THRAP6 thyroid hormone receptor associated protein 6	3001517
AATTGCATTA	0	2	2	Hs	166463	HNRPU heterogeneous nuclear ribonucleoprotein U (scaffold attachment factor A)	4006607
AATTGCCACT	2	2	4	Hs	61389	- Similar to C6orf52 protein (LOC389366), mRNA	2000522
AATTGCCACT	2	2	4	Hs	287863	RPF1 RNA processing factor 1	4002544
AATTGTAGTT	2	0	2	Hs	48554	RAP2A RAP2A, member of RAS oncogene family	4002552
AATTGTCCGT	2	1	3	Hs	226390	RRM2 ribonucleotide reductase M2 polypeptide	2000574
AATTGTGCAT	1	1	2	Hs	433059	CHST11 carbohydrate (chondroitin 4) sulfotransferase 11	3002003
AATTGTGGCC	2	0	2	Hs	440662	ALDH3A2 aldehyde dehydrogenase 3 family, member A2	1000001
AATTGTTACT	1	1	2	Hs	256066	#NAME?	1000503
AATTGTTACT	1	1	2	Hs	241558	ARIH2 ariadne homolog 2 (Drosophila)	1000502
AATTGTTGAG	0	2	2	Hs	84154	NPTX1 neuronal pentraxin I	1000502
AATTTAAAAA	3	0	3	Hs	166160	ACAA1 acetyl-Coenzyme A acyltransferase 1 (peroxisomal 3-oxoacyl-Coenzyme A thiolase)	3000521
AATTTAAAAA	3	0	3	Hs	77628	STARD3 START domain containing 3	3001547
AATTTAAAAT	2	0	2	Hs	31016	M96 likely ortholog of mouse metal response element binding transcription factor 2	1000525
AATTTAAAAT	2	0	2	Hs	528304	ADAM28 a disintegrin and metalloproteinase domain 28	2001002
AATTTAACAA	2	1	3	Hs	60136	#NAME?	1000503
AATTTAACAA	2	1	3	Hs	75981	USP14 ubiquitin specific protease 14 (tRNA-guanine transglycosylase)	1000512
AATTTAACTT	3	2	5	Hs	170184	PCNP PEST-containing nuclear protein	4002647
AATTTAATGT	1	1	2	Hs	369068	DNCLI2 dynein, cytoplasmic, light intermediate polypeptide 2	1000501
AATTTAGAGC	2	1	3	Hs	277255	ARL10C ADP-ribosylation factor-like 10C	1000527
AATTTAGGCA	1	2	3	Hs	89866	CPOX coproporphyrinogen oxidase	4003552
AATTTCATAG	0	2	2	Hs	152175	CALCRL calcitonin receptor-like	1000501
AATTTCCCCC	2	0	2	Hs	479	RAB5C RAB5C, member RAS oncogene family	1000501
AATTTCTATT	9	8	17	Hs	436765	GNG5 guanine nucleotide binding protein (G protein), gamma 5	3000503
AATTTCTTTC	2	3	5	Hs	512638	TIP120A TBP-interacting protein	1000001
AATTTGCAAC	3	4	7	Hs	75258	H2AFY H2A histone family, member Y	3002736
AATTTGCTTT	2	1	3	Hs	47166	HT021 HT021	4002550
AATTTGCTTT	2	1	3	Hs	292754	CCNT2 cyclin T2	1000506
AATTTGGCTT	1	1	2	Hs	7734	C6orf85 chromosome 6 open reading frame 85	1000504
AATTTGTGAA	2	4	6	Hs	29680	#NAME?	1000502
AATTTGTGAA	2	4	6	Hs	9599	SLC25A13 solute carrier family 25, member 13 (citrin)	4003523
AATTTTATTT	1	5	6	Hs	2853	PCBP1 poly(rC) binding protein 1	4003760
AATTTTCATA	2	0	2	Hs	239666	C1GALT1 core 1 UDP-galactose:N-acetylgalactosamine-alpha-R beta 1,3-galactosyltransferase	1000504
AATTTTCCTG	3	0	3	Hs	130489	ATP8A2 ATPase, aminophospholipid transporter-like, Class I, type 8A, member 2	2000518
AATTTTCCTG	3	0	3	Hs	436656	SNRPG small nuclear ribonucleoprotein polypeptide G	2001002
AATTTTTGCT	1	3	4	Hs	380870	DDAH1 dimethylarginine dimethylaminohydrolase 1	1000511
AATTTTTGCT	1	3	4	Hs	355606	MGC23909 hypothetical protein MGC23909	1000537
ACAAAAAAAA	12	8	20	Hs	23964	SAP18 sin3-associated polypeptide, 18kDa	1000503
ACAAAAAAAA	12	8	20	Hs	99311	DNAJB8 DnaJ (Hsp40) homolog, subfamily B, member 8	2001002
ACAAAAAAAA	12	8	20	Hs	256697	HINT1 histidine triad nucleotide binding protein 1	1000503
ACAAAAACTA	5	12	17	Hs	119177	ARF3 ADP-ribosylation factor 3	1000501
ACAAAACCCT	1	4	5	Hs	152422	#NAME?	1000502
ACAAAAGTGA	0	2	2	Hs	167937	ORC2L origin recognition complex, subunit 2-like (yeast)	1000502
ACAAAAGTGA	0	2	2	Hs	110713	DEK DEK oncogene (DNA binding)	1000560
ACAAAATAAA	3	4	7	Hs	83469	NFE2L1 nuclear factor (erythroid-derived 2)-like 1	3002642
ACAAAATATG	3	2	5	Hs	249751	#NAME?	1000502
ACAAAATATG	3	2	5	Hs	368305	PAQR3 progestin and adipoQ receptor family member III	3001521
ACAAAATCAA	2	7	9	Hs	110613	#NAME?	1000501
ACAAACACAA	1	1	2	Hs	74561	A2M alpha-2-macroglobulin	1000501
ACAAACTGGC	1	1	2	Hs	112906	CDR2 cerebellar degeneration-related protein 2, 62kDa	3000516
ACAAACTGTG	9	5	14	Hs	291981	ARPC1A actin related protein 2/3 complex, subunit 1A, 41kDa	3001695
ACAAACTTAG	11	10	21	Hs	282410	CALM1 calmodulin 1 (phosphorylase kinase, delta)	2000668
ACAAAGCATT	2	0	2	Hs	380833	IGFBP5 insulin-like growth factor binding protein 5	1000529
ACAAAGCCCC	1	3	4	Hs	441124	APOBEC3C apolipoprotein B mRNA editing enzyme, catalytic polypeptide-like 3C	3002003
ACAAAGGGCC	2	0	2	Hs	273138	RUTBC1 RUN and TBC1 domain containing 1	3000607
ACAAAGTGGA	3	0	3	Hs	369068	DNCLI2 dynein, cytoplasmic, light intermediate polypeptide 2	1000501
ACAAAGTTTA	2	0	2	Hs	57898	RG9MTD1 RNA (guanine-9-) methyltransferase domain containing 1	4003538
ACAAATAACA	0	2	2	Hs	309517	KRT19 keratin 19	1000501
ACAAATCCTT	6	9	15	Hs	374638	FKBP1A FK506 binding protein 1A, 12kDa	3001819
ACAAATTATG	14	4	18	Hs	355927	VDAC2 voltage-dependent anion channel 2	4002549
ACAACACCCC	2	1	3	Hs	21453	ITPKC inositol 1,4,5-trisphosphate 3-kinase C	4002543
ACAACAGGCT	1	1	2	Hs	119172	MGC40405 hypothetical protein MGC40405	1000503
ACAACAGGCT	1	1	2	Hs	372000	NSMAF neutral sphingomyelinase (N-SMase) activation associated factor	1000502
ACAACGTCCA	5	2	7	Hs	118893	D2S448 Melanoma associated gene	2000523
ACAACGTCCA	5	2	7	Hs	15114	RHOD ras homolog gene family, member D	4002533
ACAACTCAAT	6	5	11	Hs	410497	BRI3 brain protein I3	3004006
ACAACTCGTG	0	5	5	Hs	1189	E2F3 E2F transcription factor 3	3002526
ACAACTTTTA	1	1	2	Hs	381232	BCAP31 B-cell receptor-associated protein 31	1000595
ACAACTTTTA	1	1	2	Hs	387725	ITGA2 integrin, alpha 2 (CD49B, alpha 2 subunit of VLA-2 receptor)	1000502
ACAAGAAAAA	4	1	5	Hs	31921	KIAA0648 KIAA0648 protein	1000501
ACAAGAAAGG	0	2	2	Hs	266273	C20orf172 chromosome 20 open reading frame 172	1000505
ACAAGAATTG	6	3	9	Hs	80919	SYPL synaptophysin-like protein	4004642
ACAAGATTTT	1	2	3	Hs	102301	TFPI tissue factor pathway inhibitor (lipoprotein-associated coagulation inhibitor)	1000501
ACAAGCAGGA	0	2	2	Hs	79411	RPA2 replication protein A2, 32kDa	1000501
ACAAGCGCTT	3	1	4	Hs	287659	STRBP spermatid perinuclear RNA binding protein	4006524
ACAAGGTGCG	16	16	32	Hs	334841	SELENBP1 selenium binding protein 1	1000501
ACAAGTACCC	25	16	41	Hs	508741	C5orf13 chromosome 5 open reading frame 13	3003004
ACAAGTATTC	1	1	2	Hs	128454	#NAME?	2000502
ACAAGTCTGA	1	1	2	Hs	371166	SFRS12 splicing factor, arginine/serine-rich 12	2000511
ACAAGTGACA	1	1	2	Hs	287472	BUB1 BUB1 budding uninhibited by benzimidazoles 1 homolog (yeast)	1000501
ACAATCAAGA	3	1	4	Hs	129206	CSNK1G3 casein kinase 1, gamma 3	1000501
ACAATCATCC	2	1	3	Hs	44585	TP53BP2 tumor protein p53 binding protein, 2	4003516
ACAATGACAA	2	3	5	Hs	388681	HDAC3 histone deacetylase 3	4007547
ACAATGACCG	0	2	2	Hs	16803	LUC7L LUC7-like (S. cerevisiae)	1000527
ACAATGTTGT	8	6	14	Hs	346950	CRABP1 cellular retinoic acid binding protein 1	4002541
ACAATTAAAA	1	1	2	Hs	282346	TOP2B topoisomerase (DNA) II beta 180kDa	1000501
ACAATTACTA	1	1	2	Hs	75639	LOC91137 hypothetical protein BC017169	4002551
ACAATTCATT	2	1	3	Hs	109438	KCTD12 potassium channel tetramerisation domain containing 12	1000501
ACAATTCTTT	0	2	2	Hs	539	RPS29 ribosomal protein S29	1000501
ACACAATCCA	1	1	2	Hs	155049	FLJ20399 hypothetical protein FLJ20399	1000501
ACACACAAAA	5	2	7	Hs	59729	LOC56920 semaphorin sem2	1000503
ACACACAAAA	5	2	7	Hs	279949	KIAA1007 KIAA1007 protein	3001512
ACACACGCAA	5	6	11	Hs	6449	FLJ20542 hypothetical protein FLJ20542	4009566
ACACACTGTG	1	2	3	Hs	75350	VCL vinculin	1000502
ACACACTGTG	1	2	3	Hs	270055	SH3GL3 SH3-domain GRB2-like 3	3004508
ACACAGAAAA	2	0	2	Hs	272108	SKIL SKI-like	1000501
ACACAGCAAG	53	33	86	Hs	92858	GUCA1A guanylate cyclase activator 1A (retina)	1000501
ACACATATTA	8	6	14	Hs	368021	#NAME?	1000503
ACACCCAGAA	0	2	2	Hs	409258	CCNK cyclin K	3002003
ACACCTCTAA	11	9	20	Hs	7854	SLC39A1 solute carrier family 39 (zinc transporter), member 1	1000502
ACACCTCTAA	11	9	20	Hs	149185	CNDP2 CNDP dipeptidase 2 (metallopeptidase M20 family)	3000549
ACACCTCTCG	2	1	3	Hs	273213	HSPC117 hypothetical protein HSPC117	1000501
ACACTAAAAT	3	0	3	Hs	458276	NFKBIE nuclear factor of kappa light polypeptide gene enhancer in B-cells inhibitor, epsilon	2003004
ACACTACGGG	2	2	4	Hs	109494	SPUF secreted protein of unknown function	2000600
ACACTCTCCC	1	4	5	Hs	57222	NRM nurim (nuclear envelope membrane protein)	4005540
ACACTGACCT	0	2	2	Hs	203	CCKBR cholecystokinin B receptor	4005512
ACACTGCACT	1	1	2	Hs	278441	PPM1F protein phosphatase 1F (PP2C domain containing)	3001506
ACACTGCACT	1	1	2	Hs	380875	TEB4 similar to S. cerevisiae SSM4	1000502
ACACTGCCCA	6	8	14	Hs	171280	HADH2 hydroxyacyl-Coenzyme A dehydrogenase, type II	4006650
ACACTGTCAC	3	1	4	Hs	406283	#NAME?	1000501
ACACTTACAA	2	2	4	Hs	381025	UBE2V1 ubiquitin-conjugating enzyme E2 variant 1	2000618
ACACTTTTTT	2	2	4	Hs	288801	SSBP3 single stranded DNA binding protein 3	4002541
ACAGAACGAC	3	0	3	Hs	94262	DD5 progestin induced protein	2000523
ACAGAAGGGA	0	2	2	Hs	287797	ITGB1 integrin, beta 1 (fibronectin receptor, beta polypeptide, antigen CD29 includes MDF2, MSK12)	2000521
ACAGAAGGGA	0	2	2	Hs	311363	KIAA1604 KIAA1604 protein	1000502
ACAGAATATA	0	2	2	Hs	385986	UBE2B ubiquitin-conjugating enzyme E2B (RAD6 homolog)	1000524
ACAGAATGCC	0	3	3	Hs	445240	FBLN1 fibulin 1	2002003
ACAGAATGGC	11	10	21	Hs	163546	UBE2E1 ubiquitin-conjugating enzyme E2E 1 (UBC4/5 homolog, yeast)	4003543
ACAGACCTCC	1	1	2	Hs	433622	FSTL1 follistatin-like 1	1000001
ACAGACTGAT	1	2	3	Hs	98541	TRUB2 TruB pseudouridine (psi) synthase homolog 2 (E. coli)	4003551
ACAGATACTG	3	1	4	Hs	410753	ARCH archease	3004005
ACAGATATCA	3	1	4	Hs	220594	- CDNA clone IMAGE:6016291, partial cds	1000513
ACAGATGAGT	1	4	5	Hs	387183	BLMH bleomycin hydrolase	1000503
ACAGATGAGT	1	4	5	Hs	512707	TDG thymine-DNA glycosylase	2001002
ACAGATGTTG	8	8	16	Hs	156171	PSMC6 proteasome (prosome, macropain) 26S subunit, ATPase, 6	4003624
ACAGCCAAGA	1	2	3	Hs	429142	NUDT2 nudix (nucleoside diphosphate linked moiety X)-type motif 2	3004005
ACAGCCAAGA	1	2	3	Hs	233125	MGC21854 hypothetical protein MGC21854	2000508
ACAGCCCATT	2	2	4	Hs	406491	TLE1 transducin-like enhancer of split 1 (E(sp1) homolog, Drosophila)	3001566
ACAGCCGTGG	1	2	3	Hs	170333	ARID1A AT rich interactive domain 1A (SWI- like)	2000517
ACAGCGGCAA	2	3	5	Hs	349499	DSP desmoplakin	3003612
ACAGCGTCTG	2	0	2	Hs	63128	ZDHHC8 zinc finger, DHHC domain containing 8	4003539
ACAGCTAATT	3	2	5	Hs	147824	EIF1A eukaryotic translation initiation factor 1A	2000588
ACAGCTAGGG	0	4	4	Hs	22880	DPP3 dipeptidylpeptidase 3	1000512
ACAGCTGGAG	1	2	3	Hs	79026	MLF2 myeloid leukemia factor 2	1000739
ACAGCTGGAG	1	2	3	Hs	194976	SPAP1 SH2 domain containing phosphatase anchor protein 1	3002505
ACAGCTTTGT	3	4	7	Hs	280385	FBXW1B F-box and WD-40 domain protein 1B	2000519
ACAGCTTTGT	3	4	7	Hs	131869	- Transcribed sequence with strong similarity to protein ref:NP_060137.1 (H.sapiens) hypothetical protein FLJ20097 [Homo sapiens]	1000502
ACAGGCTACG	3	5	8	Hs	410977	TAGLN transgelin	3004006
ACAGGCTCCT	2	2	4	Hs	380764	PPP2R2B protein phosphatase 2 (formerly 2A), regulatory subunit B (PR 52), beta isoform	3006522
ACAGGGGCCG	2	1	3	Hs	200600	SCAMP3 secretory carrier membrane protein 3	1000501
ACAGGGGTTC	1	1	2	Hs	221447	LOC56901 NADH:ubiquinone oxidoreductase MLRQ subunit homolog	1000502
ACAGGGTGAC	12	17	29	Hs	174050	EDF1 endothelial differentiation-related factor 1	4004651
ACAGTCTTGC	4	5	9	Hs	87095	KIAA0102 KIAA0102 gene product	2000583
ACAGTCTTGC	4	5	9	Hs	106242	CYP4F3 cytochrome P450, family 4, subfamily F, polypeptide 3	2001002
ACAGTGACAG	2	0	2	Hs	158287	SDC3 syndecan 3 (N-syndecan)	1000504
ACAGTGAGAC	2	0	2	Hs	368481	SEC61A2 Sec61 alpha 2 subunit (S. cerevisiae)	3003515
ACAGTGCTTG	14	9	23	Hs	80350	PPP2CB protein phosphatase 2 (formerly 2A), catalytic subunit, beta isoform	4003631
ACAGTGGATT	1	1	2	Hs	241576	MGC3067 hypothetical protein MGC3067	3001585
ACAGTGGGGA	62	60	122	Hs	355693	TEBP unactive progesterone receptor, 23 kD	4002777
ACAGTGGGGG	2	0	2	Hs	355693	TEBP unactive progesterone receptor, 23 kD	1000504
ACAGTGTGTG	1	2	3	Hs	381282	TYRO3 TYRO3 protein tyrosine kinase	1000503
ACAGTGTTAA	18	8	26	Hs	385913	ANP32E acidic (leucine-rich) nuclear phosphoprotein 32 family, member E	3002545
ACAGTTGCCC	2	2	4	Hs	127217	BITE p10-binding protein	4003551
ACATAAGACA	0	2	2	Hs	446620	ZNF547 zinc finger protein 547	2000003
ACATAATAAA	16	13	29	Hs	22826	TMOD3 tropomodulin 3 (ubiquitous)	1000503
ACATAATAAA	16	13	29	Hs	131236	FLJ38993 hypothetical protein FLJ38993	1000503
ACATAATAAA	16	13	29	Hs	161999	TGIF TGFB-induced factor (TALE family homeobox)	3008547
ACATACAACT	3	4	7	Hs	61153	PSMC2 proteasome (prosome, macropain) 26S subunit, ATPase, 2	4002642
ACATACAACT	3	4	7	Hs	119172	MGC40405 hypothetical protein MGC40405	2001002
ACATATCTGG	2	3	5	Hs	517832	DESR1 DESR1 protein	1000001
ACATCAAAAT	7	7	14	Hs	449032	SMS spermine synthase	4002507
ACATCAAATT	1	1	2	Hs	268733	C6orf210 chromosome 6 open reading frame 210	1000506
ACATCAAATT	1	1	2	Hs	281895	LPAAT-e acid acyltransferase-epsilon	3000512
ACATCATACT	5	6	11	Hs	411865	IPO4 importin 4	2000004
ACATCATAGT	2	0	2	Hs	351875	COX6C cytochrome c oxidase subunit VIc	1000501
ACATCATCGA	186	143	329	Hs	408054	RPL12 ribosomal protein L12	3002004
ACATCCAGAT	1	3	4	Hs	292119	NUP210 nucleoporin 210	1000501
ACATCCCAGA	1	2	3	Hs	298434	NKD1 naked cuticle homolog 1 (Drosophila)	1000502
ACATCCCAGA	1	2	3	Hs	17377	CORO1C coronin, actin binding protein, 1C	3001573
ACATCCCCTC	1	1	2	Hs	173255	SNRPA small nuclear ribonucleoprotein polypeptide A	1000501
ACATCCTCAC	4	6	10	Hs	279554	PSMD13 proteasome (prosome, macropain) 26S subunit, non-ATPase, 13	4007666
ACATCGTAGG	2	4	6	Hs	108408	APH-1A likely ortholog of C. elegans anterior pharynx defective 1A	4005669
ACATCGTATT	0	2	2	Hs	18442	MASA E-1 enzyme	1000501
ACATCGTTGT	2	0	2	Hs	11962	BCL2L14 BCL2-like 14 (apoptosis facilitator)	1000503
ACATCGTTGT	2	0	2	Hs	432405	ATP11B ATPase, Class VI, type 11B	1000002
ACATCTTGCT	2	1	3	Hs	153704	NEK2 NIMA (never in mitosis gene a)-related kinase 2	4003534
ACATTAAAAT	6	4	10	Hs	374491	PA2G4 proliferation-associated 2G4, 38kDa	1000522
ACATTAAAAT	6	4	10	Hs	381025	UBE2V1 ubiquitin-conjugating enzyme E2 variant 1	1000503
ACATTAGAAT	1	1	2	Hs	66114	MGC10765 hypothetical protein MGC10765	3000520
ACATTCAAAA	1	1	2	Hs	400460	CACNA1A calcium channel, voltage-dependent, P/Q type, alpha 1A subunit	2000505
ACATTCTGCA	5	2	7	Hs	11183	SNX2 sorting nexin 2	3001557
ACATTCTGCA	5	2	7	Hs	62615	#NAME?	1000506
ACATTCTTGA	3	1	4	Hs	68714	SFRS1 splicing factor, arginine/serine-rich 1 (splicing factor 2, alternate splicing factor)	1000509
ACATTCTTGT	1	4	5	Hs	76704	#NAME?	1000509
ACATTCTTGT	1	4	5	Hs	173518	ZFR zinc finger RNA binding protein	3005537
ACATTGTAAA	1	1	2	Hs	13268	KLHL11 kelch-like 11 (Drosophila)	1000540
ACATTTAAAT	1	1	2	Hs	29397	ZNFN1A5 zinc finger protein, subfamily 1A, 5	1000501
ACATTTAACA	2	0	2	Hs	78050	#NAME?	1000502
ACATTTACTA	1	1	2	Hs	129051	HOMER1 homer homolog 1 (Drosophila)	4006510
ACATTTCAAT	2	1	3	Hs	336429	GABARAPL1 GABA(A) receptor-associated protein like 1	4004672
ACATTTCATT	1	1	2	Hs	151293	DKFZp667B1218 hypothetical protein DKFZp667B1218	1000504
ACATTTCCCC	0	2	2	Hs	256697	HINT1 histidine triad nucleotide binding protein 1	1000529
ACATTTGTAA	3	3	6	Hs	531607	- Hypothetical protein FLJ20373, clone IMAGE:5302120, mRNA	1000524
ACATTTTATT	3	2	5	Hs	187018	- CDNA clone IMAGE:5266242, partial cds	1000505
ACATTTTATT	3	2	5	Hs	164018	FKSG14 leucine zipper protein FKSG14	4002522
ACATTTTGTT	0	2	2	Hs	500499	- CDNA clone MGC:10366 IMAGE:4053244, complete cds	3000566
ACATTTTTAA	0	3	3	Hs	34136	C21orf6 chromosome 21 open reading frame 6	1000502
ACATTTTTAA	0	3	3	Hs	285017	NIP30 NEFA-interacting nuclear protein NIP30	3000561
ACCAAAGCCC	9	5	14	Hs	518608	PP784 PP784 protein	4003593
ACCAAAGCCC	9	5	14	Hs	355816	CTDSP2 CTD (carboxy-terminal domain, RNA polymerase II, polypeptide A) small phosphatase 2	1000502
ACCAAATATT	3	2	5	Hs	250641	TPM4 tropomyosin 4	2000527
ACCAAATTAA	7	3	10	Hs	51233	TNFRSF10B tumor necrosis factor receptor superfamily, member 10b	3004574
ACCAACCGAC	2	1	3	Hs	356794	RPS24 ribosomal protein S24	1000522
ACCAACTGGT	7	8	15	Hs	288655	OTX2 orthodenticle homolog 2 (Drosophila)	3002511
ACCAAGCTGG	8	9	17	Hs	322735	YARS tyrosyl-tRNA synthetase	4002568
ACCAAGGAGG	11	5	16	Hs	24301	POLR2E polymerase (RNA) II (DNA directed) polypeptide E, 25kDa	3000786
ACCAAGGAGG	11	5	16	Hs	103561	ARL6IP4 ADP-ribosylation-like factor 6 interacting protein 4	4002605
ACCAATGTGT	2	2	4	Hs	21771	WHSC2 Wolf-Hirschhorn syndrome candidate 2	4002528
ACCAATTCTA	6	5	11	Hs	32916	NACA nascent-polypeptide-associated complex alpha polypeptide	1000502
ACCACAAAAA	2	0	2	Hs	14831	ZNF627 zinc finger protein 627	2000504
ACCACAAAAA	2	0	2	Hs	101307	SLC14A1 solute carrier family 14 (urea transporter), member 1 (Kidd blood group)	1000505
ACCACAAACC	4	0	4	Hs	14831	ZNF627 zinc finger protein 627	2000507
ACCACAAATG	2	7	9	Hs	279920	YWHAB tyrosine 3-monooxygenase/tryptophan 5-monooxygenase activation protein, beta polypeptide	1000623
ACCACAGTTT	2	0	2	Hs	188881	FLJ34633 hypothetical protein FLJ34633	4002509
ACCACCCTTG	2	0	2	Hs	9302	PDCL phosducin-like	1000505
ACCACGCCGT	2	3	5	Hs	436329	SCRIB scribble	2005007
ACCACTTCCT	2	0	2	Hs	444045	HELSNF1 helicase with SNF2 domain 1	1000003
ACCACTTCCT	2	0	2	Hs	497941	76P gamma tubulin ring complex protein (76p gene)	2000003
ACCAGAGACA	0	3	3	Hs	16346	- Clone IMAGE:4812556, mRNA	1000558
ACCAGAGACA	0	3	3	Hs	148907	MGC52019 hypothetical protein MGC52019	1000502
ACCAGCATTG	1	1	2	Hs	334639	PACSIN3 protein kinase C and casein kinase substrate in neurons 3	1000501
ACCAGCTCCC	3	0	3	Hs	22546	MGC20446 hypothetical protein MGC20446	4002606
ACCAGGCAAG	1	2	3	Hs	356273	C20orf31 chromosome 20 open reading frame 31	4004596
ACCAGGTCCA	3	3	6	Hs	435735	SLC5A6 solute carrier family 5 (sodium-dependent vitamin transporter), member 6	3004006
ACCAGGTGGA	2	5	7	Hs	7994	FLJ20551 hypothetical protein FLJ20551	4002526
ACCAGTAAAG	0	2	2	Hs	385870	TDGF1 teratocarcinoma-derived growth factor 1	1000501
ACCAGTGAGG	1	1	2	Hs	362841	NUP50 nucleoporin 50kDa	1000501
ACCATAATGT	7	6	13	Hs	288151	NIF3L1BP1 Ngg1 interacting factor 3 like 1 binding protein 1	4003579
ACCATCAATA	1	1	2	Hs	169476	GAPD glyceraldehyde-3-phosphate dehydrogenase	1000509
ACCATCCTGC	2	1	3	Hs	32963	CDH6 cadherin 6, type 2, K-cadherin (fetal kidney)	2001002
ACCATCCTGC	2	1	3	Hs	76095	IER3 immediate early response 3	4007599
ACCATTCTGC	3	1	4	Hs	174195	IFITM2 interferon induced transmembrane protein 2 (1-8D)	4004837
ACCATTCTGC	3	1	4	Hs	374650	IFITM3 interferon induced transmembrane protein 3 (1-8U)	2000542
ACCATTGGAT	25	18	43	Hs	458414	IFITM1 interferon induced transmembrane protein 1 (9-27)	3004005
ACCATTGTGT	3	3	6	Hs	509282	C6orf149 chromosome 6 open reading frame 149	2000535
ACCATTGTGT	3	3	6	Hs	149817	#NAME?	1000502
ACCATTTCTC	0	2	2	Hs	14601	HCLS1 hematopoietic cell-specific Lyn substrate 1	1000501
ACCCACAGCC	1	1	2	Hs	75056	TIMM13 translocase of inner mitochondrial membrane 13 homolog (yeast)	2000504
ACCCACAGCC	1	1	2	Hs	373838	ATRN attractin	1000503
ACCCACCTGC	2	2	4	Hs	9100	LOC90120 hypothetical gene supported by AK023162	1000579
ACCCACTCTA	1	3	4	Hs	352614	LOC254531 PlSC domain containing hypothetical protein	3005556
ACCCAGCGGG	2	0	2	Hs	407202	GRASP GRP1 (general receptor for phosphoinositides 1)-associated scaffold protein	4002528
ACCCAGCGGG	2	0	2	Hs	356108	UNQ1912 HGS_RE408	4003525
ACCCAGGATA	1	2	3	Hs	75231	SLC16A1 solute carrier family 16 (monocarboxylic acid transporters), member 1	1000516
ACCCAGTTGT	1	4	5	Hs	145820	PYGB phosphorylase, glycogen; brain	1000501
ACCCATCGCC	1	2	3	Hs	306380	MGC2654 hypothetical protein MGC2654	3003004
ACCCCACCCA	3	1	4	Hs	409230	AGPAT1 1-acylglycerol-3-phosphate O-acyltransferase 1 (lysophosphatidic acid acyltransferase, alpha)	4007524
ACCCCAGGTT	2	3	5	Hs	173924	#NAME?	1000508
ACCCCAGGTT	2	3	5	Hs	195614	SF3B3 splicing factor 3b, subunit 3, 130kDa	2000649
ACCCCCCCCC	2	0	2	Hs	63405	LOC144097 hypothetical protein BC007540	1000502
ACCCCCCCGC	6	3	9	Hs	2780	JUND jun D proto-oncogene	3002526
ACCCCCCCGC	6	3	9	Hs	26703	CNOT8 CCR4-NOT transcription complex, subunit 8	1000502
ACCCCTAACA	0	2	2	Hs	172012	SNARK likely ortholog of rat SNF1/AMP-activated protein kinase	1000501
ACCCCTGAGA	1	1	2	Hs	79018	CHAF1A chromatin assembly factor 1, subunit A (p150)	2000515
ACCCGAGAGA	2	1	3	Hs	387567	ACLY ATP citrate lyase	1000509
ACCCGAGAGA	2	1	3	Hs	445037	ACTN3 actinin, alpha 3	2001002
ACCCGCCGGG	6	2	8	Hs	368384	ZFYVE1 zinc finger, FYVE domain containing 1	1000501
ACCCTACATA	1	1	2	Hs	119597	SCD stearoyl-CoA desaturase (delta-9-desaturase)	1000631
ACCCTAGTAA	1	1	2	Hs	66187	- Clone 23700 mRNA sequence	1000524
ACCCTCTCCC	5	1	6	Hs	211823	EIF4EL3 eukaryotic translation initiation factor 4E-like 3	4004598
ACCCTCTGTG	4	3	7	Hs	23871	- MRNA; cDNA DKFZp686F12218 (from clone DKFZp686F12218)	1000502
ACCCTGAATG	2	0	2	Hs	43086	TRAF3IP1 TNF receptor-associated factor 3 interacting protein 1	2000508
ACCCTGAATG	2	0	2	Hs	321501	BTBD1 BTB (POZ) domain containing 1	1000503
ACCCTGAGAC	1	1	2	Hs	76847	GANAB glucosidase, alpha; neutral AB	2000558
ACCCTGCCAA	4	2	6	Hs	146530	#NAME?	1000501
ACCCTGCCTC	4	0	4	Hs	29282	MAP3K3 mitogen-activated protein kinase kinase kinase 3	2000515
ACCCTGGCTG	2	0	2	Hs	296949	CLDN9 claudin 9	1000502
ACCCTGGCTG	2	0	2	Hs	270050	#NAME?	1000502
ACCCTGGCTG	2	0	2	Hs	125244	RAD51L3 RAD51-like 3 (S. cerevisiae)	2000508
ACCCTGGGCA	2	1	3	Hs	220324	FLJ13052 NAD kinase	4003524
ACCCTTCCCT	8	3	11	Hs	512150	OBP2A odorant binding protein 2A	2004005
ACCCTTCCCT	8	3	11	Hs	449629	OBP2B odorant binding protein 2B	2004005
ACCCTTCCCT	8	3	11	Hs	74564	SSR2 signal sequence receptor, beta (translocon-associated protein beta)	4003844
ACCCTTGAAC	2	0	2	Hs	353207	SLC26A10 solute carrier family 26, member 10	3003505
ACCCTTGGCC	32	29	61	Hs	48516	B2M beta-2-microglobulin	1000501
ACCCTTTCAC	3	0	3	Hs	257827	STIP1 stress-induced-phosphoprotein 1 (Hsp70/Hsp90-organizing protein)	1000501
ACCGAAACTT	2	0	2	Hs	284491	PDXK pyridoxal (pyridoxine, vitamin B6) kinase	2000524
ACCGAGAGCC	0	2	2	Hs	127270	KIAA1545 KIAA1545 protein	1000001
ACCGCAATGC	3	0	3	Hs	284295	NSE1 non-SMC (structural maintenance of chromosomes) element 1 protein	2000527
ACCGCACAAA	1	1	2	Hs	75232	SEC14L1 SEC14-like 1 (S. cerevisiae)	3003587
ACCGCAGTGC	0	3	3	Hs	1516	IGFBP4 insulin-like growth factor binding protein 4	1000510
ACCGCAGTGC	0	3	3	Hs	284295	NSE1 non-SMC (structural maintenance of chromosomes) element 1 protein	3001516
ACCGCCGTGG	22	14	36	Hs	68877	CYBA cytochrome b-245, alpha polypeptide	4003703
ACCGCCTGTG	6	8	14	Hs	79625	C20orf149 chromosome 20 open reading frame 149	3001739
ACCGCTTGTT	1	1	2	Hs	77515	ITPR3 inositol 1,4,5-triphosphate receptor, type 3	3001541
ACCGGATCAT	3	1	4	Hs	369579	CAPZA2 capping protein (actin filament) muscle Z-line, alpha 2	3000542
ACCGGCTGGG	2	0	2	Hs	179735	RHOC ras homolog gene family, member C	2002003
ACCGGGTCCT	4	4	8	Hs	380372	PPP2R2D protein phosphatase 2, regulatory subunit B, delta isoform	2000532
ACCGGTATGA	2	0	2	Hs	8008	DMAP1 DNA methyltransferase 1 associated protein 1	1000560
ACCGTATTCC	6	1	7	Hs	204674	#NAME?	1000502
ACCGTATTCC	6	1	7	Hs	306083	LOC91689 hypothetical gene supported by AL449243	2000593
ACCGTTCTGT	3	0	3	Hs	359289	TCF4 transcription factor 4	1000527
ACCTATAAGT	7	10	17	Hs	439081	HEBP2 heme binding protein 2	2000002
ACCTATTTGT	1	3	4	Hs	252229	MAFG v-maf musculoaponeurotic fibrosarcoma oncogene homolog G (avian)	4004535
ACCTCACTCT	2	3	5	Hs	443260	C20orf20 chromosome 20 open reading frame 20	2001004
ACCTCACTTA	1	1	2	Hs	398091	FLJ10211 hypothetical protein FLJ10211	2000527
ACCTCACTTA	1	1	2	Hs	86970	MGC14595 hypothetical protein MGC14595	1000503
ACCTCAGGAA	13	8	21	Hs	427152	HDLBP high density lipoprotein binding protein (vigilin)	3004005
ACCTCAGGCA	1	1	2	Hs	40342	HRIHFB2122 Tara-like protein	2000544
ACCTCCCACC	8	1	9	Hs	118666	PP591 FAD-synthetase	4005582
ACCTCCTCCC	2	3	5	Hs	63405	LOC144097 hypothetical protein BC007540	4003515
ACCTCCTCCC	2	3	5	Hs	299080	LOC284749 hypothetical protein LOC284749	1000507
ACCTCTCCCT	3	3	6	Hs	159581	MMP17 matrix metalloproteinase 17 (membrane-inserted)	4003514
ACCTCTGCCT	0	2	2	Hs	206824	MGC49942 hypothetical protein MGC49942	1000501
ACCTGAAACC	1	2	3	Hs	337774	ARHGEF2 rho/rac guanine nucleotide exchange factor (GEF) 2	4003620
ACCTGCATCA	1	1	2	Hs	17883	PPM1G protein phosphatase 1G (formerly 2C), magnesium-dependent, gamma isoform	2000557
ACCTGCCACC	2	1	3	Hs	25274	C11ORF4 chromosome 11 hypothetical protein ORF4	4002524
ACCTGCCCCT	2	2	4	Hs	369144	AAAS achalasia, adrenocortical insufficiency, alacrimia (Allgrove, triple-A)	4005591
ACCTGCCGAC	3	0	3	Hs	379039	DOC-1R tumor suppressor deleted in oral cancer-related 1	4002605
ACCTGGCCTG	2	1	3	Hs	20225	TFIP11 tuftelin interacting protein 11	1000510
ACCTGGGGAG	4	0	4	Hs	209119	AGPAT2 1-acylglycerol-3-phosphate O-acyltransferase 2 (lysophosphatidic acid acyltransferase, beta)	4005571
ACCTGGTGTC	1	1	2	Hs	287493	SET8 PR/SET domain containing protein 8	2000527
ACCTGTAATC	2	0	2	Hs	392004	PNPT1 polyribonucleotide nucleotidyltransferase 1	1000501
ACCTGTAATT	4	1	5	Hs	284288	DDX47 DEAD (Asp-Glu-Ala-Asp) box polypeptide 47	3005626
ACCTGTATCC	9	14	23	Hs	374650	IFITM3 interferon induced transmembrane protein 3 (1-8U)	4003037
ACCTGTGAGA	1	4	5	Hs	528776	TEAD2 TEA domain family member 2	4002542
ACCTGTTGAA	2	1	3	Hs	159971	FLJ43842 FLJ43842 protein	3001503
ACCTTACAGT	1	5	6	Hs	91747	PFN2 profilin 2	3001571
ACCTTACCCT	3	1	4	Hs	159534	PTPRS protein tyrosine phosphatase, receptor type, S	1000528
ACCTTCAAAG	0	2	2	Hs	149342	AICDA activation-induced cytidine deaminase	1000502
ACCTTCTATT	0	4	4	Hs	311346	CMAS cytidine monophosphate N-acetylneuraminic acid synthetase	1000515
ACCTTGATTG	4	0	4	Hs	436913	CHCHD7 coiled-coil-helix-coiled-coil-helix domain containing 7	3002003
ACCTTGCTGG	3	6	9	Hs	50130	NDN necdin homolog (mouse)	3000596
ACCTTGGGCA	3	1	4	Hs	348308	C1orf2 chromosome 1 open reading frame 2	4006556
ACCTTGGGCA	3	1	4	Hs	11223	IDH1 isocitrate dehydrogenase 1 (NADP+), soluble	1000505
ACCTTGTAAT	5	8	13	Hs	439253	VDAC3 voltage-dependent anion channel 3	3002003
ACCTTGTGCC	5	5	10	Hs	878	SORD sorbitol dehydrogenase	4002572
ACCTTGTGCC	5	5	10	Hs	3972	SIAT7D sialyltransferase 7D ((alpha-N-acetylneuraminyl-2,3-beta-galactosyl-1,3)-N-acetyl galactosaminide alpha-2,6-sialyltransferase)	4004535
ACCTTTACTG	3	5	8	Hs	185726	TFRC transferrin receptor (p90, CD71)	3000721
ACCTTTGCGA	9	6	15	Hs	386384	RPS23 ribosomal protein S23	1000501
ACCTTTTCAA	2	1	3	Hs	75659	MPV17 MpV17 transgene, murine homolog, glomerulosclerosis	1000501
ACGACAAAGC	2	1	3	Hs	352733	PAM peptidylglycine alpha-amidating monooxygenase	4006674
ACGACGTTCC	1	1	2	Hs	433611	PDK1 pyruvate dehydrogenase kinase, isoenzyme 1	1000001
ACGAGCTGGA	3	5	8	Hs	415172	RABL4 RAB, member of RAS oncogene family-like 4	3002003
ACGATTGCTA	13	6	19	Hs	97837	- Similar to Group X secretory phospholipase A2 precursor (Phosphatidylcholine 2-acylhydrolase GX) (GX sPLA2) (sPLA2-X) (LOC388229), mRNA	1000531
ACGCAGCACG	1	1	2	Hs	406186	SF3B4 splicing factor 3b, subunit 4, 49kDa	1000501
ACGCAGGCGC	7	3	10	Hs	89633	PML promyelocytic leukemia	1000508
ACGCAGGCGC	7	3	10	Hs	269403	NAP1L4 nucleosome assembly protein 1-like 4	4002620
ACGCAGGGAG	2	5	7	Hs	187199	PRO1073 PRO1073 protein	1002930
ACGCCGCCCA	1	1	2	Hs	7306	SFRP1 secreted frizzled-related protein 1	1000512
ACGCGCCAGG	2	1	3	Hs	24587	EFS embryonal Fyn-associated substrate	3001537
ACGCTCATCG	3	0	3	Hs	142912	FZD2 frizzled homolog 2 (Drosophila)	3003524
ACGGCTCCGA	5	1	6	Hs	430199	FLJ14397 hypothetical protein FLJ14397	3002003
ACGGGAACAG	1	1	2	Hs	405474	PTK2B PTK2B protein tyrosine kinase 2 beta	1000501
ACGGTCCAGG	2	4	6	Hs	72924	CDA cytidine deaminase	4004535
ACGTCACCAT	2	1	3	Hs	268012	ACSL3 acyl-CoA synthetase long-chain family member 3	2000520
ACGTCAGATC	1	2	3	Hs	177677	EXOSC3 exosome component 3	4004556
ACGTCTCTAT	3	3	6	Hs	374973	PRPF4 PRP4 pre-mRNA processing factor 4 homolog (yeast)	3001547
ACGTGAAAAT	6	0	6	Hs	236642	HIBCH 3-hydroxyisobutyryl-Coenzyme A hydrolase	3002587
ACGTGAGTGC	2	5	7	Hs	531247	CGI-105 CGI-105 protein	3002003
ACGTGAGTGC	2	5	7	Hs	348629	DKFZp434N062 hypothetical protein DKFZp434N062	4002514
ACGTGCCAGG	2	0	2	Hs	98132	LCN6 lipocalin 6	1000506
ACGTGCCTCA	3	3	6	Hs	179565	MCM3 MCM3 minichromosome maintenance deficient 3 (S. cerevisiae)	1000501
ACGTGGTGAT	8	9	17	Hs	231616	HSPC023 HSPC023 protein	4002644
ACGTGTGAAA	6	1	7	Hs	144583	- CDNA clone IMAGE:3462401, partial cds	1000520
ACGTTATATC	2	0	2	Hs	385924	MGC43690 hypothetical protein MGC43690	2000510
ACGTTTAAGG	1	1	2	Hs	411366	GRB2 growth factor receptor-bound protein 2	2000004
ACTAAAAAAA	2	2	4	Hs	356549	SNRPD3 small nuclear ribonucleoprotein D3 polypeptide 18kDa	1000503
ACTAAAAAAA	2	2	4	Hs	311640	RPS27A ribosomal protein S27a	1000502
ACTAAAAAAA	2	2	4	Hs	178292	POFUT1 protein O-fucosyltransferase 1	1000502
ACTAAAAAAA	2	2	4	Hs	104613	RP42 RP42 homolog	1000502
ACTAAAAAAA	2	2	4	Hs	406238	AOX1 aldehyde oxidase 1	1000502
ACTAACAGAA	1	1	2	Hs	279818	GTL3 likely ortholog of mouse gene trap locus 3	1000501
ACTAACTGTG	22	20	42	Hs	16003	RBBP4 retinoblastoma binding protein 4	4004574
ACTAAGTGAT	1	1	2	Hs	171980	HESX1 homeo box (expressed in ES cells) 1	1000501
ACTAATCGTT	15	10	25	Hs	80545	RPL37 ribosomal protein L37	1000501
ACTAATGAAT	1	1	2	Hs	10949	ERO1L ERO1-like (S. cerevisiae)	1000501
ACTACAAATA	5	20	25	Hs	141727	MTMR4 myotubularin related protein 4	1000501
ACTACAGCAC	1	3	4	Hs	199471	NDUFV3 NADH dehydrogenase (ubiquinone) flavoprotein 3, 10kDa	4003583
ACTACAGCCA	1	1	2	Hs	186961	USP25 ubiquitin specific protease 25	2000531
ACTACATACA	3	2	5	Hs	356223	C12orf14 chromosome 12 open reading frame 14	1000501
ACTACCCCTG	1	1	2	Hs	42957	METTL1 methyltransferase-like 1	1000517
ACTACCTTCA	8	3	11	Hs	279529	PX19 px19-like protein	3000739
ACTACTAAAT	6	0	6	Hs	5437	TAX1BP1 Tax1 (human T-cell leukemia virus type I) binding protein 1	3002551
ACTAGTAAAT	2	5	7	Hs	8395	FLJ10781 hypothetical protein FLJ10781	4004558
ACTATAAATA	0	2	2	Hs	260523	NRAS neuroblastoma RAS viral (v-ras) oncogene homolog	1000501
ACTATAACCA	2	1	3	Hs	447513	SMAP small acidic protein	1000001
ACTATAGAGA	1	2	3	Hs	443960	DDX11 DEAD/H (Asp-Glu-Ala-Asp/His) box polypeptide 11 (CHL1-like helicase homolog, S. cerevisiae)	3007010
ACTATCCTAG	1	1	2	Hs	178292	POFUT1 protein O-fucosyltransferase 1	1000512
ACTATCCTGA	0	2	2	Hs	370927	PRO1855 hypothetical protein PRO1855	4002590
ACTATGTATT	1	1	2	Hs	288215	SIAT7B sialyltransferase 7 ((alpha-N-acetylneuraminyl-2,3-beta-galactosyl-1,3)-N-acetyl galactosaminide alpha-2,6-sialyltransferase) B	1000507
ACTATTAAAA	1	1	2	Hs	202007	NRF1 nuclear respiratory factor 1	3001514
ACTATTAGTG	6	6	12	Hs	433201	CDK2AP1 CDK2-associated protein 1	3003004
ACTATTTAAA	1	1	2	Hs	375025	DNAJC14 DnaJ (Hsp40) homolog, subfamily C, member 14	3003520
ACTATTTCAC	1	2	3	Hs	119667	C19orf7 chromosome 19 open reading frame 7	2000525
ACTCAAAAAA	2	0	2	Hs	388584	SDCCAG1 serologically defined colon cancer antigen 1	1000501
ACTCAAAGAC	1	1	2	Hs	2227	CEBPG CCAAT/enhancer binding protein (C/EBP), gamma	3000528
ACTCAAATCT	1	1	2	Hs	7953	GOLGA7 golgi autoantigen, golgin subfamily a, 7	4004551
ACTCAATAAA	15	8	23	Hs	104019	TACC3 transforming, acidic coiled-coil containing protein 3	3003537
ACTCAATAAA	15	8	23	Hs	308061	PAX8 paired box gene 8	3005548
ACTCAATCAG	1	1	2	Hs	279522	NR4A3 nuclear receptor subfamily 4, group A, member 3	1000503
ACTCACGATT	0	2	2	Hs	279881	MAN1B1 mannosidase, alpha, class 1B, member 1	4008601
ACTCAGAAGA	11	12	23	Hs	27262	NDUFB2 NADH dehydrogenase (ubiquinone) 1 beta subcomplex, 2, 8kDa	4003623
ACTCAGTCTG	1	1	2	Hs	283869	C20orf121 chromosome 20 open reading frame 121	1000517
ACTCATCTGA	1	2	3	Hs	300404	MGC16824 esophageal cancer associated protein	4005549
ACTCATTGAG	2	1	3	Hs	318517	TCF7L1 transcription factor 7-like 1 (T-cell specific, HMG-box)	2000508
ACTCCAAAAA	131	75	206	Hs	75914	RNP24 coated vesicle membrane protein	1000514
ACTCCAAAAA	131	75	206	Hs	406683	RPS15 ribosomal protein S15	2000623
ACTCCAATGA	1	2	3	Hs	409226	TNRC11 trinucleotide repeat containing 11 (THR-associated protein, 230kDa subunit)	2005006
ACTCCAGAAA	7	1	8	Hs	405590	EIF3S6 eukaryotic translation initiation factor 3, subunit 6 48kDa	1000503
ACTCCAGAAA	7	1	8	Hs	406683	RPS15 ribosomal protein S15	1000503
ACTCCAGTAA	1	2	3	Hs	82911	PTP4A2 protein tyrosine phosphatase type IVA, member 2	1000501
ACTCCAGTCA	1	2	3	Hs	404263	SS18 synovial sarcoma translocation, chromosome 18	1000501
ACTCCATAGA	3	1	4	Hs	410882	SMAP1 stromal membrane-associated protein 1	3000506
ACTCCATCTC	2	0	2	Hs	356876	GPR125 G protein-coupled receptor 125	1000501
ACTCCCTCCT	1	4	5	Hs	155560	CANX calnexin	1000501
ACTCCTGGGG	2	0	2	Hs	292590	FLJ30707 hypothetical protein FLJ30707	1000504
ACTCCTGTCC	1	3	4	Hs	7357	CLIPR-59 CLIP-170-related protein	4003588
ACTCCTTCCT	1	3	4	Hs	173103	SLC35A4 solute carrier family 35, member A4	1000501
ACTCGATCAG	2	2	4	Hs	146957	PPRC1 peroxisome proliferative activated receptor, gamma, coactivator-related 1	4004526
ACTCGCTCTG	2	4	6	Hs	11669	LAMA5 laminin, alpha 5	3003583
ACTCTAAAAA	2	4	6	Hs	7001	C14orf9 chromosome 14 open reading frame 9	4002520
ACTCTGGAAC	1	1	2	Hs	486709	DDX46 DEAD (Asp-Glu-Ala-Asp) box polypeptide 46	2000002
ACTCTGTCTC	3	0	3	Hs	94785	TGIF2 TGFB-induced factor 2 (TALE family homeobox)	1000501
ACTCTTCTAA	1	1	2	Hs	238126	CGI-49 CGI-49 protein	3000607
ACTCTTTAGG	1	2	3	Hs	80338	BCLAF1 BCL2-associated transcription factor 1	2000573
ACTGAAATAC	1	3	4	Hs	284157	PLEKHH1 pleckstrin homology domain containing, family H (with MyTH4 domain) member 1	2000527
ACTGAAGAAT	6	7	13	Hs	356190	UBB ubiquitin B	1000502
ACTGAAGATC	0	2	2	Hs	437179	HTPAP HTPAP protein	1000001
ACTGAATGTT	2	1	3	Hs	4988	- MRNA; cDNA DKFZp686B24166 (from clone DKFZp686B24166)	1000523
ACTGACCGAG	1	1	2	Hs	356721	HNRPA1 heterogeneous nuclear ribonucleoprotein A1	1000546
ACTGACTATC	4	2	6	Hs	118721	NEU1 sialidase 1 (lysosomal sialidase)	4002651
ACTGACTCCA	3	0	3	Hs	370123	AP2B1 adaptor-related protein complex 2, beta 1 subunit	1000510
ACTGACTGAC	1	1	2	Hs	306747	PIK3R4 phosphoinositide-3-kinase, regulatory subunit 4, p150	3001553
ACTGAGATAA	2	0	2	Hs	233936	MRCL3 myosin regulatory light chain MRCL3	1000501
ACTGAGGAAC	0	2	2	Hs	28393	C20orf116 chromosome 20 open reading frame 116	3001563
ACTGAGGTGC	14	12	26	Hs	7768	FIBP fibroblast growth factor (acidic) intracellular binding protein	4007625
ACTGATAACA	1	1	2	Hs	27182	PLAA phospholipase A2-activating protein	3000531
ACTGATCCCC	1	1	2	Hs	13972	MGC12972 hypothetical protein MGC12972	3001545
ACTGATCTGC	2	1	3	Hs	163953	FLJ10665 hypothetical protein FLJ10665	1000502
ACTGATCTGC	2	1	3	Hs	454528	VPS35 vacuolar protein sorting 35 (yeast)	2000010
ACTGCAACAA	0	2	2	Hs	368387	#NAME?	1000501
ACTGCATCTT	0	2	2	Hs	325081	IMAGE3451454 SVAP1 protein	4010563
ACTGCGAGGA	2	0	2	Hs	110477	DPM3 dolichyl-phosphate mannosyltransferase polypeptide 3	3005554
ACTGCGTTCA	1	1	2	Hs	233939	EIF4ENIF1 eukaryotic translation initiation factor 4E nuclear import factor 1	1000506
ACTGCTCATT	2	3	5	Hs	157804	NCE2 NEDD8-conjugating enzyme	1000524
ACTGCTGAAC	2	2	4	Hs	200600	SCAMP3 secretory carrier membrane protein 3	4003643
ACTGCTGTCT	3	1	4	Hs	10724	MRPS35 mitochondrial ribosomal protein S35	4009587
ACTGCTTGCC	14	5	19	Hs	77502	MAT2A methionine adenosyltransferase II, alpha	3001758
ACTGGAACGA	8	4	12	Hs	11223	IDH1 isocitrate dehydrogenase 1 (NADP+), soluble	4004646
ACTGGAGTTT	7	6	13	Hs	201085	PAPOLA poly(A) polymerase alpha	3001540
ACTGGCGAAG	0	2	2	Hs	350265	PRSS15 protease, serine, 15	4003605
ACTGGCGAAG	0	2	2	Hs	83727	CPSF1 cleavage and polyadenylation specific factor 1, 160kDa	1000502
ACTGGCTGCT	9	1	10	Hs	349092	#NAME?	1000548
ACTGGGAGGC	2	1	3	Hs	182579	LAP3 leucine aminopeptidase 3	1000531
ACTGGGGAAT	14	10	24	Hs	24763	RANBP1 RAN binding protein 1	1000507
ACTGGGTCTA	31	40	71	Hs	362807	IL7R interleukin 7 receptor	1000502
ACTGGGTCTA	31	40	71	Hs	433416	NME2 non-metastatic cells 2, protein (NM23B) expressed in	3005006
ACTGGGTGCA	1	1	2	Hs	416262	SOLH small optic lobes homolog (Drosophila)	2002003
ACTGGTAAAA	37	15	52	Hs	235557	ATP5J2 ATP synthase, H+ transporting, mitochondrial F0 complex, subunit f, isoform 2	4002548
ACTGGTACAA	2	0	2	Hs	235557	ATP5J2 ATP synthase, H+ transporting, mitochondrial F0 complex, subunit f, isoform 2	1000501
ACTGGTACGT	50	20	70	Hs	235557	ATP5J2 ATP synthase, H+ transporting, mitochondrial F0 complex, subunit f, isoform 2	2000596
ACTGGTATAC	6	4	10	Hs	144057	GMPS guanine monphosphate synthetase	4002549
ACTGGTATAC	6	4	10	Hs	306468	- Transcribed sequence with strong similarity to protein sp:P49915 (H.sapiens) GUAA_HUMAN GMP synthase [glutamine-hydrolyzing]	1000506
ACTGGTGCGT	1	1	2	Hs	419756	MJD Machado-Joseph disease (spinocerebellar ataxia 3, olivopontocerebellar ataxia 3, autosomal dominant, ataxin 3)	2001003
ACTGTAAATA	1	1	2	Hs	315051	KNSL7 kinesin-like 7	3002513
ACTGTAACGT	7	1	8	Hs	266041	- CDNA clone IMAGE:5532261, partial cds	1000502
ACTGTAATCC	0	3	3	Hs	287738	C6orf97 chromosome 6 open reading frame 97	2000002
ACTGTAATCC	0	3	3	Hs	387202	SLC2A11 solute carrier family 2 (facilitated glucose transporter), member 11	2001002
ACTGTAGAGT	1	2	3	Hs	186424	BCOR BCL6 co-repressor	4004517
ACTGTATTGG	1	2	3	Hs	83114	CRYZ crystallin, zeta (quinone reductase)	4002539
ACTGTCCTAA	2	0	2	Hs	381219	RPL15 ribosomal protein L15	1000502
ACTGTCTGTC	2	0	2	Hs	302051	MYOHD1 myosin head domain containing 1	3001557
ACTGTGATTT	0	2	2	Hs	31218	SCAMP1 secretory carrier membrane protein 1	1000501
ACTGTGTGTT	3	9	12	Hs	1901	KLKB1 kallikrein B, plasma (Fletcher factor) 1	3001513
ACTGTGTGTT	3	9	12	Hs	390874	13CDNA73 hypothetical protein CG003	2000518
ACTGTTCTCT	2	4	6	Hs	406401	C14orf32 chromosome 14 open reading frame 32	4002598
ACTGTTCTCT	2	4	6	Hs	279454	- Transcribed sequence with weak similarity to protein ref:NP_062553.1 (H.sapiens) hypothetical protein FLJ11267 [Homo sapiens]	1000502
ACTGTTCTCT	2	4	6	Hs	241545	LOC51063 hypothetical protein LOC51063	1000502
ACTGTTGGAA	1	1	2	Hs	337008	BCCIP BRCA2 and CDKN1A interacting protein	3002561
ACTTAAAAAA	2	0	2	Hs	13305	ROBO2 roundabout, axon guidance receptor, homolog 2 (Drosophila)	1000505
ACTTAAGGAA	4	4	8	Hs	76285	DKFZP564B167 DKFZP564B167 protein	3002637
ACTTACCTGC	62	36	98	Hs	48516	B2M beta-2-microglobulin	1000502
ACTTACCTGC	62	36	98	Hs	431668	COX6B cytochrome c oxidase subunit VIb	3003005
ACTTACCTGT	2	0	2	Hs	387140	FLJ20323 hypothetical protein FLJ20323	3001527
ACTTAGCATA	0	2	2	Hs	75573	CENPE centromere protein E, 312kDa	1000509
ACTTAGGGAG	0	5	5	Hs	36566	LIMK1 LIM domain kinase 1	3001521
ACTTATGTTT	5	11	16	Hs	234896	GMNN geminin, DNA replication inhibitor	4002571
ACTTCTGCCC	4	2	6	Hs	75160	PFKM phosphofructokinase, muscle	4006631
ACTTGAAGCT	1	1	2	Hs	276315	FLJ21103 hypothetical protein FLJ21103	4002546
ACTTGAGAAT	1	1	2	Hs	446126	PTPN2 protein tyrosine phosphatase, non-receptor type 2	2002004
ACTTGAGCTT	1	1	2	Hs	187667	CTNS cystinosis, nephropathic	4002546
ACTTGCACAA	0	2	2	Hs	71787	MRPS7 mitochondrial ribosomal protein S7	2000556
ACTTGCCATT	1	2	3	Hs	54649	RY1 putative nucleic acid binding protein RY-1	3001535
ACTTGCGAAT	3	0	3	Hs	247186	FBS1 fibrosin 1	3002574
ACTTGGAAAT	1	2	3	Hs	51515	- MRNA; cDNA DKFZp564G112 (from clone DKFZp564G112)	1000509
ACTTGGAACT	6	3	9	Hs	512847	PUNC putative neuronal cell adhesion molecule	3002003
ACTTGGAGCC	9	6	15	Hs	282410	CALM1 calmodulin 1 (phosphorylase kinase, delta)	2000670
ACTTGGCCTG	0	2	2	Hs	47061	ULK1 unc-51-like kinase 1 (C. elegans)	1000501
ACTTGTTCGC	7	4	11	Hs	173705	- Similar to RIKEN cDNA 1810037I17 (LOC401152), mRNA	1000649
ACTTTAAAAA	2	0	2	Hs	16222	#NAME?	1000503
ACTTTAAACT	4	2	6	Hs	48778	C1orf24 chromosome 1 open reading frame 24	1000523
ACTTTAAACT	4	2	6	Hs	510265	NUCKS nuclear ubiquitous casein kinase and cyclin-dependent kinase substrate	3001531
ACTTTAGCCT	3	3	6	Hs	95424	MAP4K1 mitogen-activated protein kinase kinase kinase kinase 1	3001525
ACTTTCAGTG	1	1	2	Hs	278901	P101-PI3K phosphoinositide-3-kinase, regulatory subunit, polypeptide p101	1000001
ACTTTCCAAA	5	6	11	Hs	78921	AKAP1 A kinase (PRKA) anchor protein 1	1000502
ACTTTCTCAA	1	3	4	Hs	384598	SERPING1 serine (or cysteine) proteinase inhibitor, clade G (C1 inhibitor), member 1, (angioedema, hereditary)	1000501
ACTTTGAATG	7	4	11	Hs	418450	MRPL11 mitochondrial ribosomal protein L11	3005006
ACTTTGATGA	3	1	4	Hs	192619	KIAA1600 KIAA1600	1000508
ACTTTGATGA	3	1	4	Hs	313917	FLJ20718 hypothetical protein FLJ20718	3002526
ACTTTTAAAA	1	3	4	Hs	132406	- Clone IMAGE:4821555, mRNA	1000513
ACTTTTAAAA	1	3	4	Hs	200022	- Clone IMAGE:5285814, mRNA	1000508
ACTTTTAATG	5	3	8	Hs	200022	- Clone IMAGE:5285814, mRNA	1000595
ACTTTTCAAA	1	4	5	Hs	44609	#NAME?	1000503
ACTTTTCATC	0	3	3	Hs	434075	EG1 endothelial-derived gene 1	2000003
ACTTTTGCCC	0	3	3	Hs	348381	SLC35C2 solute carrier family 35, member C2	3000580
ACTTTTTAAA	5	3	8	Hs	250607	UTRN utrophin (homologous to dystrophin)	1000501
ACTTTTTCAA	265	285	550	Hs	133430	#NAME?	1000502
ACTTTTTCAA	265	285	550	Hs	136824	#NAME?	1000502
ACTTTTTCAA	265	285	550	Hs	156814	KIAA0377 KIAA0377 gene product	1000502
ACTTTTTCAA	265	285	550	Hs	395771	CAT catalase	1000502
ACTTTTTCAG	1	1	2	Hs	94631	BIG1 brefeldin A-inhibited guanine nucleotide-exchange protein 1	1000501
ACTTTTTCCA	0	2	2	Hs	60291	#NAME?	1000501
ACTTTTTGGC	1	2	3	Hs	287672	TNRC6 trinucleotide repeat containing 6	2000521
ACTTTTTTAT	2	1	3	Hs	252474	#NAME?	2000504
ACTTTTTTAT	2	1	3	Hs	356130	PRIMA1 proline rich membrane anchor 1	1000524
AGAAAAAAAA	95	71	166	Hs	113277	LILRA3 leukocyte immunoglobulin-like receptor, subfamily A (without TM domain), member 3	3001503
AGAAAAAAAA	95	71	166	Hs	153834	PUM1 pumilio homolog 1 (Drosophila)	3002526
AGAAAAAAAG	1	2	3	Hs	398178	C4orf9 chromosome 4 open reading frame 9	1000516
AGAAAAAATA	4	1	5	Hs	512664	ZNF317 zinc finger protein 317	2003004
AGAAAAAATC	3	0	3	Hs	3873	PPT1 palmitoyl-protein thioesterase 1 (ceroid-lipofuscinosis, neuronal 1, infantile)	1000501
AGAAAAACAA	2	1	3	Hs	77965	PPIG peptidyl-prolyl isomerase G (cyclophilin G)	3001513
AGAAAACCAA	1	1	2	Hs	75337	NOLC1 nucleolar and coiled-body phosphoprotein 1	4002542
AGAAAAGAAG	1	1	2	Hs	285218	PCTP phosphatidylcholine transfer protein	1000505
AGAAAATAAC	2	1	3	Hs	148141	- Transcribed sequence with weak similarity to protein ref:NP_060312.1 (H.sapiens) hypothetical protein FLJ20489 [Homo sapiens]	1000501
AGAAAATCAG	2	0	2	Hs	142255	IAPP islet amyloid polypeptide	1000507
AGAAAATCAG	2	0	2	Hs	75527	ADSL adenylosuccinate lyase	3000611
AGAAAATTCA	0	2	2	Hs	113052	RCL1 RNA terminal phosphate cyclase-like 1	3003544
AGAAAATTCA	0	2	2	Hs	166312	ZNF600 zinc finger protein 600	1000502
AGAAAATTCA	0	2	2	Hs	18103	LOC339324 hypothetical protein LOC339324	1000502
AGAAACAAAA	2	0	2	Hs	180909	PRDX1 peroxiredoxin 1	1000509
AGAAACAAAA	2	0	2	Hs	173059	MGC23985 similar to AVLV472	2000502
AGAAACACTG	2	0	2	Hs	308048	#NAME?	1000501
AGAAAGAAGC	1	3	4	Hs	351305	PSIP1 PC4 and SFRS1 interacting protein 1	1000501
AGAAAGAATC	3	3	6	Hs	107979	SMP1 small membrane protein 1	3002505
AGAAAGAATC	3	3	6	Hs	475792	SMP1 small membrane protein 1	2000522
AGAAAGATCC	2	3	5	Hs	3887	PSMD1 proteasome (prosome, macropain) 26S subunit, non-ATPase, 1	1000501
AGAAAGATGT	1	1	2	Hs	287558	ANXA1 annexin A1	3001759
AGAAAGGATA	0	2	2	Hs	23128	MGC15407 similar to RIKEN cDNA 4931428D14 gene	4002549
AGAAATAAAA	1	2	3	Hs	78869	TCEA1 transcription elongation factor A (SII), 1	1000501
AGAAATACAA	0	2	2	Hs	1565	NEDD4 neural precursor cell expressed, developmentally down-regulated 4	1000501
AGAAATACCA	35	28	63	Hs	380933	LOC200916 similar to ribosomal protein L22	2000577
AGAAATAGAA	1	1	2	Hs	287660	#NAME?	1000502
AGAAATATAT	1	1	2	Hs	266175	PAG phosphoprotein associated with glycosphingolipid-enriched microdomains	1000502
AGAAATATTT	2	1	3	Hs	205796	#NAME?	1000502
AGAAATCACT	3	3	6	Hs	8110	HADHSC L-3-hydroxyacyl-Coenzyme A dehydrogenase, short chain	3002593
AGAAATCACT	3	3	6	Hs	24684	ARRDC3 arrestin domain containing 3	1000503
AGAAATCTAG	4	0	4	Hs	406013	KRT18 keratin 18	1000501
AGAAATGGAA	2	0	2	Hs	396494	N4BP2 Nedd4 binding protein 2	1000503
AGAAATGTAT	0	3	3	Hs	380991	SNF1LK SNF1-like kinase	4002587
AGAACAAAAC	72	55	127	Hs	180909	PRDX1 peroxiredoxin 1	4005350
AGAACAAAGC	2	0	2	Hs	180909	PRDX1 peroxiredoxin 1	1000503
AGAACAAATA	0	2	2	Hs	406879	SIPA1L2 signal-induced proliferation-associated 1 like 2	2000531
AGAACAAGAC	2	0	2	Hs	265829	ITGA3 integrin, alpha 3 (antigen CD49C, alpha 3 subunit of VLA-3 receptor)	1000501
AGAACAGTTT	2	4	6	Hs	290431	#NAME?	1000502
AGAACCTGAA	2	0	2	Hs	154196	E4F1 E4F transcription factor 1	1000503
AGAACCTGCA	2	2	4	Hs	154196	E4F1 E4F transcription factor 1	2000529
AGAACCTTAA	8	1	9	Hs	181244	HLA-A major histocompatibility complex, class I, A	1000508
AGAACCTTCA	5	1	6	Hs	181244	HLA-A major histocompatibility complex, class I, A	1000511
AGAACCTTCC	22	3	25	Hs	181244	HLA-A major histocompatibility complex, class I, A	3000562
AGAACCTTTG	7	5	12	Hs	231029	MGC14327 hypothetical protein MGC14327	3001585
AGAACTAGAA	1	1	2	Hs	9927	PHIP pleckstrin homology domain interacting protein	3005549
AGAACTGGAA	1	1	2	Hs	351680	- Clone IMAGE:5302006, mRNA	1000529
AGAAGAACGA	2	3	5	Hs	79064	DHPS deoxyhypusine synthase	4007623
AGAAGACATT	0	3	3	Hs	74899	C10orf117 chromosome 10 open reading frame 117	4003521
AGAAGACATT	0	3	3	Hs	174508	#NAME?	1000502
AGAAGACTGG	2	1	3	Hs	369523	DKFZp686A17109 hypothetical protein DKFZp686A17109	1000502
AGAAGACTGG	2	1	3	Hs	406199	IKIP IKK interacting protein	3000505
AGAAGATATA	2	3	5	Hs	840	INDO indoleamine-pyrrole 2,3 dioxygenase	4004521
AGAAGATCTG	3	2	5	Hs	334798	EEF1D eukaryotic translation elongation factor 1 delta (guanine nucleotide exchange protein)	1000572
AGAAGATCTG	3	2	5	Hs	285107	C10orf97 chromosome 10 open reading frame 97	3004545
AGAAGCAAGA	1	3	4	Hs	5470	IL17RB interleukin 17 receptor B	2000537
AGAAGCAAGA	1	3	4	Hs	25245	RIF1 receptor-interacting factor 1	1000511
AGAAGCTGGA	0	3	3	Hs	6906	RALA v-ral simian leukemia viral oncogene homolog A (ras related)	1000501
AGAAGGATCG	2	1	3	Hs	371166	SFRS12 splicing factor, arginine/serine-rich 12	1000501
AGAAGGATCT	1	3	4	Hs	169921	- General transcription factor II, i, pseudogene 1, mRNA (cDNA clone IMAGE:5277364), containing frame-shift errors	1000510
AGAAGGATCT	1	3	4	Hs	408507	GTF2I general transcription factor II, i	2000503
AGAAGGATGC	4	5	9	Hs	90458	SPTLC1 serine palmitoyltransferase, long chain base subunit 1	2000526
AGAAGGCCTT	2	1	3	Hs	821	BGN biglycan	1000523
AGAAGGCCTT	2	1	3	Hs	792	ARFD1 ADP-ribosylation factor domain protein 1, 64kDa	1000518
AGAAGGCTGC	1	3	4	Hs	2499	PRKCL1 protein kinase C-like 1	4004617
AGAAGTACTG	2	4	6	Hs	383396	RRM1 ribonucleotide reductase M1 polypeptide	4003567
AGAAGTAGTG	2	2	4	Hs	436096	C6orf130 chromosome 6 open reading frame 130	2001002
AGAAGTATAG	10	9	19	Hs	422990	PSMB5 proteasome (prosome, macropain) subunit, beta type, 5	3005006
AGAAGTATGA	6	0	6	Hs	169476	GAPD glyceraldehyde-3-phosphate dehydrogenase	1000918
AGAAGTATGA	6	0	6	Hs	110796	SARA1 SAR1a gene homolog 1 (S. cerevisiae)	1000527
AGAAGTATGG	2	0	2	Hs	179909	NCOA6IP nuclear receptor coactivator 6 interacting protein	1000503
AGAAGTATGG	2	0	2	Hs	196843	WBSCR17 Williams-Beuren syndrome chromosome region 17	1000508
AGAAGTGCTG	1	1	2	Hs	288912	BLP2 BBP-like protein 2	1000512
AGAATAAAAA	13	16	29	Hs	33314	#NAME?	1000502
AGAATAAAAT	4	5	9	Hs	443495	CYB5-M cytochrome b5 outer mitochondrial membrane precursor	2001003
AGAATAAAGA	0	2	2	Hs	169294	TCF7 transcription factor 7 (T-cell specific, HMG-box)	3002504
AGAATAAAGA	0	2	2	Hs	434154	LOC283385 morn	3002003
AGAATAAATC	0	2	2	Hs	154437	PDE2A phosphodiesterase 2A, cGMP-stimulated	4002536
AGAATAGATA	2	3	5	Hs	134873	ZCCHC5 zinc finger, CCHC domain containing 5	3001503
AGAATATCAG	7	6	13	Hs	185254	BTBD14B BTB (POZ) domain containing 14B	4002542
AGAATATTTT	1	2	3	Hs	19114	HMGB3 high-mobility group box 3	3001535
AGAATATTTT	1	2	3	Hs	279556	KIAA1432 KIAA1432	1000503
AGAATCACTT	5	2	7	Hs	355455	SEPT10 septin 10	3001513
AGAATCACTT	5	2	7	Hs	418055	ATCAY ataxia, cerebellar, Cayman type (caytaxin)	3002003
AGAATCCCTT	2	0	2	Hs	515878	#NAME?	1000001
AGAATCGCTT	5	10	15	Hs	441109	PEX19 peroxisomal biogenesis factor 19	3002003
AGAATCGCTT	5	10	15	Hs	16165	EVER1 epidermodysplasia verruciformis 1	2000504
AGAATCTGGA	6	1	7	Hs	118640	DVL2 dishevelled, dsh homolog 2 (Drosophila)	1000505
AGAATCTGGA	6	1	7	Hs	339612	PHAX likely ortholog of mouse phosphorylated adaptor for RNA export	2000503
AGAATCTGGT	1	1	2	Hs	134084	M6PR mannose-6-phosphate receptor (cation dependent)	1000549
AGAATGAAAC	16	5	21	Hs	103180	DC2 DC2 protein	4005623
AGAATGAAAC	16	5	21	Hs	520358	LOC202459 similar to RIKEN cDNA 2310008M10	2001002
AGAATGGAGC	2	2	4	Hs	413901	MAPKAPK5 mitogen-activated protein kinase-activated protein kinase 5	3004006
AGAATGTACG	2	0	2	Hs	57973	CARD10 caspase recruitment domain family, member 10	3003522
AGAATTCTAA	3	2	5	Hs	388400	PANK3 pantothenate kinase 3	2000508
AGAATTCTTT	1	1	2	Hs	22370	NEXN nexilin (F actin binding protein)	1000508
AGAATTCTTT	1	1	2	Hs	82285	GART phosphoribosylglycinamide formyltransferase, phosphoribosylglycinamide synthetase, phosphoribosylaminoimidazole synthetase	1000503
AGAATTGCTT	2	5	7	Hs	122186	NPHS1 nephrosis 1, congenital, Finnish type (nephrin)	2001002
AGAATTGCTT	2	5	7	Hs	78060	PHKB phosphorylase kinase, beta	3001515
AGAATTGTGT	15	8	23	Hs	17250	MGC4767 hypothetical protein MGC4767	2000573
AGAATTTAAA	1	1	2	Hs	158867	GRSP1 GRP1-binding protein GRSP1	1000501
AGAATTTGAA	3	5	8	Hs	5518	FLJ31657 hypothetical protein FLJ31657	2000545
AGAATTTGCA	2	1	3	Hs	264317	#NAME?	1000502
AGAATTTTCT	1	1	2	Hs	30656	KIAA0528 KIAA0528 gene product	3004509
AGAATTTTCT	1	1	2	Hs	258429	ERCC5 excision repair cross-complementing rodent repair deficiency, complementation group 5 (xeroderma pigmentosum, complementation group G (Cockayne syndrome))	1000506
AGACAACAGT	0	2	2	Hs	78944	RGS2 regulator of G-protein signalling 2, 24kDa	1000501
AGACAACTTG	1	1	2	Hs	22879	ANC_2H01 zinc finger protein ANC_2H01	2000547
AGACAAGAAA	0	2	2	Hs	380627	CKLFSF6 chemokine-like factor super family 6	1000501
AGACAAGCTG	33	19	52	Hs	166975	SFRS5 splicing factor, arginine/serine-rich 5	4006642
AGACAAGTTT	8	3	11	Hs	90093	HSPA4 heat shock 70kDa protein 4	1000514
AGACAATGTG	2	0	2	Hs	147570	#NAME?	1000502
AGACACTTCA	0	2	2	Hs	512743	FLJ14281 hypothetical protein FLJ14281	1000001
AGACAGAGAG	1	1	2	Hs	318584	FLJ12747 novel C3HC4 type Zinc finger (ring finger)	1000501
AGACAGAGTG	4	6	10	Hs	103833	FLJ23469 hypothetical protein FLJ23469	4002575
AGACAGATAA	1	2	3	Hs	77254	CBX1 chromobox homolog 1 (HP1 beta homolog Drosophila )	1000509
AGACAGATTG	1	1	2	Hs	32539	PAK7 p21(CDKN1A)-activated kinase 7	3003514
AGACAGCCGC	1	1	2	Hs	6846	LPPR2 lipid phosphate phosphatase-related protein type 2	1000555
AGACAGTAAT	5	1	6	Hs	127610	ACADS acyl-Coenzyme A dehydrogenase, C-2 to C-3 short chain	2000591
AGACAGTCAT	0	3	3	Hs	17109	ITM2A integral membrane protein 2A	4002534
AGACAGTTAC	2	1	3	Hs	156406	#NAME?	1000502
AGACCAAAGT	5	9	14	Hs	82646	DNAJB1 DnaJ (Hsp40) homolog, subfamily B, member 1	4002701
AGACCATATT	5	7	12	Hs	23964	SAP18 sin3-associated polypeptide, 18kDa	2000701
AGACCTCAGA	0	2	2	Hs	235095	FLJ20584 hypothetical protein FLJ20584	1000510
AGACCTCCTT	8	9	17	Hs	290758	DDB1 damage-specific DNA binding protein 1, 127kDa	1000505
AGACCTCCTT	8	9	17	Hs	412468	KLHDC3 kelch domain containing 3	3003012
AGACCTGTAA	4	6	10	Hs	411515	CTCF CCCTC-binding factor (zinc finger protein)	2001002
AGACGCACTC	2	0	2	Hs	256184	EEF1G eukaryotic translation elongation factor 1 gamma	1000501
AGACGCTTCT	4	3	7	Hs	203772	FRG1 FSHD region gene 1	4002531
AGACGCTTTC	0	2	2	Hs	389678	FLJ35220 hypothetical protein FLJ35220	1000515
AGACTAACAC	2	2	4	Hs	79358	TESK1 testis-specific kinase 1	4009553
AGACTAAGGT	1	1	2	Hs	178499	HSPC063 HSPC063 protein	2000559
AGACTATATT	3	4	7	Hs	38038	#NAME?	1000504
AGACTATATT	3	4	7	Hs	390623	XPNPEP1 X-prolyl aminopeptidase (aminopeptidase P) 1, soluble	4004588
AGACTCCATC	4	0	4	Hs	327410	- Transcribed sequence with weak similarity to protein ref:NP_060312.1 (H.sapiens) hypothetical protein FLJ20489 [Homo sapiens]	1000501
AGACTGATCT	2	1	3	Hs	74405	YWHAQ tyrosine 3-monooxygenase/tryptophan 5-monooxygenase activation protein, theta polypeptide	1000501
AGACTGTAAT	2	0	2	Hs	87465	HEAB ATP/GTP-binding protein	2000543
AGACTTAAAG	10	10	20	Hs	419776	NAP1L1 nucleosome assembly protein 1-like 1	2001003
AGACTTCCTG	0	2	2	Hs	6088	ADAM11 a disintegrin and metalloproteinase domain 11	1000510
AGACTTGAAG	1	1	2	Hs	195161	NR6A1 nuclear receptor subfamily 6, group A, member 1	1000512
AGACTTGGCA	1	2	3	Hs	433512	ACTR3 ARP3 actin-related protein 3 homolog (yeast)	3002003
AGAGAAATTT	1	6	7	Hs	191887	SEC61B Sec61 beta subunit	3001626
AGAGAACGGG	0	2	2	Hs	28088	C5orf19 chromosome 5 open reading frame 19	2000514
AGAGAAGAAT	1	4	5	Hs	418367	NMU neuromedin U	3004005
AGAGACAAGT	1	3	4	Hs	98614	RRBP1 ribosome binding protein 1 homolog 180kDa (dog)	2000576
AGAGACAAGT	1	3	4	Hs	339425	USP15 ubiquitin specific protease 15	2000513
AGAGACTCTT	2	4	6	Hs	323817	DKFZP547E1010 DKFZP547E1010 protein	3004579
AGAGACTCTT	2	4	6	Hs	236516	CLECSF9 C-type (calcium dependent, carbohydrate-recognition domain) lectin, superfamily member 9	1000502
AGAGAGAGAG	0	3	3	Hs	54780	TTF1 transcription termination factor, RNA polymerase I	2000502
AGAGAGATCC	1	1	2	Hs	198273	NDUFB8 NADH dehydrogenase (ubiquinone) 1 beta subcomplex, 8, 19kDa	1000504
AGAGAGATTA	1	1	2	Hs	69476	FAM33A family with sequence similarity 33, member A	1000510
AGAGATTTTG	2	0	2	Hs	25277	ARAP3 ARF-GAP, RHO-GAP, ankyrin repeat and plekstrin homology domains-containing protein 3	3003550
AGAGCAAAAA	3	4	7	Hs	154782	AP3S2 adaptor-related protein complex 3, sigma 2 subunit	2000503
AGAGCAAACC	0	2	2	Hs	75093	PLOD procollagen-lysine, 2-oxoglutarate 5-dioxygenase (lysine hydroxylase, Ehlers-Danlos syndrome type VI)	4002669
AGAGCAAGTA	8	6	14	Hs	447513	SMAP small acidic protein	2001004
AGAGCAGAAA	4	0	4	Hs	154782	AP3S2 adaptor-related protein complex 3, sigma 2 subunit	1000504
AGAGCAGGGC	4	0	4	Hs	190874	#NAME?	1000502
AGAGCAGGGC	4	0	4	Hs	253254	CAMTA1 calmodulin binding transcription activator 1	1000538
AGAGCAGGTA	0	4	4	Hs	278672	M11S1 membrane component, chromosome 11, surface marker 1	1000566
AGAGCATATC	1	1	2	Hs	304694	GNB1 guanine nucleotide binding protein (G protein), beta polypeptide 1	3000630
AGAGCCAAGG	1	1	2	Hs	381172	RPL41 ribosomal protein L41	1000506
AGAGCCAAGT	4	1	5	Hs	381172	RPL41 ribosomal protein L41	1000506
AGAGCCCTAG	10	2	12	Hs	16297	POPDC2 popeye domain containing 2	4002609
AGAGCTAATT	4	1	5	Hs	321022	ZF HCF-binding transcription factor Zhangfei	1000524
AGAGGAAACT	1	1	2	Hs	153026	SWAP70 SWAP-70 protein	3001516
AGAGGCAGAG	0	2	2	Hs	347590	#NAME?	1000501
AGAGGGACAA	1	1	2	Hs	367690	C15orf17 chromosome 15 open reading frame 17	2000524
AGAGGGAGCG	2	3	5	Hs	275865	B3GALT4 UDP-Gal:betaGlcNAc beta 1,3-galactosyltransferase, polypeptide 4	1000501
AGAGGGTGGG	2	0	2	Hs	82646	DNAJB1 DnaJ (Hsp40) homolog, subfamily B, member 1	2000558
AGAGGTGGTG	2	0	2	Hs	272168	TDE1 tumor differentially expressed 1	1000552
AGAGGTTTTG	1	1	2	Hs	188553	RBBP6 retinoblastoma binding protein 6	3006539
AGAGTCATAC	1	2	3	Hs	95612	DSC2 desmocollin 2	1000525
AGAGTGCCTA	3	4	7	Hs	137260	ZMYM1 zinc finger, MYM domain containing 1	4002507
AGAGTGCCTA	3	4	7	Hs	211161	#NAME?	1000502
AGAGTGGGGT	1	1	2	Hs	332138	PPT2 palmitoyl-protein thioesterase 2	4005559
AGAGTTTGAG	2	0	2	Hs	84673	TNNI1 troponin I, skeletal, slow	2001002
AGAGTTTGAG	2	0	2	Hs	12152	SRPRB signal recognition particle receptor, B subunit	2000578
AGATAATCTG	0	2	2	Hs	356225	- MRNA; cDNA DKFZp686O038 (from clone DKFZp686O038)	1000504
AGATAATGTT	3	1	4	Hs	59242	FURIN furin (paired basic amino acid cleaving enzyme)	4002615
AGATAGGTCT	0	2	2	Hs	197688	#NAME?	1000503
AGATATTCAA	1	1	2	Hs	82028	TGFBR2 transforming growth factor, beta receptor II (70/80kDa)	1000505
AGATATTCAA	1	1	2	Hs	162862	#NAME?	1000504
AGATCCTACT	11	9	20	Hs	191435	FDFT1 farnesyl-diphosphate farnesyltransferase 1	4004722
AGATCCTCTA	1	2	3	Hs	274136	BRF2 BRF2, subunit of RNA polymerase III transcription initiation factor, BRF1-like	4004557
AGATCTACAA	2	6	8	Hs	15196	C17orf35 chromosome 17 open reading frame 35	4003555
AGATCTGATG	3	2	5	Hs	285214	#NAME?	1000501
AGATGAAATG	1	1	2	Hs	171003	CBS cystathionine-beta-synthase	1000501
AGATGAGATG	2	0	2	Hs	285313	COPEB core promoter element binding protein	4004621
AGATGGAAAA	1	1	2	Hs	179852	DC-UbP dendritic cell-derived ubiquitin-like protein	1000520
AGATGTGAGT	1	2	3	Hs	58104	- CDNA clone IMAGE:30341437, partial cds	2000511
AGATGTGAGT	1	2	3	Hs	406278	- Similar to anaphase promoting complex subunit 1; anaphase-promoting complex 1 (meiotic checkpoint regulator) (LOC388972), mRNA	1000516
AGATGTGTGG	2	1	3	Hs	311559	NOTCH1 Notch homolog 1, translocation-associated (Drosophila)	1000507
AGATGTGTGG	2	1	3	Hs	269878	HADHB hydroxyacyl-Coenzyme A dehydrogenase/3-ketoacyl-Coenzyme A thiolase/enoyl-Coenzyme A hydratase (trifunctional protein), beta subunit	4003646
AGATTACTGA	3	3	6	Hs	356823	#NAME?	1000541
AGATTACTGA	3	3	6	Hs	404060	CDC26 cell division cycle 26	3001564
AGATTATATG	7	12	19	Hs	17719	KIAA0114 KIAA0114 gene product	1000567
AGATTATTTT	0	2	2	Hs	110702	LOC93380 hypothetical protein LOC93380	1000505
AGATTATTTT	0	2	2	Hs	143407	LOC146206 similar to CG1399-PB	2000514
AGATTCAAAC	6	10	16	Hs	14368	SH3BGRL SH3 domain binding glutamic acid-rich protein like	3000655
AGATTGAAGG	1	1	2	Hs	21415	- MRNA; cDNA DKFZp686J24234 (from clone DKFZp686J24234)	1000504
AGATTGAAGG	1	1	2	Hs	24647	MDS018 hypothetical protein MDS018	3000555
AGATTGAGGC	0	3	3	Hs	52463	INPP5F inositol polyphosphate-5-phosphatase F	3002523
AGATTGCTGT	0	2	2	Hs	128824	OPHN1 oligophrenin 1	1000502
AGATTGCTGT	0	2	2	Hs	59838	FLJ10808 hypothetical protein FLJ10808	3001533
AGATTTGGGT	2	1	3	Hs	133517	#NAME?	1000503
AGATTTGGGT	2	1	3	Hs	266474	#NAME?	1000502
AGATTTTTTA	2	1	3	Hs	194148	YES1 v-yes-1 Yamaguchi sarcoma viral oncogene homolog 1	4002549
AGCAAAAAAA	1	1	2	Hs	151218	PMFBP1 polyamine modulated factor 1 binding protein 1	2001002
AGCAAAAAAA	1	1	2	Hs	351474	KREMEN2 kringle containing transmembrane protein 2	2000503
AGCAAAACTG	9	7	16	Hs	282387	POLR3G polymerase (RNA) III (DNA directed) polypeptide G (32kD)	1000511
AGCAAAACTG	9	7	16	Hs	409964	BMP8B bone morphogenetic protein 8b (osteogenic protein 2)	2001002
AGCAAACAGT	2	0	2	Hs	106511	PCDH17 protocadherin 17	1000502
AGCAAACAGT	2	0	2	Hs	96607	MGC34648 hypothetical protein MGC34648	3001514
AGCAAACATA	1	1	2	Hs	406726	LOC119710 hypothetical protein BC009561	2000502
AGCAAACCAC	3	7	10	Hs	380887	MRPS10 mitochondrial ribosomal protein S10	1000512
AGCAAACTGA	7	3	10	Hs	182579	LAP3 leucine aminopeptidase 3	4003596
AGCAAAGCCC	2	0	2	Hs	116254	FLJ36561 hypothetical protein FLJ36561	1000505
AGCAAATAAA	0	2	2	Hs	378826	FLJ20360 hypothetical protein FLJ20360	1000501
AGCAACAGTG	4	3	7	Hs	105656	SCYE1 small inducible cytokine subfamily E, member 1 (endothelial monocyte-activating)	2000575
AGCAACTGCA	1	1	2	Hs	370907	SR140 U2-associated SR140 protein	2000561
AGCAAGAAAC	4	5	9	Hs	107393	C3orf4 chromosome 3 open reading frame 4	4004548
AGCAAGCCCC	18	18	36	Hs	439505	DAZAP1 DAZ associated protein 1	3004005
AGCAATAAAA	1	1	2	Hs	191241	#NAME?	1000502
AGCAATCTTT	2	1	3	Hs	138563	FLJ38101 hypothetical protein FLJ38101	4002523
AGCAATTGCC	4	1	5	Hs	37716	C10orf13 chromosome 10 open reading frame 13	2000502
AGCACAAGAC	1	1	2	Hs	109052	C14orf2 chromosome 14 open reading frame 2	1000501
AGCACACTTC	1	1	2	Hs	155204	ZNF174 zinc finger protein 174	3001537
AGCACAGGGT	2	1	3	Hs	201671	SOX13 SRY (sex determining region Y)-box 13	3002513
AGCACAGTGG	2	4	6	Hs	272108	SKIL SKI-like	1000505
AGCACATTCT	2	5	7	Hs	411157	HEXA hexosaminidase A (alpha polypeptide)	2000002
AGCACATTTG	5	11	16	Hs	289092	COTL1 coactosin-like 1 (Dictyostelium)	4003762
AGCACCCCCT	0	2	2	Hs	67776	FLJ46072 FLJ46072 protein	1000505
AGCACCTCCA	141	139	280	Hs	75309	EEF2 eukaryotic translation elongation factor 2	3002568
AGCACTGCAG	3	3	6	Hs	346743	NMT1 N-myristoyltransferase 1	1000516
AGCACTGTAC	3	4	7	Hs	368598	LEREPO4 likely ortholog of mouse immediate early response, erythropoietin 4	4005604
AGCAGAGCCC	1	1	2	Hs	12999	C9orf37 chromosome 9 open reading frame 37	3001548
AGCAGAGCGA	3	6	9	Hs	367821	DTYMK deoxythymidylate kinase (thymidylate kinase)	4004628
AGCAGAGGCT	7	4	11	Hs	458359	UBE2N ubiquitin-conjugating enzyme E2N (UBC13 homolog, yeast)	2000003
AGCAGATCAG	14	18	32	Hs	143873	S100A10 S100 calcium binding protein A10 (annexin II ligand, calpactin I, light polypeptide (p11))	4003844
AGCAGCTGCT	1	1	2	Hs	169939	HS2ST1 heparan sulfate 2-O-sulfotransferase 1	1000502
AGCAGCTGCT	1	1	2	Hs	437808	MATK megakaryocyte-associated tyrosine kinase	3007009
AGCAGCTTCT	7	15	22	Hs	356366	- Transcribed sequence with strong similarity to protein ref:NP_002943.2 (H.sapiens) ribosomal protein S2; 40S ribosomal protein S2 [Homo sapiens]	1000501
AGCAGGAGCA	1	3	4	Hs	8182	S100A16 S100 calcium binding protein A16	3001688
AGCAGGCCCC	1	2	3	Hs	19673	MAF1 homolog of yeast MAF1	1000516
AGCAGGCTCC	1	1	2	Hs	48642	C14orf140 chromosome 14 open reading frame 140	4002515
AGCAGGGCTC	17	15	32	Hs	120197	PPP1R14B protein phosphatase 1, regulatory (inhibitor) subunit 14B	2000585
AGCAGGGCTC	17	15	32	Hs	278027	LIMK2 LIM domain kinase 2	2000506
AGCATATCTT	1	3	4	Hs	275865	B3GALT4 UDP-Gal:betaGlcNAc beta 1,3-galactosyltransferase, polypeptide 4	1000736
AGCATCTCTC	1	1	2	Hs	146162	DKFZP566M114 hypothetical protein DKFZp566M114	1000501
AGCATTAAAT	0	3	3	Hs	8258	C19orf13 chromosome 19 open reading frame 13	3000535
AGCATTCAGC	7	4	11	Hs	437546	SMARCE1 SWI/SNF related, matrix associated, actin dependent regulator of chromatin, subfamily e, member 1	2000003
AGCCAAAAAA	13	8	21	Hs	211601	MAP3K12 mitogen-activated protein kinase kinase kinase 12	1000509
AGCCAAATAC	0	2	2	Hs	355983	BZW1 basic leucine zipper and W2 domains 1	1000526
AGCCAAGACT	1	1	2	Hs	433279	LOC91461 hypothetical protein BC007901	1000002
AGCCAAGAGC	1	1	2	Hs	125902	USP2 ubiquitin specific protease 2	4002522
AGCCAATCTC	1	1	2	Hs	91813	BTN2A2 butyrophilin, subfamily 2, member A2	4003505
AGCCAATGGA	1	1	2	Hs	1148	ZNF167 zinc finger protein 167	3000504
AGCCAATTAA	2	0	2	Hs	119176	#NAME?	1000502
AGCCAATTAA	2	0	2	Hs	351906	MGC39821 hypothetical protein MGC39821	3001503
AGCCACAGTG	1	1	2	Hs	188882	- Clone 23872 mRNA sequence	1000501
AGCCACCACA	2	6	8	Hs	5999	MANSC1 MANSC domain containing 1	4004508
AGCCACCACA	2	6	8	Hs	291851	#NAME?	2000502
AGCCACCACG	2	1	3	Hs	17893	SCARF1 scavenger receptor class F, member 1	2000004
AGCCACCACG	2	1	3	Hs	59872	PDE6B phosphodiesterase 6B, cGMP-specific, rod, beta (congenital stationary night blindness 3, autosomal dominant)	2000502
AGCCACCAGG	1	2	3	Hs	268647	LOC285972 hypothetical protein LOC285972	1000501
AGCCACCATA	1	1	2	Hs	197184	RBM25 RNA binding motif protein 25	1000501
AGCCACCGCA	1	3	4	Hs	411347	HSMPP8 M-phase phosphoprotein, mpp8	2002003
AGCCACCGCA	1	3	4	Hs	435783	G6PC glucose-6-phosphatase, catalytic (glycogen storage disease type I, von Gierke disease)	2001002
AGCCACCGCG	2	5	7	Hs	355874	RABL2B RAB, member of RAS oncogene family-like 2B	4002507
AGCCACCGCG	2	5	7	Hs	446425	RABL2A RAB, member of RAS oncogene family-like 2A	2001002
AGCCACCGTG	5	3	8	Hs	240845	DKFZP434D146 DKFZP434D146 protein	3004507
AGCCACCGTG	5	3	8	Hs	298806	KIAA1443 KIAA1443	3002504
AGCCACGTTG	0	3	3	Hs	130873	ACP1 acid phosphatase 1, soluble	2000562
AGCCACTACA	0	2	2	Hs	55166	- Transcribed sequence with weak similarity to protein ref:NP_079364.1 (H.sapiens) hypothetical protein FLJ13241 [Homo sapiens]	1000501
AGCCACTGCA	6	1	7	Hs	173508	LCN7 lipocalin 7	4010521
AGCCACTGCA	6	1	7	Hs	4295	PSMD12 proteasome (prosome, macropain) 26S subunit, non-ATPase, 12	3001507
AGCCACTGCG	3	1	4	Hs	310758	FLJ32206 hypothetical protein FLJ32206	3001503
AGCCACTGCG	3	1	4	Hs	438037	GREB1 GREB1 protein	2001002
AGCCACTGTA	2	1	3	Hs	77870	FLJ12750 hypothetical protein FLJ12750	1000507
AGCCACTGTA	2	1	3	Hs	170399	RAPH1 Ras association (RalGDS/AF-6) and pleckstrin homology domains 1	1000509
AGCCACTGTG	2	7	9	Hs	147313	TREM4 triggering receptor expressed on myeloid cells 4	3002003
AGCCACTGTG	2	7	9	Hs	348642	#NAME?	2000502
AGCCAGCAGT	1	1	2	Hs	303901	C14orf119 chromosome 14 open reading frame 119	1000501
AGCCAGGGAA	1	1	2	Hs	133130	- MRNA; cDNA DKFZp566H0124 (from clone DKFZp566H0124)	1000503
AGCCAGTAAA	1	1	2	Hs	128753	#NAME?	1000507
AGCCATCTTT	0	3	3	Hs	103808	C20orf11 chromosome 20 open reading frame 11	1000502
AGCCATTGTG	1	1	2	Hs	93121	MCLC Mid-1-related chloride channel 1	3001508
AGCCATTGTG	1	1	2	Hs	354683	- Transcribed sequence with weak similarity to protein ref:NP_062553.1 (H.sapiens) hypothetical protein FLJ11267 [Homo sapiens]	1000502
AGCCCCACAA	3	2	5	Hs	432360	SCNM1 sodium channel modifier 1	2001002
AGCCCCCCCT	1	1	2	Hs	334684	MGC10485 hypothetical protein MGC10485	1000501
AGCCCCCTGA	11	8	19	Hs	275865	B3GALT4 UDP-Gal:betaGlcNAc beta 1,3-galactosyltransferase, polypeptide 4	1000501
AGCCCTACAA	28	28	56	Hs	271926	SDCCAG16 serologically defined colon cancer antigen 16	1000501
AGCCCTCCCT	10	6	16	Hs	372673	HNRPDL heterogeneous nuclear ribonucleoprotein D-like	1000504
AGCCCTCCCT	10	6	16	Hs	389101	RALY RNA binding protein (autoantigenic, hnRNP-associated with lethal yellow)	3002769
AGCCCTGGCT	1	2	3	Hs	3759	GNB3 guanine nucleotide binding protein (G protein), beta polypeptide 3	1000502
AGCCCTGGCT	1	2	3	Hs	396473	PCNT2 pericentrin 2 (kendrin)	3002548
AGCCCTTCCT	0	2	2	Hs	237856	SLC15A3 solute carrier family 15, member 3	4002518
AGCCCTTCGC	1	2	3	Hs	279731	LYK5 protein kinase LYK5	2000515
AGCCCTTTTT	1	1	2	Hs	179881	CBFB core-binding factor, beta subunit	4003565
AGCCGCAAAC	3	1	4	Hs	131151	PSMD9 proteasome (prosome, macropain) 26S subunit, non-ATPase, 9	1000571
AGCCGGGCTT	2	1	3	Hs	57079	#NAME?	1000542
AGCCTACAGG	1	1	2	Hs	128738	AIM1L absent in melanoma 1-like	2000504
AGCCTATTAA	1	1	2	Hs	173911	ZNF24 zinc finger protein 24 (KOX 17)	1000511
AGCCTATTAA	1	1	2	Hs	192221	ELL2 elongation factor, RNA polymerase II, 2	1000504
AGCCTCGGCC	0	4	4	Hs	278186	ARHGEF1 Rho guanine nucleotide exchange factor (GEF) 1	4005558
AGCCTCGGGC	4	0	4	Hs	118640	DVL2 dishevelled, dsh homolog 2 (Drosophila)	1000502
AGCCTCTCTG	7	3	10	Hs	296398	LAPTM4B lysosomal associated protein transmembrane 4 beta	2000597
AGCCTCTGCC	2	0	2	Hs	275675	KATNB1 katanin p80 (WD repeat containing) subunit B 1	4002562
AGCCTCTGCC	2	0	2	Hs	177927	FLJ33768 hypothetical protein FLJ33768	3001505
AGCCTGCAGA	1	1	2	Hs	10927	C19orf10 chromosome 19 open reading frame 10	4004723
AGCCTGCAGT	3	2	5	Hs	86088	IMP-1 IGF-II mRNA-binding protein 1	3001509
AGCCTGCCTG	5	1	6	Hs	132625	HSF1 heat shock transcription factor 1	4005546
AGCCTGGACT	12	4	16	Hs	90107	ADRM1 adhesion regulating molecule 1	4004659
AGCCTGGAGA	1	3	4	Hs	107812	ABTB1 ankyrin repeat and BTB (POZ) domain containing 1	2000508
AGCCTGGGAG	1	1	2	Hs	296422	COASY Coenzyme A synthase	1000501
AGCCTGGGCC	0	3	3	Hs	261134	FLJ10737 hypothetical protein FLJ10737	3003524
AGCCTGTGCT	2	0	2	Hs	155418	TRB2 tribbles homolog 2	1000514
AGCCTGTGCT	2	0	2	Hs	445013	LTB4R leukotriene B4 receptor	3006007
AGCCTGTTGC	1	2	3	Hs	182885	SLC35B2 solute carrier family 35, member B2	4005625
AGCCTTTCCG	8	2	10	Hs	216354	RNF5 ring finger protein 5	4003594
AGCCTTTGTT	24	29	53	Hs	241579	SERPINH1 serine (or cysteine) proteinase inhibitor, clade H (heat shock protein 47), member 1, (collagen binding protein 1)	4002869
AGCGAGAGAG	2	2	4	Hs	107001	RBM17 RNA binding motif protein 17	1000501
AGCGATGGAG	2	0	2	Hs	221974	SNAP25 synaptosomal-associated protein, 25kDa	1000501
AGCGCGGCCA	2	0	2	Hs	170853	#NAME?	1000501
AGCGCTGATG	8	8	16	Hs	112218	CAPN10 calpain 10	4010531
AGCGCTGGGG	0	3	3	Hs	241471	EVL Enah/Vasp-like	1000503
AGCGGCCGCG	3	3	6	Hs	531027	FLII flightless I homolog (Drosophila)	3002003
AGCGTCCGGT	3	2	5	Hs	428112	DEAF1 deformed epidermal autoregulatory factor 1 (Drosophila)	3004005
AGCGTGTGAT	2	3	5	Hs	324618	SSBP4 single stranded DNA binding protein 4	3001559
AGCTAAAAAA	4	0	4	Hs	126714	MHC2TA MHC class II transactivator	1000508
AGCTAAATAA	0	2	2	Hs	234571	#NAME?	1000501
AGCTAAGTTT	1	2	3	Hs	375560	PDLIM2 PDZ and LIM domain 2 (mystique)	4006570
AGCTAGGGAA	0	2	2	Hs	172180	SIPA1L1 signal-induced proliferation-associated 1 like 1	3003570
AGCTATTCCT	3	0	3	Hs	75334	EXT2 exostoses (multiple) 2	3000582
AGCTCAGAGC	0	2	2	Hs	250113	THRAP3 thyroid hormone receptor associated protein 3	1000502
AGCTCCTTGA	2	2	4	Hs	15744	SH2B SH2-B homolog	4008632
AGCTCCTTGA	2	2	4	Hs	380964	POM121 POM121 membrane glycoprotein (rat)	1000507
AGCTCTATGA	0	3	3	Hs	355950	DC36 COBW-like placental protein	2000532
AGCTCTATGA	0	3	3	Hs	458314	LOC55871 COBW-like protein	2000004
AGCTCTCCCC	2	0	2	Hs	374588	RPL17 ribosomal protein L17	1000504
AGCTCTCCCT	178	129	307	Hs	374588	RPL17 ribosomal protein L17	4003711
AGCTCTGCTG	2	0	2	Hs	511752	MXD4 MAX dimerization protein 4	1000003
AGCTCTGGAA	2	1	3	Hs	24994	C20orf9 chromosome 20 open reading frame 9	4002573
AGCTCTTCCC	4	0	4	Hs	275775	SEPP1 selenoprotein P, plasma, 1	1000501
AGCTCTTGGA	4	3	7	Hs	334841	SELENBP1 selenium binding protein 1	3001608
AGCTCTTGGA	4	3	7	Hs	406423	SF3B2 splicing factor 3b, subunit 2, 145kDa	1000504
AGCTGACTGA	0	2	2	Hs	87372	DNCI2 dynein, cytoplasmic, intermediate polypeptide 2	1000512
AGCTGAGAAA	1	1	2	Hs	929	MYH7 myosin, heavy polypeptide 7, cardiac muscle, beta	1000501
AGCTGAGCTA	0	2	2	Hs	118243	DNASE2 deoxyribonuclease II, lysosomal	4004507
AGCTGAGTCA	1	1	2	Hs	144904	NCOR1 nuclear receptor co-repressor 1	1000501
AGCTGATCAG	1	2	3	Hs	221589	APEH N-acylaminoacyl-peptide hydrolase	4002660
AGCTGATGAG	0	2	2	Hs	75694	MPI mannose phosphate isomerase	1000503
AGCTGCAGCA	1	1	2	Hs	77171	MCM5 MCM5 minichromosome maintenance deficient 5, cell division cycle 46 (S. cerevisiae)	1000501
AGCTGCCTAT	2	1	3	Hs	244624	EPHA4 EphA4	1000511
AGCTGGAAGT	4	0	4	Hs	300404	MGC16824 esophageal cancer associated protein	1000505
AGCTGGAGTC	4	1	5	Hs	158530	RAPGEFL1 Rap guanine nucleotide exchange factor (GEF)-like 1	1000501
AGCTGGGTTG	12	3	15	Hs	131731	RNF121 ring finger protein 121	3002523
AGCTGGTTTC	37	16	53	Hs	343911	EI24 etoposide induced 2.4 mRNA	3001542
AGCTGTATTC	8	10	18	Hs	83758	CKS2 CDC28 protein kinase regulatory subunit 2	4002581
AGCTGTGTAA	6	4	10	Hs	313544	NS nucleostemin	3000621
AGCTGTTAAT	2	0	2	Hs	226390	RRM2 ribonucleotide reductase M2 polypeptide	1000501
AGCTGTTCTG	7	2	9	Hs	129621	KIAA0179 KIAA0179	1000502
AGCTGTTCTG	7	2	9	Hs	356721	HNRPA1 heterogeneous nuclear ribonucleoprotein A1	2000614
AGCTGTTTCT	20	17	37	Hs	13423	LOC138046 hypothetical protein LOC138046	1000503
AGCTGTTTCT	20	17	37	Hs	44159	CGI-72 CGI-72 protein	2000503
AGCTTATTGA	1	6	7	Hs	273077	TMEM14B transmembrane protein 14B	3001590
AGCTTGAACC	1	1	2	Hs	266782	KIAA1826 KIAA1826 protein	3000519
AGCTTGCGCT	8	1	9	Hs	446535	FLJ20249 hypothetical protein FLJ20249	2003004
AGCTTTAAAA	1	1	2	Hs	270788	CUL4A cullin 4A	1000505
AGCTTTAATT	0	2	2	Hs	284208	ANKRD25 ankyrin repeat domain 25	3001618
AGCTTTCCCA	1	1	2	Hs	356572	RPS3A ribosomal protein S3A	1000501
AGCTTTCTTA	0	2	2	Hs	83114	CRYZ crystallin, zeta (quinone reductase)	1000501
AGCTTTGGGG	0	2	2	Hs	82294	RGS3 regulator of G-protein signalling 3	1000506
AGCTTTGTAG	7	1	8	Hs	16364	PSPC1 paraspeckle component 1	1000537
AGGAAAAAAA	4	5	9	Hs	160962	CSMD2 CUB and Sushi multiple domains 2	3002507
AGGAAAAAAA	4	5	9	Hs	304694	GNB1 guanine nucleotide binding protein (G protein), beta polypeptide 1	1000506
AGGAAAACTG	2	0	2	Hs	367842	MKI67IP MKI67 (FHA domain) interacting nucleolar phosphoprotein	1000501
AGGAAAAGAT	4	2	6	Hs	82520	POLD4 polymerase (DNA-directed), delta 4	2000676
AGGAAACTGG	1	1	2	Hs	20999	SCRN3 secernin 3	1000507
AGGAAACTGG	1	1	2	Hs	424099	EPPB9 B9 protein	2001002
AGGAAAGCTG	112	100	212	Hs	408018	RPL36 ribosomal protein L36	4004510
AGGAAAGCTG	112	100	212	Hs	406485	FLJ11088 GGA binding partner	1000505
AGGAAATGGA	4	1	5	Hs	285218	PCTP phosphatidylcholine transfer protein	4002526
AGGAAATGTT	1	1	2	Hs	6658	IGSF11 immunoglobulin superfamily, member 11	2000502
AGGAAATGTT	1	1	2	Hs	78829	USP10 ubiquitin specific protease 10	3001522
AGGAACCAGA	7	3	10	Hs	436687	SET SET translocation (myeloid leukemia-associated)	1000003
AGGAACTGTA	5	1	6	Hs	311559	NOTCH1 Notch homolog 1, translocation-associated (Drosophila)	3001576
AGGAACTTTT	1	2	3	Hs	107942	PREI3 preimplantation protein 3	3002519
AGGAAGAAGA	3	0	3	Hs	209461	LOC149351 hypothetical protein LOC149351	1000508
AGGAAGAAGA	3	0	3	Hs	251531	PSMA4 proteasome (prosome, macropain) subunit, alpha type, 4	1000513
AGGAAGAGCC	2	5	7	Hs	15984	LOC51186 pp21 homolog	4002612
AGGAAGCCAC	1	3	4	Hs	10283	RBM8A RNA binding motif protein 8A	2000553
AGGAAGGCGG	3	1	4	Hs	103521	SR-A1 serine arginine-rich pre-mRNA splicing factor SR-A1	1000501
AGGAATGATC	1	1	2	Hs	10414	FLJ10748 hypothetical protein FLJ10748	1000504
AGGAATGATT	2	0	2	Hs	173092	SLC24A1 solute carrier family 24 (sodium/potassium/calcium exchanger), member 1	3001525
AGGAATGCTT	4	9	13	Hs	84131	TARS threonyl-tRNA synthetase	4002640
AGGAATGGTA	4	4	8	Hs	173705	- Similar to RIKEN cDNA 1810037I17 (LOC401152), mRNA	1000575
AGGAATGTTA	16	7	23	Hs	192374	TRA1 tumor rejection antigen (gp96) 1	1000503
AGGACAAAGC	1	1	2	Hs	74122	CASP4 caspase 4, apoptosis-related cysteine protease	1000501
AGGACAAATA	0	2	2	Hs	179089	DKFZp434H2111 hypothetical protein DKFZp434H2111	2000503
AGGACAAATA	0	2	2	Hs	303154	IDS iduronate 2-sulfatase (Hunter syndrome)	4002521
AGGACAATGC	3	1	4	Hs	173135	DYRK2 dual-specificity tyrosine-(Y)-phosphorylation regulated kinase 2	2000513
AGGACACCGC	3	2	5	Hs	77793	CSK c-src tyrosine kinase	2000555
AGGACAGAAG	4	6	10	Hs	321045	IKBKE inhibitor of kappa light polypeptide gene enhancer in B-cells, kinase epsilon	1000502
AGGACAGAAG	4	6	10	Hs	528670	MMP25 matrix metalloproteinase 25	2001002
AGGACAGCAA	1	2	3	Hs	77385	MYL6 myosin, light polypeptide 6, alkali, smooth muscle and non-muscle	1000604
AGGACCAGCA	8	3	11	Hs	240770	NCBP2 nuclear cap binding protein subunit 2, 20kDa	4002555
AGGACCCAGG	1	1	2	Hs	58509	- Clone IMAGE:4817555, mRNA	1000501
AGGACTTCTG	7	3	10	Hs	43847	MADP-1 MADP-1 protein	1000535
AGGACTTTGC	4	2	6	Hs	119177	ARF3 ADP-ribosylation factor 3	4002577
AGGAGAATGG	0	2	2	Hs	167791	RCN1 reticulocalbin 1, EF-hand calcium binding domain	1000510
AGGAGAGAAG	2	0	2	Hs	172084	PYGO2 pygopus 2	4005527
AGGAGCAAAG	7	9	16	Hs	76289	BLVRB biliverdin reductase B (flavin reductase (NADPH))	3002654
AGGAGCCGGG	0	3	3	Hs	348012	LIP8 LYST-interacting protein LIP8	4003535
AGGAGCCTTA	1	4	5	Hs	25059	AKAP8 A kinase (PRKA) anchor protein 8	3001535
AGGAGCGGGG	0	2	2	Hs	252189	SDC4 syndecan 4 (amphiglycan, ryudocan)	1000503
AGGAGCTGCT	12	9	21	Hs	90443	NDUFS8 NADH dehydrogenase (ubiquinone) Fe-S protein 8, 23kDa (NADH-coenzyme Q reductase)	3001603
AGGAGGAAGA	1	2	3	Hs	514	CCNH cyclin H	4003542
AGGAGGGAGG	3	2	5	Hs	77091	DNASE1L1 deoxyribonuclease I-like 1	1000502
AGGAGGGAGG	3	2	5	Hs	458332	PYCR1 pyrroline-5-carboxylate reductase 1	3003005
AGGAGGGTGG	8	4	12	Hs	89497	LMNB1 lamin B1	4002530
AGGAGGGTGG	8	4	12	Hs	109445	HIC2 hypermethylated in cancer 2	1000509
AGGAGGGTTG	0	4	4	Hs	155001	UNC13B unc-13 homolog B (C. elegans)	1000501
AGGAGTCGAC	1	3	4	Hs	404525	UFD1L ubiquitin fusion degradation 1-like	4004667
AGGAGTTTAA	1	1	2	Hs	370904	LOC152573 hypothetical protein BC012029	1000507
AGGATACGAA	0	2	2	Hs	201624	CXorf15 chromosome X open reading frame 15	1000538
AGGATATCCA	6	1	7	Hs	249996	PLRG1 pleiotropic regulator 1 (PRL1homolog, Arabidopsis)	1000553
AGGATGAAGA	1	1	2	Hs	350631	AKAP13 A kinase (PRKA) anchor protein 13	1000504
AGGATGAAGA	1	1	2	Hs	374201	KIF21A kinesin family member 21A	1000502
AGGATGACCA	0	2	2	Hs	75432	IMPDH2 IMP (inosine monophosphate) dehydrogenase 2	1000523
AGGATGACCA	0	2	2	Hs	69554	RNF126 ring finger protein 126	3002569
AGGATGACCC	3	2	5	Hs	75432	IMPDH2 IMP (inosine monophosphate) dehydrogenase 2	1000502
[truncated: 10,813 more rows]
