# Supplementary material for: MPSS profiling of human embryonic stem cells
Source: BMC Dev Biol. 2004 Aug 10;4:10. doi: 10.1186/1471-213X-4-10 (PMC514702; doi:10.1186/1471-213X-4-10)
Supplement: Additional File 6 — This file lists the genes located on the X and Y chromosome for which a MPSS signature sequence was found in the HuES cells. The X and Y chromosome genes are listed in separate worksheets. Chromosome: X or Y chromosome Cytoband: Giemsa staining cytoband Signature: MPSS signature sequence Tpm: mean abundance for a signature derived from all MPSS runs for the sample, in transcripts per million Seq_id: Repeat if hit genome more than 100 locations; UniGene cluster ID if hit one or more UniGene clusters; Chromosome number if hit one genome location; MultiGenome if hit genome multiple times; Description: description of annotation (see Appendix B for more details). [file 1471-213X-4-10-S6.xls]

## Sheet: chromY mpss
Y	p11.2	GATCTGTTTTTCCTTTA	24	159133	Hs.446895	similar to testis specific protein, Y-linked
Y	p11.2	GATCAGATGGTTTCTTC	4	NULL	chrYp11.2	chrY:6747483-6747499
Y	q11.21	GATCTTCAGAGGCACAC	29	22829	Hs.446306	neuroligin 4, Y linked
Y	q11.21	GATCAAGAGTTTCAGAT	6	NULL	chrYq11.21	chrY:13769831-13769847

## Sheet: chromX mpss
Chromosome	Cytoband	Signature	tpm	Locusid	Seq_ID	Description
X	p22.33	GATCAACAATGCTGGGG	40	207063	Hs.11779	dehydrogenase/reductase (SDR family) X chromosome
X	p22.33	GATCTCCCTGCTCAGGG	112	28227	Hs.124942	protein phosphatase 2A 48 kDa regulatory subunit
X	p22.33	GATCTATCTATCATCTA	12	286434	Hs.379564	hypothetical protein LOC286434
X	p22.33	GATCTTCAAAGGCACGC	50	57502	Hs.21107	neuroligin 4
X	p22.33	GATCCCTGAGGACGGGG	17	8225	Hs.372587	Pseudoautosomal GTP-binding protein-like
X	p22.33	GATCGCTGCACTCCAGC	18	9189	Hs.9933	Ac-like transposable element
X	p22.32	GATCTTTACTGAATTTG	25	3730	Hs.89591	Kallmann syndrome 1 sequence
X	p22.32	GATCCCCGGGATTGTGG	376	4267	Hs.433387	CD99 antigen
X	p22.32	GATCCTGCCACCAGGGT	28	55841	Hs.12913	KIAA1280 protein
X	p22.32	GATCTTTCCTCATTGAC	25	8226	Hs.432580	family with sequence similarity 16, member A, X-linked
X	p22.32	GATCAAAACTCAAACGG	8	8227	Hs.21595	DNA segment on chromosome X and Y (unique) 155 expressed sequence
X	p22.32	GATCCTCAGGATAATTT	20	NULL	chrXp22.32	chrX:4131108-4131092
X	p22.32	GATCATCATTTGGTCGT	8	NULL	chrXp22.32	chrX:5297414-5297398
X	p22.32	GATCAGTCTATTGGGGG	5	NULL	chrXp22.32	chrX:5330084-5330068
X	p22.31	GATCAGGCAGCGTCAGT	23	349408	Hs.396941	hypothetical protein LOC349408
X	p22.31	GATCTACTGCAGGAGGA	99	8905	Hs.40368	adaptor-related protein complex 1, sigma 2 subunit
X	p22.31	GATCTGATGAGAAGCAA	4	NULL	chrXp22.31	chrX:5524829-5524813
X	p22.31	GATCCTGCCTTGCCAAA	8	NULL	chrXp22.31	chrX:6074878-6074862
X	p22.31	GATCCCACATACTAGAA	30	NULL	chrXp22.31	chrX:6190461-6190445
X	p22.31	GATCTGCTGGGTCTCTG	35	NULL	chrXp22.31	chrX:7599881-7599897
X	p22.22	GATCCTGCAGAAGAAGC	50	55787	Hs.201624	chromosome X open reading frame 15
X	p22.22	GATCTTAAACCCAAAGT	84	5931	Hs.406078	retinoblastoma binding protein 7
X	p22.22	GATCGGGACCGCGGCGG	35	94056	Hs.47334	synapse associated protein 1, SAP47 homolog (Drosophila)
X	p22.22	GATCTGTTCTCTAACCA	16	NULL	chrXp22.22	chrX:9503191-9503175
X	p22.13	GATCCAGCTGGAAAGCT	84	10549	Hs.83383	peroxiredoxin 4
X	p22.13	GATCATGACAAAGAAGA	189	1964	Hs.4310	eukaryotic translation initiation factor 1A
X	p22.13	GATCGCTTGAGACCAGC	17	23597	Hs.302605	likely ortholog of mouse acyl-Coenzyme A thioesterase 2, mitochondrial
X	p22.13	GATCACCTTCCCCTAAC	20	256643	Hs.325730	hypothetical protein LOC256643
X	p22.13	GATCTTAAGTGAAAAAC	12	5165	Hs.193124	pyruvate dehydrogenase kinase, isoenzyme 3
X	p22.13	GATCCTGACCTAGTAAT	18	NULL	chrXp22.13	chrX:15058772-15058756
X	p22.13	GATCTTTCCATATCGGT	22	NULL	chrXp22.13	chrX:15380131-15380147
X	p22.13	GATCACATAGAGCTCTG	4	NULL	chrXp22.13	chrX:15385489-15385473
X	p22.13	GATCAACTAACCAGGAA	14	NULL	chrXp22.13	chrX:15590826-15590810
X	p22.13	GATCGATAAGGTCCTGA	6	NULL	chrXp22.13	chrX:15828850-15828866
X	p22.13	GATCCCCCTGACTGTTT	5	NULL	chrXp22.13	chrX:15853536-15853552
X	p22.13	GATCTGCCCCTATCACA	7	NULL	chrXp22.13	chrX:15945186-15945202
X	p22.13	GATCCTCCAGTGGCATT	19	NULL	chrXp22.13	chrX:16057983-16057999
X	p22.13	GATCACACACTCATGAA	14	NULL	chrXp22.13	chrX:16937924-16937940
X	p22.13	GATCATCCAGCAGGTCT	21	NULL	chrXp22.13	chrX:16946417-16946401
X	p22.13	GATCTCCAGTAGTCCAC	7	NULL	chrXp22.13	chrX:17313670-17313654
X	p22.11	GATCCTGTTAAGAGGAC	7	NULL	chrXp22.11	chrX:22249094-22249078
X	p22.11	GATCTAATTTGTGACAT	18	NULL	chrXp22.11	chrX:22253157-22253141
X	p21.3	GATCTTCGACAACGTTT	9	257397	Hs.365565	hypothetical protein MGC45404
X	p21.3	GATCGTAGGAGAGGAGG	19	7543	Hs.2074	zinc finger protein, X-linked
X	p21.2	GATCTTCTCAGTCCTCC	35	1756	Hs.169470	dystrophin (muscular dystrophy, Duchenne and Becker types)
X	p21.1	GATCCAATAACTGTGGA	4	5638	Hs.40637	proline-rich Gla (G-carboxyglutamic acid) polypeptide 1
X	p21.1	GATCTTCGACACATCAC	4	8406	Hs.15154	sushi-repeat-containing protein, X chromosome
X	p21.1	GATCGATTTGGACGTAA	5	94122	Hs.367758	synaptotagmin-like 5
X	p21.1	GATCAATTGACATATAG	11	NULL	chrXp21.1	chrX:33312064-33312080
X	p11.4	GATCGGCAAGCCCCACC	125	286444	Hs.356360	similar to ribosomal protein S2; 40S ribosomal protein S2
X	p11.4	GATCACAGTGCACACGA	32	369; 284700	Hs.77183	v-raf murine sarcoma 3611 viral oncogene homolog 1
X	p11.4	GATCTGGCCTCAGACAA	12	54880	Hs.130732	BCL6 co-repressor
X	p11.4	GATCGGCTTCGGCAATT	165	58526	Hs.236556	hypothetical protein STRAIT11499
X	p11.4	GATCTTCTAGAATCCTT	4	80258	Hs.301143	hypothetical protein FLJ22843
X	p11.4	GATCCCAGTGACGTGGA	81	8239	Hs.77578	ubiquitin specific protease 9, X chromosome (fat facets-like Drosophila)
X	p11.4	GATCTGTGTTGTCTAAG	11	8573	Hs.151469	calcium/calmodulin-dependent serine protein kinase (MAGUK family)
X	p11.4	GATCAAGGGGACTGGAT	16	9282	Hs.407604	cofactor required for Sp1 transcriptional activation, subunit 2, 150kDa
X	p11.4	GATCAATTCAGAAAATC	10	NULL	chrXp11.4	chrX:37015982-37015966
X	p11.4	GATCCCACCCCGCCAGG	28	NULL	chrXp11.4	chrX:37507392-37507408
X	p11.4	GATCTAAGTCTCAGAAC	12	NULL	chrXp11.4	chrX:40277662-40277646
X	p11.4	GATCCATTCAGGAGGTC	5	NULL	chrXp11.4	chrX:41110797-41110813
X	p11.3	GATCAAAACGCTCCATC	32	1654	Hs.380774	DEAD (Asp-Glu-Ala-Asp) box polypeptide 3, X-linked
X	p11.3	GATCTCCATTCTTTGCC	17	4943	Hs.30619	ornithine aminotransferase-like 1
X	p11.3	GATCCACAAACTTCCTG	41	5127	Hs.171834	PCTAIRE protein kinase 1
X	p11.3	GATCCAGCTGCCAGAGG	51	54539	Hs.433328	neuronal protein 17.3
X	p11.3	GATCAGTACTTGCCAGG	4	55634	Hs.68318	hypothetical protein FLJ20344
X	p11.3	GATCAAGATGACCAAGA	33	7076	Hs.5831	tissue inhibitor of metalloproteinase 1 (erythroid potentiating activity, collagenase inhibitor)
X	p11.23	GATCTCCCCCTGCCCAT	12	10013	Hs.6764	histone deacetylase 6
X	p11.23	GATCCTGCCCACCAAAA	27	10084	Hs.30570	polyglutamine binding protein 1
X	p11.23	GATCCCTGGAACTCTAT	40	10245	Hs.19105	translocase of inner mitochondrial membrane 17 homolog B (yeast)
X	p11.23	GATCTTGACTCTAAAAA	18	10682	Hs.75105	emopamil binding protein (sterol isomerase)
X	p11.23	GATCAGGGGTTAGAAGA	59	11040	Hs.80205	pim-2 oncogene
X	p11.23	GATCCCGACCCTCACCA	18	11230	Hs.29595	JM4 protein
X	p11.23	GATCAGAGCCAAATGCA	5	158563	Hs.18612	hypothetical protein LOC158563
X	p11.23	GATCTCTATTTCCATTG	6	170106	Hs.446909	similar to cytoplasmic beta-actin
X	p11.23	GATCTTATTTGAATTGT	35	170685	Hs.375178	nudix (nucleoside diphosphate linked moiety X)-type motif 10
X	p11.23	GATCAAAGTCCAGACAG	20	23096	Hs.129892	KIAA0522 protein
X	p11.23	GATCCGCCCCCAGGACT	22	24140	Hs.23170	FtsJ homolog 1 (E. coli)
X	p11.23	GATCATGAATAGGAGCC	134	255870	Hs.447016	similar to acetyl-Coenzyme A acyltransferase 2 (mitochondrial 3-oxoacyl-Coenzyme A thiolase)
X	p11.23	GATCATTGTTCCATCCT	15	27238	Hs.202384	T54 protein
X	p11.23	GATCCAGTTTCAAGAAT	36	29057	Hs.6451	PRO0659 protein
X	p11.23	GATCAGGGTCAGACTCG	16	4007	Hs.166173	LIM domain only 6
X	p11.23	GATCCATTTGGCTGTAG	36	55190	Hs.200016	nudix (nucleoside diphosphate linked moiety X)-type motif 11
X	p11.23	GATCCGCCATCTGTAAT	10	55593	Hs.184029	hypothetical protein DKFZp761A052
X	p11.23	GATCCCTCACTGCTCAT	5	64743	Hs.12142	WD repeat domain 13
X	p11.23	GATCGTGTGTTGCCATT	32	6855	Hs.75667	synaptophysin
X	p11.23	GATCAGCCGATGACAGA	431	7317	Hs.2055	ubiquitin-activating enzyme E1 (A1S9T and BN75 temperature sensitivity complementing)
X	p11.23	GATCGAGTCCAAGGCAG	54	8237	Hs.171501	ubiquitin specific protease 11
X	p11.23	GATCCCACTGGAGCAGG	76	8241	Hs.154583	RNA binding motif protein 10
X	p11.23	GATCCCTGGTCCAGAAT	256	9500	Hs.5258	melanoma antigen, family D, 1
X	p11.23	GATCAGGTAGAAGTCAA	50	NULL	chrXp11.23	chrX:46637124-46637140
X	p11.22	GATCTCCCAGAGGAGAC	36	54552	Hs.142217	hypothetical protein FLJ10613
X	p11.22	GATCACAGCCCCACCCT	14	7030	Hs.274184	transcription factor binding to IGHM enhancer 3
X	p11.22	GATCTGTGTTCATGGGT	47	7216	Hs.259802	trophinin
X	p11.22	GATCTGAAGAAAGCTTT	16	8242	Hs.283429	Smcx homolog, X chromosome (mouse)
X	p11.22	GATCTGAGGTCTAACAT	31	8243	Hs.211602	SMC1 structural maintenance of chromosomes 1-like 1 (yeast)
X	p11.21	GATCCTGCCTCCACCCA	16	2245	Hs.1572	faciogenital dysplasia (Aarskog-Scott syndrome)
X	p11.21	GATCCAGCCAGCACAGA	20	65267	Hs.92423	protein kinase, lysine deficient 3
X	p11.21	GATCCCATCCTAACGGG	9	NULL	chrXp11.21	chrX:54426019-54426003
X	p11.21	GATCCCCAGGAGAATAA	11	NULL	chrXp11.21	chrX:54917948-54917932
X	p11.1	GATCAGTTTCAAGTTGT	5	NULL	chrXp11.1	chrX:55220696-55220712
X	q11.2	GATCTAATTCTGAAAAC	26	139886	Hs.111496	hypothetical protein LOC139886
X	q11.2	GATCCTCATATGGCCCA	25	367	Hs.99915	androgen receptor (dihydrotestosterone receptor; testicular feminization; spinal and bulbar muscular atrophy; Kennedy disease)
X	q11.2	GATCCAAGTTTACTCAA	211	4478	Hs.170328	moesin
X	q11.2	GATCTGAACTCTTCTGG	8	55906	Hs.28249	hepatocellular carcinoma-associated antigen 127
X	q11.2	GATCAACGACGCCCTTT	29	92249	Hs.31532	hypothetical protein LOC92249
X	q11.2	GATCAATTTCTGAAATG	15	NULL	chrXq11.2	chrX:60888634-60888650
X	q12	GATCCCAATGCTGTGAC	79	1947	Hs.144700	ephrin-B1
X	q12	GATCAGGGTAAGGTAGC	37	22	Hs.125856	ATP-binding cassette, sub-family B (MDR/TAP), member 7
X	q12	GATCAGGGGAAATTCTA	17	286451	Hs.405983	hypothetical protein MGC21416
X	q12	GATCATCTTCAAAGCCA	13	81887	Hs.321618	hypothetical protein FLJ12525
X	q12	GATCAAACAAGCAAATA	16	NULL	chrXq12	chrX:62726565-62726581
X	q13.1	GATCCAAGACCAAAACA	12	139202	Hs.352403	hypothetical protein LOC139202
X	q13.1	GATCAAGGGAATCTTCA	53	1741	Hs.11101	discs, large (Drosophila) homolog 3 (neuroendocrine-dlg)
X	q13.1	GATCTCATGCCATCTTT	43	24137	Hs.279766	kinesin family member 4A
X	q13.1	GATCTTCCCACAACACC	57	3476	Hs.3631	immunoglobulin (CD79A) binding protein 1
X	q13.1	GATCCTCAAGTGCCCAT	124	349424	Hs.457459	similar to RIKEN cDNA 1110046B24
X	q13.1	GATCAGGTTTACTAGCA	8	4303	Hs.239663	myeloid/lymphoid or mixed-lineage leukemia (trithorax homolog, Drosophila); translocated to, 7
X	q13.1	GATCCTGAAGACAGCTC	62	51248	Hs.11042	hypothetical protein LOC51248
X	q13.1	GATCAACATCATAGGAG	8	51616	Hs.171723	TAF9-like RNA polymerase II, TATA box binding protein (TBP)-associated factor, 31kDa
X	q13.1	GATCGACTTCCTAAGAA	94	546	Hs.96264	alpha thalassemia/mental retardation syndrome X-linked (RAD54 homolog, S. cerevisiae)
X	q13.1	GATCTTTGTACGTAATT	876	6191	Hs.389933	ribosomal protein S4, X-linked
X	q13.1	GATCATGGCGCAGTTGG	22	64219	Hs.21122	praja 1
X	q13.1	GATCCCGGCACTCTCTA	28	84889	Hs.175220	solute carrier family 7 (cationic amino acid transporter, y+ system), member 3
X	q13.1	GATCTGTGGTCAAAGGA	92	9203	Hs.9568	zinc finger protein 261
X	q13.2	GATCCTGACATTGAGAT	27	51260	Hs.128764	hypothetical protein MGC874
X	q13.2	GATCTGGGAAAGCTTGG	14	6567	Hs.75317	solute carrier family 16 (monocarboxylic acid transporters), member 2 (putative transporter)
X	q13.3	GATCATTTCCCAAGATT	63	6451	Hs.14368	SH3 domain binding glutamic acid-rich protein like
X	q13.3	GATCAAAACGAAGAGAA	64	79366	Hs.443778	nucleosomal binding protein 1
X	q13.3	GATCTCAACATTGTTGG	5	9452	Hs.17109	integral membrane protein 2A
X	q21.1	GATCCTGTTGTTGAATG	16	254065	Hs.134880	hypothetical protein FLJ38568
X	q21.1	GATCTTCGCCTTAGGCA	6	NULL	chrXq21.1	chrX:78578106-78578122
X	q21.1	GATCCCTCACTTACCAT	46	NULL	chrXq21.1	chrX:81688265-81688281
X	q21.2	GATCAGAAGGGGCCTAA	7	NULL	chrXq21.2	chrX:83231634-83231618
X	q21.31	GATCAATCCAGGGGTGA	6	NULL	chrXq21.31	chrX:84854042-84854058
X	q21.31	GATCGTTCACATTGAAA	20	NULL	chrXq21.31	chrX:84934861-84934877
X	q21.31	GATCAGTCCGGAAAGGT	11	NULL	chrXq21.31	chrX:89424710-89424726
X	q21.31	GATCTGCCCACCTTTTC	17	NULL	chrXq21.31	chrX:89557711-89557727
X	q21.33	GATCGCCTCCCAACAGC	34	11013	Hs.56145	thymosin, beta, identified in neuroblastoma cells
X	q21.33	GATCACTTCAGCTGCCT	8	54470	Hs.83530	hypothetical protein FLJ20811
X	q21.33	GATCCCATGCTGGATGA	4	64102	Hs.132957	tenomodulin protein
X	q21.33	GATCCTTTCAGCTGCCA	131	9823	Hs.48924	armadillo repeat protein ALEX2
X	q21.33	GATCGGCTACTGAAAAT	8	NULL	chrXq21.33	chrX:91857788-91857772
X	q21.33	GATCAATCCTGGATATA	8	NULL	chrXq21.33	chrX:91903022-91903006
X	q21.33	GATCTCTAAGCAAAGTT	5	NULL	chrXq21.33	chrX:91938043-91938027
X	q21.33	GATCAGGAATTCTCTCT	8	NULL	chrXq21.33	chrX:91951553-91951537
X	q21.33	GATCATAAAGCAAGTTT	36	NULL	chrXq21.33	chrX:91984179-91984163
X	q21.33	GATCTCCAGACGTTATA	8	NULL	chrXq21.33	chrX:92068604-92068620
X	q21.33	GATCACAATAGCTCACA	9	NULL	chrXq21.33	chrX:92146070-92146086
X	q21.33	GATCAAGGACCCAGAAG	10	NULL	chrXq21.33	chrX:92149910-92149926
X	q21.33	GATCCCAGTTGTCAGAA	5	NULL	chrXq21.33	chrX:92204993-92205009
X	q21.33	GATCCTGCAGAAAGAGA	6	NULL	chrXq21.33	chrX:92251806-92251822
X	q21.33	GATCTATTGAAGAACAG	8	NULL	chrXq21.33	chrX:92308790-92308806
X	q21.33	GATCAACAAATCCAGTT	10	NULL	chrXq21.33	chrX:92319134-92319150
X	q21.33	GATCCCATTTGTGGGTG	5	NULL	chrXq21.33	chrX:92344169-92344185
X	q21.33	GATCACCTTGTCCCTGC	21	NULL	chrXq21.33	chrX:92496813-92496829
X	q21.33	GATCCTACTGTGACCTT	4	NULL	chrXq21.33	chrX:94122737-94122753
X	q21.33	GATCATTCTCCAAAAGC	13	NULL	chrXq21.33	chrX:94244390-94244374
X	q21.33	GATCAGAGTTCATCAAA	18	NULL	chrXq21.33	chrX:96068227-96068243
X	q21.33	GATCAGGTCTCAGAAGT	31	NULL	chrXq21.33	chrX:96155887-96155903
X	q21.33	GATCAACAGTAAATTGT	10	NULL	chrXq21.33	chrX:96167540-96167556
X	q21.33	GATCACAGGACCAAATT	7	NULL	chrXq21.33	chrX:96173654-96173670
X	q22.1	GATCCTTCAGTTGCATT	10	115201	Hs.8763	AUT-like 2, cysteine endopeptidase (S. cerevisiae)
X	q22.1	GATCAAAGACAGAGGGA	6	140597	Hs.401835	my048 protein
X	q22.1	GATCATGAGAAGGCTGC	6	1478	Hs.693	cleavage stimulation factor, 3' pre-RNA, subunit 2, 64kDa
X	q22.1	GATCACTGAAATAAAAG	20	1678	Hs.448817	translocase of inner mitochondrial membrane 8 homolog A (yeast)
X	q22.1	GATCAAAATGTTGGTGT	17	55285	Hs.210859	hypothetical protein FLJ11016
X	q22.1	GATCATACCCAGAATTC	24	56271	Hs.184736	hypothetical protein FLJ10097
X	q22.1	GATCCTCTCAAACGCTA	10	59353	Hs.45140	hypothetical protein FLJ14084
X	q22.2	GATCTGCTAAACTTCTC	25	139231	Hs.24968	hypothetical protein BC016683
X	q22.2	GATCCGTTTGCTGTGAA	393	27018	Hs.381039	nerve growth factor receptor (TNFRSF16) associated protein 1
X	q22.2	GATCAGTGCCAGAAGTC	109	51186; 284869	Hs.15984	pp21 homolog
X	q22.2	GATCAGAGAGAGAGGGA	91	79921	Hs.194329	hypothetical protein FLJ21174
X	q22.2	GATCCATTCGCCCCAAG	32	85012	Hs.39122	hypothetical protein MGC15737
X	q22.2	GATCTCTTAGCCAGAGG	72	90843	Hs.389734	hypothetical protein MGC45400
X	q22.2	GATCATCTCACAGTGAA	5	NULL	chrXq22.2	chrX:101036201-101036217
X	q22.2	GATCATTTTAGCCCAAC	4	NULL	chrXq22.2	chrX:101039258-101039274
X	q22.3	GATCCTGGTGCTGGGTT	17	1641	Hs.34780	doublecortex; lissencephaly, X-linked (doublecortin)
X	q22.3	GATCCAATGGAGCCTGG	6	1831	Hs.75450	delta sleep inducing peptide, immunoreactor
X	q22.3	GATCAGTTTTGTGGTTC	7	2182	Hs.81452	fatty-acid-Coenzyme A ligase, long-chain 4
X	q22.3	GATCCAGATGTATCTGC	21	340546	Hs.406882	similar to dJ75H8.2 (similar to KIAA0136 protein)
X	q22.3	GATCGCTGTCATGTTAC	50	5716	Hs.433559	proteasome (prosome, macropain) 26S subunit, non-ATPase, 10
X	q22.3	GATCTGGGGGAGGAAGT	14	79710	Hs.61763	hypothetical protein FLJ11565
X	q22.3	GATCTGTAATGGTTTCT	17	84187	Hs.5472	hypothetical protein FLJ22679
X	q22.3	GATCGTTGATTTTTTTT	8	9949	Hs.326142	Alport syndrome, mental retardation, midface hypoplasia and elliptocytosis chromosomal region, gene 1
X	q23	GATCCTGGGACAAGAGC	29	154796	Hs.9271	angiomotin
X	q23	GATCTAGTTTCTAAGTT	25	286505	Hs.433256	hypothetical protein LOC286505
X	q23	GATCTCCTCTCACAGTG	32	55849	Hs.110853	uncharacterized hematopoietic stem/progenitor cells protein MDS031
X	q23	GATCTGTTTCAAAATAT	16	55916	Hs.25010	nuclear transport factor 2-like export factor 2
X	q23	GATCCTTTGAAGTGACT	12	63932	Hs.248572	hypothetical protein FLJ22965
X	q23	GATCCAGCAGTATGAAG	37	79868	Hs.169078	hypothetical protein FLJ23018
X	q23	GATCAGTTGTACTAGAG	7	8450	Hs.155976	cullin 4B
X	q23	GATCATCTCTACAACTA	42	90293	Hs.348262	BTB and kelch domain containing 2
X	q23	GATCCTAAGGCAAAGAG	40	91851	Hs.82223	neuralin 1
X	q23	GATCAGCCCATCGCCTG	8	NULL	chrXq23	chrX:105277731-105277747
X	q23	GATCAGTAATCCTTCAA	16	NULL	chrXq23	chrX:107530051-107530035
X	q23	GATCATTCAGGACTACA	16	NULL	chrXq23	chrX:108293357-108293341
X	q23	GATCTCTCTAACATCAT	14	NULL	chrXq23	chrX:108819886-108819902
X	q23	GATCTAGCTCACCTGCA	9	NULL	chrXq23	chrX:108846228-108846244
X	q23	GATCAGTATATGGTGAC	12	NULL	chrXq23	chrX:110538068-110538052
X	q23	GATCACTCAGGATACTC	20	NULL	chrXq23	chrX:110781208-110781192
X	q23	GATCTAACAAGTTTGTG	4	NULL	chrXq23	chrX:110823822-110823806
X	q23	GATCCCATATAGGCCTA	13	NULL	chrXq23	chrX:110906174-110906158
X	q23	GATCTGAAGCCTCTTCA	8	NULL	chrXq23	chrX:110914064-110914048
X	q23	GATCAGTTCATGTCCCA	12	NULL	chrXq23	chrX:110997378-110997362
X	q23	GATCTCTTGACAATGGA	8	NULL	chrXq23	chrX:111102196-111102180
X	q23	GATCCCAAAATTACATA	10	NULL	chrXq23	chrX:111143250-111143234
X	q23	GATCTACACAGAGAAAA	40	NULL	chrXq23	chrX:111163275-111163259
X	q23	GATCCCCTCTCTGCACT	13	NULL	chrXq23	chrX:111197282-111197298
X	q23	GATCGAAAAGTGGGTAA	16	NULL	chrXq23	chrX:111200164-111200148
X	q23	GATCCAGGTACAATAAT	9	NULL	chrXq23	chrX:111212417-111212401
X	q23	GATCTGCCAGTTAATCA	11	NULL	chrXq23	chrX:111224444-111224428
X	q23	GATCATACTGTAGGCTA	4	NULL	chrXq23	chrX:111239257-111239241
X	q23	GATCCTCCATGTCAGAC	23	NULL	chrXq23	chrX:111242573-111242557
X	q23	GATCGGCCAAGACTCAG	5	NULL	chrXq23	chrX:111340114-111340130
X	q23	GATCAATGGCTTCAAAG	6	NULL	chrXq23	chrX:111705580-111705564
X	q23	GATCTGAAACGGCCATG	7	NULL	chrXq23	chrX:113114326-113114310
X	q24	GATCAAGTTGAGTACCA	4	139818	Hs.107513	hypothetical protein FLJ32122
X	q24	GATCAAATGGAACATTT	20	203427	Hs.294799	similar to solute carrier family 25 , member 16
X	q24	GATCGCACAGACTGTCA	699	292	Hs.79172	solute carrier family 25 (mitochondrial carrier; adenine nucleotide translocator), member 5
X	q24	GATCCGAGGTCTCTGGA	10	347554	Hs.447851	similar to Cuticle collagen 1 precursor (Squat protein 3)
X	q24	GATCCCTAGGTCTTGGG	17	3597	Hs.285115	interleukin 13 receptor, alpha 1
X	q24	GATCCTAACCTTGAAGT	20	3920	Hs.8262	lysosomal-associated membrane protein 2
X	q24	GATCGTTACTATGTGTC	246	4694	Hs.74823	NADH dehydrogenase (ubiquinone) 1 alpha subcomplex, 1, 7.5kDa
X	q24	GATCCTTTTTTGTACAT	175	5358	Hs.4114	plastin 3 (T isoform)
X	q24	GATCATGTTGTTGATGG	9	54521	Hs.98510	similar to rab11-binding protein
X	q24	GATCCAGGATTTACAAT	8	57631	Hs.65366	KIAA1495 protein
X	q24	GATCCAATTTCACTCAC	6	9016	Hs.194686	solute carrier family 25 (mitochondrial carrier, brain), member 14
X	q24	GATCATGCAGGTTGTGG	11	NULL	chrXq24	chrX:115462187-115462203
X	q24	GATCCCCTCCCGCGAGC	5	NULL	chrXq24	chrX:115605853-115605869
X	q25	GATCTGTTTCAGAATTG	13	10495	Hs.155185	cytosolic ovarian carcinoma antigen 1
X	q25	GATCAAGTGCATTGAGG	35	10735	Hs.8217	stromal antigen 2
X	q25	GATCATAATAGGAAGCA	39	23157	Hs.90998	septin 6
X	q25	GATCTGATTTGTAACCC	252	3068	Hs.89525	hepatoma-derived growth factor (high-mobility group protein 1-like)
X	q25	GATCACCGGCTACTCGG	5	347454	Hs.355223	similar to hypothetical protein A630014H24
X	q25	GATCACTAAGCAAAGCT	43	4952	Hs.181060	oculocerebrorenal syndrome of Lowe
X	q25	GATCTCAGTGTGGTGTG	130	57187	Hs.16411	THO complex 2
X	q25	GATCGCAGGAATCAGGG	5	57826	Hs.225979	RAP2C, member of RAS oncogene family
X	q25	GATCTGAGGGGTGAGGG	6	63035	Hs.8929	hypothetical protein FLJ11362
X	q25	GATCAGTATCAAGAAAG	46	6594	Hs.152292	SWI/SNF related, matrix associated, actin dependent regulator of chromatin, subfamily a, member 1
X	q25	GATCTACAGTGCTGATG	34	79576	Hs.5565	hypothetical protein FLJ22626
X	q25	GATCAAGTCCTTTGTGA	18	9131	Hs.18720	programmed cell death 8 (apoptosis-inducing factor)
X	q25	GATCCCAGTCTTATGTT	10	NULL	chrXq25	chrX:123273878-123273862
X	q25	GATCAGGTGTATTTGTG	12	NULL	chrXq25	chrX:123325143-123325127
X	q25	GATCGTTAATGTCATGA	15	NULL	chrXq25	chrX:123326563-123326547
X	q25	GATCAGGCTAAGACCAT	18	NULL	chrXq25	chrX:123342781-123342765
X	q25	GATCCTGTGCCTCCCGA	12	NULL	chrXq25	chrX:123351829-123351813
X	q25	GATCTGAATATTCAAAA	30	NULL	chrXq25	chrX:124452714-124452730
X	q25	GATCAACCAACAGAGAA	8	NULL	chrXq25	chrX:126571525-126571541
X	q26.1	GATCCACATGGAACACC	45	10813	Hs.271926	serologically defined colon cancer antigen 16
X	q26.1	GATCCCAACTAATTTTA	98	2239	Hs.58367	glypican 4
X	q26.1	GATCTGGATGTGGATGA	264	2719	Hs.119651	glypican 3
X	q26.1	GATCTGAAGAGGATAGT	50	27336	Hs.171595	HIV TAT specific factor 1
X	q26.1	GATCTCTCAACTTTAAC	61	3251	Hs.82314	hypoxanthine phosphoribosyltransferase 1 (Lesch-Nyhan syndrome)
X	q26.1	GATCATGTGTCTAACTA	39	51634	Hs.61184	CGI-79 protein
X	q26.1	GATCTAAATGATGTACT	20	55855	Hs.267923	uncharacterized hypothalamus protein HT011
X	q26.1	GATCCGCAAAGGTCTGA	24	NULL	chrXq26.1	chrX:126662756-126662772
X	q26.2	GATCTGCACAGTTTGGT	122	51765	Hs.23643	Mst3 and SOK1-related kinase
X	q26.2	GATCATTTTCAATTCTA	12	7547	Hs.111227	Zic family member 3 heterotaxy 1 (odd-paired homolog, Drosophila)
X	q26.2	GATCTTGGCCTGGTGAG	10	NULL	chrXq26.2	chrX:128775667-128775651
X	q26.2	GATCAATCATTCTACTA	7	NULL	chrXq26.2	chrX:128776400-128776384
X	q26.2	GATCTCAAACCAGAGCG	22	NULL	chrXq26.2	chrX:128853053-128853037
X	q26.2	GATCATGAAGGAGGACA	5	NULL	chrXq26.2	chrX:128881018-128881002
X	q26.2	GATCAAGACTGTGTCGC	21	NULL	chrXq26.2	chrX:128889084-128889068
X	q26.2	GATCCGAAATGCTCTAA	45	NULL	chrXq26.2	chrX:130394286-130394270
X	q26.2	GATCCAGGTTTTGTAGT	4	NULL	chrXq26.2	chrX:131024971-131024955
X	q26.2	GATCCATAATGATTTGA	8	NULL	chrXq26.2	chrX:131501396-131501412
X	q26.2	GATCTGGATGGAGGGAA	7	NULL	chrXq26.2	chrX:131587923-131587939
X	q26.3	GATCGTTCCACACTGCA	31	10479	Hs.62185	solute carrier family 9 (sodium/hydrogen exchanger), isoform 6
X	q26.3	GATCATGTCAAAATGTT	26	159090	Hs.353200	similar to hypothetical protein MGC17347
X	q26.3	GATCAGGCTCATAAAGA	9	203523	Hs.28780	hypothetical protein FLJ23614
X	q26.3	GATCTTCATATCTGTTG	55	2258	Hs.6540	fibroblast growth factor 13
X	q26.3	GATCCAGACAGTTGGCC	10	26071	Hs.284266	DKFZP564B147 protein
X	q26.3	GATCCTGTCACTATGGT	6	56180	Hs.57549	hypothetical protein dJ473B4
X	q26.3	GATCCTCTGCACAAACA	29	79649	Hs.432506	hypothetical protein FLJ12649
X	q26.3	GATCAGATTCGGTGGGT	22	NULL	chrXq26.3	chrX:132430375-132430391
X	q26.3	GATCTCGAGCTCGTGTT	5	NULL	chrXq26.3	chrX:134602402-134602418
X	q26.3	GATCTTTCCAAACAACA	4	NULL	chrXq26.3	chrX:134953894-134953878
X	q26.3	GATCCAATCTCAGGAAC	11	NULL	chrXq26.3	chrX:135959068-135959052
X	q26.3	GATCGATGGGTATGAAG	14	NULL	chrXq26.3	chrX:135998784-135998768
X	q27.1	GATCATCTACCTATAAT	14	286410	Hs.88252	hypothetical protein FLJ34233
X	q27.2	GATCACTTCTCCCAGTC	21	NULL	chrXq27.2	chrX:138201310-138201294
X	q27.3	GATCAGGATGCAGTGAA	18	2332	Hs.89764	fragile X mental retardation 1
X	q28	GATCTTTTCGATGCGGA	9	1069	Hs.82794	centrin, EF-hand protein, 2
X	q28	GATCCTGTCCTTTGATA	16	158819	Hs.303154	hypothetical gene supported by AK057191; AL117536
X	q28	GATCCTTTTGTTGCTGA	77	1736	Hs.4747	dyskeratosis congenita 1, dyskerin
X	q28	GATCCTGGGCCCAGCCC	21	2010	Hs.2985	emerin (Emery-Dreifuss muscular dystrophy)
X	q28	GATCCTGGTGAAGCACG	395	2316	Hs.195464	filamin A, alpha (actin binding protein 280)
X	q28	GATCCAAGCTGTGTTGA	13	2334	Hs.54472	fragile X mental retardation 2
X	q28	GATCCGCGTGCAGCCCA	9	2539	Hs.80206	glucose-6-phosphate dehydrogenase
X	q28	GATCAAATCTCTCCTGG	5	2564	Hs.22785	gamma-aminobutyric acid (GABA) A receptor, epsilon
X	q28	GATCCACTGACCAAATC	45	2664	Hs.74576	GDP dissociation inhibitor 1
X	q28	GATCTAGGCCAGTGGCT	11	29944	Hs.296436	paraneoplastic antigen MA3
X	q28	GATCTGCTTGGAGTTTT	52	3054	Hs.83634	host cell factor C1 (VP16-accessory protein)
X	q28	GATCATATTGTAGTCTC	106	3149	Hs.19114	high-mobility group box 3
X	q28	GATCTTTTCCAGTTGTT	8	3423	Hs.172458	iduronate 2-sulfatase (Hunter syndrome)
X	q28	GATCCTCCAGAAAGTCG	43	3654	Hs.182018	interleukin-1 receptor-associated kinase 1
X	q28	GATCTCCCACATGCCAG	28	3897	Hs.1757	L1 cell adhesion molecule (hydrocephalus, stenosis of aqueduct of Sylvius 1, MASA (mental retardation, aphasia, shuffling gait and adducted thumbs) syndrome, spastic paraplegia 1)
X	q28	GATCTGGATTTGAAAAG	13	4354	Hs.1861	membrane protein, palmitoylated 1, 55kDa
X	q28	GATCCCCCAACTTCACC	23	4534	Hs.75302	myotubular myopathy 1
X	q28	GATCAGTCCTGTCATCC	29	50814	Hs.57698	NAD(P) dependent steroid dehydrogenase-like
X	q28	GATCCATCGTGATGTCT	777	537	Hs.6551	ATPase, H+ transporting, lysosomal accessory protein 1
X	q28	GATCTTCTTTGGGGGTA	16	55217	Hs.103816	trimethyllysine hydroxylase, epsilon
X	q28	GATCATCAGCCTCGTGT	42	55558	Hs.21432	likely ortholog of mouse plexin 3
X	q28	GATCCGCAACCTGGACC	5	57595	Hs.92732	LU1 protein
X	q28	GATCCCGAGTACGGGGA	12	5973	Hs.158331	renin binding protein
X	q28	GATCTTCTGGCGGCCAG	30	6134	Hs.458148	ribosomal protein L10
X	q28	GATCGAGAACGGGAGCC	39	633	Hs.821	biglycan
X	q28	GATCTAACTTTCATAGG	71	6535	Hs.187958	solute carrier family 6 (neurotransmitter transporter, creatine), member 8
X	q28	GATCCTGAAAGGTTGTC	92	65991	Hs.283674	hepatitis C virus core-binding protein 6
X	q28	GATCTACTACTTGGCCT	12	6748	Hs.102135	signal sequence receptor, delta (translocon-associated protein delta)
X	q28	GATCGGGAAGCCCTTCA	25	6901	Hs.389108	tafazzin (cardiomyopathy, dilated 3A (X-linked); endocardial fibroelastosis 2; Barth syndrome)
X	q28	GATCTTGGCCAACGTGA	72	7411	Hs.198307	von Hippel-Lindau binding protein 1
X	q28	GATCAGTGAAGTGGAGC	35	8260	Hs.433291	ARD1 homolog, N-acetyltransferase (S. cerevisiae)
X	q28	GATCCATCCCATTCACC	52	8263	Hs.387463	coagulation factor VIII-associated (intronic transcript)
X	q28	GATCCTGAAAGGGAAAG	21	8266	Hs.76480	ubiquitin-like 4
X	q28	GATCCTGGTCGTCCGCT	52	8270	Hs.18212	DNA segment on chromosome X (unique) 9879 expressed sequence
X	q28	GATCAAGTCCAAGCTCC	18	8273	Hs.72980	solute carrier family 10 (sodium/bile acid cotransporter family), member 3
X	q28	GATCTTCTCAGCCAGGA	22	84548	Hs.11522	family with sequence similarity 11 member A
X	q28	GATCAGGCCTGACTCGC	10	8517	Hs.43505	inhibitor of kappa light polypeptide gene enhancer in B-cells, kinase gamma
X	q28	GATCGAGACCGTGAGGA	10	9130	Hs.54277	DNA segment on chromosome X (unique) 9928 expressed sequence
X	q28	GATCCCCTAAGGTCCTG	22	92002	Hs.13580	hypothetical protein MGC29729
X	q28	GATCCTATACCCAGCAA	5	NULL	chrXq28	chrX:145366209-145366225
X	q28	GATCATTACCAACTCTA	7	NULL	chrXq28	chrX:146585111-146585095
X	q28	GATCGTTTCCAGGACAG	33	NULL	chrXq28	chrX:149802843-149802827
X	q28	GATCCCAGACCAGGGTG	4	NULL	chrXq28	chrX:151194591-151194575
X	q28	GATCAGTTATTACTGTT	17	NULL	chrXq28	chrX:151964745-151964761
