# Supplementary material for: MPSS profiling of human embryonic stem cells
Source: BMC Dev Biol. 2004 Aug 10;4:10. doi: 10.1186/1471-213X-4-10 (PMC514702; doi:10.1186/1471-213X-4-10)
Supplement: Additional File 7 — List of all UniGene clusters (release 161) located on the X and Y chromosome. The X and Y chromosome genes are listed in separate worksheets. Chromosome: X or Y chromosome Cytoband: Giemsa staining cytoband Locusid: Locus Link identifier UniGene cluster: UniGene cluster ID Description: description derived from UniGene [file 1471-213X-4-10-S7.xls]

## Sheet: chrom Y Unigene
Y	p11.31	256370	Hs.355554	hypothetical gene supported by NM_002414; BC002584
Y	p11.31	286562	Hs.376934	similar to KIAA1466 protein
Y	p11.31	347590	Hs.447856	similar to RNase H1 small subunit
Y	p11.2	159133	Hs.446895	similar to testis specific protein, Y-linked
Y	p11.2	266	Hs.1238	amelogenin (Y chromosome)
Y	p11.2	286564	Hs.448742	similar to CYorf16 protein
Y	p11.2	347582	Hs.447854	similar to testis specific protein, Y-linked
Y	p11.2	347588	Hs.447855	similar to Protein CDC27Hs (Cell division cycle protein 27 homolog) (H-NUC)
Y	p11.2	5616	Hs.56336	protein kinase, Y-linked
Y	p11.2	60439	Hs.158345	testis-specific transcript, Y-linked 2
Y	p11.2	64591	Hs.294160	TSPYq1
Y	p11.2	64592	Hs.404171	hypothetical transcript 795723
Y	p11.2	7258	Hs.2051	testis specific protein, Y-linked
Y	p11.2	83259	Hs.334896	protocadherin 11 Y-linked
Y	p11.2	83866	Hs.122396	testis-specific transcript, Y-linked 11
Y	p11.2	83867	Hs.195932	testis-specific transcript, Y-linked 12
Y	p11.2	84673	Hs.326784	testis-specific transcript, Y-linked 8
Y	p11.2	90655	Hs.112148	TGFB-induced factor 2-like, Y-linked
Y	p11.2	90665	Hs.326787	transducin (beta)-like 1Y-linked
Y	q11.21	22829	Hs.446306	neuroligin 4, Y linked
Y	q11.21	286546	Hs.447270	similar to Arylsulfatase E precursor (ASE)
Y	q11.21	347571	Hs.447853	LOC347571
Y	q11.21	352887	Hs.380065	glycogenin 2 pseudogene
Y	q11.21	7500	Hs.381283	Xg pseudogene (Y-linked)
Y	q11.21	9087	Hs.159201	thymosin, beta 4, Y chromosome
Y	q11.221	159110	Hs.446893	hypothetical protein LOC159110
Y	q11.221	246126	Hs.171857	chromosome Y open reading frame 15A
Y	q11.221	286549	Hs.452804	similar to Anosmin 1 precursor (Kallmann syndrome protein) (Adhesion molecule-like X-linked)
Y	q11.221	340618	Hs.434364	hypothetical protein LOC340618
Y	q11.221	83864	Hs.326783	testis-specific transcript, Y-linked 9
Y	q11.221	86614	Hs.380167	heat shock transcription factor, Y-linked
Y	q11.221	9082	Hs.158346	X Kell blood group precursor-related, Y-linked
Y	q11.221	9084	Hs.170076	variable charge, Y chromosome
Y	q11.221	9426	Hs.251375	chromodomain protein, Y chromosome, 2
Y	q11.222	140032	Hs.367761	ribosomal protein S4, Y-linked 2
Y	q11.222	159119	Hs.163960	heat shock transcription factor, Y-linked
Y	q11.222	159121	Hs.448556	hypothetical gene supported by AK057112
Y	q11.222	159125	Hs.446894	similar to RNA binding motif protein, Y chromosome, family 1 member A1 (RNA-binding motif protein 1)
Y	q11.222	254261	Hs.452999	similar to hypothetical protein MGC57211
Y	q11.222	286553	Hs.457640	hypothetical gene supported by NM_013230; AK026603; X69397; BC007674; D87667; M58664; S75311
Y	q11.222	286554	Hs.211713	hypothetical protein FLJ39821
Y	q11.222	55410	Hs.138453	chromosome Y open reading frame 14
Y	q11.222	83869	Hs.145546	testis-specific transcript, Y-linked 14
Y	q11.222	84663	Hs.145010	chromosome Y open reading frame 15B
Y	q11.222	9086	Hs.155103	eukaryotic translation initiation factor 1A, Y chromosome
Y	q11.223	159162	Hs.302072	hypothetical protein MGC26641
Y	q11.223	159163	Hs.2958	hypothetical protein MGC33094
Y	q11.223	340628	Hs.447415	similar to deleted in azoospermia
Y	q11.223	352897	Hs.448333	similar to RNA binding motif protein, Y chromosome, family 2 member B
Y	q11.223	352898	Hs.448334	LOC352898
Y	q11.223	57055	Hs.70936	deleted in azoospermia 2
Y	q11.223	83863	Hs.121389	testis transcript Y 7
Y	q11.223	83868	Hs.326781	testis-specific transcript, Y-linked 13
Y	q11.223	84559	Hs.334495	golgi autoantigen, golgin subfamily a, 2-like, Y-linked
Y	q11.223	84672	Hs.125547	testis-specific transcript, Y-linked 6
Y	q11.223	9081	Hs.158343	PTPN13-like, Y-linked
Y	q11.223	9085	Hs.159281	chromodomain protein, Y chromosome, 1
Y	q11.23	347612	Hs.447857	LOC347612
Y	q11.23	57054	Hs.406705	deleted in azoospermia 3
Y	q11.23	5940	Hs.380450	RNA binding motif protein, Y chromosome, family 1, member A1
Y	q12	352905	Hs.451744	C-terminal binding protein 2 pseudogene

## Sheet: chrom X unigene
Chromosome	Cytoband	Locusid	UniGene Cluster	Description
X	p22.33	158709	Hs.446891	similar to PRO2822
X	p22.33	207063	Hs.11779	dehydrogenase/reductase (SDR family) X chromosome
X	p22.33	25878	Hs.72157	adlican
X	p22.33	28227	Hs.124942	protein phosphatase 2A 48 kDa regulatory subunit
X	p22.33	286434	Hs.379564	hypothetical protein LOC286434
X	p22.33	286435	Hs.447259	similar to FLJ00363 protein
X	p22.33	286529	Hs.407106	similar to hypothetical protein
X	p22.33	286530	Hs.111377	purinergic receptor P2Y, G-protein coupled, 8
X	p22.33	286534	Hs.447268	similar to ppg3
X	p22.33	347381	Hs.455009	similar to Trifunctional enzyme beta subunit, mitochondrial precursor (TP-beta)
X	p22.33	347523	Hs.444541	LOC347523
X	p22.33	347527	Hs.351533	similar to ARYLSULFATASE D PRECURSOR (ASD)
X	p22.33	352859	Hs.448328	LOC352859
X	p22.33	55344	Hs.25625	hypothetical protein FLJ11323
X	p22.33	57502	Hs.21107	neuroligin 4
X	p22.33	7499	Hs.38774	Xg blood group (pseudoautosomal boundary-divided on the X chromosome)
X	p22.33	80161	Hs.161137	hypothetical protein FLJ13330
X	p22.33	8225	Hs.372587	Pseudoautosomal GTP-binding protein-like
X	p22.33	9189	Hs.9933	Ac-like transposable element
X	p22.32	159036	Hs.448536	hypothetical gene supported by AK057918
X	p22.32	171482	Hs.382062	family with sequence similarity 9, member A
X	p22.32	171484	Hs.276694	family with sequence similarity 9, member C
X	p22.32	286474	Hs.447264	similar to bA92K2.2 (similar to ubiquitin)
X	p22.32	286476	Hs.371894	hypothetical protein FLJ40182
X	p22.32	347567	Hs.447852	LOC347567
X	p22.32	349407	Hs.448067	hypothetical gene supported by AF167078; AF167079; AF167080; NM_016379
X	p22.32	3730	Hs.89591	Kallmann syndrome 1 sequence
X	p22.32	412	Hs.79876	steroid sulfatase (microsomal), arylsulfatase C, isozyme S
X	p22.32	4267	Hs.433387	CD99 antigen
X	p22.32	55841	Hs.12913	KIAA1280 protein
X	p22.32	8226	Hs.432580	family with sequence similarity 16, member A, X-linked
X	p22.32	8227	Hs.21595	DNA segment on chromosome X and Y (unique) 155 expressed sequence
X	p22.31	140456	Hs.352183	ankyrin repeat and SOCS box-containing 11
X	p22.31	158747	Hs.65406	hypothetical protein MGC26706
X	p22.31	159065	Hs.348675	LOC159065
X	p22.31	170079	Hs.277254	hypothetical protein FLJ34064
X	p22.31	170082	Hs.222855	hypothetical protein MGC17403
X	p22.31	2277	Hs.11392	c-fos induced growth factor (vascular endothelial growth factor D)
X	p22.31	265	Hs.46329	amelogenin (X chromosome, amelogenesis imperfecta 1)
X	p22.31	286478	Hs.447265	LOC286478
X	p22.31	286480	Hs.457547	similar to ubiquitin-conjugating enzyme UbcM2
X	p22.31	340591	Hs.31535	similar to carbonic anhydrase VB, mitochondrial precursor; carbonic dehydratase
X	p22.31	349395	Hs.448065	similar to nucleophosmin (nucleolar phosphoprotein B23, numatrin); Nucleophosmin 1 (nucleolar phosphoprotein B23, numatrin)
X	p22.31	349408	Hs.396941	hypothetical protein LOC349408
X	p22.31	54960	Hs.44423	hypothetical protein FLJ20514
X	p22.31	8544	Hs.424966	Pirin
X	p22.31	8905	Hs.40368	adaptor-related protein complex 1, sigma 2 subunit
X	p22.31	92552	Hs.302079	similar to homologue of MJD, high homology to a genomic sequence in Xp22
X	p22.31	9758	Hs.92025	KIAA0316 gene product
X	p22.22	10149	Hs.184942	G protein-coupled receptor 64
X	p22.22	139105	Hs.403802	hypothetical protein MGC33653
X	p22.22	347352	Hs.145514	LOC347352
X	p22.22	55428	Hs.283049	hypothetical protein PRO0386
X	p22.22	55787	Hs.201624	chromosome X open reading frame 15
X	p22.22	5931	Hs.406078	retinoblastoma binding protein 7
X	p22.22	9185	Hs.80667	RALBP1 associated Eps domain containing 2
X	p22.22	94056	Hs.47334	synapse associated protein 1, SAP47 homolog (Drosophila)
X	p22.13	10549	Hs.83383	peroxiredoxin 4
X	p22.13	139411	Hs.319503	hypothetical protein FLJ30296
X	p22.13	158506	Hs.132485	hypothetical protein FLJ25735
X	p22.13	1964	Hs.4310	eukaryotic translation initiation factor 1A
X	p22.13	203411	Hs.297007	hypothetical protein LOC203411
X	p22.13	22866	Hs.100527	connector enhancer of KSR2
X	p22.13	23597	Hs.302605	likely ortholog of mouse acyl-Coenzyme A thioesterase 2, mitochondrial
X	p22.13	254158	Hs.351265	hypothetical protein FLJ25444
X	p22.13	256643	Hs.325730	hypothetical protein LOC256643
X	p22.13	256714	Hs.127951	hypothetical protein FLJ14503
X	p22.13	257240	Hs.130755	hypothetical protein FLJ34960
X	p22.13	286460	Hs.458002	hypothetical protein MGC45134
X	p22.13	286513	Hs.457682	similar to 40S ribosomal protein S26
X	p22.13	340567	Hs.434416	similar to DEAD-box protein CAGE
X	p22.13	349396	Hs.127527	LOC349396
X	p22.13	352817	Hs.448325	LOC352817
X	p22.13	352819	Hs.448326	LOC352819
X	p22.13	5165	Hs.193124	pyruvate dehydrogenase kinase, isoenzyme 3
X	p22.13	79135	Hs.40065	hypothetical protein MGC4825
X	p22.13	9468	Hs.132794	phosphate cytidylyltransferase 1, choline, beta isoform
X	p22.12	158809	Hs.376011	melanoma antigen, family B, 6
X	p22.12	286514	Hs.350683	hypothetical protein MGC33889
X	p22.12	347541	Hs.224079	similar to melanoma antigen 2
X	p22.11	139420	Hs.350673	similar to expressed sequence AW011752
X	p22.11	139422	Hs.448544	hypothetical protein FLJ32965
X	p22.11	158722	Hs.350697	hypothetical protein FLJ32742
X	p22.11	347442	Hs.456452	similar to expressed sequence AA408877
X	p22.11	7569	Hs.189690	zinc finger protein 21 (KOX 14)
X	p21.3	190	Hs.268490	nuclear receptor subfamily 0, group B, member 1
X	p21.3	257397	Hs.365565	hypothetical protein MGC45404
X	p21.3	2710	Hs.1466	glycerol kinase
X	p21.3	29010	Hs.446683	PRO1510 protein
X	p21.3	4112	Hs.73021	melanoma antigen, family B, 1
X	p21.3	4113	Hs.113824	melanoma antigen, family B, 2
X	p21.3	4114	Hs.113290	melanoma antigen, family B, 3
X	p21.3	4115	Hs.113291	melanoma antigen, family B, 4
X	p21.3	7543	Hs.2074	zinc finger protein, X-linked
X	p21.3	80231	Hs.289065	hypothetical protein FLJ11577
X	p21.2	1756	Hs.169470	dystrophin (muscular dystrophy, Duchenne and Becker types)
X	p21.1	11238	Hs.454572	carbonic anhydrase VB, mitochondrial
X	p21.1	139431	Hs.453540	similar to ferritin heavy chain - chicken
X	p21.1	1536	Hs.88974	cytochrome b-245, beta polypeptide (chronic granulomatous disease)
X	p21.1	158724	Hs.143268	similar to hypothetical protein FLJ35782
X	p21.1	158730	Hs.171268	LOC158730
X	p21.1	170062	Hs.197801	hypothetical protein FLJ35782
X	p21.1	170063	Hs.367964	hypothetical protein MGC34831
X	p21.1	25763	Hs.122959	Huntingtin interacting protein M
X	p21.1	286441	Hs.447260	LOC286441
X	p21.1	286464	Hs.376425	hypothetical protein FLJ36601
X	p21.1	347403	Hs.380638	similar to ferritin, heavy polypeptide-like 17
X	p21.1	347404	Hs.455772	similar to RIKEN cDNA 6030463G20
X	p21.1	5009	Hs.117050	ornithine carbamoyltransferase
X	p21.1	5638	Hs.40637	proline-rich Gla (G-carboxyglutamic acid) polypeptide 1
X	p21.1	7504	Hs.78919	Kell blood group precursor (McLeod phenotype)
X	p21.1	7682	Hs.279025	makorin, ring finger protein, 4
X	p21.1	8406	Hs.15154	sushi-repeat-containing protein, X chromosome
X	p21.1	94122	Hs.367758	synaptotagmin-like 5
X	p11.4	139341	Hs.7549	hypothetical protein MGC51029
X	p11.4	159013	Hs.99736	hypothetical protein MGC39350
X	p11.4	2543	Hs.176660	G antigen 1
X	p11.4	2574	Hs.367724	G antigen 2
X	p11.4	2575	Hs.176661	G antigen 3
X	p11.4	2576	Hs.183199	G antigen 4
X	p11.4	2577	Hs.278444	G antigen 5
X	p11.4	2578	Hs.272484	G antigen 6
X	p11.4	26748	Hs.251677	G antigen 7B
X	p11.4	26749	Hs.251406	G antigen 8
X	p11.4	27197	Hs.352219	G protein-coupled receptor 82
X	p11.4	2857	Hs.29202	G protein-coupled receptor 34
X	p11.4	286398	Hs.447255	similar to Rnpc2 protein
X	p11.4	286442	Hs.434187	hypothetical protein LOC286442
X	p11.4	286444	Hs.356360	similar to ribosomal protein S2; 40S ribosomal protein S2
X	p11.4	347411	Hs.128084	similar to agCP12752
X	p11.4	352786	Hs.450120	LOC352786
X	p11.4	369; 284700	Hs.77183	v-raf murine sarcoma 3611 viral oncogene homolog 1
X	p11.4	4128	Hs.183109	monoamine oxidase A
X	p11.4	4129	Hs.82163	monoamine oxidase B
X	p11.4	4693	Hs.2839	Norrie disease (pseudoglioma)
X	p11.4	54880	Hs.130732	BCL6 co-repressor
X	p11.4	58526	Hs.236556	hypothetical protein STRAIT11499
X	p11.4	60506	Hs.302019	nyctalopin
X	p11.4	6102	Hs.44766	retinitis pigmentosa 2 (X-linked recessive)
X	p11.4	6103	Hs.153614	retinitis pigmentosa GTPase regulator
X	p11.4	63904	Hs.15572	dual specificity phosphatase 21
X	p11.4	7454	Hs.2157	Wiskott-Aldrich syndrome (eczema-thrombocytopenia)
X	p11.4	80258	Hs.301143	hypothetical protein FLJ22843
X	p11.4	80316	Hs.127689	type 1 protein phosphatase inhibitor
X	p11.4	8239	Hs.77578	ubiquitin specific protease 9, X chromosome (fat facets-like Drosophila)
X	p11.4	83604	Hs.8769	brain cell membrane protein 1
X	p11.4	8552	Hs.406693	inactivation escape 1
X	p11.4	8573	Hs.151469	calcium/calmodulin-dependent serine protein kinase (MAGUK family)
X	p11.4	9282	Hs.407604	cofactor required for Sp1 transcriptional activation, subunit 2, 150kDa
X	p11.3	158525	Hs.232417	LOC158525
X	p11.3	158678	Hs.446890	similar to protein 40kD
X	p11.3	1654	Hs.380774	DEAD (Asp-Glu-Ala-Asp) box polypeptide 3, X-linked
X	p11.3	203414	Hs.103104	hypothetical protein LOC203414
X	p11.3	286399	Hs.267442	hypothetical protein LOC286399
X	p11.3	286400	Hs.447256	similar to proliferating cell nuclear antigen
X	p11.3	286401	Hs.313263	hypothetical gene supported by AK094441
X	p11.3	286402	Hs.457717	similar to hypothetical protein, MGC:7199
X	p11.3	286403	Hs.434186	hypothetical protein LOC286403
X	p11.3	286404	Hs.446403	hypothetical gene supported by NM_006990; AB026542
X	p11.3	286405	Hs.449576	similar to Wiskott-Aldrich syndrome protein family member 2 (WASP-family protein member 2) (Verprolin homology domain-containing protein 2)
X	p11.3	347334	Hs.151208	similar to GL004 protein
X	p11.3	347336	Hs.454051	similar to RIKEN cDNA 1210001E11
X	p11.3	347339	Hs.448824	LOC347339
X	p11.3	347340	Hs.322023	LOC347340
X	p11.3	347344	Hs.192846	similar to dJ54B20.6 (zinc finger protein 81 (HFZ20))
X	p11.3	349374	Hs.319319	similar to dJ54B20.3 (novel protein similar to lysozyme C (1,4-beta-N-acetylmuramidase))
X	p11.3	352789	Hs.448324	LOC352789
X	p11.3	4943	Hs.30619	ornithine aminotransferase-like 1
X	p11.3	5127	Hs.171834	PCTAIRE protein kinase 1
X	p11.3	5199	Hs.53155	properdin P factor, complement
X	p11.3	54539	Hs.433328	neuronal protein 17.3
X	p11.3	55634	Hs.68318	hypothetical protein FLJ20344
X	p11.3	57232	Hs.127150	hypothetical zinc finger protein FLJ20573
X	p11.3	57825	Hs.367752	putative X-linked retinopathy protein
X	p11.3	7076	Hs.5831	tissue inhibitor of metalloproteinase 1 (erythroid potentiating activity, collagenase inhibitor)
X	p11.3	84679	Hs.154353	solute carrier family 9 (sodium/hydrogen exchanger), isoform 7
X	p11.3	9104	Hs.77854	regucalcin (senescence marker protein-30)
X	p11.3	9767	Hs.82292	PHD finger protein 16
X	p11.23	10013	Hs.6764	histone deacetylase 6
X	p11.23	10084	Hs.30570	polyglutamine binding protein 1
X	p11.23	10214	Hs.178749	synovial sarcoma, X breakpoint 3
X	p11.23	10245	Hs.19105	translocase of inner mitochondrial membrane 17 homolog B (yeast)
X	p11.23	10682	Hs.75105	emopamil binding protein (sterol isomerase)
X	p11.23	11040	Hs.80205	pim-2 oncogene
X	p11.23	11152	Hs.21753	JM5 protein
X	p11.23	11230	Hs.29595	JM4 protein
X	p11.23	1184	Hs.89872	chloride channel 5 (nephrolithiasis 2, X-linked, Dent disease)
X	p11.23	139189	Hs.446766	similar to Diacylglycerol kinase, delta (Diglyceride kinase) (DGK-delta) (DAG kinase delta) (130 kDa diacylglycerol kinase)
X	p11.23	158563	Hs.18612	hypothetical protein LOC158563
X	p11.23	158572	Hs.408191	hypothetical protein LOC158572
X	p11.23	158787	Hs.351743	hypothetical protein FLJ32783
X	p11.23	170106	Hs.446909	similar to cytoplasmic beta-actin
X	p11.23	170627	Hs.356874	XAGE-5 protein
X	p11.23	170685	Hs.375178	nudix (nucleoside diphosphate linked moiety X)-type motif 10
X	p11.23	23096	Hs.129892	KIAA0522 protein
X	p11.23	23133	Hs.285641	KIAA1111 protein
X	p11.23	23708	Hs.59523	G1 to S phase transition 2
X	p11.23	24140	Hs.23170	FtsJ homolog 1 (E. coli)
X	p11.23	253332	Hs.446977	similar to Putative protein of ancient origin (14.6 kD)
X	p11.23	255870	Hs.447016	similar to acetyl-Coenzyme A acyltransferase 2 (mitochondrial 3-oxoacyl-Coenzyme A thiolase)
X	p11.23	2623	Hs.765	GATA binding protein 1 (globin transcription factor 1)
X	p11.23	27238	Hs.202384	T54 protein
X	p11.23	27344	Hs.429437	proprotein convertase subtilisin/kexin type 1 inhibitor
X	p11.23	280658	Hs.434143	synovial sarcoma, X breakpoint 7
X	p11.23	280659	Hs.434144	synovial sarcoma, X breakpoint 8
X	p11.23	280660	Hs.434145	synovial sarcoma, X breakpoint 9
X	p11.23	286407	Hs.447257	hypothetical gene supported by AK096058
X	p11.23	286408	Hs.455442	LOC286408
X	p11.23	286431	Hs.45091	hypothetical gene supported by AK093713
X	p11.23	286734	Hs.453477	LOC286734
X	p11.23	28952	Hs.26333	JM1 protein
X	p11.23	29057	Hs.6451	PRO0659 protein
X	p11.23	29978	Hs.4552	ubiquilin 2
X	p11.23	3266	Hs.446672	ES cell expressed Ras
X	p11.23	340523	Hs.445961	similar to putative G-protein coupled receptor
X	p11.23	340602	Hs.97053	similar to splicing coactivator subunit SRm300; RNA binding protein; AT-rich element binding factor
X	p11.23	347347	Hs.162194	similar to RIKEN cDNA 2010001H14
X	p11.23	347348	Hs.447839	similar to Heat shock 27 kDa protein (HSP 27) (Stress-responsive protein 27) (SRP27) (Estrogen-regulated 24 kDa protein) (28 kDa heat shock protein)
X	p11.23	347377	Hs.31824	LOC347377
X	p11.23	347547	Hs.59718	LOC347547
X	p11.23	347549	Hs.399316	similar to Putative protein of ancient origin (14.6 kD)
X	p11.23	349420	Hs.448069	hypothetical gene supported by AK096379
X	p11.23	3750	Hs.55276	potassium voltage-gated channel, Shal-related subfamily, member 1
X	p11.23	4007	Hs.166173	LIM domain only 6
X	p11.23	50943	Hs.247700	forkhead box P3
X	p11.23	5355	Hs.77422	proteolipid protein 2 (colonic epithelium-enriched)
X	p11.23	54466	Hs.82577	spindlin-like protein 2
X	p11.23	55190	Hs.200016	nudix (nucleoside diphosphate linked moiety X)-type motif 11
X	p11.23	55593	Hs.184029	hypothetical protein DKFZp761A052
X	p11.23	56548	Hs.138155	carbohydrate (N-acetylglucosamine 6-O) sulfotransferase 7
X	p11.23	57477	Hs.272565	KIAA1202 protein
X	p11.23	64743	Hs.12142	WD repeat domain 13
X	p11.23	64840	Hs.386453	likely ortholog of mouse porcupine homolog (Drosophila)
X	p11.23	6756	Hs.194759	synovial sarcoma, X breakpoint 1
X	p11.23	6757	Hs.289105	synovial sarcoma, X breakpoint 2
X	p11.23	6758	Hs.166198	synovial sarcoma, X breakpoint 5
X	p11.23	6759	Hs.278632	synovial sarcoma, X breakpoint 4
X	p11.23	6839	Hs.37936	suppressor of variegation 3-9 homolog 1 (Drosophila)
X	p11.23	6853	Hs.225936	synapsin I
X	p11.23	6855	Hs.75667	synaptophysin
X	p11.23	7317	Hs.2055	ubiquitin-activating enzyme E1 (A1S9T and BN75 temperature sensitivity complementing)
X	p11.23	7355	Hs.21899	solute carrier family 35 (UDP-galactose transporter), member A2
X	p11.23	7592	Hs.143700	zinc finger protein 41
X	p11.23	778	Hs.139263	calcium channel, voltage-dependent, alpha 1F subunit
X	p11.23	79917	Hs.193170	PDZ domain containing, X chromosome
X	p11.23	8237	Hs.171501	ubiquitin specific protease 11
X	p11.23	8241	Hs.154583	RNA binding motif protein 10
X	p11.23	8409	Hs.172791	ubiquitously-expressed transcript
X	p11.23	8712	Hs.128231	G antigen, family B, 1 (prostate associated)
X	p11.23	89801	Hs.433652	protein phosphatase 1, regulatory (inhibitor) subunit 3F
X	p11.23	90060	Hs.417068	JM11 protein
X	p11.23	92745	Hs.195155	solute carrier family 38, member 5
X	p11.23	9500	Hs.5258	melanoma antigen, family D, 1
X	p11.23	9506	Hs.95420	G antigen, family C, 1
X	p11.22	10325	Hs.50282	Ras-related GTP binding B
X	p11.22	139628	Hs.364260	similar to Forkhead box protein N4
X	p11.22	139629	Hs.381355	XAGE-4 protein
X	p11.22	139793	Hs.163473	similar to XAGE-5 protein
X	p11.22	139795	Hs.293317	similar to PAGE-5 protein
X	p11.22	158576	Hs.446889	LOC158576
X	p11.22	158880	Hs.451804	similar to Ubiquitin carboxyl-terminal hydrolase 22 (Ubiquitin thiolesterase 22) (Ubiquitin-specific processing protease 22) (Deubiquitinating enzyme 22)
X	p11.22	169981	Hs.356325	hypothetical protein LOC169981
X	p11.22	170626	Hs.43879	placenta-specific 6
X	p11.22	203569	Hs.456835	similar to PAGE-5 protein
X	p11.22	27301	Hs.154149	APEX nuclease (apurinic/apyrimidinic endonuclease) 2
X	p11.22	28986	Hs.279819	APR-1 protein
X	p11.22	347365	Hs.447841	similar to RIKEN cDNA 5430408M01
X	p11.22	347367	Hs.447842	similar to PAGE-5 protein
X	p11.22	347372	Hs.450774	LOC347372
X	p11.22	54552	Hs.142217	hypothetical protein FLJ10613
X	p11.22	54789	Hs.433489	hypothetical protein FLJ20030
X	p11.22	54954	Hs.272803	hypothetical protein FLJ20506
X	p11.22	7030	Hs.274184	transcription factor binding to IGHM enhancer 3
X	p11.22	7216	Hs.259802	trophinin
X	p11.22	8242	Hs.283429	Smcx homolog, X chromosome (mouse)
X	p11.22	8243	Hs.211602	SMC1 structural maintenance of chromosomes 1-like 1 (yeast)
X	p11.22	90121	Hs.178207	hypothetical protein DT1P1A10
X	p11.22	90736	Hs.33020	hypothetical protein BC000919
X	p11.22	90737	Hs.245431	PAGE-5 protein
X	p11.22	9502	Hs.16323	G antigen, family D, 3
X	p11.22	9503	Hs.112208	G antigen, family D, 2
X	p11.21	11279	Hs.320861	Kruppel-like factor 8
X	p11.21	158584	Hs.57876	hypothetical protein FLJ31204
X	p11.21	158586	Hs.381294	zinc finger, X-linked, duplicated B
X	p11.21	212	Hs.323383	aminolevulinate, delta-, synthase 2 (sideroblastic/hypochromic anemia)
X	p11.21	2245	Hs.1572	faciogenital dysplasia (Aarskog-Scott syndrome)
X	p11.21	286430	Hs.306842	NOD24 pseudogene
X	p11.21	5207	Hs.739	6-phosphofructo-2-kinase/fructose-2,6-biphosphatase 1
X	p11.21	65267	Hs.92423	protein kinase, lysine deficient 3
X	p11.21	7789	Hs.159249	zinc finger, X-linked, duplicated A
X	q11.2	139284	Hs.130590	similar to SHC (Src homology 2 domain containing) transforming protein 1; SHC (Src homology 2 domain-containing) transforming protein 1
X	q11.2	139285	Hs.314225	hypothetical protein FLJ39827
X	q11.2	139886	Hs.111496	hypothetical protein LOC139886
X	q11.2	142689	Hs.56281	ankyrin repeat and SOCS box-containing 12
X	q11.2	23229	Hs.54697	Cdc42 guanine nucleotide exchange factor (GEF) 9
X	q11.2	286448	Hs.447261	hypothetical gene supported by BC002609; NM_006807; U35451
X	q11.2	367	Hs.99915	androgen receptor (dihydrotestosterone receptor; testicular feminization; spinal and bulbar muscular atrophy; Kennedy disease)
X	q11.2	4478	Hs.170328	moesin
X	q11.2	55613	Hs.196568	myotubularin related protein 8
X	q11.2	55906	Hs.28249	hepatocellular carcinoma-associated antigen 127
X	q11.2	92249	Hs.31532	hypothetical protein LOC92249
X	q12	11326	Hs.8904	Ig superfamily protein
X	q12	1896	Hs.105407	ectodermal dysplasia 1, anhidrotic
X	q12	1947	Hs.144700	ephrin-B1
X	q12	22	Hs.125856	ATP-binding cassette, sub-family B (MDR/TAP), member 7
X	q12	27160	Hs.283948	inhibitor of growth family, member 2
X	q12	286449	Hs.406491	hypothetical gene supported by NM_005077; BC010100
X	q12	286450	Hs.449336	similar to heterogeneous nuclear ribonucleoprotein G - human
X	q12	286451	Hs.405983	hypothetical protein MGC21416
X	q12	286484	Hs.447266	similar to PAI-1 mRNA-binding protein; chromodomain helicase DNA binding protein 3 interacting protein
X	q12	340554	Hs.447412	similar to KIAA1726 protein
X	q12	347420	Hs.352978	similar to Shaw-related potassium channel protein Raw1
X	q12	349386	Hs.329296	similar to hypothetical protein FLJ12581
X	q12	4983	Hs.128824	oligophrenin 1
X	q12	5255	Hs.2393	phosphorylase kinase, alpha 1 (muscle)
X	q12	60401	Hs.302017	ectodysplasin A2 isoform receptor
X	q12	81887	Hs.321618	hypothetical protein FLJ12525
X	q12	83957	Hs.307054	FKSG43
X	q12	9754	Hs.95140	START domain containing 8
X	q13.1	139201	Hs.434117	mitogen-activated protein kinase kinase 4 pseudogene
X	q13.1	139202	Hs.352403	hypothetical protein LOC139202
X	q13.1	139562	Hs.448615	similar to bA351K23.4 (novel protein)
X	q13.1	139932	Hs.446768	similar to DEAD-box protein 3 (Helicase-like protein 2) (HLP2) (DEAD-box, X isoform)
X	q13.1	158825	Hs.256871	similar to evidence:NAS~putative~unclassifiable
X	q13.1	158830	Hs.443936	LOC158830
X	q13.1	158833	Hs.407641	hypothetical protein LOC158833
X	q13.1	158835	Hs.190074	similar to bA351K23.5 (novel protein)
X	q13.1	158863	Hs.138411	hypothetical protein LOC158863
X	q13.1	1741	Hs.11101	discs, large (Drosophila) homolog 3 (neuroendocrine-dlg)
X	q13.1	203429	Hs.31110	hypothetical protein MGC34827
X	q13.1	203530	Hs.157231	similar to Cellular nucleic acid binding protein (CNBP)
X	q13.1	24137	Hs.279766	kinesin family member 4A
X	q13.1	2705	Hs.333303	gap junction protein, beta 1, 32kDa (connexin 32, Charcot-Marie-Tooth neuropathy, X-linked)
X	q13.1	27112	Hs.87619	TED protein
X	q13.1	286485	Hs.376729	hypothetical protein FLJ33610
X	q13.1	286486	Hs.406340	similar to nucleosome assembly protein 1-like 2; brain specific gene BPX
X	q13.1	286487	Hs.355967	similar to tyrosine 3/tryptophan 5 -monooxygenase activation protein, zeta polypeptide; protein kinase C inhibitor protein-1; phospholipase A2; 14-3-3 zeta
X	q13.1	286489	Hs.455696	similar to selenophosphate synthetase; selenium donor protein; selenide, water dikinase 1; selenophosphate synthase
X	q13.1	286539	Hs.447269	similar to 40S ribosomal protein S26
X	q13.1	29934	Hs.287867	sorting nexin 12
X	q13.1	340526	Hs.400791	KIAA2001 protein
X	q13.1	340527	Hs.397836	similar to multidomain presynaptic cytomatrix protein Piccolo; piccolo (presynaptic cytomatrix protein)
X	q13.1	340528	Hs.21912	hypothetical gene supported by AK054940; AK056217
X	q13.1	340529	Hs.434764	hypothetical protein LOC340529
X	q13.1	340530	Hs.452711	similar to poly(A) binding protein, cytoplasmic 1
X	q13.1	347359	Hs.447840	similar to hypothetical protein
X	q13.1	347360	Hs.276976	similar to Rab coupling protein; Rab-interacting recycling protein; Rab effector protein; rab11-family interacting protein 1
X	q13.1	347514	Hs.358845	LOC347514
X	q13.1	347516	Hs.454355	similar to bA351K23.5 (novel protein)
X	q13.1	347517	Hs.276327	similar to Ras-related protein Rab-6B
X	q13.1	3476	Hs.3631	immunoglobulin (CD79A) binding protein 1
X	q13.1	349423	Hs.391888	similar to Chic1
X	q13.1	349424	Hs.457459	similar to RIKEN cDNA 1110046B24
X	q13.1	352805	Hs.455014	LOC352805
X	q13.1	3561	Hs.84	interleukin 2 receptor, gamma (severe combined immunodeficiency)
X	q13.1	3598	Hs.25954	interleukin 13 receptor, alpha 2
X	q13.1	4303	Hs.239663	myeloid/lymphoid or mixed-lineage leukemia (trithorax homolog, Drosophila); translocated to, 7
X	q13.1	4435	Hs.40403	Cbp/p300-interacting transactivator, with Glu/Asp-rich carboxy-terminal domain, 1
X	q13.1	4841	Hs.172207	non-POU domain containing, octamer-binding
X	q13.1	51248	Hs.11042	hypothetical protein LOC51248
X	q13.1	51616	Hs.171723	TAF9-like RNA polymerase II, TATA box binding protein (TBP)-associated factor, 31kDa
X	q13.1	54413	Hs.47320	neuroligin 3
X	q13.1	546	Hs.96264	alpha thalassemia/mental retardation syndrome X-linked (RAD54 homolog, S. cerevisiae)
X	q13.1	54821	Hs.89306	hypothetical protein FLJ20105
X	q13.1	54857	Hs.129014	hypothetical protein FLJ20207
X	q13.1	56159	Hs.121776	testis expressed sequence 11
X	q13.1	6191	Hs.389933	ribosomal protein S4, X-linked
X	q13.1	63947	Hs.374521	DMRT-like family C1
X	q13.1	64219	Hs.21122	praja 1
X	q13.1	6872	Hs.1179	TAF1 RNA polymerase II, TATA box binding protein (TBP)-associated factor, 250kDa
X	q13.1	84889	Hs.175220	solute carrier family 7 (cationic amino acid transporter, y+ system), member 3
X	q13.1	9203	Hs.9568	zinc finger protein 261
X	q13.1	93953	Hs.135167	acidic repeat containing
X	q13.2	1046	Hs.248098	caudal type homeo box transcription factor 4
X	q13.2	10800	Hs.124401	cysteinyl leukotriene receptor 1
X	q13.2	139596	Hs.91612	hypothetical protein MGC23937 similar to CG4798
X	q13.2	139599	Hs.356869	hepatocellular carcinoma-associated protein HCA3
X	q13.2	158865	Hs.122121	LOC158865
X	q13.2	158866	Hs.157825	zinc finger, DHHC domain containing 15
X	q13.2	253776	Hs.448541	hypothetical gene supported by AK057746
X	q13.2	286495	Hs.457937	similar to Tetratricopeptide repeat protein 3 (TPR repeat protein D)
X	q13.2	340532	Hs.384582	similar to RING finger protein 12 (LIM domain interacting RING finger protein) (RING finger LIM domain-binding protein) (R-LIM) (NY-REN-43 antigen)
X	q13.2	340533	Hs.124128	KIAA2022 protein
X	q13.2	51260	Hs.128764	hypothetical protein MGC874
X	q13.2	538	Hs.606	ATPase, Cu++ transporting, alpha polypeptide (Menkes syndrome)
X	q13.2	57692	Hs.8453	hepatocellular carcinoma-associated protein HCA1
X	q13.2	6567	Hs.75317	solute carrier family 16 (monocarboxylic acid transporters), member 2 (putative transporter)
X	q13.3	1349	Hs.432170	cytochrome c oxidase subunit VIIb
X	q13.3	159053	Hs.288933	hypothetical gene supported by AK055928
X	q13.3	203430	Hs.134873	zinc finger, CCHC domain containing 5
X	q13.3	57526	Hs.4993	protocadherin 19
X	q13.3	6451	Hs.14368	SH3 domain binding glutamic acid-rich protein like
X	q13.3	79366	Hs.443778	nucleosomal binding protein 1
X	q13.3	84061; 343717	Hs.323562	implantation-associated protein
X	q13.3	84636	Hs.326713	putative purinergic receptor
X	q13.3	9452	Hs.17109	integral membrane protein 2A
X	q21.1	139322	Hs.17947	similar to RIKEN cDNA 9430083G14
X	q21.1	139324	Hs.350885	hypothetical protein FLJ30678
X	q21.1	1538	Hs.307358	cylicin, basic protein of sperm head cytoskeleton 1
X	q21.1	158668	Hs.380032	similar to Telomeric repeat binding factor 1 (TTAGGG repeat binding factor 1) (NIMA-interacting protein 2) (Telomeric protein Pin2/TRF1)
X	q21.1	169966	Hs.367959	hypothetical protein MGC26999
X	q21.1	254065	Hs.134880	hypothetical protein FLJ38568
X	q21.1	27334	Hs.396782	purinergic receptor P2Y, G-protein coupled, 10
X	q21.1	286425	Hs.453225	similar to hexokinase 2; hexokinase-2, muscle
X	q21.1	286454	Hs.382039	similar to protein phosphatase 2A inhibitor-2 I-2PP2A
X	q21.1	340560	Hs.455422	hypothetical gene supported by U97670; NM_003758
X	q21.1	340561	Hs.404538	hypothetical protein MGC42638
X	q21.1	340562	Hs.356269	hypothetical protein LOC340562
X	q21.1	347427	Hs.447846	LOC347427
X	q21.1	50945	Hs.243487	T-box 22
X	q21.1	5456	Hs.2229	POU domain, class 3, transcription factor 4
X	q21.1	79983	Hs.267038	premature ovarian failure 1B
X	q21.2	1121	Hs.2010	choroideremia (Rab escort protein 1)
X	q21.2	158677	Hs.13442	hypothetical protein FLJ38564
X	q21.31	158927	Hs.448468	hypothetical gene supported by AL078636
X	q21.31	90316	Hs.406723	TGFB-induced factor 2-like, X-linked
X	q21.32	347530	Hs.447849	similar to adaptor-related protein complex 2, beta 1 subunit; adaptin, beta 2 (beta); clathrin-associated/assembly/adaptor protein, large, beta 1
X	q21.33	11013	Hs.56145	thymosin, beta, identified in neuroblastoma cells
X	q21.33	27286	Hs.126782	sushi-repeat protein
X	q21.33	286499	Hs.110069	hypothetical protein FLJ37659
X	q21.33	286532	Hs.454440	similar to BC024092 protein
X	q21.33	29935	Hs.283018	replication protein A complex 34 kd subunit homolog Rpa4
X	q21.33	51309	Hs.9728	ALEX1 protein
X	q21.33	51566	Hs.172788	ALEX3 protein
X	q21.33	54470	Hs.83530	hypothetical protein FLJ20811
X	q21.33	64102	Hs.132957	tenomodulin protein
X	q21.33	695	Hs.159494	Bruton agammaglobulinemia tyrosine kinase
X	q21.33	9823	Hs.48924	armadillo repeat protein ALEX2
X	q22.1	114928	Hs.348493	hypothetical protein BC013576
X	q22.1	115201	Hs.8763	AUT-like 2, cysteine endopeptidase (S. cerevisiae)
X	q22.1	140597	Hs.401835	my048 protein
X	q22.1	142684	Hs.27453	RAB40A, member RAS oncogene family
X	q22.1	1478	Hs.693	cleavage stimulation factor, 3' pre-RNA, subunit 2, 64kDa
X	q22.1	158661	Hs.457507	similar to Heterogeneous nuclear ribonucleoprotein A1 (Helix-destabilizing protein) (Single-strand binding protein) (hnRNP core protein A1) (HDP-1) (Topoisomerase-inhibitor suppressed)
X	q22.1	158931	Hs.457520	similar to hypothetical protein MGC15737
X	q22.1	158947	Hs.399873	hypothetical protein MGC40053
X	q22.1	1678	Hs.448817	translocase of inner mitochondrial membrane 8 homolog A (yeast)
X	q22.1	255332	Hs.449581	similar to RIKEN cDNA C530009C10
X	q22.1	286517	Hs.455759	similar to glycerol kinase
X	q22.1	286518	Hs.434188	hypothetical protein LOC286518
X	q22.1	286540	Hs.125565	hypothetical gene supported by U01922
X	q22.1	340542	Hs.47209	hypothetical protein LOC340542
X	q22.1	347385	Hs.448997	similar to nuclear RNA export factor 2; TAP like protein 2
X	q22.1	347387	Hs.452619	LOC347387
X	q22.1	347424	Hs.447845	similar to hypothetical protein YR-29; TGF beta inducible nuclear protein 1; hairy cell leukemia protein 1
X	q22.1	347425	Hs.41074	similar to McLeod syndrome-associated, Kell blood group protein; membrane transport protein
X	q22.1	349381	Hs.310337	LOC349381
X	q22.1	51209	Hs.43005	RAB9B, member RAS oncogene family
X	q22.1	54457	Hs.223806	TAF7-like RNA polymerase II, TATA box binding protein (TBP)-associated factor, 50kDa
X	q22.1	55285	Hs.210859	hypothetical protein FLJ11016
X	q22.1	56271	Hs.184736	hypothetical protein FLJ10097
X	q22.1	56849	Hs.21861	hypothetical protein MGC23947
X	q22.1	59353	Hs.45140	hypothetical protein FLJ14084
X	q22.1	6173	Hs.178391	ribosomal protein L36a
X	q22.1	64860	Hs.119699	hypothetical protein FLJ12969
X	q22.1	79979	Hs.263216	hypothetical protein FLJ12687
X	q22.1	80712	Hs.223782	extraembryonic, spermatogenesis, homeobox 1-like
X	q22.1	9338	Hs.95243	transcription elongation factor A (SII)-like 1
X	q22.1	9737	Hs.113082	G protein-coupled receptor-associated sorting protein
X	q22.2	139231	Hs.24968	hypothetical protein BC016683
X	q22.2	158983	Hs.127778	hypothetical protein LOC158983
X	q22.2	170242	Hs.130072	similar to hypothetical protein similar to CG7943
X	q22.2	203562	Hs.98843	hypothetical protein MGC39655
X	q22.2	26280	Hs.272354	interleukin 1 receptor accessory protein-like 2
X	q22.2	27018	Hs.381039	nerve growth factor receptor (TNFRSF16) associated protein 1
X	q22.2	286436	Hs.376474	hypothetical protein LOC286436
X	q22.2	286437	Hs.316078	hypothetical protein LOC286437
X	q22.2	286526	Hs.447267	Ras-like GTPase-like
X	q22.2	286527	Hs.385589	hypothetical protein LOC286527
X	q22.2	340543	Hs.403462	similar to hypothetical protein MGC15737
X	q22.2	340544	Hs.441076	hypothetical protein LOC340544
X	q22.2	347391	Hs.174387	LOC347391
X	q22.2	347392	Hs.447843	LOC347392
X	q22.2	347393	Hs.146525	similar to bA370B6.1 (similar to histone H2B)
X	q22.2	347395	Hs.422848	similar to bA370B6.1 (similar to histone H2B)
X	q22.2	51186; 284869	Hs.15984	pp21 homolog
X	q22.2	56157	Hs.188763	testis expressed sequence 13A
X	q22.2	6906	Hs.76838	serine (or cysteine) proteinase inhibitor, clade A (alpha-1 antiproteinase, antitrypsin), member 7
X	q22.2	79921	Hs.194329	hypothetical protein FLJ21174
X	q22.2	85012	Hs.39122	hypothetical protein MGC15737
X	q22.2	90843	Hs.389734	hypothetical protein MGC45400
X	q22.2	92129	Hs.334726	hypothetical protein BC007652
X	q22.3	139212	Hs.128836	hypothetical protein MGC35261
X	q22.3	139221	Hs.10653	hypothetical protein FLJ33516
X	q22.3	1641	Hs.34780	doublecortex; lissencephaly, X-linked (doublecortin)
X	q22.3	1831	Hs.75450	delta sleep inducing peptide, immunoreactor
X	q22.3	203447	Hs.446941	similar to NIK-related kinase
X	q22.3	2182	Hs.81452	fatty-acid-Coenzyme A ligase, long-chain 4
X	q22.3	23630	Hs.146372	potassium voltage-gated channel, Isk-related family, member 1-like
X	q22.3	286440	Hs.348844	hypothetical protein LOC286440
X	q22.3	340546	Hs.406882	similar to dJ75H8.2 (similar to KIAA0136 protein)
X	q22.3	340547	Hs.177164	hypothetical protein MGC44287
X	q22.3	347400	Hs.447844	similar to DnaJ-like protein 2
X	q22.3	5063	Hs.152663	p21 (CDKN1A)-activated kinase 3
X	q22.3	54830	Hs.163629	hypothetical protein FLJ20130
X	q22.3	54885	Hs.67055	hypothetical protein FLJ20298
X	q22.3	55086	Hs.274267	hypothetical protein FLJ10178
X	q22.3	56156	Hs.333130	testis expressed sequence 13B
X	q22.3	5716	Hs.433559	proteasome (prosome, macropain) 26S subunit, non-ATPase, 10
X	q22.3	79589	Hs.9238	ring finger protein 128
X	q22.3	79710	Hs.61763	hypothetical protein FLJ11565
X	q22.3	84187	Hs.5472	hypothetical protein FLJ22679
X	q22.3	8471	Hs.159609	insulin receptor substrate 4
X	q22.3	9075	Hs.16098	claudin 2
X	q22.3	9949	Hs.326142	Alport syndrome, mental retardation, midface hypoplasia and elliptocytosis chromosomal region, gene 1
X	q23	10009	Hs.143604	Kaiso
X	q23	11254	Hs.162211	solute carrier family 6 (neurotransmitter transporter), member 14
X	q23	154796	Hs.9271	angiomotin
X	q23	255045	Hs.456884	similar to hypothetical protein FLJ13646
X	q23	255851	Hs.447015	similar to Eukaryotic translation initiation factor 4B (eIF-4B)
X	q23	255855	Hs.457580	similar to Eukaryotic translation initiation factor 4B (eIF-4B)
X	q23	286505	Hs.433256	hypothetical protein LOC286505
X	q23	340596	Hs.297420	lipoma HMGIC fusion-partner-like
X	q23	55849	Hs.110853	uncharacterized hematopoietic stem/progenitor cells protein MDS031
X	q23	55916	Hs.25010	nuclear transport factor 2-like export factor 2
X	q23	57529	Hs.201071	KIAA1318 protein
X	q23	63932	Hs.248572	hypothetical protein FLJ22965
X	q23	7224	Hs.247868	transient receptor potential cation channel, subfamily C, member 5
X	q23	79868	Hs.169078	hypothetical protein FLJ23018
X	q23	80823	Hs.4276	KIAA1701 protein
X	q23	827	Hs.169172	calpain 6
X	q23	8450	Hs.155976	cullin 4B
X	q23	90293	Hs.348262	BTB and kelch domain containing 2
X	q23	91851	Hs.82223	neuralin 1
X	q24	139804	Hs.376008	hypothetical protein FLJ40249
X	q24	139818	Hs.107513	hypothetical protein FLJ32122
X	q24	158997	Hs.356279	similar to SMT3 suppressor of mif two 3 homolog 2
X	q24	170261	Hs.21417	hypothetical protein LOC170261
X	q24	203413	Hs.97892	LOC203413
X	q24	203427	Hs.294799	similar to solute carrier family 25 , member 16
X	q24	255766	Hs.440038	similar to Cdc42 guanine nucleotide exchange factor zizimin 1
X	q24	256939	Hs.326768	similar to Aldose reductase (AR) (Aldehyde reductase)
X	q24	2747	Hs.355697	glutamate dehydrogenase 2
X	q24	286533	Hs.450761	similar to apoptosis inhibitor 5
X	q24	292	Hs.79172	solute carrier family 25 (mitochondrial carrier; adenine nucleotide translocator), member 5
X	q24	3358	Hs.46362	5-hydroxytryptamine (serotonin) receptor 2C
X	q24	347552	Hs.447850	LOC347552
X	q24	347554	Hs.447851	similar to Cuticle collagen 1 precursor (Squat protein 3)
X	q24	352857	Hs.454329	LOC352857
X	q24	352861	Hs.123784	similar to solute carrier family 6 (neurotransmitter transporter), member 14; amino acid transporter B0+
X	q24	3597	Hs.285115	interleukin 13 receptor, alpha 1
X	q24	3920	Hs.8262	lysosomal-associated membrane protein 2
X	q24	4694	Hs.74823	NADH dehydrogenase (ubiquinone) 1 alpha subcomplex, 1, 7.5kDa
X	q24	51213	Hs.242183	HOM-TES-85 tumor antigen
X	q24	5358	Hs.4114	plastin 3 (T isoform)
X	q24	54521	Hs.98510	similar to rab11-binding protein
X	q24	57481	Hs.97594	KIAA1210 protein
X	q24	57631	Hs.65366	KIAA1495 protein
X	q24	7319	Hs.379466	ubiquitin-conjugating enzyme E2A (RAD6 homolog)
X	q24	79836	Hs.144266	ring finger protein 127
X	q24	9016	Hs.194686	solute carrier family 25 (mitochondrial carrier, brain), member 14
X	q25	10178	Hs.23796	odz, odd Oz/ten-m homolog 1(Drosophila)
X	q25	10495	Hs.155185	cytosolic ovarian carcinoma antigen 1
X	q25	10735	Hs.8217	stromal antigen 2
X	q25	139170	Hs.120403	KIAA1892-like
X	q25	158796	Hs.446892	similar to UPF3 regulator of nonsense transcripts homolog B isoform 2
X	q25	158798	Hs.444796	A-kinase anchoring protein 28
X	q25	158800	Hs.196956	paired-like homeobox protein OTEX
X	q25	158801	Hs.442518	hypothetical protein FLJ36576
X	q25	23157	Hs.90998	septin 6
X	q25	23439	Hs.258802	ATPase, (Na+)/K+ transporting, beta 4 polypeptide
X	q25	255313	Hs.98612	hypothetical protein LOC255313
X	q25	286421	Hs.448717	hypothetical gene supported by AK091435
X	q25	286424	Hs.447258	hypothetical gene supported by NM_002107; BC013857; BC029405
X	q25	2892	Hs.100014	glutamate receptor, ionotrophic, AMPA 3
X	q25	29071	Hs.279938	core 1 UDP-galactose:N-acetylgalactosamine-alpha-R beta 1,3-galactosyltransferase 2
X	q25	3068	Hs.89525	hepatoma-derived growth factor (high-mobility group protein 1-like)
X	q25	331	Hs.172777	baculoviral IAP repeat-containing 4
X	q25	347454	Hs.355223	similar to hypothetical protein A630014H24
X	q25	347462	Hs.112061	similar to R28830_1
X	q25	347463	Hs.130370	similar to RIKEN cDNA 1110059M19
X	q25	3547	Hs.22111	immunoglobulin superfamily, member 1
X	q25	4068	Hs.151544	SH2 domain protein 1A, Duncan's disease (lymphoproliferative syndrome)
X	q25	4952	Hs.181060	oculocerebrorenal syndrome of Lowe
X	q25	55026	Hs.144517	hypothetical protein FLJ20716
X	q25	55922	Hs.119018	NF-kappa B-repressing factor
X	q25	57187	Hs.16411	THO complex 2
X	q25	57826	Hs.225979	RAP2C, member of RAS oncogene family
X	q25	63035	Hs.8929	hypothetical protein FLJ11362
X	q25	65109	Hs.103832	UPF3 regulator of nonsense transcripts homolog B (yeast)
X	q25	6594	Hs.152292	SWI/SNF related, matrix associated, actin dependent regulator of chromatin, subfamily a, member 1
X	q25	7512	Hs.57922	X-prolyl aminopeptidase (aminopeptidase P) 2, membrane-bound
X	q25	7737	Hs.64794	zinc finger protein 183 (RING finger, C3HC4 type)
X	q25	79576	Hs.5565	hypothetical protein FLJ22626
X	q25	83550	Hs.350569	G protein-coupled receptor 101
X	q25	84528	Hs.28937	PEPP subfamily gene 2
X	q25	8862	Hs.303084	apelin
X	q25	9131	Hs.18720	programmed cell death 8 (apoptosis-inducing factor)
X	q26.1	10813	Hs.271926	serologically defined colon cancer antigen 16
X	q26.1	139741	Hs.348646	actin-related protein T1
X	q26.1	139760	Hs.446767	G-protein coupled receptor 2
X	q26.1	2239	Hs.58367	glypican 4
X	q26.1	2719	Hs.119651	glypican 3
X	q26.1	27336	Hs.171595	HIV TAT specific factor 1
X	q26.1	3251	Hs.82314	hypoxanthine phosphoribosyltransferase 1 (Lesch-Nyhan syndrome)
X	q26.1	51634	Hs.61184	CGI-79 protein
X	q26.1	55609	Hs.308418	hypothetical protein FLJ20095
X	q26.1	55855	Hs.267923	uncharacterized hypothalamus protein HT011
X	q26.1	9363	Hs.56294	RAB33A, member RAS oncogene family
X	q26.2	158763	Hs.22905	hypothetical protein FLJ30058
X	q26.2	286467	Hs.395301	hypothetical protein LOC286467
X	q26.2	51270	Hs.142908	E2F-like protein
X	q26.2	51765	Hs.23643	Mst3 and SOK1-related kinase
X	q26.2	55796	Hs.35225	muscleblind-like 3 (Drosophila)
X	q26.2	7547	Hs.111227	Zic family member 3 heterotaxy 1 (odd-paired homolog, Drosophila)
X	q26.2	83844	Hs.333137	ubiquitin specific protease 26
X	q26.2	90161	Hs.82302	heparan sulfate 6-O-sulfotransferase 2
X	q26.2	90167	Hs.170776	hypothetical protein LOC90167
X	q26.3	10479	Hs.62185	solute carrier family 9 (sodium/hydrogen exchanger), isoform 6
X	q26.3	139378	Hs.381354	G protein-coupled receptor 112
X	q26.3	158852	Hs.127812	hypothetical protein MGC27005
X	q26.3	158856	Hs.374414	LOC158856
X	q26.3	159049	Hs.131127	similar to hypothetical protein XP_098997
X	q26.3	159090	Hs.353200	similar to hypothetical protein MGC17347
X	q26.3	159091	Hs.192806	hypothetical protein BC017868
X	q26.3	203504	Hs.292532	LOC203504
X	q26.3	203522	Hs.15282	hypothetical protein LOC203522
X	q26.3	203523	Hs.28780	hypothetical protein FLJ23614
X	q26.3	2258	Hs.6540	fibroblast growth factor 13
X	q26.3	257048	Hs.378813	similar to RIKEN cDNA 1110012O05
X	q26.3	257122	Hs.452620	similar to hypothetical protein MGC27005
X	q26.3	26071	Hs.284266	DKFZP564B147 protein
X	q26.3	286468	Hs.421246	similar to Mitochondrial import inner membrane translocase subunit TIM8 B (Deafness dystonia protein 2) (DDP-like protein)
X	q26.3	286470	Hs.447263	hypothetical gene supported by AK098726
X	q26.3	340581	Hs.434754	hypothetical protein LOC340581
X	q26.3	347475	Hs.351801	hypothetical gene supported by BC017958
X	q26.3	347478	Hs.42239	LOC347478
X	q26.3	347480; 345823	Hs.304828	similar to Ser/Arg-related nuclear matrix protein (plenty of prolines 101-l; Ser/Arg-related nuclear matrix protein (plenty of prolines 101-like)
X	q26.3	349404	Hs.448066	similar to Serine/threonine protein kinase 24 (STE20-like kinase MST3) (MST-3) (Mammalian STE20-like protein kinase 3)
X	q26.3	51442	Hs.9030	vestigial like 1 (Drosophila)
X	q26.3	54967	Hs.272804	hypothetical protein FLJ20527
X	q26.3	56180	Hs.57549	hypothetical protein dJ473B4
X	q26.3	7626	Hs.355015	zinc finger protein 75 (D8C6)
X	q26.3	79649	Hs.432506	hypothetical protein FLJ12649
X	q26.3	84848	Hs.416379	hypothetical protein MGC16121
X	q26.3	93380	Hs.110702	hypothetical protein LOC93380
X	q27.1	1038	Hs.278427	cerebellar degeneration-related protein 1, 34kDa
X	q27.1	139363	Hs.428482	similar to melanoma antigen, family A, 10; melanoma-associated antigen 10; MAGE-10 antigen
X	q27.1	158696	Hs.311352	hypothetical protein FLJ30672
X	q27.1	171489	Hs.375036	SPANX family, member E
X	q27.1	171490	Hs.367768	SPANX family, member F1
X	q27.1	2158	Hs.1330	coagulation factor IX (plasma thromboplastic component, Christmas disease, hemophilia B)
X	q27.1	255190	Hs.413709	hypothetical gene supported by NM_005758; AF517524
X	q27.1	286410	Hs.88252	hypothetical protein FLJ34233
X	q27.1	286411	Hs.317627	hypothetical protein LOC286411
X	q27.1	286472	Hs.458090	similar to Ras-related C3 botulinum toxin substrate homolog DJ20J23.1
X	q27.1	30014	Hs.334464	sperm protein associated with the nucleus, X chromosome, family member A1
X	q27.1	340583	Hs.434342	hypothetical gene supported by BC042953
X	q27.1	347487	Hs.121384	LOC347487
X	q27.1	64648	Hs.334482	SPANX family, member D
X	q27.1	64649	Hs.434105	SPANX family, member B1
X	q27.1	64650	Hs.380160	SPANX family, member A2
X	q27.1	64663	Hs.343879	SPANX family, member C
X	q27.1	64694	Hs.380161	SPANX family, member B2
X	q27.2	139081	Hs.356870	MAGE family testis and tumor-specific protein-like
X	q27.2	340584	Hs.447413	similar to sperm protein associated with the nucleus, X chromosome, family member A1; SPANX family, member A1; nuclear-associated protein SPAN-Xa
X	q27.3	139064	Hs.446764	similar to sperm protein associated with the nucleus, X chromosome, family member A1; SPANX family, member A1; nuclear-associated protein SPAN-Xa
X	q27.3	139065	Hs.272284	hypothetical protein DKFZp547M2010
X	q27.3	139067	Hs.446765	similar to SPANX family, member C
X	q27.3	158527	Hs.448594	similar to hypothetical protein
X	q27.3	158813	Hs.98197	LOC158813
X	q27.3	2332	Hs.89764	fragile X mental retardation 1
X	q27.3	340556	Hs.449823	similar to larval allergen
X	q27.3	340558	Hs.434599	similar to hypothetical protein FLJ30672
X	q27.3	347423	Hs.457500	similar to KIAA0874 protein
X	q27.3	347492	Hs.447847	LOC347492
X	q27.3	84631	Hs.21527	KIAA1854 protein
X	q27.3	9142	Hs.106688	chromosome X open reading frame 1
X	q28	10046	Hs.20136	chromosome X open reading frame 6
X	q28	10134	Hs.291904	accessory protein BAP31
X	q28	1069	Hs.82794	centrin, EF-hand protein, 2
X	q28	10838	Hs.348963	zinc finger protein 275
X	q28	11219	Hs.251398	three prime repair exonuclease 2
X	q28	114824	Hs.348314	paraneoplastic antigen like 5
X	q28	116442	Hs.24970	RAB39B, member RAS oncogene family
X	q28	1193	Hs.54570	chloride intracellular channel 2
X	q28	139135	Hs.160594	hypothetical protein LOC139135
X	q28	139649	Hs.455653	similar to transient receptor potential cation channel, subfamily C, member 6; transient receptor potential channel 6
X	q28	139716	Hs.102630	GRB2-associated binding protein 3
X	q28	139728	Hs.25014	similar to pregnancy upregulated non-ubiquitously expressed CaM kinase; calcium/calmodulin-dependent protein kinase 1, beta
X	q28	1485	Hs.167379	cancer/testis antigen 1
X	q28	1527	Hs.115365	chromosome X open reading frame 2
X	q28	158511	Hs.251377	chondrosarcoma associated gene 1
X	q28	158521	Hs.375082	hypothetical protein FLJ25736
X	q28	158819	Hs.303154	hypothetical gene supported by AK057191; AL117536
X	q28	158957	Hs.220762	LOC158957
X	q28	158960	Hs.111407	hypothetical protein BC009467
X	q28	158969	Hs.306158	LOC158969
X	q28	1736	Hs.4747	dyskeratosis congenita 1, dyskerin
X	q28	1774	Hs.77091	deoxyribonuclease I-like 1
X	q28	1852	Hs.144879	dual specificity phosphatase 9
X	q28	2010	Hs.2985	emerin (Emery-Dreifuss muscular dystrophy)
X	q28	203547	Hs.58633	hypothetical protein LOC203547
X	q28	215	Hs.159546	ATP-binding cassette, sub-family D (ALD), member 1
X	q28	2157	Hs.79345	coagulation factor VIII, procoagulant component (hemophilia A)
X	q28	2316	Hs.195464	filamin A, alpha (actin binding protein 280)
X	q28	2334	Hs.54472	fragile X mental retardation 2
X	q28	2539	Hs.80206	glucose-6-phosphate dehydrogenase
X	q28	2556	Hs.123024	gamma-aminobutyric acid (GABA) A receptor, alpha 3
X	q28	2564	Hs.22785	gamma-aminobutyric acid (GABA) A receptor, epsilon
X	q28	2652	Hs.282279	opsin 1 (cone pigments), medium-wave-sensitive (color blindness, deutan)
X	q28	26576	Hs.104865	serine/threonine kinase 23
X	q28	2664	Hs.74576	GDP dissociation inhibitor 1
X	q28	266740	Hs.36980	melanoma antigen, family A, 2, copy b
X	q28	26778	Hs.381332	RNA, U70 small nucleolar
X	q28	286397	Hs.453558	similar to Ferritin heavy chain (Ferritin H subunit)
X	q28	286456	Hs.447262	similar to NGFI-A binding protein 1 (EGR-1 binding protein 1) (Transcriptional regulatory protein p54)
X	q28	286501	Hs.453734	similar to PRO2550
X	q28	286520	Hs.25046	hypothetical gene supported by AK094500
X	q28	286521	Hs.439018	hypothetical gene supported by BC010531
X	q28	286522	Hs.439345	hypothetical gene supported by BC021806
X	q28	286523	Hs.382019	hypothetical gene supported by BC033764
X	q28	286967	Hs.270271	SPCX
X	q28	29944	Hs.296436	paraneoplastic antigen MA3
X	q28	3054	Hs.83634	host cell factor C1 (VP16-accessory protein)
X	q28	30848	Hs.87225	cancer/testis antigen 2
X	q28	3149	Hs.19114	high-mobility group box 3
X	q28	340598	Hs.447414	similar to Keratin, type I cytoskeletal 18 (Cytokeratin 18) (K18) (CK 18)
X	q28	3421	Hs.75253	isocitrate dehydrogenase 3 (NAD+) gamma
X	q28	3423	Hs.172458	iduronate 2-sulfatase (Hunter syndrome)
X	q28	347431	Hs.147790	LOC347431
X	q28	347511	Hs.447848	LOC347511
X	q28	347512	Hs.278078	similar to Heat shock transcription factor, Y-linked (Heat shock transcription factor 2-like protein) (HSF2-like)
X	q28	349410	Hs.457863	hypothetical protein CXYORF1
X	q28	349427	Hs.456261	similar to DKFZP586L0724 protein
X	q28	352845	Hs.452552	LOC352845
X	q28	352852	Hs.448327	cytochrome c, somatic pseudogene
X	q28	352853	Hs.201345	LOC352853
X	q28	3654	Hs.182018	interleukin-1 receptor-associated kinase 1
X	q28	3897	Hs.1757	L1 cell adhesion molecule (hydrocephalus, stenosis of aqueduct of Sylvius 1, MASA (mental retardation, aphasia, shuffling gait and adducted thumbs) syndrome, spastic paraplegia 1)
X	q28	393	Hs.3109	Rho GTPase activating protein 4
X	q28	4100	Hs.72879	melanoma antigen, family A, 1 (directs expression of antigen MZ2-E)
X	q28	4101	Hs.381275	melanoma antigen, family A, 2
X	q28	4102	Hs.417816	melanoma antigen, family A, 3
X	q28	4103	Hs.37107	melanoma antigen, family A, 4
X	q28	4104	Hs.37108	melanoma antigen, family A, 5
X	q28	4105	Hs.441113	melanoma antigen, family A, 6
X	q28	4107	Hs.37109	melanoma antigen, family A, 8
X	q28	4108	Hs.37110	melanoma antigen, family A, 9
X	q28	4109	Hs.18048	melanoma antigen, family A, 10
X	q28	4110	Hs.37106	melanoma antigen, family A, 11
X	q28	4111	Hs.169246	melanoma antigen, family A, 12
X	q28	4204	Hs.3239	methyl CpG binding protein 2 (Rett syndrome)
X	q28	4354	Hs.1861	membrane protein, palmitoylated 1, 55kDa
X	q28	4515	Hs.3548	mature T-cell proliferation 1
X	q28	4534	Hs.75302	myotubular myopathy 1
X	q28	492	Hs.103124	ATPase, Ca++ transporting, plasma membrane 3
X	q28	50814	Hs.57698	NAD(P) dependent steroid dehydrogenase-like
X	q28	51402	Hs.179756	LW-1
X	q28	5363	Hs.381276	plexin A3
X	q28	5365	Hs.380742	plexin B3
X	q28	537	Hs.6551	ATPase, H+ transporting, lysosomal accessory protein 1
X	q28	55217	Hs.103816	trimethyllysine hydroxylase, epsilon
X	q28	554	Hs.2524	arginine vasopressin receptor 2 (nephrogenic diabetes insipidus)
X	q28	55558	Hs.21432	likely ortholog of mouse plexin 3
X	q28	55879	Hs.283081	gamma-aminobutyric acid (GABA) receptor, theta
X	q28	57595	Hs.92732	LU1 protein
X	q28	58481	Hs.356298	hypothetical protein LOC58481
X	q28	5956	Hs.247787	opsin 1 (cone pigments), long-wave-sensitive (color blindness, protan)
X	q28	5973	Hs.158331	renin binding protein
X	q28	60343	Hs.289108	family with sequence similarity 3, member A
X	q28	6134	Hs.458148	ribosomal protein L10
X	q28	633	Hs.821	biglycan
X	q28	6535	Hs.187958	solute carrier family 6 (neurotransmitter transporter, creatine), member 8
X	q28	65991	Hs.283674	hepatitis C virus core-binding protein 6
X	q28	6748	Hs.102135	signal sequence receptor, delta (translocon-associated protein delta)
X	q28	6845	Hs.24167	synaptobrevin-like 1
X	q28	6901	Hs.389108	tafazzin (cardiomyopathy, dilated 3A (X-linked); endocardial fibroelastosis 2; Barth syndrome)
X	q28	7411	Hs.198307	von Hippel-Lindau binding protein 1
X	q28	7739	Hs.16622	zinc finger protein 185 (LIM domain)
X	q28	79057	Hs.209253	transmembrane gamma-carboxyglutamic acid protein 3
X	q28	79184	Hs.301927	c6.1A
X	q28	8260	Hs.433291	ARD1 homolog, N-acetyltransferase (S. cerevisiae)
X	q28	8263	Hs.387463	coagulation factor VIII-associated (intronic transcript)
X	q28	8266	Hs.76480	ubiquitin-like 4
X	q28	8269	Hs.23119	chromosome X open reading frame 12
X	q28	8270	Hs.18212	DNA segment on chromosome X (unique) 9879 expressed sequence
X	q28	8273	Hs.72980	solute carrier family 10 (sodium/bile acid cotransporter family), member 3
X	q28	8277	Hs.102866	transketolase-like 1
X	q28	83692	Hs.169388	CD99 antigen-like 2
X	q28	83740	Hs.352116	H2A histone family, member B
X	q28	84548	Hs.11522	family with sequence similarity 11 member A
X	q28	84968	Hs.11849	hypothetical protein MGC15827
X	q28	8517	Hs.43505	inhibitor of kappa light polypeptide gene enhancer in B-cells, kinase gamma
X	q28	8776	Hs.347187	myotubularin related protein 1
X	q28	89885	Hs.301960	fetal and adult testis expressed transcript protein
X	q28	9130	Hs.54277	DNA segment on chromosome X (unique) 9928 expressed sequence
X	q28	91966	Hs.425383	hypothetical protein LOC91966
X	q28	92002	Hs.13580	hypothetical protein MGC29729
X	q28	9248	Hs.158329	G protein-coupled receptor 50
X	q28	9598	Hs.381299	taxol resistance associated gene 3
