# Supplementary material for: MPSS profiling of human embryonic stem cells
Source: BMC Dev Biol. 2004 Aug 10;4:10. doi: 10.1186/1471-213X-4-10 (PMC514702; doi:10.1186/1471-213X-4-10)
Supplement: Additional File 9 — List of all chromosal regions that appeared statistically distinct. [file 1471-213X-4-10-S9.XLS]

## Sheet: hot_n_cold_spots_mpss_plus_uniq
Chromosome	MPSS signature	Ratio MPSS/all MPSS signatures	UniGene clusters	Ratio UniGene/all UniGene clusters	Fisher Exact P-value	MPSS ratio/UniGene ratio
chr1p31.3	21	0.2138	18	0.0755	0.0013	2.83179
chr1q21.3	20	0.2037	86	0.3609	0.0184	0.564422
chr10q11.21	5	0.0509	32	0.1343	0.0446	0.379002
chr10q11.22	1	0.0102	34	0.1427	0.0001	0.0714786
chr12p11.21	12	0.1222	7	0.0294	0.0036	4.15646
chr12q13.13	20	0.2037	84	0.3525	0.0235	0.577872
chr13q21.1	14	0.1426	6	0.0252	0.0002	5.65873
chr13q22.3	4	0.0407	1	0.0042	0.0278	9.69048
chr13q31.3	4	0.0407	1	0.0042	0.0278	9.69048
chr14q12	20	0.2037	20	0.0839	0.0079	2.42789
chr14q21.1	7	0.0713	2	0.0084	0.0036	8.4881
chr14q32.11	9	0.0916	6	0.0252	0.0182	3.63492
chr15q13.1	4	0.0407	31	0.1301	0.0238	0.312836
chr15q22.33	2	0.0204	22	0.0923	0.0236	0.221018
chr16q24.1	7	0.0713	38	0.1595	0.0483	0.447022
chr17q21.1	13	0.1324	69	0.2896	0.0071	0.457182
chr18p11.32	8	0.0815	7	0.0294	0.0485	2.77211
chr19q13.32	10	0.1018	57	0.2392	0.01	0.425585
chr19q13.41	11	0.112	54	0.2266	0.0288	0.494263
chr2p21	33	0.336	41	0.1721	0.0047	1.95235
chr2q14.1	16	0.1629	12	0.0504	0.0026	3.23214
chr2q21.2	4	0.0407	39	0.1637	0.0024	0.248626
chr2q24.1	12	0.1222	11	0.0462	0.0209	2.64502
chr20q13.12	9	0.0916	46	0.1931	0.0374	0.474366
chr20q13.32	2	0.0204	20	0.0839	0.036	0.243147
chr3p24.3	16	0.1629	16	0.0671	0.0176	2.42772
chr3p23	13	0.1324	11	0.0462	0.0117	2.8658
chr3p11.1	4	0.0407	0	0	0.0073	#DIV/0!
chr4q22.3	11	0.112	3	0.0126	0.0002	8.88889
chr4q34.3	6	0.0611	3	0.0126	0.022	4.84921
chr5p13.1	3	0.0305	26	0.1091	0.024	0.27956
chr5q14.3	18	0.1833	16	0.0671	0.004	2.73174
chr6p21.33	3	0.0305	29	0.1217	0.0109	0.250616
chr6p21.32	4	0.0407	35	0.1469	0.0075	0.277059
chr6q24.2	7	0.0713	3	0.0126	0.009	5.65873
chr7p21.1	10	0.1018	8	0.0336	0.0192	3.02976
chr7q21.11	12	0.1222	6	0.0252	0.0011	4.84921
chr7q36.1	11	0.112	54	0.2266	0.0288	0.494263
chr8p12	25	0.2546	25	0.1049	0.0026	2.42707
chr8q24.11	7	0.0713	5	0.021	0.0492	3.39524
chr9p22.3	8	0.0815	5	0.021	0.0266	3.88095
chr9q21.11	1	0.0102	20	0.0839	0.0137	0.121573
chr9q33.3	10	0.1018	8	0.0336	0.0192	3.02976
chrXq21.33	24	0.2444	11	0.0462	0	5.29004
chrXq23	32	0.3259	19	0.0797	0	4.08908
chrXq26.2	11	0.112	9	0.0378	0.0231	2.96296
chrXq27.1	1	0.0102	18	0.0755	0.0209	0.135099
chrYq11.222	0	0	11	0.0462	0.0409	0
chrYq11.223	0	0	12	0.0504	0.0238	0
