# Supplementary material for: MPSS profiling of human embryonic stem cells
Source: BMC Dev Biol. 2004 Aug 10;4:10. doi: 10.1186/1471-213X-4-10 (PMC514702; doi:10.1186/1471-213X-4-10)
Supplement: Additional File 10 — List of genes expressed in HuES cells and located in the hotspots and coldspots. Chromosome: X or Y chromosome Cytoband: Giemsa staining cytoband Signature: MPSS signature sequence Tpm: mean abundance for a signature derived from all MPSS runs for the sample, in transcripts per million Seq_id: Repeat if hit genome more than 100 locations; UniGene cluster ID if hit one or more UniGene clusters; Chromosome number if hit one genome location; MultiGenome if hit genome multiple times; Description: description of annotation. [file 1471-213X-4-10-S10.xls]

## Sheet: mpss_gene_list_per_hot_spot
Chromosome	Cytoband	Signature	tpm	Seq_id	Description
2	q21.2	GATCTCAGGCCAGCCGT	16	Hs.296356	hypothetical protein LOC130074
2	q21.2	GATCCAGCCAGAGGATG	248	Hs.94491	hypothetical protein FLJ20297
2	q21.2	GATCTCCAAACTGACAA	51	Hs.351461	hypothetical protein BC016861
2	q21.2	GATCCGTCTGGGCACGC	4	Hs.91579	U3 snoRNP protein 4 homolog
3	q29	GATCTTGTGCCTGGAAA	38	Hs.153937	activated p21cdc42Hs kinase
3	q29	GATCCAGGCACTGTCCG	15	Hs.111591	zinc finger, DHHC domain containing 19
3	q29	GATCTTGGGTTTTTGCA	4	Hs.12251	similar to BcDNA:GH11415 gene product
3	q29	GATCAAAGTGAAACAAT	5	Hs.55098	chromosome 3 open reading frame 6
3	q29	GATCCCAGCACTTCAGA	8	Hs.13138	hypothetical protein MGC27076
3	q29	GATCTACATTGGGGCCT	99	Hs.240770	nuclear cap binding protein subunit 2, 20kDa
3	q29	GATCTGTAGGAAGGCAG	13	Hs.127287	KIAA0794 protein
3	q29	GATCCAGACTGATGTCA	4	Hs.448663	similar to interleukin 1 receptor accessory protein
3	q29	GATCCGTGGTTCCCTGC	16	Hs.332981	similar to Succinate dehydrogenase flavoprotein subunit, mitochondrial precursor (Fp) (Flavoprotein subunit of complex II)
3	q29	GATCGACATCTGTGACA	11	Hs.134632	hypothetical protein LOC348840
3	q29	GATCTGAATGTTCAGTT	13	Hs.267819	protein phosphatase 1, regulatory (inhibitor) subunit 2
3	q29	GATCTCATGGATGATTA	21	Hs.42824	myxoid liposarcoma associated protein 4
3	q29	GATCCTGTAACTTTTCA	48	Hs.301724	hypothetical protein FLJ11301
3	q29	GATCGAAGTGTTCCGTC	26	Hs.36761	HRAS-like suppressor
3	q29	GATCAGAAGACACAGTT	7	Hs.324507	hypothetical protein FLJ20986
3	q29	GATCTCATCACCTTTGC	23	Hs.177537	hypothetical protein DKFZp761B1514
6	p21.32	GATCTGCCCTGACCACT	56	Hs.57222	nurim (nuclear envelope membrane protein)
6	p21.32	GATCCCCAACAATGTCA	1918	Hs.179661	beta 5-tubulin
6	p21.32	GATCCCGGGCATTTACT	62	Hs.183232	chromosome 6 open reading frame 135
6	p21.32	GATCCCACGCCCGCTGC	17	Hs.432743	chromosome 6 open reading frame 134
8	p23.1	GATCAGGGTCCTCTTAG	23	Hs.183617	hypothetical protein LOC137075
8	p23.1	GATCGCAGGCGGGGCGT	29	Hs.29068	hypothetical protein DKFZp761P0423
8	p23.1	GATCTCCTCTTAAGCGG	67	Hs.12513	hypothetical protein LOC157627
8	p23.1	GATCCTGGCTAGAATGA	227	Hs.48876	farnesyl-diphosphate farnesyltransferase 1
8	p23.1	GATCTTATAGGGTCACA	23	Hs.380100	hypothetical protein LOC286044
8	p23.1	GATCACTTGAATGTTAG	14	Hs.27842	acid acyltransferase-epsilon
8	p23.1	GATCATTCCAATGATAA	10	Hs.23782	hypothetical protein FLJ12847
8	p23.1	GATCAGATGGGAAGCAG	7	Hs.334860	hypothetical protein MGC16279
8	p23.1	GATCATCCAATATGGCC	37	Hs.131814	tankyrase, TRF1-interacting ankyrin-related ADP-ribose polymerase
8	p23.1	GATCACCATGCTGCAAC	16	Hs.180178	hypothetical protein FLJ23749
8	p23.1	GATCCTCCAAGGAGCGC	28	Hs.379414	malignant fibrous histiocytoma amplified sequence 1
9	q21.11	GATCAAGCTTGACTTGT	20	Hs.457510	hypothetical protein LOC286286
10	q11.22	GATCTTTGAGCATACCT	4	Hs.356559	ARF GTPase-activating protein
12	q24.31	GATCCTACGTTACACAT	10	Hs.351230	M-phase phosphoprotein 9
12	q24.31	GATCTTTGCAAGGGCAA	89	Hs.75914	coated vesicle membrane protein
12	q24.31	GATCAGGCGAGGCCAGC	6	Hs.94308	RAB35, member RAS oncogene family
12	q24.31	GATCAGCAATAGGGGAT	7	Hs.6496	KIAA1906 protein
12	q24.31	GATCAGTGTAGCAAATT	13	Hs.21143	signal peptide peptidase 3
12	q24.31	GATCTTCTGCTGTTGCT	11	Hs.131886	BRI3 binding protein
12	q24.31	GATCAGGTTAGTGGTGT	20	Hs.61976	hypothetical protein DKFZp761B128
12	q24.31	GATCCAAGGCCACAAGT	5	Hs.50535	hypothetical protein MGC7036
12	q24.31	GATCCTGTGATTGACAA	8	Hs.407081	dynein, axonemal, heavy polypeptide 10
12	q24.31	GATCAAGCCAAACAGTA	54	Hs.78592	eukaryotic translation initiation factor 2B, subunit 1 alpha, 26kDa
12	q24.31	GATCATATTGCTGTAAC	45	Hs.12627	ATPase, H+ transporting, lysosomal V0 subunit a isoform 2
12	q24.31	GATCACAAGGTTGGGAG	7	Hs.372706	AL110147:372706:DKFZP586C1324 protein
12	q24.31	GATCCTATTAATGAACG	7	Hs.27389	hypothetical protein LOC283378
12	q24.31	GATCCAAAACAGCAGCT	33	Hs.406367	hypothetical protein 15E1.2
12	q24.31	GATCATGCCAGCCTGGG	9	Hs.271912	hypothetical protein FLJ38690
12	q24.31	GATCAAGATTGCGCCAT	5	Hs.30724	general transcription factor IIH, polypeptide 3, 34kDa
12	q24.31	GATCAACAAGCAAGCCA	150	Hs.103561	ADP-ribosylation-like factor 6 interacting protein 4
12	q24.31	GATCAGCCGAAGAAAGC	109	Hs.7101	anaphase promoting complex subunit 5
12	q24.31	GATCTGCTATTGCCAGC	11	Hs.69499	hypothetical protein HSPC132
12	q24.31	GATCGCTCGGGAATTCT	6	Hs.380419	sno, strawberry notch homolog 1 (Drosophila)
12	q24.31	GATCTGCCCCCACTGTC	12	Hs.169611	second mitochondria-derived activator of caspase
12	q24.31	GATCTCTGCAGTCCCTT	18	Hs.107382	DEAH (Asp-Glu-Ala-His) box polypeptide 37
12	q24.31	GATCAAGGTGTTAAGAC	7	Hs.432714	vacuolar protein sorting 33A (yeast)
12	q24.31	GATCAAGACACAGGCAT	105	Hs.81648	hypothetical protein FLJ11021 similar to splicing factor, arginine/serine-rich 4
12	q24.31	GATCGAAATGCCGATGA	18	Hs.77870	hypothetical protein FLJ12750
12	q24.31	GATCAGTGTCCACAAGT	28	Hs.316809	ring finger protein 34
12	q24.31	GATCCCAACCCACTTCC	28	Hs.433201	CDK2-associated protein 1
12	q24.31	GATCATGAGAATTGTGT	17	Hs.17250	hypothetical protein MGC4767
12	q24.31	GATCTAATTTATACAGT	10	Hs.199009	protein containing CXXC domain 2
12	q24.31	GATCTTTATCGTCTTCG	11	Hs.55148	hypothetical protein FLJ14466
12	q24.31	GATCTGTGGTTGAATTT	187	Hs.22393	density-regulated protein
12	q24.31	GATCAACAGTTACTGTG	134	Hs.77608	splicing factor, arginine/serine-rich 9
12	q24.31	GATCGCAGCCCACCCCC	7	Hs.204166	hypothetical protein LOC92558
12	q24.31	GATCCCCCCGAAGTCTT	7	Hs.180616	scavenger receptor class B, member 1
12	q24.31	GATCGGAGTCGCCAGGC	39	Hs.333355	kinetochore associated 1
12	q24.31	GATCCAGGGAATGAAAA	129	Hs.181418	KIAA0152 gene product
12	q24.31	GATCCCCTCTCTGAAGA	66	Hs.5094	ring finger protein 10
14	q24.3	GATCGTTTCTCATCTCT	93	Hs.433222	Niemann-Pick disease, type C2
14	q24.3	GATCACTTTGTTGAATA	7	Hs.299629	peroxisomal long-chain acyl-coA thioesterase
14	q24.3	GATCTGTTTGGACTATG	36	Hs.74137	transmembrane trafficking protein
14	q24.3	GATCCGGTCCTGTTTGA	40	Hs.211773	checkpoint suppressor 1
14	q24.3	GATCTGGACGCTGCTCT	109	Hs.15106	chromosome 14 open reading frame 1
14	q24.3	GATCAGCCACCCAGGAG	11	Hs.154095	jun dimerization protein 2
14	q24.3	GATCTGGGCACAATCAT	5	Hs.296348	dihydrolipoamide S-succinyltransferase (E2 component of 2-oxo-glutarate complex)
14	q24.3	GATCGTGGCTAGAAGTG	5	Hs.155182	KIAA1036 protein
14	q24.3	GATCCCAGCACTACTTT	25	Hs.79008	SKI-interacting protein
14	q24.3	GATCCATGGAAGTATGA	6	Hs.131525	KIAA0998 protein
14	q24.3	GATCATGCATTGTTGAG	14	Hs.25647	v-fos FBJ murine osteosarcoma viral oncogene homolog
14	q24.3	GATCGGAACAGCTCCTT	97	Hs.118722	fucosyltransferase 8 (alpha (1,6) fucosyltransferase)
14	q24.3	GATCTTCTTACATGCTA	18	Hs.6107	WD repeat domain 21
14	q24.3	GATCATGTTTTCTTCGT	15	Hs.9052	hypothetical protein LOC283578
14	q24.3	GATCTGCCTTCCTGCTG	8	Hs.26403	glutathione transferase zeta 1 (maleylacetoacetate isomerase)
14	q24.3	GATCTGCCAGATTGCGA	4	Hs.66521	Machado-Joseph disease (spinocerebellar ataxia 3, olivopontocerebellar ataxia 3, autosomal dominant, ataxin 3)
14	q24.3	GATCCAACAAGGCAGGA	7	Hs.293970	aldehyde dehydrogenase 6 family, member A1
14	q24.3	GATCACAGATGAAAGTG	22	Hs.159471	ZAP3 protein
14	q24.3	GATCTGGAATTTTGGTG	10	Hs.3260	presenilin 1 (Alzheimer disease 3)
14	q24.3	GATCAGACAAGGAATGA	20	Hs.405945	likely ortholog of mouse another partner for ARF 1
14	q24.3	GATCTGGAAATCTTTTA	18	Hs.94395	ATP-binding cassette, sub-family D (ALD), member 4
14	q24.3	GATCGTGAAAGGGAACG	155	Hs.180789	S164 protein
14	q24.3	GATCCCAAGGAAAGATG	22	Hs.181300	sel-1 suppressor of lin-12-like (C. elegans)
14	q24.3	GATCTACACGTGTTGTT	35	Hs.179260	chromosome 14 open reading frame 4
14	q24.3	GATCTCCATCGGTTGCC	23	Hs.22452	KIAA1737 protein
14	q24.3	GATCCCTAGCTTGTTTT	22	Hs.78890	numb homolog (Drosophila)
14	q24.3	GATCTTAACAGAGCAGC	57	Hs.170001	eukaryotic translation initiation factor 2B, subunit 2 beta, 39kDa
14	q24.3	GATCCTGGCAGCCGGTG	29	Hs.18573	acylphosphatase 1, erythrocyte (common) type
15	q11.2	GATCAGCGCTCGCTGGG	6	Hs.182982	golgin-67
15	q11.2	GATCCTTGGGTATGTGT	41	Hs.1440	gamma-aminobutyric acid (GABA) A receptor, beta 3
15	q11.2	GATCCTGAGCCTCATCT	7	Hs.50130	necdin homolog (mouse)
15	q11.2	GATCATCGTTTTCCTGC	22	Hs.127842	likely ortholog of mouse hepatoma-derived growth factor, related protein 3
15	q11.2	GATCCCACTGTTAGCAA	29	Hs.27018	Ras family member Ris
15	q11.2	GATCACCGTGAATCCGG	24	Hs.83724	hypothetical protein MGC5466
15	q11.2	GATCCCGTTCCCACCCA	33	Hs.198161	phospholipase A2, group IVB (cytosolic)
15	q13.1	GATCAGTCCCTACTTTA	14	Hs.5400	KIAA1018 protein
15	q13.1	GATCAGACGTCTCAGGA	7	Hs.63168	apoptosis, caspase activation inhibitor
15	q22.33	GATCCATCTGCCCTCAT	18	Hs.8694	hypothetical protein from EUROIMAGE 1977056
19	q13.32	GATCCTGGCTACAAGGT	15	Hs.99093	hypothetical protein MGC51082
19	q13.32	GATCTGCCAGGTCTCAG	10	Hs.221191	hypothetical protein FLJ40125
19	q13.32	GATCTCACTTCTGTCAG	28	Hs.7486	protein expressed in thyroid
19	q13.32	GATCGCCACCATCCTTG	14	Hs.154680	interferon regulatory factor 2 binding protein 1
19	q13.32	GATCCTGCCTGCAACCC	19	Hs.374285	hypothetical protein LOC339344
19	q13.32	GATCTGGTGGTTCAAAT	6	Hs.10116	hypothetical protein FLJ12886
19	q13.32	GATCACTCCCACTAGGG	4	Hs.3803	reticulon 2
20	q13.12	GATCTCAGCGGCATTAA	34	Hs.26213	chromosome 20 open reading frame 167
20	q13.12	GATCTTTTGGTGTTGCT	29	Hs.19800	chromosome 20 open reading frame 164
20	q13.12	GATCGAAAGCTACTTTT	18	Hs.226666	hypothetical protein LOC149705
20	q13.12	GATCCTCCACCAACCCC	83	Hs.302810	BC023562:302810:chromosome 20 open reading frame 169
20	q13.12	GATCACAGGTGGGAGCC	8	Hs.116128	WAP four-disulfide core domain 8
