# Supplementary material for: MPSS profiling of human embryonic stem cells
Source: BMC Dev Biol. 2004 Aug 10;4:10. doi: 10.1186/1471-213X-4-10 (PMC514702; doi:10.1186/1471-213X-4-10)
Supplement: Additional File 11 — List of all UniGene clusters located in the hotspot and coldspot regions. Chromosome: X or Y chromosome Cytoband: Giemsa staining cytoband UniGene ID: UniGene cluster ID Locusid: Locus Link identifier Description: description derived from UniGene; [file 1471-213X-4-10-S11.xls]

## Sheet: unigene_gene_list_per_hot_spot_
Chromosome	Cytoband	Unigene ID	Locusid	Description
2	q21.2	Hs.433336	112714	similar to alpha tubulin
2	q21.2	Hs.455781	113457	alpha-tubulin isotype H2-alpha
2	q21.2	Hs.372651	116372	hypothetical protein MGC29643
2	q21.2	Hs.446746	129439	similar to FKSG30
2	q21.2	Hs.296356	130074	hypothetical protein LOC130074
2	q21.2	Hs.131740	150519	similar to hypothetical protein FLJ10462
2	q21.2	Hs.125706	150527	hypothetical protein LOC150527
2	q21.2	Hs.457543	150776	similar to hypothetical protein FLJ20756
2	q21.2	Hs.449373	163336	similar to CG15216 gene product
2	q21.2	Hs.376218	205147	hypothetical protein FLJ38377
2	q21.2	Hs.447008	255447	similar to FKSG30
2	q21.2	Hs.278597	26469	protein tyrosine phosphatase, non-receptor type 18 (brain-derived)
2	q21.2	Hs.369289	284981	hypothetical gene supported by BC025667
2	q21.2	Hs.448726	284982	hypothetical gene supported by AK091000
2	q21.2	Hs.380689	285055	similar to breast cancer antigen NY-BR-1
2	q21.2	Hs.448674	285058	hypothetical gene supported by AK094599
2	q21.2	Hs.407169	285103	hypothetical protein LOC285103
2	q21.2	Hs.455645	29798	hypothetical protein AF038169
2	q21.2	Hs.447357	339741	similar to rRNA promoter binding protein
2	q21.2	Hs.433138	339742	hypothetical protein LOC339742
2	q21.2	Hs.453554	343979	similar to hypothetical protein
2	q21.2	Hs.452897	344147	similar to hypothetical protein 8430408F21
2	q21.2	Hs.191446	344148	Nck-associated protein 5
2	q21.2	Hs.453876	344228	similar to Hypothetical protein DKFZp564C186
2	q21.2	Hs.456952	344231	similar to hypothetical protein FLJ10462
2	q21.2	Hs.448437	344561	G protein-coupled receptor PGR6
2	q21.2	Hs.452695	348724	LOC348724
2	q21.2	Hs.448227	351228	LOC351228
2	q21.2	Hs.47005	53353	low density lipoprotein-related protein 1B (deleted in tumors)
2	q21.2	Hs.246885	55041	pleckstrin homology domain containing, family B (evectins) member 2
2	q21.2	Hs.94491	55627	hypothetical protein FLJ20297
2	q21.2	Hs.127179	55997	cryptic gene
2	q21.2	Hs.287640	80097	hypothetical protein FLJ14346
2	q21.2	Hs.311244	84208	hypothetical protein DKFZp434F1719
2	q21.2	Hs.104203	84317	hypothetical protein MGC12981
2	q21.2	Hs.351461	90557	hypothetical protein BC016861
2	q21.2	Hs.29383	91409	hypothetical protein DKFZp434E2321
2	q21.2	Hs.91579	92856	U3 snoRNP protein 4 homolog
2	q21.2	Hs.448519	93206	similar to connexin
3	q29	Hs.153937	10188	activated p21cdc42Hs kinase
3	q29	Hs.251391	10686	claudin 16
3	q29	Hs.352394	116211	hypothetical protein BC013113
3	q29	Hs.111591	131540	zinc finger, DHHC domain containing 19
3	q29	Hs.352644	131578	leucine rich repeat containing 15
3	q29	Hs.405851	131583	hypothetical protein FLJ90022
3	q29	Hs.446753	131920	hypothetical gene LOC131920
3	q29	Hs.12251	151963	similar to BcDNA:GH11415 gene product
3	q29	Hs.288467	151996	LOC151996
3	q29	Hs.150614	152002	hypothetical protein FLJ35155
3	q29	Hs.55098	152137	chromosome 3 open reading frame 6
3	q29	Hs.118820	152217	hypothetical protein BC007882
3	q29	Hs.263373	165918	hypothetical protein FLJ35794
3	q29	Hs.382103	166077	LOC166077
3	q29	Hs.154294	1739	discs, large (Drosophila) homolog 1
3	q29	Hs.18963	200931	organic solute transporter alpha
3	q29	Hs.6994	200933	hypothetical protein LOC200933
3	q29	Hs.69321	200958	hypothetical protein FLJ14408
3	q29	Hs.13138	205564	hypothetical protein MGC27076
3	q29	Hs.151251	220729	similar to succinate dehydrogenase flavoprotein subunit
3	q29	Hs.240770	22916	nuclear cap binding protein subunit 2, 20kDa
3	q29	Hs.24340	23527	centaurin, beta 2
3	q29	Hs.256972	254735	similar to hypothetical protein
3	q29	Hs.455004	254808	hypothetical protein LOC254808
3	q29	Hs.96854	255758	hypothetical protein MGC33212
3	q29	Hs.412409	255798	hypothetical protein LOC255798
3	q29	Hs.452173	255812	hypothetical protein LOC255812
3	q29	Hs.427211	257313	hypothetical protein LOC257313
3	q29	Hs.127287	26043	KIAA0794 protein
3	q29	Hs.272531	26069	DKFZP586B0319 protein
3	q29	Hs.73734	2814	glycoprotein V (platelet)
3	q29	Hs.150169	285221	similar to hypothetical protein FLJ20234; brk kinase substrate
3	q29	Hs.73858	285280	similar to Carboxypeptidase N 83 kDa chain (Carboxypeptidase N regulatory subunit)
3	q29	Hs.447201	285303	similar to hyporthetical protein MGC27169
3	q29	Hs.448663	285387	similar to interleukin 1 receptor accessory protein
3	q29	Hs.447207	285388	similar to vascular endothelial zinc finger 1
3	q29	Hs.121448	285389	hypothetical protein LOC285389
3	q29	Hs.406482	339077	hypothetical gene supported by AK092558; AL137655; BC006361
3	q29	Hs.452115	339865	hypothetical gene supported by AK091699
3	q29	Hs.157573	339932	LOC339932
3	q29	Hs.436967	339933	LOC339933
3	q29	Hs.456111	344675	similar to hypothetical protein BC007882
3	q29	Hs.447684	344900	LOC344900
3	q29	Hs.441945	344901	LOC344901
3	q29	Hs.403283	344905	similar to RIKEN cDNA C630015F21 gene
3	q29	Hs.326413	348789	LOC348789
3	q29	Hs.170525	348790	hypothetical gene supported by AK094115
3	q29	Hs.332981	348791	similar to Succinate dehydrogenase flavoprotein subunit, mitochondrial precursor (Fp) (Flavoprotein subunit of complex II)
3	q29	Hs.443268	348792	similar to hypothetical protein LOC151987
3	q29	Hs.385865	348793	hypothetical protein MGC64882
3	q29	Hs.456378	348795	hypothetical gene supported by BC011766
3	q29	Hs.407087	348798	similar to neuronal thread protein
3	q29	Hs.447994	348833	LOC348833
3	q29	Hs.134632	348840	hypothetical protein LOC348840
3	q29	Hs.447996	348841	similar to beta-tubulin 4Q
3	q29	Hs.457746	348842	hypothetical gene supported by AK093729; AK096776; AK097080; AL117642; AL137733; BC047304
3	q29	Hs.447997	348843	hypothetical gene supported by AK021666
3	q29	Hs.186804	351441	LOC351441
3	q29	Hs.451930	351442	similar to RNA polymerase II largest subunit
3	q29	Hs.456259	351453	LOC351453
3	q29	Hs.448244	351585	similar to FSHD Region Gene 2 protein
3	q29	Hs.198267	4585	mucin 4, tracheobronchial
3	q29	Hs.56974	5062	p21 (CDKN1A)-activated kinase 2
3	q29	Hs.433651	5130	phosphate cytidylyltransferase 1, choline, alpha isoform
3	q29	Hs.35406	54965	hypothetical protein FLJ20522
3	q29	Hs.267819	5504	protein phosphatase 1, regulatory (inhibitor) subunit 2
3	q29	Hs.42824	55214	myxoid liposarcoma associated protein 4
3	q29	Hs.301724	55341	hypothetical protein FLJ11301
3	q29	Hs.446494	56340	protein phosphatase 4, regulatory subunit 2
3	q29	Hs.36761	57110	HRAS-like suppressor
3	q29	Hs.452387	57550	KIAA1359 protein
3	q29	Hs.288544	6165	ribosomal protein L35a
3	q29	Hs.76893	622	3-hydroxybutyrate dehydrogenase (heart, mitochondrial)
3	q29	Hs.324507	79572	hypothetical protein FLJ20986
3	q29	Hs.289077	80235	SMP3 mannosyltransferase
3	q29	Hs.334483	84223	hypothetical protein DKFZp434B227
3	q29	Hs.307067	84239	hypothetical protein DKFZp761I1011
3	q29	Hs.177537	84248	hypothetical protein DKFZp761B1514
3	q29	Hs.406719	84789	hypothetical protein MGC2889
3	q29	Hs.289038	84859	hypothetical protein MGC4126
3	q29	Hs.334526	84984	hypothetical protein MGC14126
3	q29	Hs.432613	89782	leishmanolysin-like (metallopeptidase M8 family)
3	q29	Hs.105640	93109	hypothetical protein BC007772
3	q29	Hs.141296	9711	KIAA0226 gene product
6	p21.32	Hs.57222	11270	nurim (nuclear envelope membrane protein)
6	p21.32	Hs.356868	135644	tripartite motif-containing 40
6	p21.32	Hs.199460	135656	diffuse panbronchiolitis critical region
6	p21.32	Hs.179661	203068	beta 5-tubulin
6	p21.32	Hs.448349	221324	similar to Olfactory receptor 2H2 (Hs6M1-12)
6	p21.32	Hs.448351	221540	hypothetical gene supported by AK056612
6	p21.32	Hs.353169	221545	chromosome 6 open reading frame 136
6	p21.32	Hs.446958	221547	RAN, member RAS oncogene family pseudogene 1
6	p21.32	Hs.406752	221550	similar to hypothetical protein (L1H 3 region) - human
6	p21.32	Hs.421532	221552	hypothetical gene supported by AF075031
6	p21.32	Hs.376038	253018	hypothetical protein LOC253018
6	p21.32	Hs.447234	285829	SMT3 suppressor of mif two 3 homolog 2 (yeast) pseudogene
6	p21.32	Hs.378746	285830	hypothetical protein FLJ35429
6	p21.32	Hs.170425	285831	hypothetical protein LOC285831
6	p21.32	Hs.447235	285833	hypothetical gene supported by AK098012
6	p21.32	Hs.207528	285834	hypothetical protein LOC285834
6	p21.32	Hs.98631	285835	hypothetical protein LOC285835
6	p21.32	Hs.452163	285837	similar to ATPase, H+ transporting, lysosomal, V1 subunit G2, isoform a; ATPase, H+ transporting, lysosomal 13kD, V1 subunit G isoform 2; vacuolar ATP synthase subunit G 2; V-ATPase G subunit 2; V-ATPase 13 kDa subunit 2; vacuolar proton pump G sub...
6	p21.32	Hs.447383	340198	similar to Interferon-induced transmembrane protein 3 (Interferon-inducible protein 1-8U)
6	p21.32	Hs.332649	346170	similar to seven transmembrane helix receptor
6	p21.32	Hs.156326	346171	similar to bA145L22.2 (novel KRAB box containing C2H2 type zinc finger protein)
6	p21.32	Hs.254042	352124	similar to 60S ribosomal protein L15
6	p21.32	Hs.247129	55937	apolipoprotein M
6	p21.32	Hs.183232	79897	chromosome 6 open reading frame 135
6	p21.32	Hs.432743	79969	chromosome 6 open reading frame 134
6	p21.32	Hs.283875	80737	chromosome 6 open reading frame 27
6	p21.32	Hs.247879	80739	chromosome 6 open reading frame 25
6	p21.32	Hs.241586	80740	lymphocyte antigen 6 complex, locus G6C
6	p21.32	Hs.246845	80741	lymphocyte antigen 6 complex, locus G5C
6	p21.32	Hs.118354	80742	proline-rich polypeptide 3
6	p21.32	Hs.302037	80862	chromosome 6 open reading frame 12
6	p21.32	Hs.274460	81696	olfactory receptor, family 5, subfamily V, member 1
6	p21.32	Hs.272280	81797	olfactory receptor, family 12, subfamily D, member 3
6	p21.32	Hs.24697	8418	cytidine monophosphate-N-acetylneuraminic acid hydroxylase (CMP-N-acetylneuraminate monooxygenase)
6	p21.32	Hs.247812	84780	hypothetical protein MGC12935
8	p23.1	Hs.183617	137075	hypothetical protein LOC137075
8	p23.1	Hs.442302	157273	hypothetical protein LOC157273
8	p23.1	Hs.29068	157285	hypothetical protein DKFZp761P0423
8	p23.1	Hs.135204	157292	LOC157292
8	p23.1	Hs.448603	157623	similar to neuronal thread protein
8	p23.1	Hs.12513	157627	hypothetical protein LOC157627
8	p23.1	Hs.306551	157737	hypothetical gene supported by AF124368
8	p23.1	Hs.381360	157739	L-threonine dehydrogenase
8	p23.1	Hs.457427	157740	hypothetical protein C8orf9
8	p23.1	Hs.105924	1673	defensin, beta 4
8	p23.1	Hs.352637	170949	defensin, theta 1
8	p23.1	Hs.122221	203074	similar to hypothetical protein
8	p23.1	Hs.116415	203076	similar to RIKEN cDNA 4930578I06
8	p23.1	Hs.291914	203080	chromosome 8 open reading frame 5
8	p23.1	Hs.291342	203081	chromosome 8 open reading frame 6
8	p23.1	Hs.446939	203082	similar to Activated RNA polymerase II transcriptional coactivator p15 (PC4) (p14)
8	p23.1	Hs.48876	2222	farnesyl-diphosphate farnesyltransferase 1
8	p23.1	Hs.190008	254085	chromosome 8 open reading frame 15
8	p23.1	Hs.453004	254176	hypothetical gene supported by AK057279
8	p23.1	Hs.243987	2626	GATA binding protein 4
8	p23.1	Hs.449500	283322	hypothetical gene supported by AK096301
8	p23.1	Hs.115181	285	angiopoietin 2
8	p23.1	Hs.434545	286031	hypothetical protein LOC286031
8	p23.1	Hs.185202	286032	hypothetical protein FLJ36980
8	p23.1	Hs.454509	286036	hypothetical gene supported by BC037255
8	p23.1	Hs.397040	286042	similar to hypothetical protein FLJ10661
8	p23.1	Hs.380100	286044	hypothetical protein LOC286044
8	p23.1	Hs.181500	286045	hypothetical gene supported by AK094525
8	p23.1	Hs.353115	286046	hypothetical protein LOC286046
8	p23.1	Hs.272044	286047	hypothetical gene supported by AK091259
8	p23.1	Hs.449102	340352	LOC340352
8	p23.1	Hs.434600	340353	hypothetical gene supported by BC040270
8	p23.1	Hs.452553	340354	similar to retinitis pigmentosa 1-like protein 1
8	p23.1	Hs.434302	340357	hypothetical protein LOC340357
8	p23.1	Hs.252776	340406	similar to hypothetical protein LOC169270
8	p23.1	Hs.376930	340407	similar to hypothetical protein FLJ10408
8	p23.1	Hs.454387	340408	similar to prolin-rich protein, putative; protein id
8	p23.1	Hs.447797	346700	LOC346700
8	p23.1	Hs.447798	346706	similar to 60S RIBOSOMAL PROTEIN L17 (L23) (AMINO ACID STARVATION-INDUCED PROTEIN) (ASI)
8	p23.1	Hs.88121	349186	hypothetical gene supported by AK096301; BC034777; BC048994
8	p23.1	Hs.448037	349188	similar to seven transmembrane helix receptor
8	p23.1	Hs.453534	349189	similar to deubiquitinating enzyme 2
8	p23.1	Hs.423159	349190	LOC349190
8	p23.1	Hs.369771	349193	hypothetical gene supported by BC043547
8	p23.1	Hs.453005	349194	hypothetical gene supported by BC030211
8	p23.1	Hs.448038	349196	hypothetical protein LOC349196
8	p23.1	Hs.454559	352428	LOC352428
8	p23.1	Hs.448301	352455	similar to hypothetical protein LOC169270
8	p23.1	Hs.449251	352456	LOC352456
8	p23.1	Hs.448302	352460	LOC352460
8	p23.1	Hs.448303	352462	similar to hematopoietic-specific IL-2 deubiquitinating enzyme
8	p23.1	Hs.128581	352463	similar to Neutrophil defensin 4 precursor (HNP-4) (HP4) (Defensin, alpha 4)
8	p23.1	Hs.454238	352464	similar to defensin, alpha 3, preproprotein; defensin 3, neutrophil-specific; human neutrophil peptide 3
8	p23.1	Hs.448304	352466	similar to seven transmembrane helix receptor
8	p23.1	Hs.448305	352467	similar to 60 kDa heat shock protein, mitochondrial precursor (Hsp60) (60 kDa chaperonin) (CPN60) (Heat shock protein 60) (HSP-60) (Mitochondrial matrix protein P1) (P60 lymphocyte protein) (HuCHA60)
8	p23.1	Hs.26458	4482	methionine sulfoxide reductase A
8	p23.1	Hs.27842	55326	acid acyltransferase-epsilon
8	p23.1	Hs.23782	79648	hypothetical protein FLJ12847
8	p23.1	Hs.28329	79660	protein phosphatase 1, regulatory (inhibitor) subunit 3B
8	p23.1	Hs.334860	85002	hypothetical protein MGC16279
8	p23.1	Hs.131814	8658	tankyrase, TRF1-interacting ankyrin-related ADP-ribose polymerase
8	p23.1	Hs.155956	9	N-acetyltransferase 1 (arylamine N-acetyltransferase)
8	p23.1	Hs.20000	90459	hypothetical protein MGC35395
8	p23.1	Hs.180178	91694	hypothetical protein FLJ23749
8	p23.1	Hs.379414	9258	malignant fibrous histiocytoma amplified sequence 1
9	q21.11	Hs.175563	203274	hypothetical protein LOC203274
9	q21.11	Hs.53985	2813	glycoprotein 2 (zymogen granule membrane)
9	q21.11	Hs.452045	284585	similar to hypothetical protein MGC42630
9	q21.11	Hs.457510	286286	hypothetical protein LOC286286
9	q21.11	Hs.450747	349286	hypothetical gene supported by BC025967
9	q21.11	Hs.448050	349287	similar to tumor suppressor deleted in oral cancer-related 1
9	q21.11	Hs.448051	349288	similar to G-protein coupled receptor 116
9	q21.11	Hs.448052	349289	similar to keratinocyte growth factor-like protein, group III - human
9	q21.11	Hs.454433	349290	hypothetical gene supported by AK093722
9	q21.11	Hs.448053	349292	hypothetical gene supported by AK024225
9	q21.11	Hs.448054	349293	similar to breast cancer antigen NY-BR-1
9	q21.11	Hs.380690	349294	similar to breast cancer antigen NY-BR-1
9	q21.11	Hs.369433	349295	hypothetical gene supported by AF519622
9	q21.11	Hs.454639	349297	hypothetical gene supported by BC043584; NM_013310
9	q21.11	Hs.434843	349299	hypothetical gene supported by BC041869
9	q21.11	Hs.448055	349302	similar to hypothetical protein MGC42630
9	q21.11	Hs.455782	349303	similar to Ribosome biogenesis protein BMS1 homolog
9	q21.11	Hs.448317	352653	LOC352653
9	q21.11	Hs.455438	352654	similar to putative gene with similarity to zinc finger proteins
9	q21.11	Hs.239147	9615	guanine deaminase
9	q21.12	Hs.352627	117531	transmembrane channel-like 1
9	q21.12	Hs.447251	286301	hypothetical protein MGC42630
9	q21.12	Hs.448056	349305	similar to hypothetical protein MGC42630
9	q21.12	Hs.448057	349307	hypothetical gene supported by AK091508
9	q21.12	Hs.454577	349308	hypothetical gene supported by BC043584; NM_013310
9	q21.12	Hs.213791	349309	similar to tumor suppressor deleted in oral cancer-related 1
9	q21.12	Hs.313324	349310	similar to Hypothetical FRG1-like protein c20orf80
9	q21.12	Hs.406261	349311	similar to phosphoglucomutase 5
9	q21.12	Hs.409273	349312	hypothetical gene supported by AK055091; BC032955; BC036611
9	q21.12	Hs.374399	349313	hypothetical gene supported by AK094938; AL833349
9	q21.12	Hs.380699	349315	similar to Ribosome biogenesis protein BMS1 homolog
9	q21.12	Hs.448318	352659	similar to Ig kappa chain V region (Z2) - human
9	q21.12	Hs.255729	352660	similar to putative gene with similarity to zinc finger proteins
10	q11.22	Hs.438874	118706	similar to ARF GTPase-activating protein
10	q11.22	Hs.352148	118738	hypothetical protein FLJ32104
10	q11.22	Hs.356559	119016	ARF GTPase-activating protein
10	q11.22	Hs.446772	142946	hypothetical gene LOC142946
10	q11.22	Hs.448476	142948	similar to serrano (H. sapiens)
10	q11.22	Hs.417572	142949	similar to ARF GTPase-activating protein
10	q11.22	Hs.448524	142964	similar to Hypothetical protein KIAA0514
10	q11.22	Hs.446775	143158	similar to ARF GTPase-activating protein
10	q11.22	Hs.446776	143159	similar to ARF GTPase-activating protein
10	q11.22	Hs.192918	143162	hypothetical protein MGC35285
10	q11.22	Hs.448549	195977	hypothetical protein LOC195977
10	q11.22	Hs.456722	195979	similar to ARF GTPase-activating protein
10	q11.22	Hs.454254	196702	similar to ARF GTPase-activating protein
10	q11.22	Hs.433596	220466	similar to ARF GTPase-activating protein
10	q11.22	Hs.446971	253220	LOC253220
10	q11.22	Hs.447023	256277	hypothetical gene supported by AK056375
10	q11.22	Hs.227651	26095	DKFZP566K0524 protein
10	q11.22	Hs.279463	2658	growth differentiation factor 2
10	q11.22	Hs.2171	2662	growth differentiation factor 10
10	q11.22	Hs.457478	283000	similar to hypothetical protein MGC5560
10	q11.22	Hs.406961	283001	hypothetical gene supported by BC031882
10	q11.22	Hs.447047	283002	similar to ARF GTPase-activating protein
10	q11.22	Hs.406295	283043	similar to ARF GTPase-activating protein
10	q11.22	Hs.457892	283044	similar to ARF GTPase-activating protein
10	q11.22	Hs.406910	326332	hypothetical protein FLJ31813
10	q11.22	Hs.452629	338597	similar to KIAA0592 protein
10	q11.22	Hs.447280	338598	similar to hypothetical protein MGC5560
10	q11.22	Hs.408078	340733	similar to dual specificity phosphatase 8; H1 phosphatase, vaccinia virus homolog; serine/threonine specific protein phosphatase
10	q11.22	Hs.265200	340778	similar to cathepsin L
10	q11.22	Hs.454986	340846	similar to dual specificity phosphatase 8; H1 phosphatase, vaccinia virus homolog; serine/threonine specific protein phosphatase
10	q11.22	Hs.454315	347775	hypothetical gene supported by U00947; X04347; X06747; BC012158; NM_002136
10	q11.22	Hs.267445	5599	mitogen-activated protein kinase 8
10	q11.22	Hs.25040	8187	zinc finger protein 239
10	q11.22	Hs.129739	9721	KIAA0514 gene product
11	p11.12	Hs.446710	120824	similar to RING finger protein 18 (Testis-specific ring-finger protein)
11	p11.12	Hs.290969	159815	similar to ATP-dependent RNA helicase A (Nuclear DNA helicase II) (NDH II) (DEAD-box protein 9)
11	p11.12	Hs.447058	283116	similar to RING finger protein 18 (Testis-specific ring-finger protein)
11	p11.12	Hs.447070	283247	similar to NADPH oxidase 4
11	p11.12	Hs.429474	338626	similar to mitochondrial carrier protein MGC4399
11	p11.12	Hs.447285	338628	similar to glutamyl aminopeptidase (aminopeptidase A); gp160
11	p11.12	Hs.455947	340966	similar to CDC10 (cell division cycle 10, S.cerevisiae, homolog)
11	p11.12	Hs.447433	340967	similar to pantothenate kinase 3; pantothenic acid kinase
11	p11.12	Hs.374451	347884	hypothetical gene supported by AL832403; BC019824
11	p11.12	Hs.449220	347888	hypothetical gene supported by D28539; NM_000842
11	p11.12	Hs.447878	347889	similar to hypothetical protein MGC10977
11	p11.12	Hs.283103	57093	ring finger protein 18
12	q24.31	Hs.351230	10198	M-phase phosphoprotein 9
12	q24.31	Hs.75914	10959	coated vesicle membrane protein
12	q24.31	Hs.94308	11021	RAB35, member RAS oncogene family
12	q24.31	Hs.93502	11066	U1-snRNP binding protein homolog
12	q24.31	Hs.6496	114795	KIAA1906 protein
12	q24.31	Hs.452820	121219	hypothetical gene LOC121219
12	q24.31	Hs.21143	121665	signal peptide peptidase 3
12	q24.31	Hs.131886	140707	BRI3 binding protein
12	q24.31	Hs.432901	144347	hypothetical protein LOC144347
12	q24.31	Hs.61976	144348	hypothetical protein DKFZp761B128
12	q24.31	Hs.303277	144404	similar to transmembrane protein induced by tumor necrosis factor alpha
12	q24.31	Hs.356828	144406	hypothetical protein MGC33630
12	q24.31	Hs.50535	196383	hypothetical protein MGC7036
12	q24.31	Hs.407081	196385	dynein, axonemal, heavy polypeptide 10
12	q24.31	Hs.78592	1967	eukaryotic translation initiation factor 2B, subunit 1 alpha, 26kDa
12	q24.31	Hs.154525	23067	KIAA1076 protein
12	q24.31	Hs.12627	23545	ATPase, H+ transporting, lysosomal V0 subunit a isoform 2
12	q24.31	Hs.374856	254050	hypothetical protein MGC35140
12	q24.31	Hs.372706	25881	DKFZP586C1324 protein
12	q24.31	Hs.27389	283378	hypothetical protein LOC283378
12	q24.31	Hs.434154	283385	morn
12	q24.31	Hs.453960	283434	hypothetical gene supported by AK094786
12	q24.31	Hs.406367	283459	hypothetical protein 15E1.2
12	q24.31	Hs.271912	283460	hypothetical protein FLJ38690
12	q24.31	Hs.30724	2967	general transcription factor IIH, polypeptide 3, 34kDa
12	q24.31	Hs.137555	338442	G protein-coupled receptor HM74a
12	q24.31	Hs.61484	338799	hypothetical protein LOC338799
12	q24.31	Hs.146973	338837	hypothetical gene supported by BC041995
12	q24.31	Hs.447465	341493	LOC341493
12	q24.31	Hs.190668	341497	LOC341497
12	q24.31	Hs.438497	341544	LOC341544
12	q24.31	Hs.455962	347935	LOC347935
12	q24.31	Hs.450632	347948	similar to SET domain-containing protein 8
12	q24.31	Hs.449519	347949	similar to KIAA1906 protein
12	q24.31	Hs.448101	349881	similar to Chloride intracellular channel protein 1 (Nuclear chloride ion channel 27) (NCC27) (p64 CLCP) (Chloride channel ABP)
12	q24.31	Hs.11700	353116	hypothetical protein FLJ39378
12	q24.31	Hs.103561	51329	ADP-ribosylation-like factor 6 interacting protein 4
12	q24.31	Hs.279913	51367	RNase MRP/RNase P protein-like
12	q24.31	Hs.7101	51433	anaphase promoting complex subunit 5
12	q24.31	Hs.69499	51499	hypothetical protein HSPC132
12	q24.31	Hs.96593	54509	ras homolog gene family, member F (in filopodia)
12	q24.31	Hs.380419	55206	sno, strawberry notch homolog 1 (Drosophila)
12	q24.31	Hs.37706	55596	hypothetical protein DKFZp434E2220
12	q24.31	Hs.169611	56616	second mitochondria-derived activator of caspase
12	q24.31	Hs.5648	5715	proteasome (prosome, macropain) 26S subunit, non-ATPase, 9
12	q24.31	Hs.272759	57605	phosphatidylinositol transfer protein, membrane-associated 2
12	q24.31	Hs.107382	57647	DEAH (Asp-Glu-Ala-His) box polypeptide 37
12	q24.31	Hs.286173	57696	DEAD (Asp-Glu-Ala-Asp) box polypeptide 55
12	q24.31	Hs.432714	65082	vacuolar protein sorting 33A (yeast)
12	q24.31	Hs.81648	65117	hypothetical protein FLJ11021 similar to splicing factor, arginine/serine-rich 4
12	q24.31	Hs.239758	65985	acetoacetyl-CoA synthetase
12	q24.31	Hs.425608	79676	hypothetical protein FLJ13491
12	q24.31	Hs.77870	79720	hypothetical protein FLJ12750
12	q24.31	Hs.167165	79867	hypothetical protein FLJ12975
12	q24.31	Hs.287594	80079	hypothetical protein FLJ13769
12	q24.31	Hs.316809	80196	ring finger protein 34
12	q24.31	Hs.288909	80212	limkain beta 2
12	q24.31	Hs.433201	8099	CDK2-associated protein 1
12	q24.31	Hs.17250	84274	hypothetical protein MGC4767
12	q24.31	Hs.97643	84660	testis-specific protein TSP-NY
12	q24.31	Hs.199009	84678	protein containing CXXC domain 2
12	q24.31	Hs.127610	84747	hypothetical protein MGC5139
12	q24.31	Hs.55148	84876	hypothetical protein FLJ14466
12	q24.31	Hs.22393	8562	density-regulated protein
12	q24.31	Hs.77608	8683	splicing factor, arginine/serine-rich 9
12	q24.31	Hs.456746	8843	putative chemokine receptor
12	q24.31	Hs.19523	91574	hypothetical protein FLJ38663
12	q24.31	Hs.204166	92558	hypothetical protein LOC92558
12	q24.31	Hs.454461	9478	calcium binding protein 1 (calbrain)
12	q24.31	Hs.180616	949	scavenger receptor class B, member 1
12	q24.31	Hs.333355	9735	kinetochore associated 1
12	q24.31	Hs.181418	9761	KIAA0152 gene product
12	q24.31	Hs.5094	9921	ring finger protein 10
14	q24.3	Hs.41691	10538	basic leucine zipper transcription factor, ATF-like
14	q24.3	Hs.433222	10577	Niemann-Pick disease, type C2
14	q24.3	Hs.299629	10965	peroxisomal long-chain acyl-coA thioesterase
14	q24.3	Hs.74137	10972	transmembrane trafficking protein
14	q24.3	Hs.211773	1112	checkpoint suppressor 1
14	q24.3	Hs.15106	11161	chromosome 14 open reading frame 1
14	q24.3	Hs.8984	112752	MGC16028 similar to RIKEN cDNA 1700019E19 gene
14	q24.3	Hs.97556	122945	hypothetical protein FLJ32809
14	q24.3	Hs.154095	122953	jun dimerization protein 2
14	q24.3	Hs.233306	145497	hypothetical protein LOC145497
14	q24.3	Hs.29742	145501	hypothetical protein LOC145501
14	q24.3	Hs.407042	161394	hypothetical protein LOC161394
14	q24.3	Hs.296348	1743	dihydrolipoamide S-succinyltransferase (E2 component of 2-oxo-glutarate complex)
14	q24.3	Hs.337489	2103	estrogen-related receptor beta
14	q24.3	Hs.155182	22846	KIAA1036 protein
14	q24.3	Hs.79008	22938	SKI-interacting protein
14	q24.3	Hs.131525	23093	KIAA0998 protein
14	q24.3	Hs.7285	23357	KIAA0759 protein
14	q24.3	Hs.25647	2353	v-fos FBJ murine osteosarcoma viral oncogene homolog
14	q24.3	Hs.118722	2530	fucosyltransferase 8 (alpha (1,6) fucosyltransferase)
14	q24.3	Hs.6107	26094	WD repeat domain 21
14	q24.3	Hs.279843	27030	mutL homolog 3 (E. coli)
14	q24.3	Hs.457429	283574	hypothetical gene supported by AK096020
14	q24.3	Hs.363711	283575	hypothetical protein LOC283575
14	q24.3	Hs.47289	283576	chromosome 14 open reading frame 59
14	q24.3	Hs.9052	283578	hypothetical protein LOC283578
14	q24.3	Hs.375834	283579	hypothetical protein FLJ25976
14	q24.3	Hs.26403	2954	glutathione transferase zeta 1 (maleylacetoacetate isomerase)
14	q24.3	Hs.66521	4287	Machado-Joseph disease (spinocerebellar ataxia 3, olivopontocerebellar ataxia 3, autosomal dominant, ataxin 3)
14	q24.3	Hs.258964	4293	mitogen-activated protein kinase kinase kinase 9
14	q24.3	Hs.293970	4329	aldehyde dehydrogenase 6 family, member A1
14	q24.3	Hs.267566	55640	chromosome 14 open reading frame 58
14	q24.3	Hs.159471	56252	ZAP3 protein
14	q24.3	Hs.3260	5663	presenilin 1 (Alzheimer disease 3)
14	q24.3	Hs.15251	57143	aarF domain containing kinase 1
14	q24.3	Hs.121371	57156	hypothetical protein DKFZp434P0111
14	q24.3	Hs.405945	57862	likely ortholog of mouse another partner for ARF 1
14	q24.3	Hs.94395	5826	ATP-binding cassette, sub-family D (ALD), member 4
14	q24.3	Hs.180789	58517	S164 protein
14	q24.3	Hs.16157	63894	chromosome 14 open reading frame 133
14	q24.3	Hs.181300	6400	sel-1 suppressor of lin-12-like (C. elegans)
14	q24.3	Hs.179260	64207	chromosome 14 open reading frame 4
14	q24.3	Hs.192922	8110	D4, zinc and double PHD fingers, family 3
14	q24.3	Hs.324521	81892	hypothetical protein DC50
14	q24.3	Hs.7086	83544	hypothetical protein MGC12435
14	q24.3	Hs.22452	85457	KIAA1737 protein
14	q24.3	Hs.78890	8650	numb homolog (Drosophila)
14	q24.3	Hs.170001	8892	eukaryotic translation initiation factor 2B, subunit 2 beta, 39kDa
14	q24.3	Hs.59403	9517	serine palmitoyltransferase, long chain base subunit 2
14	q24.3	Hs.3221	9628	regulator of G-protein signalling 6
14	q24.3	Hs.18573	97	acylphosphatase 1, erythrocyte (common) type
15	q11.2	Hs.31476	114791	tubulin, gamma complex associated protein 5
15	q11.2	Hs.352617	123606	non-imprinted in Prader-Willi/Angelman syndrome 1
15	q11.2	Hs.370622	145622	hypothetical protein LOC145622
15	q11.2	Hs.446798	145624	Prader-Willi/Angelman region-1
15	q11.2	Hs.182982	23015	golgin-67
15	q11.2	Hs.447001	255223	LOC255223
15	q11.2	Hs.24969	2558	gamma-aminobutyric acid (GABA) A receptor, alpha 5
15	q11.2	Hs.1440	2562	gamma-aminobutyric acid (GABA) A receptor, beta 3
15	q11.2	Hs.433379	283683	hypothetical protein LOC283683
15	q11.2	Hs.447095	283684	similar to hypothetical protein
15	q11.2	Hs.448689	283685	hypothetical protein FLJ36144
15	q11.2	Hs.126005	283686	hypothetical gene supported by BC032951
15	q11.2	Hs.116287	283694	hypothetical protein LOC283694
15	q11.2	Hs.447102	283739	hypothetical gene supported by AK091793
15	q11.2	Hs.447105	283753	similar to Ribosome biogenesis protein BMS1 homolog
15	q11.2	Hs.447106	283754	similar to protein kinase CHK2 isoform b; checkpoint-like protein CHK2; serine/threonine-protein kinase CHK2
15	q11.2	Hs.451950	283789	similar to hypothetical protein FLJ31951
15	q11.2	Hs.375441	283796	hypothetical protein FLJ35785
15	q11.2	Hs.457574	283797; 348919; 119766; 2	hypothetical gene supported by AK022428
15	q11.2	Hs.447107	283801	similar to rhophilin-like protein; RhoB effector; rhophilin-2; rhophilin 2
15	q11.2	Hs.380041	283802	similar to Ribosome biogenesis protein BMS1 homolog
15	q11.2	Hs.447108	283805	similar to coxsackie-adenovirus-receptor isoform CAR4/7
15	q11.2	Hs.447109	283806	similar to p21-activated protein kinase I
15	q11.2	Hs.447303	338971	similar to KIAA0855 protein
15	q11.2	Hs.453583	338987	similar to KIAA0393 protein
15	q11.2	Hs.447306	338991	hypothetical gene supported by AK093450
15	q11.2	Hs.447307	339003	similar to HP95
15	q11.2	Hs.362800	339005	hypothetical protein LOC339005
15	q11.2	Hs.447308	339010	similar to pote protein
15	q11.2	Hs.447310	339023	hypothetical gene supported by AK094432
15	q11.2	Hs.406205	339561	hypothetical gene supported by AK095678; NM_152518
15	q11.2	Hs.447508	342217	LOC342217
15	q11.2	Hs.406488	342230	similar to IG HEAVY CHAIN V-II REGION ARH-77 PRECURSOR
15	q11.2	Hs.447509	342252	LOC342252
15	q11.2	Hs.447860	347745	PAR4 gene
15	q11.2	Hs.135223	348115	similar to hypothetical protein FLJ33610
15	q11.2	Hs.454453	348116	similar to golgin-like protein
15	q11.2	Hs.156991	348120	hypothetical protein LOC348120
15	q11.2	Hs.447897	348122	similar to olfactory receptor MOR106-11
15	q11.2	Hs.454135	348138	similar to golgin-like protein
15	q11.2	Hs.448139	350218	LOC350218
15	q11.2	Hs.448140	350226	similar to immunoglobulin heavy-chain-2 light-chain-2 VH segment
15	q11.2	Hs.448141	350231	similar to immunoglobulin heavy chain variable region
15	q11.2	Hs.50130	4692	necdin homolog (mouse)
15	q11.2	Hs.82027	4948	oculocutaneous albinism II (pink-eye dilution homolog, mouse)
15	q11.2	Hs.127842	50810	likely ortholog of mouse hepatoma-derived growth factor, related protein 3
15	q11.2	Hs.106529	51103	CGI-65 protein
15	q11.2	Hs.27018	51285	Ras family member Ris
15	q11.2	Hs.302021	63968	Prader-Willi syndrome chromosome region 1
15	q11.2	Hs.248065	63969	X102 protein
15	q11.2	Hs.112282	7782	solute carrier family 30 (zinc transporter), member 4
15	q11.2	Hs.83724	81614	hypothetical protein MGC5466
15	q11.2	Hs.198161	8681	phospholipase A2, group IVB (cytosolic)
15	q13.1	Hs.426451	145921	similar to hypothetical protein
15	q13.1	Hs.135282	145980	hypothetical gene supported by AK021616
15	q13.1	Hs.446899	161719	similar to hypothetical protein FLJ35785
15	q13.1	Hs.355236	161725	chromosome 15 open reading frame 16
15	q13.1	Hs.453575	204301	similar to hypothetical protein
15	q13.1	Hs.5400	22909	KIAA1018 protein
15	q13.1	Hs.241424	26082	DKFZP434L187 protein
15	q13.1	Hs.172628	283697	hypothetical protein LOC283697
15	q13.1	Hs.453830	283698	similar to synaptogyrin 2; cellugyrin
15	q13.1	Hs.372689	283701	hypothetical protein LOC283701
15	q13.1	Hs.451928	283704	similar to KIAA1971 protein
15	q13.1	Hs.447097	283708	similar to hect domain and RLD 2
15	q13.1	Hs.127388	283710	LOC283710
15	q13.1	Hs.434156	283711	hypothetical protein LOC283711
15	q13.1	Hs.4986	283713	hypothetical protein LOC283713
15	q13.1	Hs.448640	283715	hypothetical gene supported by AK097050
15	q13.1	Hs.447098	283716	similar to hyperpolarization activated cyclic nucleotide-gated potassium channel 2; brain cyclic nucleotide gated channel 2
15	q13.1	Hs.447099	283717	similar to hypothetical protein FLJ35785
15	q13.1	Hs.447304	338976	hypothetical gene supported by AL117445
15	q13.1	Hs.447505	342165	LOC342165
15	q13.1	Hs.456809	342167	similar to KIAA0013 gene product
15	q13.1	Hs.455573	342179	similar to hypothetical protein FLJ35785
15	q13.1	Hs.447891	348071	similar to neuronal nicotinic acetylcholine receptor beta4 subunit
15	q13.1	Hs.447892	348072	hypothetical gene supported by AL117445; BC033224
15	q13.1	Hs.447893	348073	similar to hypothetical protein FLJ35785
15	q13.1	Hs.448130	350117	LOC350117
15	q13.1	Hs.448131	350120	LOC350120
15	q13.1	Hs.448132	350124	LOC350124
15	q13.1	Hs.126721	54893	hypothetical protein FLJ20313
15	q13.1	Hs.63168	57099	apoptosis, caspase activation inhibitor
15	q13.1	Hs.353211	89832	CHRNA7 (cholinergic receptor, nicotinic, alpha polypeptide 7, exons 5-10) and FAM7A (family with sequence similarity 7A, exons A-E) fusion
15	q22.33	Hs.111991	123228	protease, cysteine, 2 (NEDD8 specific)
15	q22.33	Hs.434111	123346	hypothetical protein LOC123346
15	q22.33	Hs.383206	145809	LOC145809
15	q22.33	Hs.124512	161514	hypothetical protein MGC34741
15	q22.33	Hs.382031	196988	similar to Dynamin-1 (D100) (Dynamin, brain) (B-dynamin)
15	q22.33	Hs.114727	196996	hypothetical protein LOC196996
15	q22.33	Hs.97610	283677	similar to RIKEN cDNA 2410076I21
15	q22.33	Hs.254775	283731	hypothetical protein LOC283731
15	q22.33	Hs.97703	338949	LOC338949
15	q22.33	Hs.154829	338950	LOC338950
15	q22.33	Hs.440888	338951	LOC338951
15	q22.33	Hs.447501	342096	similar to hypothetical protein FLJ20452
15	q22.33	Hs.454416	342097	hypothetical gene supported by AK057417
15	q22.33	Hs.438808	350174	similar to RIKEN cDNA 6030419C18 gene
15	q22.33	Hs.112145	55889	golgi autoantigen, golgin subfamily a, member 6
15	q22.33	Hs.8694	56965	hypothetical protein from EUROIMAGE 1977056
15	q22.33	Hs.233335	57611	KIAA1465 protein
15	q22.33	Hs.24553	64220	stimulated by retinoic acid gene 6
15	q22.33	Hs.170345	79875	hypothetical protein FLJ13710
15	q22.33	Hs.287563	80072	hypothetical protein FLJ13315
15	q22.33	Hs.287731	80125	hypothetical protein FLJ32855
15	q22.33	Hs.10748	83440	hypothetical protein DKFZp434B195
15	q26.2	Hs.171000	145820	hypothetical protein LOC145820
15	q26.2	Hs.448605	145824	hypothetical gene supported by AK054700
15	q26.2	Hs.413460	145945	hypothetical protein LOC145945
15	q26.2	Hs.326528	145946	hypothetical protein MGC44294
15	q26.2	Hs.446983	253680	similar to Glioma tumor suppressor candidate region gene 2 protein (p60)
15	q26.2	Hs.407556	283776	hypothetical gene supported by BC039335
15	q26.2	Hs.447110	283810	similar to FLJ00402 protein
15	q26.2	Hs.447311	339025	LOC339025
15	q26.2	Hs.448898	342239	LOC342239
15	q26.2	Hs.447510	342262	LOC342262
15	q26.2	Hs.6093	91947	hypothetical protein LOC91947
15	q26.2	Hs.287677	91948	hypothetical protein LOC91948
19	q13.32	Hs.334586	10780	zinc finger protein 234
19	q13.32	Hs.348407	1082	chorionic gonadotropin, beta polypeptide
19	q13.32	Hs.324051	10848	RelA-associated inhibitor
19	q13.32	Hs.348265	114335	chorionic gonadotropin, beta polypeptide 1
19	q13.32	Hs.348394	114336	chorionic gonadotropin, beta polypeptide 2
19	q13.32	Hs.446726	125931	similar to carcinoembryonic antigen-related cell adhesion molecule 5; carcinoembryonic antigen
19	q13.32	Hs.373758	126298	similar to FKSG27
19	q13.32	Hs.99093	126299	hypothetical protein MGC51082
19	q13.32	Hs.221191	147699	hypothetical protein FLJ40125
19	q13.32	Hs.380416	147710	LOC147710
19	q13.32	Hs.43314	147912	hypothetical protein LOC147912
19	q13.32	Hs.192237	162979	zinc finger protein 342
19	q13.32	Hs.164773	199731	TSLC1-like 2
19	q13.32	Hs.7486	23474	protein expressed in thyroid
19	q13.32	Hs.75678	2354	FBJ murine osteosarcoma viral oncogene homolog B
19	q13.32	Hs.24178	24139	echinoderm microtubule associated protein like 2
19	q13.32	Hs.154680	26145	interferon regulatory factor 2 binding protein 1
19	q13.32	Hs.11950	27076; 286029	GPI-anchored metastasis-associated protein homolog
19	q13.32	Hs.454270	284342	similar to pregnancy specific beta-1-glycoprotein 4; Pregnancy-specific beta-1-glycoprotein-4
19	q13.32	Hs.351525	284343	hypothetical gene supported by BC035419
19	q13.32	Hs.448925	284344	hypothetical protein LOC284344
19	q13.32	Hs.126920	284345	similar to LL5 beta
19	q13.32	Hs.213534	284346	hypothetical protein LOC284346
19	q13.32	Hs.22049	284347	similar to R28379_1
19	q13.32	Hs.44289	284348	hypothetical protein FLJ30469
19	q13.32	Hs.205274	284349	zinc finger protein 283
19	q13.32	Hs.285574	284350	hypothetical protein FLJ34222
19	q13.32	Hs.31809	284352	hypothetical protein LOC284352
19	q13.32	Hs.299256	284353	similar to kinase D-interacting substance of 220 kDa; ankyrin repeat-rich membrane-spanning protein
19	q13.32	Hs.154304	284354	similar to BC282485_1
19	q13.32	Hs.447328	339340	similar to carcinoembryonic antigen-related cell adhesion molecule 8; carcinoembryonic antigen gene family member 6
19	q13.32	Hs.447329	339341	similar to polycythemia rubra vera 1; cell surface receptor
19	q13.32	Hs.103902	339343	similar to hypothetical protein
19	q13.32	Hs.374285	339344	hypothetical protein LOC339344
19	q13.32	Hs.434218	339345	similar to Xcat-2
19	q13.32	Hs.76561	342908	zinc finger protein 404
19	q13.32	Hs.438004	342909	zinc finger protein 284
19	q13.32	Hs.91202	348314	hypothetical gene supported by AK098812
19	q13.32	Hs.448176	350609	similar to carcinoembryonic antigen-related cell adhesion molecule 1 (biliary glycoprotein)
19	q13.32	Hs.154704	3972	luteinizing hormone beta polypeptide
19	q13.32	Hs.231436	54814	hypothetical protein FLJ20084
19	q13.32	Hs.10116	56006	hypothetical protein FLJ12886
19	q13.32	Hs.180943	56269	hypothetical protein R30953_1
19	q13.32	Hs.45008	56971	carcinoembryonic antigen-like 1
19	q13.32	Hs.858	5971	v-rel reticuloendotheliosis viral oncogene homolog B, nuclear factor of kappa light polypeptide gene enhancer in B-cells 3 (avian)
19	q13.32	Hs.3803	6253	reticulon 2
19	q13.32	Hs.158263	7773	zinc finger protein 230
19	q13.32	Hs.61273	79090	hypothetical protein MGC2650
19	q13.32	Hs.11110	79177	hypothetical protein MGC2508
19	q13.32	Hs.102991	79760	gem (nuclear organelle) associated protein 7
19	q13.32	Hs.288842	80207	optic atrophy 3 (autosomal recessive, with chorea and spastic paraplegia)
19	q13.32	Hs.279651	8190	melanoma inhibitory activity
19	q13.32	Hs.97978	83639	testis-specific protein TES101RP
19	q13.32	Hs.337557	90332	protein 7 transactivated by hepatitis B virus X antigen (HBxAg)
19	q13.32	Hs.172944	93659	chorionic gonadotropin, beta polypeptide 5
19	q13.32	Hs.348402	94027	chorionic gonadotropin, beta polypeptide 7
19	q13.32	Hs.343662	94115	chorionic gonadotropin, beta polypeptide 8
20	q13.12	Hs.93002	11065	ubiquitin-conjugating enzyme E2C
20	q13.12	Hs.26213	116092	chromosome 20 open reading frame 167
20	q13.12	Hs.454442	128486	chromosome 20 open reading frame 142
20	q13.12	Hs.128235	128497	chromosome 20 open reading frame 165
20	q13.12	Hs.455643	128499	LOC128499
20	q13.12	Hs.149018	140686	WAP four-disulfide core domain 3
20	q13.12	Hs.128152	140825	chromosome 20 open reading frame 163
20	q13.12	Hs.19800	140831	chromosome 20 open reading frame 164
20	q13.12	Hs.199380	140832	WAP four-disulfide core domain 10A
20	q13.12	Hs.274876	140870	WAP four-disulfide core domain 6
20	q13.12	Hs.199028	149703	hypothetical protein LOC149703
20	q13.12	Hs.259433	149704	LOC149704
20	q13.12	Hs.226666	149705	hypothetical protein LOC149705
20	q13.12	Hs.349189	149706	LOC149706
20	q13.12	Hs.375031	149708	WAP four-disulfide core domain 5
20	q13.12	Hs.308321	149709	similar to elafin-like protein I; single WAP motif protein 1
20	q13.12	Hs.283487	149710	LOC149710
20	q13.12	Hs.448546	149721	LOC149721
20	q13.12	Hs.406733	164237	WAP four-disulfide core domain 13
20	q13.12	Hs.446923	200225	RIM4gamma
20	q13.12	Hs.451300	200226	similar to dJ148E22.2 (novel PABPC1 (poly(A)-binding protein, cytoplasmic 1) (PABPL1) like protein)
20	q13.12	Hs.374924	259239	WAP four-disulfide core domain 11
20	q13.12	Hs.300863	26013	l(3)mbt-like (Drosophila)
20	q13.12	Hs.209294	280664	WAP four-disulfide core domain 10B
20	q13.12	Hs.434169	284743	hypothetical protein FLJ39654
20	q13.12	Hs.407198	284744	similar to dJ1013A22.3 (novel protein)
20	q13.12	Hs.452374	284745	LOC284745
20	q13.12	Hs.377046	284747	hypothetical protein DKFZp547G0215
20	q13.12	Hs.456299	339573	LOC339573
20	q13.12	Hs.458098	343588	similar to 60S ribosomal protein L37a
20	q13.12	Hs.447611	343591	similar to dJ601O1.1 (novel protein with Kunitz/Bovine pancreatic trypsin inhibitor domain)
20	q13.12	Hs.283379	343593	similar to hypothetical protein FLJ32191
20	q13.12	Hs.452381	350919	LOC350919
20	q13.12	Hs.379380	51006	ovarian cancer overexpressed 1
20	q13.12	Hs.192662	55713	zinc finger protein 334
20	q13.12	Hs.256086	55861	chromosome 20 open reading frame 35
20	q13.12	Hs.134594	57158	junctophilin 2
20	q13.12	Hs.21413	57468	solute carrier family 12, (potassium-chloride transporter) member 5
20	q13.12	Hs.272814	63935	chromosome 20 open reading frame 67
20	q13.12	Hs.255479	79015	hypothetical protein MGC5566
20	q13.12	Hs.283869	79183	chromosome 20 open reading frame 121
20	q13.12	Hs.26608	84969	chromosome 20 open reading frame 100
20	q13.12	Hs.302810	90196	chromosome 20 open reading frame 169
20	q13.12	Hs.116128	90199	WAP four-disulfide core domain 8
20	q13.12	Hs.334538	90203	chromosome 20 open reading frame 161
20	q13.12	Hs.352065	90204	chromosome 20 open reading frame 162
Y	q11.223	Hs.302072	159162	hypothetical protein MGC26641
Y	q11.223	Hs.2958	159163	hypothetical protein MGC33094
Y	q11.223	Hs.447415	340628	similar to deleted in azoospermia
Y	q11.223	Hs.448333	352897	similar to RNA binding motif protein, Y chromosome, family 2 member B
Y	q11.223	Hs.448334	352898	LOC352898
Y	q11.223	Hs.70936	57055	deleted in azoospermia 2
Y	q11.223	Hs.121389	83863	testis transcript Y 7
Y	q11.223	Hs.326781	83868	testis-specific transcript, Y-linked 13
Y	q11.223	Hs.334495	84559	golgi autoantigen, golgin subfamily a, 2-like, Y-linked
Y	q11.223	Hs.125547	84672	testis-specific transcript, Y-linked 6
Y	q11.223	Hs.158343	9081	PTPN13-like, Y-linked
Y	q11.223	Hs.159281	9085	chromodomain protein, Y chromosome, 1
