# Supplementary material for: MPSS profiling of human embryonic stem cells
Source: BMC Dev Biol. 2004 Aug 10;4:10. doi: 10.1186/1471-213X-4-10 (PMC514702; doi:10.1186/1471-213X-4-10)
Supplement: Additional File 12 — This file contains the mapping information of MPSS signatures to the EST scan genes for major signaling pathways. Each pathway is presented in a separate worksheet Columns: Locusid: Locus Link identifier Pathway: Pathway the gene has been assigned to. Signature: MPSS signature sequence Tpm: mean abundance for a signature derived from all MPSS runs for the sample, in transcripts per million Stdev: standard deviation of the mean abundance from multiple MPSS runs Hit genome: HitGenome – Numbers of genomic locations a signature maps to HitUniGene: Numbers of UniGene Clusters a signature maps to; Seq_id: UniGene cluster ID ('Hs.' Has been omitted). NULL if there is no MPPS signature but an EST from the EST scan. Class: signature class (see Appendix B for more details); Title: description, derived from UniGene [file 1471-213X-4-10-S12.xls]

## Sheet: Proteases
locusid	pathway	signature	tpm	stddev	hit_genome	hit_unigene	seq_id	class	title	ga_id	es	eb
3249	PROTEASES	GATCCACGCTGGGCCGA	16	2	0	2	823	1	hepsin (transmembrane protease, serine 1)	GA_1421	0	0
4321	PROTEASES	NULL	NULL	NULL	NULL	NULL	NULL	NULL	matrix metalloproteinase 12 (macrophage elastase)	NULL	NULL	NULL
4316	PROTEASES	NULL	NULL	NULL	NULL	NULL	NULL	NULL	matrix metalloproteinase 7 (matrilysin, uterine)	NULL	NULL	NULL
4319	PROTEASES	NULL	NULL	NULL	NULL	NULL	NULL	NULL	matrix metalloproteinase 10 (stromelysin 2)	NULL	NULL	NULL
4323	PROTEASES	GATCTGCCTCTGCCTCA	103	1	10	1	2399	3	matrix metalloproteinase 14 (membrane-inserted)	GA_2860	1	16
10893	PROTEASES	NULL	NULL	NULL	NULL	NULL	NULL	NULL	matrix metalloproteinase 24 (membrane-inserted)	GA_36193	1	0
7076	PROTEASES	GATCAAGATGACCAAGA	33	4	0	2	5831	2	tissue inhibitor of metalloproteinase 1 (erythroid potentiating activity, collagenase inhibitor)	GA_2046	4	2
8722	PROTEASES	NULL	NULL	NULL	NULL	NULL	NULL	NULL	cathepsin F	NULL	NULL	NULL
8722	PROTEASES	NULL	NULL	NULL	NULL	NULL	NULL	NULL	cathepsin F	NULL	NULL	NULL
10855	PROTEASES	NULL	NULL	NULL	NULL	NULL	NULL	NULL	heparanase	NULL	NULL	NULL
56649	PROTEASES	NULL	NULL	NULL	NULL	NULL	NULL	NULL	transmembrane protease, serine 4	NULL	NULL	NULL
4317	PROTEASES	GATCACACTGAATTAGG	44	3	3	3	73862	4	matrix metalloproteinase 8 (neutrophil collagenase)	NULL	NULL	NULL
1519	PROTEASES	NULL	NULL	NULL	NULL	NULL	NULL	NULL	cathepsin O	NULL	NULL	NULL
5055	PROTEASES	NULL	NULL	NULL	NULL	NULL	NULL	NULL	serine (or cysteine) proteinase inhibitor, clade B (ovalbumin), member 2	GA_1579	1	0
5328	PROTEASES	NULL	NULL	NULL	NULL	NULL	NULL	NULL	plasminogen activator, urokinase	GA_37081	3	0
1514	PROTEASES	GATCTTCAATGATTCGA	22	2	1	2	78056	14	cathepsin L	GA_34692	0	1
1514	PROTEASES	GATCCGAGTGTGATTTG	22	5	1	2	78056	1	cathepsin L	GA_34692	0	1
4324	PROTEASES	GATCCCCAAGGCACTTG	20	2	1	1	80343	1	matrix metalloproteinase 15 (membrane-inserted)	GA_1517	4	1
5054	PROTEASES	GATCCACAGGGGTGGTG	27	10	1	1	82085	1	serine (or cysteine) proteinase inhibitor, clade E (nexin, plasminogen activator inhibitor type 1), member 1	GA_9435	3	100
4312	PROTEASES	GATCCCAGAGAGCAGCT	57	7	2	1	83169	1	matrix metalloproteinase 1 (interstitial collagenase)	GA_34715	5	1
4314	PROTEASES	NULL	NULL	NULL	NULL	NULL	NULL	NULL	matrix metalloproteinase 3 (stromelysin 1, progelatinase)	NULL	NULL	NULL
1513	PROTEASES	NULL	NULL	NULL	NULL	NULL	NULL	NULL	cathepsin K (pycnodysostosis)	NULL	NULL	NULL
1515	PROTEASES	GATCCAAGTTGAGATTT	123	1	2	1	87417	1	cathepsin L2	GA_1229	5	4
1521	PROTEASES	NULL	NULL	NULL	NULL	NULL	NULL	NULL	cathepsin W (lymphopain)	NULL	NULL	NULL
4325	PROTEASES	GATCTGCAGATGGACAC	29	1	1	1	90800	5	matrix metalloproteinase 16 (membrane-inserted)	NULL	NULL	NULL
1511	PROTEASES	NULL	NULL	NULL	NULL	NULL	NULL	NULL	cathepsin G	NULL	NULL	NULL
4313	PROTEASES	GATCCTGGCTTCCCCAA	85	2	2	3	111301	1	matrix metalloproteinase 2 (gelatinase A, 72kDa gelatinase, 72kDa type IV collagenase)	GA_38079	11	28
4318	PROTEASES	GATCCCCGGAGCGCCAG	26	2	1	1	151738	1	matrix metalloproteinase 9 (gelatinase B, 92kDa gelatinase, 92kDa type IV collagenase)	NULL	NULL	NULL
4327	PROTEASES	GATCTGGCCAGCCTTGG	22	4	1	3	154057	24	matrix metalloproteinase 19	GA_9957	0	2
4320	PROTEASES	GATCCTCCTGAAGCCCT	10	10	2	1	155324	1	matrix metalloproteinase 11 (stromelysin 3)	GA_3225	0	1
4326	PROTEASES	GATCTGTGGCTGCGGGC	50	6	1	1	159581	3	matrix metalloproteinase 17 (membrane-inserted)	NULL	NULL	NULL
1520	PROTEASES	NULL	NULL	NULL	NULL	NULL	NULL	NULL	cathepsin S	NULL	NULL	NULL
56547	PROTEASES	GATCAAAGAACTGAAAG	9	3	6	4	204732	1	matrix metalloproteinase 26	NULL	NULL	NULL
8510	PROTEASES	NULL	NULL	NULL	NULL	NULL	NULL	NULL	matrix metalloproteinase 23B	NULL	NULL	NULL
1522	PROTEASES	NULL	NULL	NULL	NULL	NULL	NULL	NULL	cathepsin Z	NULL	NULL	NULL
5327	PROTEASES	GATCTTTCAGGAAAGAC	18	8	1	1	274404	1	plasminogen activator, tissue	GA_1648	3	3
1512	PROTEASES	NULL	NULL	NULL	NULL	NULL	NULL	NULL	cathepsin H	GA_2495	0	0
1471	PROTEASES	GATCTACGCTGTGCCTT	103	1	1	1	304682	1	cystatin C (amyloid angiopathy and cerebral hemorrhage)	GA_3469	0	0
7113	PROTEASES	NULL	NULL	NULL	NULL	NULL	NULL	NULL	transmembrane protease, serine 2	NULL	NULL	NULL
1509	PROTEASES	GATCTGTTTCGTGCATT	229	4	1	1	343475	3	cathepsin D (lysosomal aspartyl protease)	GA_1228	3	6
8511	PROTEASES	NULL	NULL	NULL	NULL	NULL	NULL	NULL	matrix metalloproteinase 23A	NULL	NULL	NULL

## Sheet: ECM
locusid	pathway	signature	tpm	stddev	hit_genome	hit_unigene	seq_id	class	title	ga_id	es	eb
3680	ECM	GATCGTGTTTGAAGCAG	18	2	1	1	222	5	integrin, alpha 9	NULL	NULL	NULL
6696	ECM	NULL	NULL	NULL	NULL	NULL	NULL	NULL	secreted phosphoprotein 1 (osteopontin, bone sialoprotein I, early T-lymphocyte activation 1)	GA_2753	3	6
4583	ECM	NULL	NULL	NULL	NULL	NULL	NULL	NULL	mucin 2, intestinal/tracheal	NULL	NULL	NULL
1288	ECM	GATCACTTACCAAAAGT	14	0	2	1	408	1	collagen, type IV, alpha 6	GA_12824	10	7
1285	ECM	NULL	NULL	NULL	NULL	NULL	NULL	NULL	collagen, type IV, alpha 3 (Goodpasture antigen)	NULL	NULL	NULL
3674	ECM	NULL	NULL	NULL	NULL	NULL	NULL	NULL	integrin, alpha 2b (platelet glycoprotein IIb of IIb/IIIa complex, antigen CD41B)	GA_4120	1	0
3682	ECM	NULL	NULL	NULL	NULL	NULL	NULL	NULL	integrin, alpha E (antigen CD103, human mucosal lymphocyte antigen 1; alpha polypeptide)	GA_4166	0	0
6383	ECM	GATCTTCTTTTGGGAGG	18	1	2	2	1501	1	syndecan 2 (heparan sulfate proteoglycan 1, cell surface-associated, fibroglycan)	NULL	NULL	NULL
1294	ECM	GATCACGACCCCTCCCT	7	1	0	1	1640	2	collagen, type VII, alpha 1 (epidermolysis bullosa, dystrophic, dominant and recessive)	GA_1198	0	1
3695	ECM	NULL	NULL	NULL	NULL	NULL	NULL	NULL	integrin, beta 7	GA_1456	1	0
3897	ECM	GATCTCCCACATGCCAG	28	5	1	1	1757	1	L1 cell adhesion molecule (hydrocephalus, stenosis of aqueduct of Sylvius 1, MASA (mental retardation, aphasia, shuffling gait and adducted thumbs) syndrome, spastic paraplegia 1)	GA_2285	2	2
7448	ECM	NULL	NULL	NULL	NULL	NULL	NULL	NULL	vitronectin (serum spreading factor, somatomedin B, complement S-protein)	GA_9217	0	2
10371	ECM	NULL	NULL	NULL	NULL	NULL	NULL	NULL	sema domain, immunoglobulin domain (Ig), short basic domain, secreted, (semaphorin) 3A	GA_3244	1	0
8754	ECM	GATCGTAAAATTTTAAG	8	3	1	1	2442	1	a disintegrin and metalloproteinase domain 9 (meltrin gamma)	GA_3707	0	8
8754	ECM	GATCACAAACATATGAG	8	0	1	1	2442	4	a disintegrin and metalloproteinase domain 9 (meltrin gamma)	GA_3707	0	8
2817	ECM	GATCAGGAGCCCCCAAC	22	6	1	1	2699	1	glypican 1	GA_33829	3	9
6900	ECM	NULL	NULL	NULL	NULL	NULL	NULL	NULL	contactin 2 (axonal)	GA_2910	1	0
10724	ECM	GATCAGAGCTCAGTTCC	61	0	2	1	5734	1	meningioma expressed antigen 5 (hyaluronidase)	GA_37877	10	4
4185	ECM	NULL	NULL	NULL	NULL	NULL	NULL	NULL	a disintegrin and metalloproteinase domain 11	GA_2352	1	1
8745	ECM	GATCCTACTCAGCAAGG	25	0	1	2	7164	1	a disintegrin and metalloproteinase domain 23	GA_3706	1	0
54910	ECM	GATCCTGTCGGTTACTA	82	15	1	1	7188	1	sema domain, immunoglobulin domain (Ig), transmembrane domain (TM) and short cytoplasmic domain, (semaphorin) 4C	GA_10066	5	3
2244	ECM	NULL	NULL	NULL	NULL	NULL	NULL	NULL	fibrinogen, B beta polypeptide	GA_35251	1	1
4897	ECM	GATCAGGAAGTCAAATT	4	2	2	1	7912	5	neuronal cell adhesion molecule	NULL	NULL	NULL
6386	ECM	GATCAATGGTGAAAACT	72	7	1	2	8180	1	syndecan binding protein (syntenin)	GA_3132	1	3
9510	ECM	NULL	NULL	NULL	NULL	NULL	NULL	NULL	a disintegrin-like and metalloprotease (reprolysin type) with thrombospondin type 1 motif, 1	GA_3889	0	5
8038	ECM	NULL	NULL	NULL	NULL	NULL	NULL	NULL	a disintegrin and metalloproteinase domain 12 (meltrin alpha)	GA_1049	1	11
10516	ECM	GATCTGGGAGGCAGAGG	53	11	29	1	11494	25	fibulin 5	NULL	NULL	NULL
3911	ECM	GATCTTGTTTCTGAAGA	56	5	3	1	11669	2	laminin, alpha 5	GA_35739	14	13
7104	ECM	NULL	NULL	NULL	NULL	NULL	NULL	NULL	transmembrane 4 superfamily member 4	NULL	NULL	NULL
5649	ECM	NULL	NULL	NULL	NULL	NULL	NULL	NULL	reelin	GA_2905	0	3
51090	ECM	NULL	NULL	NULL	NULL	NULL	NULL	NULL	transmembrane 4 superfamily member 11 (plasmolipin)	NULL	NULL	NULL
8828	ECM	GATCACGGGAACTTGAG	10	3	1	1	17778	1	neuropilin 2	GA_37862	3	1
56121	ECM	NULL	NULL	NULL	NULL	NULL	NULL	NULL	protocadherin beta 15	GA_7148	0	0
10505	ECM	NULL	NULL	NULL	NULL	NULL	NULL	NULL	sema domain, immunoglobulin domain (Ig), transmembrane domain (TM) and short cytoplasmic domain, (semaphorin) 4F	GA_35533	1	0
1307	ECM	NULL	NULL	NULL	NULL	NULL	NULL	NULL	collagen, type XVI, alpha 1	GA_9518	0	2
4045	ECM	NULL	NULL	NULL	NULL	NULL	NULL	NULL	limbic system-associated membrane protein	NULL	NULL	NULL
7106	ECM	GATCAGATACCGTCGTA	62	7	0	1	26518	25	transmembrane 4 superfamily member 7	GA_2056	2	5
9508	ECM	NULL	NULL	NULL	NULL	NULL	NULL	NULL	a disintegrin-like and metalloprotease (reprolysin type) with thrombospondin type 1 motif, 3	GA_12890	0	0
9353	ECM	NULL	NULL	NULL	NULL	NULL	NULL	NULL	slit homolog 2 (Drosophila)	GA_2749	0	5
6092	ECM	GATCCACTGGACCTAGG	5	3	1	1	31141	22	roundabout, axon guidance receptor, homolog 2 (Drosophila)	NULL	NULL	NULL
6092	ECM	GATCCAGCATGGACAAT	5	2	2	1	31141	22	roundabout, axon guidance receptor, homolog 2 (Drosophila)	NULL	NULL	NULL
1004	ECM	NULL	NULL	NULL	NULL	NULL	NULL	NULL	cadherin 6, type 2, K-cadherin (fetal kidney)	GA_2828	4	3
6405	ECM	GATCTACAGGACAAAGG	45	5	3	1	32981	1	sema domain, immunoglobulin domain (Ig), short basic domain, secreted, (semaphorin) 3F	GA_2732	2	2
5067	ECM	NULL	NULL	NULL	NULL	NULL	NULL	NULL	contactin 3 (plasmacytoma associated)	NULL	NULL	NULL
1298	ECM	GATCCCAGGACTCCCTG	8	3	1	1	37165	5	collagen, type IX, alpha 2	GA_9519	3	1
6445	ECM	NULL	NULL	NULL	NULL	NULL	NULL	NULL	sarcoglycan, gamma (35kDa dystrophin-associated glycoprotein)	NULL	NULL	NULL
3676	ECM	NULL	NULL	NULL	NULL	NULL	NULL	NULL	integrin, alpha 4 (antigen CD49D, alpha 4 subunit of VLA-4 receptor)	NULL	NULL	NULL
8633	ECM	NULL	NULL	NULL	NULL	NULL	NULL	NULL	unc-5 homolog C (C. elegans)	NULL	NULL	NULL
3687	ECM	NULL	NULL	NULL	NULL	NULL	NULL	NULL	integrin, alpha X (antigen CD11C (p150), alpha polypeptide)	NULL	NULL	NULL
1299	ECM	GATCTCATCCCAATAAA	7	0	2	2	53563	2	collagen, type IX, alpha 3	GA_1201	2	2
7143	ECM	NULL	NULL	NULL	NULL	NULL	NULL	NULL	tenascin R (restrictin, janusin)	NULL	NULL	NULL
3918	ECM	GATCAAACAAAAAGCGG	9	1	1	1	54451	5	laminin, gamma 2	GA_3081	0	2
2220	ECM	NULL	NULL	NULL	NULL	NULL	NULL	NULL	ficolin (collagen/fibrinogen domain containing lectin) 2 (hucolin)	NULL	NULL	NULL
58494	ECM	GATCTCAACATAAGTGG	9	0	1	1	54650	1	junctional adhesion molecule 2	GA_37462	0	1
1016	ECM	NULL	NULL	NULL	NULL	NULL	NULL	NULL	cadherin 18, type 2	NULL	NULL	NULL
6586	ECM	NULL	NULL	NULL	NULL	NULL	NULL	NULL	slit homolog 3 (Drosophila)	GA_5078	0	5
2239	ECM	GATCCCAACTAATTTTA	98	25	2	1	58367	2	glypican 4	GA_3284	5	4
1012	ECM	NULL	NULL	NULL	NULL	NULL	NULL	NULL	cadherin 13, H-cadherin (heart)	GA_1155	1	2
8829	ECM	NULL	NULL	NULL	NULL	NULL	NULL	NULL	neuropilin 1	GA_36668	1	1
3679	ECM	GATCCTAATCCCTTCCT	45	6	2	1	74369	1	integrin, alpha 7	GA_4123	2	0
3908	ECM	NULL	NULL	NULL	NULL	NULL	NULL	NULL	laminin, alpha 2 (merosin, congenital muscular dystrophy)	GA_2286	1	0
2266	ECM	GATCTGGTTGGTGGATG	32	5	2	2	75431	2	fibrinogen, gamma polypeptide	GA_9783	0	0
3914	ECM	NULL	NULL	NULL	NULL	NULL	NULL	NULL	laminin, beta 3	GA_2288	0	3
1284	ECM	GATCGGATATTCCTTCC	119	4	1	1	75617	1	collagen, type IV, alpha 2	GA_36406	23	87
7060	ECM	NULL	NULL	NULL	NULL	NULL	NULL	NULL	thrombospondin 4	GA_2041	1	0
1009	ECM	GATCGCCATCCTCGCCT	38	4	1	1	75929	2	cadherin 11, type 2, OB-cadherin (osteoblast)	GA_12622	3	12
1605	ECM	GATCTGACCTGGTGAGA	162	22	3	2	76111	2	dystroglycan 1 (dystrophin-associated glycoprotein 1)	GA_2503	5	7
1003	ECM	NULL	NULL	NULL	NULL	NULL	NULL	NULL	cadherin 5, type 2, VE-cadherin (vascular epithelium)	NULL	NULL	NULL
2262	ECM	NULL	NULL	NULL	NULL	NULL	NULL	NULL	glypican 5	GA_3285	0	0
5328	ECM	NULL	NULL	NULL	NULL	NULL	NULL	NULL	plasminogen activator, urokinase	GA_37081	3	0
6443	ECM	NULL	NULL	NULL	NULL	NULL	NULL	NULL	sarcoglycan, beta (43kDa dystrophin-associated glycoprotein)	GA_1911	0	2
5175	ECM	NULL	NULL	NULL	NULL	NULL	NULL	NULL	platelet/endothelial cell adhesion molecule (CD31 antigen)	NULL	NULL	NULL
80781	ECM	GATCCGTCCTGAGCGTG	130	11	1	1	78409	1	collagen, type XVIII, alpha 1	GA_35185	23	38
3910	ECM	GATCACAGGGAGCCTGT	19	1	1	1	78672	2	laminin, alpha 4	GA_1478	3	1
10507	ECM	GATCGACGACCTTTCTG	10	3	1	1	79089	1	sema domain, immunoglobulin domain (Ig), transmembrane domain (TM) and short cytoplasmic domain, (semaphorin) 4D	GA_3402	1	0
1006	ECM	NULL	NULL	NULL	NULL	NULL	NULL	NULL	cadherin 8, type 2	GA_1159	0	1
6404	ECM	NULL	NULL	NULL	NULL	NULL	NULL	NULL	selectin P ligand	NULL	NULL	NULL
2192	ECM	GATCTCTCTCGCCACGG	81	13	1	2	79732	1	fibulin 1	GA_4012	3	11
6376	ECM	NULL	NULL	NULL	NULL	NULL	NULL	NULL	chemokine (C-X3-C motif) ligand 1	GA_1904	0	0
1293	ECM	GATCTAGTTCAGAAGGA	145	8	1	2	80988	1	collagen, type VI, alpha 3	GA_2477	13	62
1293	ECM	GATCCAAACACCAAAAG	145	11	1	1	80988	5	collagen, type VI, alpha 3	GA_2477	13	62
1893	ECM	GATCTGTGTGGTCCCCG	24	8	1	2	81071	3	extracellular matrix protein 1	GA_2535	1	1
1280	ECM	GATCGTGGTGAGACTGG	42	4	1	2	81343	1	collagen, type II, alpha 1 (primary osteoarthritis, spondyloepiphyseal dysplasia, congenital)	GA_38570	0	15
6382	ECM	GATCAGAGATGCACCAC	24	1	1	1	82109	1	syndecan 1	GA_1905	4	1
3912	ECM	GATCGGGCCTTACCGTG	166	6	1	1	82124	2	laminin, beta 1	GA_3508	15	18
7869	ECM	NULL	NULL	NULL	NULL	NULL	NULL	NULL	sema domain, immunoglobulin domain (Ig), short basic domain, secreted, (semaphorin) 3B	GA_2733	0	0
22795	ECM	NULL	NULL	NULL	NULL	NULL	NULL	NULL	nidogen 2 (osteonidogen)	GA_5384	1	14
7102	ECM	NULL	NULL	NULL	NULL	NULL	NULL	NULL	transmembrane 4 superfamily member 2	GA_2773	1	0
1306	ECM	NULL	NULL	NULL	NULL	NULL	NULL	NULL	collagen, type XV, alpha 1	NULL	NULL	NULL
3909	ECM	NULL	NULL	NULL	NULL	NULL	NULL	NULL	laminin, alpha 3	GA_2287	0	0
3689	ECM	NULL	NULL	NULL	NULL	NULL	NULL	NULL	integrin, beta 2 (antigen CD18 (p95), lymphocyte function-associated antigen 1; macrophage antigen 1 (mac-1) beta subunit)	NULL	NULL	NULL
7103	ECM	NULL	NULL	NULL	NULL	NULL	NULL	NULL	transmembrane 4 superfamily member 3	NULL	NULL	NULL
3691	ECM	NULL	NULL	NULL	NULL	NULL	NULL	NULL	integrin, beta 4	GA_1452	1	0
101	ECM	NULL	NULL	NULL	NULL	NULL	NULL	NULL	a disintegrin and metalloproteinase domain 8	NULL	NULL	NULL
3690	ECM	NULL	NULL	NULL	NULL	NULL	NULL	NULL	integrin, beta 3 (platelet glycoprotein IIIa, antigen CD61)	GA_2278	0	2
7057	ECM	GATCCAGTTCAATCAGG	7	2	3	2	87409	22	thrombospondin 1	GA_2039	0	3
1015	ECM	NULL	NULL	NULL	NULL	NULL	NULL	NULL	cadherin 17, LI cadherin (liver-intestine)	GA_2461	0	1
1310	ECM	NULL	NULL	NULL	NULL	NULL	NULL	NULL	collagen, type XIX, alpha 1	NULL	NULL	NULL
1002	ECM	NULL	NULL	NULL	NULL	NULL	NULL	NULL	cadherin 4, type 1, R-cadherin (retinal)	GA_36287	0	2
6401	ECM	NULL	NULL	NULL	NULL	NULL	NULL	NULL	selectin E (endothelial adhesion molecule 1)	NULL	NULL	NULL
4582	ECM	NULL	NULL	NULL	NULL	NULL	NULL	NULL	mucin 1, transmembrane	GA_8972	0	1
3913	ECM	GATCTACAACACCTGCC	16	1	1	1	90291	1	laminin, beta 2 (laminin S)	GA_1479	4	12
8516	ECM	NULL	NULL	NULL	NULL	NULL	NULL	NULL	integrin, alpha 8	NULL	NULL	NULL
8751	ECM	NULL	NULL	NULL	NULL	NULL	NULL	NULL	a disintegrin and metalloproteinase domain 15 (metargidin)	GA_3705	1	1
1008	ECM	NULL	NULL	NULL	NULL	NULL	NULL	NULL	cadherin 10, type 2 (T2-cadherin)	GA_3797	0	1
859	ECM	NULL	NULL	NULL	NULL	NULL	NULL	NULL	caveolin 3	NULL	NULL	NULL
94025	ECM	NULL	NULL	NULL	NULL	NULL	NULL	NULL	mucin 16	NULL	NULL	NULL
4588	ECM	NULL	NULL	NULL	NULL	NULL	NULL	NULL	mucin 6, gastric	NULL	NULL	NULL
6442	ECM	NULL	NULL	NULL	NULL	NULL	NULL	NULL	sarcoglycan, alpha (50kDa dystrophin-associated glycoprotein)	NULL	NULL	NULL
4587	ECM	NULL	NULL	NULL	NULL	NULL	NULL	NULL	mucin 5, subtype B, tracheobronchial	NULL	NULL	NULL
4586	ECM	NULL	NULL	NULL	NULL	NULL	NULL	NULL	mucin 5, subtypes A and C, tracheobronchial/gastric	NULL	NULL	NULL
4589	ECM	NULL	NULL	NULL	NULL	NULL	NULL	NULL	mucin 7, salivary	NULL	NULL	NULL
27255	ECM	NULL	NULL	NULL	NULL	NULL	NULL	NULL	contactin 6	GA_6446	0	0
7412	ECM	NULL	NULL	NULL	NULL	NULL	NULL	NULL	vascular cell adhesion molecule 1	NULL	NULL	NULL
8910	ECM	NULL	NULL	NULL	NULL	NULL	NULL	NULL	sarcoglycan, epsilon	GA_9242	2	1
7450	ECM	NULL	NULL	NULL	NULL	NULL	NULL	NULL	von Willebrand factor	NULL	NULL	NULL
1295	ECM	GATCAGGGTTTACAGGG	49	10	1	1	114599	3	collagen, type VIII, alpha 1	GA_1199	1	4
1014	ECM	NULL	NULL	NULL	NULL	NULL	NULL	NULL	cadherin 16, KSP-cadherin	NULL	NULL	NULL
3672	ECM	NULL	NULL	NULL	NULL	NULL	NULL	NULL	integrin, alpha 1	GA_35846	0	0
1308	ECM	NULL	NULL	NULL	NULL	NULL	NULL	NULL	collagen, type XVII, alpha 1	GA_7515	0	2
10082	ECM	GATCCCGACCGGAGAGA	12	6	1	1	118407	1	glypican 6	GA_6433	1	2
2719	ECM	GATCTGGATGTGGATGA	264	19	2	2	119651	1	glypican 3	GA_3283	1	6
26167	ECM	GATCTAGAATTCGAGAG	38	2	1	1	119693	1	protocadherin beta 5	GA_6500	0	0
7105	ECM	GATCGTTGAAACCCTGT	105	5	1	1	121068	1	transmembrane 4 superfamily member 6	GA_2055	4	1
152330	ECM	NULL	NULL	NULL	NULL	NULL	NULL	NULL	contactin 4	NULL	NULL	NULL
1302	ECM	GATCTCCACAGCAGCAA	16	0	3	2	121509	1	collagen, type XI, alpha 2	GA_268	1	2
57876	ECM	GATCTAACTCCCTGCTG	19	6	2	3	129782	23	mucin 3B	NULL	NULL	NULL
28513	ECM	NULL	NULL	NULL	NULL	NULL	NULL	NULL	cadherin 19, type 2	NULL	NULL	NULL
11093	ECM	NULL	NULL	NULL	NULL	NULL	NULL	NULL	a disintegrin-like and metalloprotease (reprolysin type) with thrombospondin type 1 motif, 13	NULL	NULL	NULL
6585	ECM	NULL	NULL	NULL	NULL	NULL	NULL	NULL	slit homolog 1 (Drosophila)	GA_35337	0	2
858	ECM	NULL	NULL	NULL	NULL	NULL	NULL	NULL	caveolin 2	GA_2208	0	1
27299	ECM	NULL	NULL	NULL	NULL	NULL	NULL	NULL	ADAM-like, decysin 1	NULL	NULL	NULL
1289	ECM	GATCTCTTCACTGTGAA	44	3	1	1	146428	1	collagen, type V, alpha 1	GA_36980	8	115
57717	ECM	NULL	NULL	NULL	NULL	NULL	NULL	NULL	protocadherin beta 16	NULL	NULL	NULL
1013	ECM	NULL	NULL	NULL	NULL	NULL	NULL	NULL	cadherin 15, M-cadherin (myotubule)	NULL	NULL	NULL
3678	ECM	GATCTGGAACCTCAGCC	14	4	2	1	149609	1	integrin, alpha 5 (fibronectin receptor, alpha polypeptide)	GA_4122	3	22
6444	ECM	NULL	NULL	NULL	NULL	NULL	NULL	NULL	sarcoglycan, delta (35kDa dystrophin-associated glycoprotein)	GA_1912	0	1
81792	ECM	NULL	NULL	NULL	NULL	NULL	NULL	NULL	a disintegrin-like and metalloprotease (reprolysin type) with thrombospondin type 1 motif, 12	NULL	NULL	NULL
4593	ECM	NULL	NULL	NULL	NULL	NULL	NULL	NULL	muscle, skeletal, receptor tyrosine kinase	NULL	NULL	NULL
53616	ECM	NULL	NULL	NULL	NULL	NULL	NULL	NULL	a disintegrin and metalloproteinase domain 22	NULL	NULL	NULL
8515	ECM	NULL	NULL	NULL	NULL	NULL	NULL	NULL	integrin, alpha 10	NULL	NULL	NULL
9672	ECM	NULL	NULL	NULL	NULL	NULL	NULL	NULL	syndecan 3 (N-syndecan)	GA_35969	2	4
56136	ECM	NULL	NULL	NULL	NULL	NULL	NULL	NULL	protocadherin alpha 13	GA_7144	0	0
8756	ECM	NULL	NULL	NULL	NULL	NULL	NULL	NULL	a disintegrin and metalloproteinase domain 7	NULL	NULL	NULL
3383	ECM	NULL	NULL	NULL	NULL	NULL	NULL	NULL	intercellular adhesion molecule 1 (CD54), human rhinovirus receptor	GA_2328	1	0
960	ECM	GATCTTCAAAAAAAAAA	6	6	19	26	169610	3	CD44 antigen (homing function and Indian blood group system)	GA_37402	3	10
960	ECM	GATCAATAATAATGAGG	6	1	2	1	169610	1	CD44 antigen (homing function and Indian blood group system)	GA_37402	3	10
1287	ECM	GATCCTGGTTACCCTGG	4	2	4	1	169825	5	collagen, type IV, alpha 5 (Alport syndrome)	GA_3589	2	8
7059	ECM	NULL	NULL	NULL	NULL	NULL	NULL	NULL	thrombospondin 3	GA_4079	2	4
7148	ECM	NULL	NULL	NULL	NULL	NULL	NULL	NULL	tenascin XB	GA_11045	1	0
10512	ECM	GATCTTTTCAGTGTGAT	16	3	2	1	171921	2	sema domain, immunoglobulin domain (Ig), short basic domain, secreted, (semaphorin) 3C	GA_3401	0	4
4950	ECM	GATCAGCTGACCATTGA	5	2	2	1	171952	5	occludin	GA_1561	1	0
102	ECM	GATCTAATACTACTGTC	73	3	1	1	172028	1	a disintegrin and metalloproteinase domain 10	GA_2180	5	3
3684	ECM	NULL	NULL	NULL	NULL	NULL	NULL	NULL	integrin, alpha M (complement component receptor 3, alpha; also known as CD11b (p170), macrophage antigen alpha polypeptide)	NULL	NULL	NULL
1277	ECM	GATCCGCGCCGAGGGCA	3424	41	1	1	172928	2	collagen, type I, alpha 1	GA_36147	67	645
80332	ECM	NULL	NULL	NULL	NULL	NULL	NULL	NULL	a disintegrin and metalloproteinase domain 33	GA_37273	2	0
10863	ECM	NULL	NULL	NULL	NULL	NULL	NULL	NULL	a disintegrin and metalloproteinase domain 28	GA_5508	0	0
3683	ECM	NULL	NULL	NULL	NULL	NULL	NULL	NULL	integrin, alpha L (antigen CD11A (p180), lymphocyte function-associated antigen 1; alpha polypeptide)	NULL	NULL	NULL
4685	ECM	NULL	NULL	NULL	NULL	NULL	NULL	NULL	neural cell adhesion molecule 2	GA_2655	0	0
8748	ECM	NULL	NULL	NULL	NULL	NULL	NULL	NULL	a disintegrin and metalloproteinase domain 20	NULL	NULL	NULL
8747	ECM	NULL	NULL	NULL	NULL	NULL	NULL	NULL	a disintegrin and metalloproteinase domain 21	NULL	NULL	NULL
1286	ECM	NULL	NULL	NULL	NULL	NULL	NULL	NULL	collagen, type IV, alpha 4	NULL	NULL	NULL
9032	ECM	NULL	NULL	NULL	NULL	NULL	NULL	NULL	transmembrane 4 superfamily member 5	NULL	NULL	NULL
4868	ECM	NULL	NULL	NULL	NULL	NULL	NULL	NULL	nephrosis 1, congenital, Finnish type (nephrin)	NULL	NULL	NULL
999	ECM	GATCCTGTCTGATGTGA	17	2	1	1	194657	4	cadherin 1, type 1, E-cadherin (epithelial)	GA_2462	12	2
4585	ECM	NULL	NULL	NULL	NULL	NULL	NULL	NULL	mucin 4, tracheobronchial	GA_9746	0	0
2199	ECM	NULL	NULL	NULL	NULL	NULL	NULL	NULL	fibulin 2	GA_2368	3	3
56129	ECM	NULL	NULL	NULL	NULL	NULL	NULL	NULL	protocadherin beta 7	NULL	NULL	NULL
1630	ECM	NULL	NULL	NULL	NULL	NULL	NULL	NULL	deleted in colorectal carcinoma	GA_2940	1	0
3339	ECM	GATCCAGCTCAAGTGCC	25	0	2	1	211573	1	heparan sulfate proteoglycan 2 (perlecan)	GA_5495	8	27
9507	ECM	NULL	NULL	NULL	NULL	NULL	NULL	NULL	a disintegrin-like and metalloprotease (reprolysin type) with thrombospondin type 1 motif, 4	GA_2823	1	0
1305	ECM	GATCCGGACGCTGGCCT	44	3	1	1	211933	2	collagen, type XIII, alpha 1	GA_3465	2	4
1048	ECM	NULL	NULL	NULL	NULL	NULL	NULL	NULL	carcinoembryonic antigen-related cell adhesion molecule 5	NULL	NULL	NULL
3655	ECM	GATCACAAAGTGGAACG	15	5	1	1	227730	22	integrin, alpha 6	GA_2277	3	1
56127	ECM	NULL	NULL	NULL	NULL	NULL	NULL	NULL	protocadherin beta 9	NULL	NULL	NULL
56126	ECM	NULL	NULL	NULL	NULL	NULL	NULL	NULL	protocadherin beta 10	NULL	NULL	NULL
53942	ECM	NULL	NULL	NULL	NULL	NULL	NULL	NULL	contactin 5	GA_5611	0	2
50509	ECM	NULL	NULL	NULL	NULL	NULL	NULL	NULL	collagen, type V, alpha 3	GA_5533	3	0
9423	ECM	NULL	NULL	NULL	NULL	NULL	NULL	NULL	netrin 1	NULL	NULL	NULL
64072	ECM	NULL	NULL	NULL	NULL	NULL	NULL	NULL	cadherin related 23	NULL	NULL	NULL
64072	ECM	NULL	NULL	NULL	NULL	NULL	NULL	NULL	cadherin related 23	NULL	NULL	NULL
56147	ECM	GATCTTTCTGGTAATGT	12	2	2	1	247742	4	protocadherin alpha 1	GA_7145	1	1
2219	ECM	NULL	NULL	NULL	NULL	NULL	NULL	NULL	ficolin (collagen/fibrinogen domain containing) 1	NULL	NULL	NULL
6385	ECM	NULL	NULL	NULL	NULL	NULL	NULL	NULL	syndecan 4 (amphiglycan, ryudocan)	GA_1906	0	5
22801	ECM	GATCTGAATTCTGCCCT	5	0	4	1	256297	1	integrin, alpha 11	GA_7548	2	10
57556	ECM	GATCATCGGCGCAAAGA	579	8	1	1	263395	4	sema domain, transmembrane domain (TM), and cytoplasmic domain, (semaphorin) 6A	GA_33877	16	1
3675	ECM	GATCAGCCCAGGCAGCA	16	1	1	2	265829	25	integrin, alpha 3 (antigen CD49C, alpha 3 subunit of VLA-3 receptor)	GA_4121	1	7
56133	ECM	GATCTACTGAGGCTAGT	12	4	1	1	266470	1	protocadherin beta 2	GA_7149	2	1
11095	ECM	NULL	NULL	NULL	NULL	NULL	NULL	NULL	a disintegrin-like and metalloprotease (reprolysin type) with thrombospondin type 1 motif, 8	NULL	NULL	NULL
3673	ECM	NULL	NULL	NULL	NULL	NULL	NULL	NULL	integrin, alpha 2 (CD49B, alpha 2 subunit of VLA-2 receptor)	GA_4119	0	0
1005	ECM	NULL	NULL	NULL	NULL	NULL	NULL	NULL	cadherin 7, type 2	GA_9616	0	0
284602	ECM	GATCTGGGTGTCCTGAC	128	0	2	3	273330	1	agrin	NULL	NULL	NULL
5327	ECM	GATCTTTCAGGAAAGAC	18	8	1	1	274404	1	plasminogen activator, tissue	GA_1648	3	3
5364	ECM	GATCAACAAACTTCTGT	8	0	2	1	278311	5	plexin B1	GA_37269	2	3
8728	ECM	GATCTTCTTCTCTCTTG	82	4	2	2	278679	1	a disintegrin and metalloproteinase domain 19 (meltrin beta)	GA_10160	0	6
29930	ECM	NULL	NULL	NULL	NULL	NULL	NULL	NULL	protocadherin beta 1	NULL	NULL	NULL
11174	ECM	NULL	NULL	NULL	NULL	NULL	NULL	NULL	a disintegrin-like and metalloprotease (reprolysin type) with thrombospondin type 1 motif, 6	GA_5510	0	1
11085	ECM	NULL	NULL	NULL	NULL	NULL	NULL	NULL	a disintegrin and metalloproteinase domain 30	NULL	NULL	NULL
56125	ECM	NULL	NULL	NULL	NULL	NULL	NULL	NULL	protocadherin beta 11	NULL	NULL	NULL
56130	ECM	NULL	NULL	NULL	NULL	NULL	NULL	NULL	protocadherin beta 6	NULL	NULL	NULL
56132	ECM	NULL	NULL	NULL	NULL	NULL	NULL	NULL	protocadherin beta 3	NULL	NULL	NULL
56131	ECM	NULL	NULL	NULL	NULL	NULL	NULL	NULL	protocadherin beta 4	NULL	NULL	NULL
56122	ECM	NULL	NULL	NULL	NULL	NULL	NULL	NULL	protocadherin beta 14	GA_7147	1	0
56123	ECM	NULL	NULL	NULL	NULL	NULL	NULL	NULL	protocadherin beta 13	NULL	NULL	NULL
10071	ECM	NULL	NULL	NULL	NULL	NULL	NULL	NULL	mucin 12	NULL	NULL	NULL
11173	ECM	NULL	NULL	NULL	NULL	NULL	NULL	NULL	a disintegrin-like and metalloprotease (reprolysin type) with thrombospondin type 1 motif, 7	GA_9772	3	2
10154	ECM	NULL	NULL	NULL	NULL	NULL	NULL	NULL	plexin C1	NULL	NULL	NULL
56128	ECM	NULL	NULL	NULL	NULL	NULL	NULL	NULL	protocadherin beta 8	NULL	NULL	NULL
2335	ECM	GATCCTAGTAATTGCCT	2094	33	3	2	287820	1	fibronectin 1	GA_34109	17	166
3371	ECM	GATCTTTCTTTCCAAAA	81	1	2	2	289114	1	tenascin C (hexabrachion)	GA_1429	4	29
3685	ECM	GATCAAAAAAGGCAGAT	84	8	1	1	295726	1	integrin, alpha V (vitronectin receptor, alpha polypeptide, antigen CD51)	GA_4124	4	17
6091	ECM	GATCCTTTTTTGTCATT	62	2	2	1	301198	1	roundabout, axon guidance receptor, homolog 1 (Drosophila)	GA_37788	7	4
28316	ECM	NULL	NULL	NULL	NULL	NULL	NULL	NULL	cadherin 20, type 2	NULL	NULL	NULL
56999	ECM	GATCCTCTCACCATTTT	22	1	2	1	318751	1	a disintegrin-like and metalloprotease (reprolysin type) with thrombospondin type 1 motif, 9	GA_4981	1	5
10070	ECM	NULL	NULL	NULL	NULL	NULL	NULL	NULL	mucin 11	NULL	NULL	NULL
8547	ECM	NULL	NULL	NULL	NULL	NULL	NULL	NULL	ficolin (collagen/fibrinogen domain containing) 3 (Hakata antigen)	NULL	NULL	NULL
1010	ECM	NULL	NULL	NULL	NULL	NULL	NULL	NULL	cadherin 12, type 2 (N-cadherin 2)	GA_8621	0	1
83700	ECM	GATCCCACTGTTCCTCT	37	1	5	2	334703	4	junctional adhesion molecule 3	GA_11716	4	8
27307	ECM	NULL	NULL	NULL	NULL	NULL	NULL	NULL	malignancy-associated protein	NULL	NULL	NULL
4584	ECM	NULL	NULL	NULL	NULL	NULL	NULL	NULL	mucin 3A, intestinal	GA_7555	1	0
4071	ECM	GATCCTGCAATTCCATG	8	1	2	1	351316	22	transmembrane 4 superfamily member 1	GA_11815	1	2
2243	ECM	NULL	NULL	NULL	NULL	NULL	NULL	NULL	fibrinogen, A alpha polypeptide	GA_3591	0	1
1296	ECM	NULL	NULL	NULL	NULL	NULL	NULL	NULL	collagen, type VIII, alpha 2	NULL	NULL	NULL
3696	ECM	NULL	NULL	NULL	NULL	NULL	NULL	NULL	integrin, beta 8	NULL	NULL	NULL
4811	ECM	GATCAACAAGAGAAATA	28	5	2	1	356624	1	nidogen (enactin)	GA_1544	1	6
6868	ECM	NULL	NULL	NULL	NULL	NULL	NULL	NULL	a disintegrin and metalloproteinase domain 17 (tumor necrosis factor, alpha, converting enzyme)	GA_1050	1	1
3681	ECM	NULL	NULL	NULL	NULL	NULL	NULL	NULL	integrin, alpha D	NULL	NULL	NULL
1587	ECM	NULL	NULL	NULL	NULL	NULL	NULL	NULL	a disintegrin and metalloproteinase domain 3a (cyritestin 1)	NULL	NULL	NULL
5361	ECM	GATCTTGGACGTGAAGA	34	3	1	1	398130	25	plexin A1	NULL	NULL	NULL
7373	ECM	NULL	NULL	NULL	NULL	NULL	NULL	NULL	collagen, type XIV, alpha 1 (undulin)	NULL	NULL	NULL
56124	ECM	NULL	NULL	NULL	NULL	NULL	NULL	NULL	protocadherin beta 12	NULL	NULL	NULL
3915	ECM	GATCCCACTTCCTGTTT	291	1	3	1	432855	2	laminin, gamma 1 (formerly LAMB2)	GA_3509	14	13
4590	ECM	NULL	NULL	NULL	NULL	NULL	NULL	NULL	mucin 8, tracheobronchial	NULL	NULL	NULL

## Sheet: Notch
locusid	pathway	signature	tpm	stddev	hit_genome	hit_unigene	seq_id	class	title	ga_id	es	eb
5663	NOTCH	GATCTGGAATTTTGGTG	10	3	3	1	3260	1	presenilin 1 (Alzheimer disease 3)	GA_5504	5	1
4853	NOTCH	GATCCTCCCCTGCTATT	64	1	1	1	8121	5	Notch homolog 2 (Drosophila)	GA_37721	1	4
4853	NOTCH	GATCCTCCCCTGCTATT	64	1	1	1	8121	5	Notch homolog 2 (Drosophila)	GA_34336	3	5
4854	NOTCH	GATCCCGTGTACCGAGT	176	4	1	1	8546	1	Notch homolog 3 (Drosophila)	GA_2306	5	12
4855	NOTCH	NULL	NULL	NULL	NULL	NULL	NULL	NULL	Notch homolog 4 (Drosophila)	NULL	NULL	NULL
5986	NOTCH	GATCCACCCAGGTGGTT	11	5	1	1	12862	24	radical fringe homolog (Drosophila)	GA_38689	2	0
5986	NOTCH	GATCCACCCAGGTGGTT	11	5	1	1	12862	24	radical fringe homolog (Drosophila)	GA_37132	0	1
2033	NOTCH	GATCATCTGGCCTGCTG	45	5	1	2	25272	5	E1A binding protein p300	GA_2248	6	6
4242	NOTCH	GATCTGGGGCAGCCACC	7	8	2	1	31939	1	manic fringe homolog (Drosophila)	NULL	NULL	NULL
1855	NOTCH	NULL	NULL	NULL	NULL	NULL	NULL	NULL	dishevelled, dsh homolog 1 (Drosophila)	GA_2527	0	0
9794	NOTCH	GATCCTTTATATGTGTG	22	3	1	1	76986	1	mastermind-like 1 (Drosophila)	GA_5852	2	6
8650	NOTCH	GATCCCTAGCTTGTTTT	22	3	1	1	78890	1	numb homolog (Drosophila)	GA_35549	4	4
182	NOTCH	GATCAAAAAGGCTTATA	15	2	2	1	91143	1	jagged 1 (Alagille syndrome)	GA_2279	2	5
2647	NOTCH	GATCGGAATGGTGGAGA	49	1	1	2	94672	1	GCN5 general control of amino-acid synthesis 5-like 1 (yeast)	GA_1358	2	1
1856	NOTCH	GATCACCTTCTCTGAGC	21	1	4	1	118640	1	dishevelled, dsh homolog 2 (Drosophila)	GA_37147	2	5
1840	NOTCH	GATCTCCTTCTCCCTTC	10	4	2	1	124024	1	deltex homolog 1 (Drosophila)	NULL	NULL	NULL
10683	NOTCH	NULL	NULL	NULL	NULL	NULL	NULL	NULL	delta-like 3 (Drosophila)	GA_6449	0	2
4851	NOTCH	GATCTACATGAGGAACT	11	3	1	2	129053	1	Notch homolog 1, translocation-associated (Drosophila)	GA_9167	6	2
9611	NOTCH	GATCCTTAAACTGAAAA	20	6	4	3	144904	5	nuclear receptor co-repressor 1	GA_36963	5	4
9611	NOTCH	GATCCTTAAACTGAAAA	20	6	4	3	144904	5	nuclear receptor co-repressor 1	GA_36787	0	2
3714	NOTCH	GATCTCTCCACTGTGCT	19	5	2	2	166154	1	jagged 2	NULL	NULL	NULL
102	NOTCH	GATCTAATACTACTGTC	73	3	1	1	172028	1	a disintegrin and metalloproteinase domain 10	GA_2180	5	3
8850	NOTCH	NULL	NULL	NULL	NULL	NULL	NULL	NULL	p300/CBP-associated factor	NULL	NULL	NULL
2273	NOTCH	NULL	NULL	NULL	NULL	NULL	NULL	NULL	four and a half LIM domains 1	GA_1325	1	5
3280	NOTCH	GATCAATGCCATGACCT	45	12	2	1	250666	1	hairy and enhancer of split 1, (Drosophila)	GA_3500	1	0
9612	NOTCH	GATCTCTGCTTACCGTT	98	9	1	2	287994	1	nuclear receptor co-repressor 2	GA_37784	3	7
84441	NOTCH	NULL	NULL	NULL	NULL	NULL	NULL	NULL	mastermind-like 2 (Drosophila)	NULL	NULL	NULL
1600	NOTCH	GATCTACTACTGTCCCC	9	2	1	1	344127	25	disabled homolog 1 (Drosophila)	NULL	NULL	NULL
3516	NOTCH	NULL	NULL	NULL	NULL	NULL	NULL	NULL	recombining binding protein suppressor of hairless (Drosophila)	GA_33427	2	2
6868	NOTCH	NULL	NULL	NULL	NULL	NULL	NULL	NULL	a disintegrin and metalloproteinase domain 17 (tumor necrosis factor, alpha, converting enzyme)	GA_1050	1	1
28514	NOTCH	GATCAAGAACACCAACA	7	1	2	1	389889	2	delta-like 1 (Drosophila)	GA_3124	1	0
54567	NOTCH	NULL	NULL	NULL	NULL	NULL	NULL	NULL	delta-like 4 (Drosophila)	NULL	NULL	NULL

## Sheet: Nodal
locusid	pathway	signature	tpm	stddev	hit_genome	hit_unigene	seq_id	class	title	ga_id	es	eb
6997	NODAL	GATCAAACTACATATTG	36	5	2	1	75561	3	teratocarcinoma-derived growth factor 1	GA_2024	20	1
4089	NODAL	GATCATATCAATTGGCA	32	4	1	2	75862	1	MAD, mothers against decapentaplegic homolog 4 (Drosophila)	GA_2976	0	1
4087	NODAL	GATCCCCTTCAGTGCGT	12	5	1	1	82483	4	MAD, mothers against decapentaplegic homolog 2 (Drosophila)	GA_36461	0	1
91	NODAL	GATCCATAGTGCTACCT	24	3	1	1	99954	1	activin A receptor, type IB	GA_14051	0	1
8928	NODAL	NULL	NULL	NULL	NULL	NULL	NULL	NULL	forkhead box H1	GA_2367	5	0
9350	NODAL	GATCAAGGTGGTGATGC	20	5	1	1	248204	4	cerberus 1 homolog, cysteine knot superfamily (Xenopus laevis)	NULL	NULL	NULL
4838	NODAL	GATCATCTACCCCAAGC	4	4	1	1	274279	5	nodal homolog (mouse)	NULL	NULL	NULL
10637	NODAL	GATCTGGGCTAAAGTCC	61	7	1	1	278239	1	left-right determination, factor B	GA_9384	4	0
4088	NODAL	NULL	NULL	NULL	NULL	NULL	NULL	NULL	MAD, mothers against decapentaplegic homolog 3 (Drosophila)	GA_37287	1	3
10589	NODAL	GATCATGCAGACGGACG	120	9	1	1	356742	3	DR1-associated protein 1 (negative cofactor 2 alpha)	GA_38816	2	0
2657	NODAL	NULL	NULL	NULL	NULL	NULL	NULL	NULL	growth differentiation factor 1	GA_9614	0	1

## Sheet: EGF
locusid	pathway	signature	tpm	stddev	hit_genome	hit_unigene	seq_id	class	title	ga_id	es	eb
5595	EGF	GATCACAGTGGAGGAAG	18	4	1	2	861	3	mitogen-activated protein kinase 3	GA_12663	3	1
2066	EGF	NULL	NULL	NULL	NULL	NULL	NULL	NULL	v-erb-a erythroblastic leukemia viral oncogene homolog 4 (avian)	GA_2946	0	1
1950	EGF	GATCTGGACAGAACATT	12	2	1	1	2230	1	epidermal growth factor (beta-urogastrone)	NULL	NULL	NULL
5604	EGF	NULL	NULL	NULL	NULL	NULL	NULL	NULL	mitogen-activated protein kinase kinase 1	GA_34525	2	0
5728	EGF	GATCTTGACCAATGGCT	22	1	4	3	10712	5	phosphatase and tensin homolog (mutated in multiple advanced cancers 1)	GA_1748	2	0
6772	EGF	GATCATTTCAAAACTCA	55	0	1	1	21486	1	signal transducer and activator of transcription 1, 91kDa	GA_4266	4	4
5294	EGF	GATCAGTTAGTTTTTGT	10	1	2	1	32942	25	phosphoinositide-3-kinase, catalytic, gamma polypeptide	NULL	NULL	NULL
3265	EGF	GATCACAGTAAATTATT	5	0	4	1	37003	3	v-Ha-ras Harvey rat sarcoma viral oncogene homolog	NULL	NULL	NULL
5605	EGF	GATCAAGCTGTGTGACT	146	7	2	2	72241	3	mitogen-activated protein kinase kinase 2	GA_38138	0	4
685	EGF	NULL	NULL	NULL	NULL	NULL	NULL	NULL	betacellulin	NULL	NULL	NULL
1956	EGF	GATCATCGAATTCTCCA	12	1	1	1	77432	5	epidermal growth factor receptor (erythroblastic leukemia viral (v-erb-b) oncogene homolog, avian)	GA_2943	1	1
6464	EGF	NULL	NULL	NULL	NULL	NULL	NULL	NULL	SHC (Src homology 2 domain containing) transforming protein 1	GA_9236	19	27
2069	EGF	NULL	NULL	NULL	NULL	NULL	NULL	NULL	epiregulin	NULL	NULL	NULL
6195	EGF	NULL	NULL	NULL	NULL	NULL	NULL	NULL	ribosomal protein S6 kinase, 90kDa, polypeptide 1	GA_2353	2	1
7039	EGF	NULL	NULL	NULL	NULL	NULL	NULL	NULL	transforming growth factor, alpha	GA_2032	0	0
2065	EGF	GATCTGCACAATTGATG	15	5	1	1	199067	4	v-erb-b2 erythroblastic leukemia viral oncogene homolog 3 (avian)	GA_1310	1	1
2549	EGF	NULL	NULL	NULL	NULL	NULL	NULL	NULL	GRB2-associated binding protein 1	NULL	NULL	NULL
5335	EGF	NULL	NULL	NULL	NULL	NULL	NULL	NULL	phospholipase C, gamma 1 (formerly subtype 148)	GA_1650	10	4
374	EGF	NULL	NULL	NULL	NULL	NULL	NULL	NULL	amphiregulin (schwannoma-derived growth factor)	NULL	NULL	NULL
6774	EGF	NULL	NULL	NULL	NULL	NULL	NULL	NULL	signal transducer and activator of transcription 3 (acute-phase response factor)	GA_34621	9	10
2064	EGF	NULL	NULL	NULL	NULL	NULL	NULL	NULL	v-erb-b2 erythroblastic leukemia viral oncogene homolog 2, neuro/glioblastoma derived oncogene homolog (avian)	GA_4176	15	11
6654	EGF	GATCAACCCTTGAGTGC	7	4	1	1	326392	5	son of sevenless homolog 1 (Drosophila)	GA_38624	3	3
5894	EGF	GATCCCGGGAGACCTGG	36	5	1	4	349650	1	v-raf-1 murine leukemia viral oncogene homolog 1	GA_34539	14	7
5728	EGF	NULL	NULL	NULL	NULL	NULL	NULL	NULL	phosphatase and tensin homolog (mutated in multiple advanced cancers 1)	GA_1748	2	0
2885	EGF	GATCCCCAGGAGGATGG	25	0	1	4	381152	1	growth factor receptor-bound protein 2	GA_1372	3	4
4214	EGF	GATCTACTTGAGTTCTG	14	2	1	1	401150	24	mitogen-activated protein kinase kinase kinase 1	GA_13017	1	0

## Sheet: FGF
locusid	pathway	signature	tpm	stddev	hit_genome	hit_unigene	seq_id	class	title	ga_id	es	eb
2254	FGF	NULL	NULL	NULL	NULL	NULL	NULL	NULL	fibroblast growth factor 9 (glia-activating factor)	NULL	NULL	NULL
2260	FGF	GATCTTTGCTGCCAGCC	564	17	3	2	748	3	fibroblast growth factor receptor 1 (fms-related tyrosine kinase 2, Pfeiffer syndrome)	GA_33816	35	12
2261	FGF	GATCCCCTCCAAGCCTA	73	5	1	1	1420	1	fibroblast growth factor receptor 3 (achondroplasia, thanatophoric dwarfism)	GA_1322	9	1
2249	FGF	NULL	NULL	NULL	NULL	NULL	NULL	NULL	fibroblast growth factor 4 (heparin secretory transforming protein 1, Kaposi sarcoma oncogene)	GA_8692	1	0
2258	FGF	GATCTTCATATCTGTTG	55	3	1	1	6540	1	fibroblast growth factor 13	GA_35475	0	2
2256	FGF	NULL	NULL	NULL	NULL	NULL	NULL	NULL	fibroblast growth factor 11	GA_36937	3	0
2250	FGF	GATCCCACGAAGCCAAT	6	0	1	1	37055	3	fibroblast growth factor 5	GA_2572	0	1
2248	FGF	NULL	NULL	NULL	NULL	NULL	NULL	NULL	fibroblast growth factor 3 (murine mammary tumor virus integration site (v-int-2) oncogene homolog)	NULL	NULL	NULL
8817	FGF	NULL	NULL	NULL	NULL	NULL	NULL	NULL	fibroblast growth factor 18	GA_3734	0	0
2253	FGF	NULL	NULL	NULL	NULL	NULL	NULL	NULL	fibroblast growth factor 8 (androgen-induced)	GA_12334	0	0
26281	FGF	NULL	NULL	NULL	NULL	NULL	NULL	NULL	fibroblast growth factor 20	NULL	NULL	NULL
2251	FGF	NULL	NULL	NULL	NULL	NULL	NULL	NULL	fibroblast growth factor 6	NULL	NULL	NULL
27006	FGF	NULL	NULL	NULL	NULL	NULL	NULL	NULL	fibroblast growth factor 22	NULL	NULL	NULL
8822	FGF	GATCTCCCTCAGTCTGC	24	1	1	1	248192	22	fibroblast growth factor 17	GA_3733	1	0
8823	FGF	NULL	NULL	NULL	NULL	NULL	NULL	NULL	fibroblast growth factor 16	NULL	NULL	NULL
9965	FGF	NULL	NULL	NULL	NULL	NULL	NULL	NULL	fibroblast growth factor 19	NULL	NULL	NULL
2263	FGF	GATCAGAGGAGTAAATA	15	1	2	1	278581	4	fibroblast growth factor receptor 2 (bacteria-expressed kinase, keratinocyte growth factor receptor, craniofacial dysostosis 1, Crouzon syndrome, Pfeiffer syndrome, Jackson-Weiss syndrome)	GA_36788	9	5
2247	FGF	GATCCAAAACAGGACCT	67	8	1	2	284244	5	fibroblast growth factor 2 (basic)	GA_1321	3	0
8074	FGF	NULL	NULL	NULL	NULL	NULL	NULL	NULL	fibroblast growth factor 23	NULL	NULL	NULL
2257	FGF	GATCTATTTAGTCCTAC	13	3	1	1	343809	2	fibroblast growth factor 12	NULL	NULL	NULL
2252	FGF	NULL	NULL	NULL	NULL	NULL	NULL	NULL	fibroblast growth factor 7 (keratinocyte growth factor)	GA_20415	0	0
2259	FGF	NULL	NULL	NULL	NULL	NULL	NULL	NULL	fibroblast growth factor 14	NULL	NULL	NULL
81848	FGF	GATCTGCACCAGAACCC	92	8	1	1	406507	1	sprouty homolog 4 (Drosophila)	GA_40525	4	1
27315	FGF	GATCTACTGTGCACATC	48	2	1	1	133968	5	FGF receptor activating protein 1	GA_40136	1	1
3339	FGF	GATCCAGCTCAAGTGCC	25	0	2	1	211573	1	heparan sulfate proteoglycan 2 (perlecan)	GA_5495	8	27
2264	FGF	GATCCAGCTCCTTCCCC	23	1	2	2	165950	1	fibroblast growth factor receptor 4	GA_1323	3	1
161742	FGF	GATCTGAAATGATGGTT	22	5	1	1	302718	1	sprouty-related, EVH1 domain containing 1	GA_40341	1	2
10253	FGF	GATCTGCGACAAGCAGT	16	0	1	1	18676	3	sprouty homolog 2 (Drosophila)	GA_3142	0	2
10252	FGF	GATCTTGGCTCCTTAAT	15	5	1	1	88044	23	sprouty homolog 1, antagonist of FGF signaling (Drosophila)	GA_41908	2	0
10251	FGF	GATCCAGGGTAGTATGA	4	1	2	1	381912	5	sprouty homolog 3 (Drosophila)	NULL	NULL	NULL

## Sheet: TGFbeta
locusid	pathway	signature	tpm	stddev	hit_genome	hit_unigene	seq_id	class	title	ga_id	es	eb
1746	TGFB	GATCCGCCTCACACCTG	8	0	1	1	419	2	distal-less homeo box 2	GA_2517	0	1
7040	TGFB	GATCCTGGGAGGTCAAG	11	5	54	3	1103	4	transforming growth factor, beta 1 (Camurati-Engelmann disease)	GA_9219	0	3
653	TGFB	NULL	NULL	NULL	NULL	NULL	NULL	NULL	bone morphogenetic protein 5	GA_9279	2	2
649	TGFB	NULL	NULL	NULL	NULL	NULL	NULL	NULL	bone morphogenetic protein 1	GA_3971	1	8
8200	TGFB	NULL	NULL	NULL	NULL	NULL	NULL	NULL	growth differentiation factor 5 (cartilage-derived morphogenetic protein-1)	GA_3598	0	1
993	TGFB	GATCGCCTGGGTAATGA	17	4	2	1	1634	3	cell division cycle 25A	GA_1150	2	1
3623	TGFB	NULL	NULL	NULL	NULL	NULL	NULL	NULL	inhibin, alpha	NULL	NULL	NULL
3695	TGFB	NULL	NULL	NULL	NULL	NULL	NULL	NULL	integrin, beta 7	GA_1456	1	0
5155	TGFB	NULL	NULL	NULL	NULL	NULL	NULL	NULL	platelet-derived growth factor beta polypeptide (simian sarcoma viral (v-sis) oncogene homolog)	GA_1602	1	0
7043	TGFB	NULL	NULL	NULL	NULL	NULL	NULL	NULL	transforming growth factor, beta 3	GA_2034	0	1
2662	TGFB	NULL	NULL	NULL	NULL	NULL	NULL	NULL	growth differentiation factor 10	NULL	NULL	NULL
657	TGFB	GATCCGTCATACGAAGA	58	8	3	2	2534	1	bone morphogenetic protein receptor, type IA	GA_2436	7	3
7076	TGFB	GATCAAGATGACCAAGA	33	4	0	2	5831	2	tissue inhibitor of metalloproteinase 1 (erythroid potentiating activity, collagenase inhibitor)	GA_2046	4	2
2675	TGFB	NULL	NULL	NULL	NULL	NULL	NULL	NULL	GDNF family receptor alpha 2	NULL	NULL	NULL
6772	TGFB	GATCATTTCAAAACTCA	55	0	1	1	21486	1	signal transducer and activator of transcription 1, 91kDa	GA_4266	4	4
7044	TGFB	GATCAGACAGCCCCTAC	16	4	1	2	25195	1	endometrial bleeding associated factor (left-right determination, factor A; transforming growth factor beta superfamily)	GA_1277	1	0
7041	TGFB	NULL	NULL	NULL	NULL	NULL	NULL	NULL	transforming growth factor beta 1 induced transcript 1	GA_6314	1	3
2353	TGFB	GATCATGCATTGTTGAG	14	1	1	1	25647	1	v-fos FBJ murine osteosarcoma viral oncogene homolog	GA_4384	0	0
3400	TGFB	NULL	NULL	NULL	NULL	NULL	NULL	NULL	inhibitor of DNA binding 4, dominant negative helix-loop-helix protein	GA_35061	0	0
4090	TGFB	GATCTTCCAGAAGCTGT	6	1	2	1	37501	3	MAD, mothers against decapentaplegic homolog 5 (Drosophila)	GA_33760	2	1
26585	TGFB	NULL	NULL	NULL	NULL	NULL	NULL	NULL	cysteine knot superfamily 1, BMP antagonist 1	GA_37311	5	21
2660	TGFB	NULL	NULL	NULL	NULL	NULL	NULL	NULL	growth differentiation factor 8	NULL	NULL	NULL
659	TGFB	GATCAAGAAACGTGTGA	8	2	1	1	53250	3	bone morphogenetic protein receptor, type II (serine/threonine kinase)	GA_2381	1	1
652	TGFB	GATCAGGCAGTCCTTGA	5	0	1	1	68879	4	bone morphogenetic protein 4	GA_4182	0	7
1030	TGFB	GATCTGGAAAGTTAAAT	5	2	2	1	72901	1	cyclin-dependent kinase inhibitor 2B (p15, inhibits CDK4)	GA_38604	0	0
650	TGFB	GATCTGGCCAAAGTATT	19	0	1	1	73853	1	bone morphogenetic protein 2	GA_36340	0	1
3397	TGFB	GATCACCGACTGAAAAT	119	10	1	1	75424	1	inhibitor of DNA binding 1, dominant negative helix-loop-helix protein	GA_1431	15	0
6997	TGFB	GATCAAACTACATATTG	36	5	2	1	75561	3	teratocarcinoma-derived growth factor 1	GA_2024	20	1
4089	TGFB	GATCATATCAATTGGCA	32	4	1	2	75862	1	MAD, mothers against decapentaplegic homolog 4 (Drosophila)	GA_2976	0	1
4681	TGFB	GATCTGAAGGGGCGGGG	35	0	1	3	76307	1	neuroblastoma, suppression of tumorigenicity 1	GA_2979	0	1
2022	TGFB	NULL	NULL	NULL	NULL	NULL	NULL	NULL	endoglin (Osler-Rendu-Weber syndrome 1)	GA_2247	0	2
3399	TGFB	NULL	NULL	NULL	NULL	NULL	NULL	NULL	inhibitor of DNA binding 3, dominant negative helix-loop-helix protein	GA_9233	6	6
5328	TGFB	NULL	NULL	NULL	NULL	NULL	NULL	NULL	plasminogen activator, urokinase	GA_37081	3	0
2281	TGFB	GATCTCTTGTTCGCACA	54	9	1	1	77643	1	FK506 binding protein 1B, 12.6 kDa	GA_2574	1	0
3725	TGFB	GATCAAGGCGGAGAGGA	9	3	1	4	78465	3	v-jun sarcoma virus 17 oncogene homolog (avian)	GA_3505	1	2
25805	TGFB	GATCCTCTCGCTTGTTC	19	0	1	2	78776	3	putative transmembrane protein	GA_4640	1	8
4086	TGFB	GATCCCTAGTGGGTGTA	14	0	1	2	79067	3	MAD, mothers against decapentaplegic homolog 1 (Drosophila)	GA_3207	0	2
7048	TGFB	NULL	NULL	NULL	NULL	NULL	NULL	NULL	transforming growth factor, beta receptor II (70/80kDa)	GA_12796	0	4
5054	TGFB	GATCCACAGGGGTGGTG	27	10	1	1	82085	1	serine (or cysteine) proteinase inhibitor, clade E (nexin, plasminogen activator inhibitor type 1), member 1	GA_9435	3	100
4087	TGFB	GATCCCCTTCAGTGCGT	12	5	1	1	82483	4	MAD, mothers against decapentaplegic homolog 2 (Drosophila)	GA_36461	0	1
6659	TGFB	GATCAAGGAGCGCGGCG	179	1	1	1	83484	5	SRY (sex determining region Y)-box 4	GA_34052	3	8
3479	TGFB	NULL	NULL	NULL	NULL	NULL	NULL	NULL	insulin-like growth factor 1 (somatomedin C)	NULL	NULL	NULL
9573	TGFB	NULL	NULL	NULL	NULL	NULL	NULL	NULL	growth differentiation factor 3	NULL	NULL	NULL
658	TGFB	NULL	NULL	NULL	NULL	NULL	NULL	NULL	bone morphogenetic protein receptor, type IB	NULL	NULL	NULL
7050	TGFB	GATCTGCCATACCACTG	112	1	1	1	90077	1	TGFB-induced factor (TALE family homeobox)	GA_2037	5	3
3569	TGFB	NULL	NULL	NULL	NULL	NULL	NULL	NULL	interleukin 6 (interferon, beta 2)	NULL	NULL	NULL
656	TGFB	NULL	NULL	NULL	NULL	NULL	NULL	NULL	bone morphogenetic protein 8 (osteogenic protein 2)	NULL	NULL	NULL
91	TGFB	GATCCATAGTGCTACCT	24	3	1	1	99954	1	activin A receptor, type IB	GA_14051	0	1
4092	TGFB	GATCTCCCTGAGATGGG	8	5	1	2	100602	1	MAD, mothers against decapentaplegic homolog 7 (Drosophila)	GA_3211	0	3
8848	TGFB	GATCTACATAAAAACTG	32	7	3	2	114360	1	transforming growth factor beta-stimulated protein TSC-22	GA_36674	13	9
7045	TGFB	GATCTTCAAACAAGCAT	219	18	1	1	118787	1	transforming growth factor, beta-induced, 68kDa	GA_2035	19	65
860	TGFB	NULL	NULL	NULL	NULL	NULL	NULL	NULL	runt-related transcription factor 2	GA_9248	0	1
269	TGFB	NULL	NULL	NULL	NULL	NULL	NULL	NULL	anti-Mullerian hormone receptor, type II	NULL	NULL	NULL
4093	TGFB	NULL	NULL	NULL	NULL	NULL	NULL	NULL	MAD, mothers against decapentaplegic homolog 9 (Drosophila)	NULL	NULL	NULL
861	TGFB	NULL	NULL	NULL	NULL	NULL	NULL	NULL	runt-related transcription factor 1 (acute myeloid leukemia 1; aml1 oncogene)	GA_37191	1	1
4091	TGFB	NULL	NULL	NULL	NULL	NULL	NULL	NULL	MAD, mothers against decapentaplegic homolog 6 (Drosophila)	GA_13005	1	1
3713	TGFB	NULL	NULL	NULL	NULL	NULL	NULL	NULL	involucrin	NULL	NULL	NULL
27302	TGFB	NULL	NULL	NULL	NULL	NULL	NULL	NULL	bone morphogenetic protein 10	NULL	NULL	NULL
8646	TGFB	NULL	NULL	NULL	NULL	NULL	NULL	NULL	chordin	NULL	NULL	NULL
7042	TGFB	GATCTCTTTTGCAAACT	5	3	2	2	169300	1	transforming growth factor, beta 2	GA_2033	1	0
655	TGFB	GATCCTACAAGCTGTGC	48	6	1	1	170195	1	bone morphogenetic protein 7 (osteogenic protein 1)	NULL	NULL	NULL
94	TGFB	NULL	NULL	NULL	NULL	NULL	NULL	NULL	activin A receptor type II-like 1	NULL	NULL	NULL
1277	TGFB	GATCCGCGCCGAGGGCA	3424	41	1	1	172928	2	collagen, type I, alpha 1	GA_36147	67	645
1026	TGFB	GATCTTTCTAGGAGGGA	82	0	1	1	179665	1	cyclin-dependent kinase inhibitor 1A (p21, Cip1)	GA_9523	4	9
3398	TGFB	GATCCAGTATTCAGTCA	53	3	2	1	180919	1	inhibitor of DNA binding 2, dominant negative helix-loop-helix protein	GA_1432	1	3
6935	TGFB	NULL	NULL	NULL	NULL	NULL	NULL	NULL	transcription factor 8 (represses interleukin 2 expression)	GA_36238	1	4
2122	TGFB	NULL	NULL	NULL	NULL	NULL	NULL	NULL	ecotropic viral integration site 1	NULL	NULL	NULL
4902	TGFB	NULL	NULL	NULL	NULL	NULL	NULL	NULL	neurturin	NULL	NULL	NULL
2668	TGFB	NULL	NULL	NULL	NULL	NULL	NULL	NULL	glial cell derived neurotrophic factor	NULL	NULL	NULL
9350	TGFB	GATCAAGGTGGTGATGC	20	5	1	1	248204	4	cerberus 1 homolog, cysteine knot superfamily (Xenopus laevis)	NULL	NULL	NULL
4838	TGFB	GATCATCTACCCCAAGC	4	4	1	1	274279	5	nodal homolog (mouse)	NULL	NULL	NULL
10637	TGFB	GATCTGGGCTAAAGTCC	61	7	1	1	278239	1	left-right determination, factor B	GA_9384	4	0
2658	TGFB	NULL	NULL	NULL	NULL	NULL	NULL	NULL	growth differentiation factor 2	NULL	NULL	NULL
654	TGFB	NULL	NULL	NULL	NULL	NULL	NULL	NULL	bone morphogenetic protein 6	GA_22671	0	0
4088	TGFB	NULL	NULL	NULL	NULL	NULL	NULL	NULL	MAD, mothers against decapentaplegic homolog 3 (Drosophila)	GA_37287	1	3
7049	TGFB	NULL	NULL	NULL	NULL	NULL	NULL	NULL	transforming growth factor, beta receptor III (betaglycan, 300kDa)	GA_2036	1	0
5979	TGFB	NULL	NULL	NULL	NULL	NULL	NULL	NULL	ret proto-oncogene (multiple endocrine neoplasia and medullary thyroid carcinoma 1, Hirschsprung disease)	NULL	NULL	NULL
3626	TGFB	NULL	NULL	NULL	NULL	NULL	NULL	NULL	inhibin, beta C	NULL	NULL	NULL
3726	TGFB	GATCGCGGCGGAGCTGG	7	5	1	2	400124	3	jun B proto-oncogene	GA_1462	1	1
10220	TGFB	GATCTACATGAACTTGA	4	0	2	1	425623	1	growth differentiation factor 11	NULL	NULL	NULL
2657	TGFB	NULL	NULL	NULL	NULL	NULL	NULL	NULL	growth differentiation factor 1	GA_9614	0	1
145258	TGFB	NULL	NULL	NULL	NULL	NULL	NULL	NULL	goosecoid	NULL	NULL	NULL
4150	TGFB	NULL	NULL	NULL	NULL	NULL	NULL	NULL	MYC-associated zinc finger protein (purine-binding transcription factor)	GA_10569	4	7

## Sheet: WNT
locusid	pathway	signature	tpm	stddev	hit_genome	hit_unigene	seq_id	class	title	ga_id	es	eb
27122	WNT	GATCTCAGAGGCTCAGA	52	14	1	2	4909	3	dickkopf homolog 3 (Xenopus laevis)	GA_35608	0	3
4041	WNT	GATCCTGAACCCGCCGC	37	3	1	1	6347	1	low density lipoprotein receptor-related protein 5	GA_1487	1	0
8322	WNT	GATCGTGCCATTGCGCC	15	8	6	1	19545	15	frizzled homolog 4 (Drosophila)	GA_33515	0	2
8322	WNT	GATCTCTCCCAGTGAGG	15	3	1	1	19545	1	frizzled homolog 4 (Drosophila)	GA_33515	0	2
4040	WNT	NULL	NULL	NULL	NULL	NULL	NULL	NULL	low density lipoprotein receptor-related protein 6	GA_1486	1	1
7475	WNT	NULL	NULL	NULL	NULL	NULL	NULL	NULL	wingless-type MMTV integration site family, member 6	GA_9189	0	0
6423	WNT	GATCTCAGCTCCCGTTC	447	40	1	2	31386	1	secreted frizzled-related protein 2	GA_9162	7	1
11211	WNT	NULL	NULL	NULL	NULL	NULL	NULL	NULL	frizzled homolog 10 (Drosophila)	GA_25739	0	1
22943	WNT	NULL	NULL	NULL	NULL	NULL	NULL	NULL	dickkopf homolog 1 (Xenopus laevis)	NULL	NULL	NULL
7976	WNT	GATCATTCTTGTTTACA	17	5	2	1	40735	3	frizzled homolog 3 (Drosophila)	GA_6452	0	3
51176	WNT	NULL	NULL	NULL	NULL	NULL	NULL	NULL	lymphoid enhancer-binding factor 1	GA_33899	2	2
7477	WNT	NULL	NULL	NULL	NULL	NULL	NULL	NULL	wingless-type MMTV integration site family, member 7B	GA_21938	0	0
7476	WNT	NULL	NULL	NULL	NULL	NULL	NULL	NULL	wingless-type MMTV integration site family, member 7A	GA_2796	0	0
1855	WNT	NULL	NULL	NULL	NULL	NULL	NULL	NULL	dishevelled, dsh homolog 1 (Drosophila)	GA_2527	0	0
2932	WNT	GATCAGTTGGTAGAAAT	14	1	3	1	78802	1	glycogen synthase kinase 3 beta	GA_1375	0	1
7472	WNT	NULL	NULL	NULL	NULL	NULL	NULL	NULL	wingless-type MMTV integration site family member 2	NULL	NULL	NULL
7480	WNT	NULL	NULL	NULL	NULL	NULL	NULL	NULL	wingless-type MMTV integration site family, member 10B	NULL	NULL	NULL
8321	WNT	NULL	NULL	NULL	NULL	NULL	NULL	NULL	frizzled homolog 1 (Drosophila)	GA_4013	0	1
23500	WNT	NULL	NULL	NULL	NULL	NULL	NULL	NULL	dishevelled associated activator of morphogenesis 2	GA_12895	0	3
6424	WNT	NULL	NULL	NULL	NULL	NULL	NULL	NULL	secreted frizzled-related protein 4	NULL	NULL	NULL
7481	WNT	NULL	NULL	NULL	NULL	NULL	NULL	NULL	wingless-type MMTV integration site family, member 11	NULL	NULL	NULL
8323	WNT	GATCCGATGGCCTGAGG	12	2	1	1	114218	5	frizzled homolog 6 (Drosophila)	GA_4016	0	3
1856	WNT	GATCACCTTCTCTGAGC	21	1	4	1	118640	1	dishevelled, dsh homolog 2 (Drosophila)	GA_37147	2	5
2931	WNT	GATCATCAAGGTGCTGG	61	0	0	1	118890	2	glycogen synthase kinase 3 alpha	GA_9652	1	0
80326	WNT	NULL	NULL	NULL	NULL	NULL	NULL	NULL	wingless-type MMTV integration site family, member 10A	GA_10602	0	0
607	WNT	GATCCTTGTCAAGATGA	58	7	0	1	122607	22	B-cell CLL/lymphoma 9	GA_2434	3	2
10023	WNT	NULL	NULL	NULL	NULL	NULL	NULL	NULL	frequently rearranged in advanced T-cell lymphomas	NULL	NULL	NULL
8313	WNT	GATCCTGTGACTGAGGC	30	3	1	1	127337	1	axin 2 (conductin, axil)	GA_38294	2	1
7479	WNT	NULL	NULL	NULL	NULL	NULL	NULL	NULL	wingless-type MMTV integration site family, member 8B	GA_2138	0	2
23401	WNT	GATCTCTTGAGTCTCTT	6	0	1	1	140720	1	frequently rearranged in advanced T-cell lymphomas 2	GA_10910	1	1
7474	WNT	GATCTTGAAAGCAAAAA	28	5	2	1	152213	1	wingless-type MMTV integration site family, member 5A	GA_2137	0	6
7855	WNT	NULL	NULL	NULL	NULL	NULL	NULL	NULL	frizzled homolog 5 (Drosophila)	GA_4015	2	0
8326	WNT	NULL	NULL	NULL	NULL	NULL	NULL	NULL	frizzled homolog 9 (Drosophila)	NULL	NULL	NULL
27121	WNT	NULL	NULL	NULL	NULL	NULL	NULL	NULL	dickkopf homolog 4 (Xenopus laevis)	NULL	NULL	NULL
1499	WNT	GATCAAAAACTATTTGG	134	5	2	1	171271	1	catenin (cadherin-associated protein), beta 1, 88kDa	GA_1225	4	13
90780	WNT	NULL	NULL	NULL	NULL	NULL	NULL	NULL	pygopus 2	GA_11095	2	3
8324	WNT	GATCTGGTCGGGCAAGA	60	5	3	3	173859	4	frizzled homolog 7 (Drosophila)	GA_4307	8	3
8312	WNT	GATCTACTTTCCCTCTG	44	2	2	1	184434	1	axin 1	GA_12904	3	0
8838	WNT	NULL	NULL	NULL	NULL	NULL	NULL	NULL	WNT1 inducible signaling pathway protein 3	NULL	NULL	NULL
8839	WNT	NULL	NULL	NULL	NULL	NULL	NULL	NULL	WNT1 inducible signaling pathway protein 2	NULL	NULL	NULL
8840	WNT	NULL	NULL	NULL	NULL	NULL	NULL	NULL	WNT1 inducible signaling pathway protein 1	GA_3786	0	2
23002	WNT	GATCGGATGGCCAAGGC	9	4	1	1	197751	5	dishevelled associated activator of morphogenesis 1	GA_99	0	5
27123	WNT	NULL	NULL	NULL	NULL	NULL	NULL	NULL	dickkopf homolog 2 (Xenopus laevis)	NULL	NULL	NULL
7473	WNT	GATCTGCTCTGCTGTGG	15	1	1	3	224667	3	wingless-type MMTV integration site family, member 3	NULL	NULL	NULL
26108	WNT	NULL	NULL	NULL	NULL	NULL	NULL	NULL	pygopus 1	GA_713	1	0
85409	WNT	GATCCAGCGGCACGAGC	10	2	1	2	240951	3	naked cuticle homolog 2 (Drosophila)	GA_12298	1	0
7471	WNT	NULL	NULL	NULL	NULL	NULL	NULL	NULL	wingless-type MMTV integration site family, member 1	NULL	NULL	NULL
7482	WNT	NULL	NULL	NULL	NULL	NULL	NULL	NULL	wingless-type MMTV integration site family, member 2B	NULL	NULL	NULL
51384	WNT	NULL	NULL	NULL	NULL	NULL	NULL	NULL	wingless-type MMTV integration site family, member 16	NULL	NULL	NULL
11197	WNT	NULL	NULL	NULL	NULL	NULL	NULL	NULL	WNT inhibitory factor 1	NULL	NULL	NULL
85407	WNT	NULL	NULL	NULL	NULL	NULL	NULL	NULL	naked cuticle homolog 1 (Drosophila)	GA_12297	1	0
7478	WNT	NULL	NULL	NULL	NULL	NULL	NULL	NULL	wingless-type MMTV integration site family, member 8A	NULL	NULL	NULL
54361	WNT	NULL	NULL	NULL	NULL	NULL	NULL	NULL	wingless-type MMTV integration site family, member 4	GA_11178	0	0
8325	WNT	GATCCGCCTGGGCCTGT	14	7	1	1	302634	5	frizzled homolog 8 (Drosophila)	GA_11653	1	1
81029	WNT	NULL	NULL	NULL	NULL	NULL	NULL	NULL	wingless-type MMTV integration site family, member 5B	NULL	NULL	NULL
89780	WNT	NULL	NULL	NULL	NULL	NULL	NULL	NULL	wingless-type MMTV integration site family, member 3A	NULL	NULL	NULL
7483	WNT	NULL	NULL	NULL	NULL	NULL	NULL	NULL	wingless-type MMTV integration site family, member 9A	NULL	NULL	NULL
7484	WNT	NULL	NULL	NULL	NULL	NULL	NULL	NULL	wingless-type MMTV integration site family, member 9B	NULL	NULL	NULL
64840	WNT	NULL	NULL	NULL	NULL	NULL	NULL	NULL	likely ortholog of mouse porcupine homolog (Drosophila)	GA_9742	1	0

## Sheet: Cell Cycle
locusid	pathway	signature	tpm	stddev	hit_genome	hit_unigene	seq_id	class	title	ga_id	es	eb
5933	CELLCYCLE	GATCCGCTCAGAAGAGG	12	4	1	1	87	5	retinoblastoma-like 1 (p107)	GA_1807	1	0
2305	CELLCYCLE	GATCTGCTTGCCAGAGT	60	4	1	1	239	1	forkhead box M1	GA_9513	6	5
902	CELLCYCLE	GATCTGAAGAAGTTGCT	23	3	2	2	514	1	cyclin H	GA_1141	1	1
1871	CELLCYCLE	GATCTAAGGTTTATCAG	4	0	2	2	1189	5	E2F transcription factor 3	GA_1273	2	0
8881	CELLCYCLE	GATCGCACACCTTTGCA	37	2	1	4	1592	1	CDC16 cell division cycle 16 homolog (S. cerevisiae)	GA_3718	4	4
6119	CELLCYCLE	GATCTTGATGGATTTTC	38	4	3	1	1608	1	replication protein A3, 14kDa	GA_36344	0	2
993	CELLCYCLE	GATCGCCTGGGTAATGA	17	4	2	1	1634	3	cell division cycle 25A	GA_1150	2	1
7157	CELLCYCLE	GATCTCTTATTTTACAA	4	1	2	2	1846	1	tumor protein p53 (Li-Fraumeni syndrome)	GA_36489	4	2
899	CELLCYCLE	GATCCCTCTCTTTGGAA	5	2	1	2	1973	4	cyclin F	GA_1140	1	5
7317	CELLCYCLE	GATCAGCCGATGACAGA	431	2	0	1	2055	1	ubiquitin-activating enzyme E1 (A1S9T and BN75 temperature sensitivity complementing)	GA_38677	44	41
1031	CELLCYCLE	NULL	NULL	NULL	NULL	NULL	NULL	NULL	cyclin-dependent kinase inhibitor 2C (p18, inhibits CDK4)	NULL	NULL	NULL
898	CELLCYCLE	GATCTCTGTGTCCTGGA	4	4	1	1	9700	1	cyclin E1	GA_12721	0	0
8454	CELLCYCLE	GATCAAGAAATGCATTG	41	9	3	1	14541	1	cullin 1	GA_1231	2	7
5884	CELLCYCLE	NULL	NULL	NULL	NULL	NULL	NULL	NULL	RAD17 homolog (S. pombe)	GA_1786	0	2
1017	CELLCYCLE	GATCCCATTTTCCTCTG	27	5	3	1	19192	1	cyclin-dependent kinase 2	GA_1161	2	0
10459	CELLCYCLE	GATCGCCCGCCCCAGCC	94	17	2	1	19400	1	MAD2 mitotic arrest deficient-like 2 (yeast)	GA_38215	6	3
1111	CELLCYCLE	GATCGGACCATCGGCTC	15	2	1	1	20295	1	CHK1 checkpoint homolog (S. pombe)	GA_1173	6	0
1111	CELLCYCLE	GATCTGTATCAATAAAA	15	1	1	1	20295	5	CHK1 checkpoint homolog (S. pombe)	GA_1173	6	0
4361	CELLCYCLE	GATCTTGTAAAACAGTA	33	7	2	1	20555	5	MRE11 meiotic recombination 11 homolog A (S. cerevisiae)	GA_3095	1	1
6502	CELLCYCLE	GATCCGGTTGGACTCTG	12	2	2	1	23348	1	S-phase kinase-associated protein 2 (p45)	GA_3246	3	5
891	CELLCYCLE	GATCAGCACTCTACCAC	115	3	1	2	23960	1	cyclin B1	GA_11757	8	1
4683	CELLCYCLE	GATCAGGGTTCTTTTTT	70	2	4	1	25812	1	Nijmegen breakage syndrome 1 (nibrin)	GA_5388	0	1
1032	CELLCYCLE	NULL	NULL	NULL	NULL	NULL	NULL	NULL	cyclin-dependent kinase inhibitor 2D (p19, inhibits CDK4)	NULL	NULL	NULL
9134	CELLCYCLE	NULL	NULL	NULL	NULL	NULL	NULL	NULL	cyclin E2	GA_2455	0	1
1021	CELLCYCLE	NULL	NULL	NULL	NULL	NULL	NULL	NULL	cyclin-dependent kinase 6	GA_1162	0	3
10111	CELLCYCLE	GATCGAACTGTCCAACA	120	15	1	1	41587	5	RAD50 homolog (S. cerevisiae)	GA_12681	4	3
1876	CELLCYCLE	NULL	NULL	NULL	NULL	NULL	NULL	NULL	E2F transcription factor 6	GA_1276	2	0
580	CELLCYCLE	GATCAGCGCTTCTGCAC	42	6	1	1	54089	4	BRCA1 associated RING domain 1	GA_2198	0	0
4171	CELLCYCLE	GATCAGAGCTGCTGAGT	58	6	2	1	57101	1	MCM2 minichromosome maintenance deficient 2, mitotin (S. cerevisiae)	GA_2644	23	8
990	CELLCYCLE	GATCAGGCAGTTGAAAA	17	0	2	1	69563	4	CDC6 cell division cycle 6 homolog (S. cerevisiae)	GA_34667	2	2
1030	CELLCYCLE	GATCTGGAAAGTTAAAT	5	2	2	1	72901	1	cyclin-dependent kinase inhibitor 2B (p15, inhibits CDK4)	GA_38604	0	0
894	CELLCYCLE	GATCAGTGTATGCGAAA	60	4	1	1	75586	1	cyclin D2	GA_1138	5	20
5925	CELLCYCLE	GATCATGTCAGAGAGAG	4	1	1	1	75770	5	retinoblastoma 1 (including osteosarcoma)	GA_1803	2	1
572	CELLCYCLE	NULL	NULL	NULL	NULL	NULL	NULL	NULL	BCL2-antagonist of cell death	GA_9247	0	0
4176	CELLCYCLE	GATCACTTTTGTCTGAT	129	9	1	1	77152	1	MCM7 minichromosome maintenance deficient 7 (S. cerevisiae)	GA_36951	19	3
4174	CELLCYCLE	GATCAGGCTGGGCGCCC	7	2	1	1	77171	5	MCM5 minichromosome maintenance deficient 5, cell division cycle 46 (S. cerevisiae)	GA_5383	13	3
317	CELLCYCLE	GATCACATGATTAGTGA	5	1	2	1	77579	5	apoptotic protease activating factor	GA_5467	1	1
8452	CELLCYCLE	GATCATCTTTACAGTTC	12	3	1	3	78946	3	cullin 3	GA_1233	1	2
5111	CELLCYCLE	GATCTGGTCTAGTTAAC	249	8	2	2	78996	1	proliferating cell nuclear antigen	GA_1590	10	7
901	CELLCYCLE	NULL	NULL	NULL	NULL	NULL	NULL	NULL	cyclin G2	GA_2456	1	3
900	CELLCYCLE	GATCAGTACACAATGAA	353	4	1	1	79101	1	cyclin G1	GA_6495	4	2
7027	CELLCYCLE	GATCAAGTGGATTGGTC	25	12	3	2	79353	1	transcription factor Dp-1	GA_34683	2	2
5934	CELLCYCLE	GATCAACCAGCTAAGAA	12	4	2	1	79362	1	retinoblastoma-like 2 (p130)	GA_12696	2	0
5934	CELLCYCLE	GATCAGTTACAGCCTGT	12	3	1	1	79362	24	retinoblastoma-like 2 (p130)	GA_12696	2	0
8900	CELLCYCLE	NULL	NULL	NULL	NULL	NULL	NULL	NULL	cyclin A1	NULL	NULL	NULL
1647	CELLCYCLE	GATCAATGGGTTCCAGT	33	1	1	1	80409	1	growth arrest and DNA-damage-inducible, alpha	GA_8690	1	2
4288	CELLCYCLE	GATCTGGCCAGCTTCCA	45	2	3	1	80976	22	antigen identified by monoclonal antibody Ki-67	NULL	NULL	NULL
7341	CELLCYCLE	GATCCCAGAAAAGTTCT	458	1	6	3	81424	1	ubiquitin-like 1 (sentrin)	GA_38649	5	4
991	CELLCYCLE	GATCGACACATTCGCAT	113	3	1	1	82906	1	CDC20 cell division cycle 20 homolog (S. cerevisiae)	GA_36825	7	6
8453	CELLCYCLE	GATCATTGCCATCACCA	10	2	2	1	82919	1	cullin 2	GA_36833	3	1
595	CELLCYCLE	GATCGAAGCCCTGCTGG	216	5	1	1	82932	3	cyclin D1 (PRAD1: parathyroid adenomatosis 1)	GA_12652	17	20
896	CELLCYCLE	GATCTTTGTGGCCAAGG	9	1	4	2	83173	1	cyclin D3	GA_1139	1	0
890	CELLCYCLE	GATCTCTAATGAAAAAG	41	11	2	2	85137	1	cyclin A2	GA_1137	3	2
1019	CELLCYCLE	GATCTGAAGCCAGAGAA	126	7	3	3	95577	3	cyclin-dependent kinase 4	GA_3462	7	10
1869	CELLCYCLE	NULL	NULL	NULL	NULL	NULL	NULL	NULL	E2F transcription factor 1	GA_9796	2	0
8065	CELLCYCLE	GATCATGCCTTGGCACT	6	1	4	1	101299	15	cullin 5	GA_1234	2	2
8065	CELLCYCLE	GATCTGTTTTCGGATGT	6	2	0	1	101299	5	cullin 5	GA_1234	2	2
1028	CELLCYCLE	GATCAGCGCCTGAGAAG	145	9	1	1	106070	1	cyclin-dependent kinase inhibitor 1C (p57, Kip2)	GA_2216	2	4
1874	CELLCYCLE	GATCCCACACGAGAGTG	52	3	0	1	108371	1	E2F transcription factor 4, p107/p130-binding	GA_1274	3	2
892	CELLCYCLE	GATCTTGCCATGGAAGA	59	8	1	2	118442	1	cyclin C	GA_3587	3	1
1870	CELLCYCLE	NULL	NULL	NULL	NULL	NULL	NULL	NULL	E2F transcription factor 2	GA_2531	1	0
11200	CELLCYCLE	GATCTTCTGTCTGAGGA	6	1	8	2	146329	1	CHK2 checkpoint homolog (S. pombe)	GA_36903	2	0
25	CELLCYCLE	NULL	NULL	NULL	NULL	NULL	NULL	NULL	v-abl Abelson murine leukemia viral oncogene homolog 1	GA_4280	5	6
3364	CELLCYCLE	NULL	NULL	NULL	NULL	NULL	NULL	NULL	HUS1 checkpoint homolog (S. pombe)	GA_2618	0	0
4173	CELLCYCLE	GATCAGGAATGGGTGAT	57	11	2	3	154443	1	MCM4 minichromosome maintenance deficient 4 (S. cerevisiae)	GA_34655	34	9
4175	CELLCYCLE	GATCCCTACTTGGTAGT	54	3	1	1	155462	4	MCM6 minichromosome maintenance deficient 6 (MIS5 homolog, S. pombe) (S. cerevisiae)	GA_3520	12	5
8450	CELLCYCLE	GATCAGTTGTACTAGAG	7	0	2	1	155976	22	cullin 4B	GA_10405	4	10
581	CELLCYCLE	GATCCAAGACCAGGGTG	35	3	2	2	159428	1	BCL2-associated X protein	GA_2432	0	3
11140	CELLCYCLE	GATCTTCCAATAAAAGA	52	7	1	2	160958	1	CDC37 cell division cycle 37 homolog (S. cerevisiae)	GA_3893	11	7
4193	CELLCYCLE	NULL	NULL	NULL	NULL	NULL	NULL	NULL	Mdm2, transformed 3T3 cell double minute 2, p53 binding protein (mouse)	GA_4191	0	1
4193	CELLCYCLE	NULL	NULL	NULL	NULL	NULL	NULL	NULL	Mdm2, transformed 3T3 cell double minute 2, p53 binding protein (mouse)	NULL	NULL	NULL
6500	CELLCYCLE	GATCCCAAACCTTACGG	536	0	1	3	171626	2	S-phase kinase-associated protein 1A (p19A)	GA_4159	5	4
4172	CELLCYCLE	GATCCAGGCTGCTCTGA	410	11	2	2	179565	1	MCM3 minichromosome maintenance deficient 3 (S. cerevisiae)	GA_4446	38	4
1026	CELLCYCLE	GATCTTTCTAGGAGGGA	82	0	1	1	179665	1	cyclin-dependent kinase inhibitor 1A (p21, Cip1)	GA_9523	4	9
7337	CELLCYCLE	GATCTAAAGGAAAATGG	61	10	1	2	180686	3	ubiquitin protein ligase E3A (human papilloma virus E6-associated protein, Angelman syndrome)	GA_38549	2	7
7316	CELLCYCLE	GATCTTTGCTGGGAAAC	873	3	5	3	183704	1	ubiquitin C	NULL	NULL	NULL
8451	CELLCYCLE	GATCAGAAGCATCTTCC	23	1	1	2	183874	1	cullin 4A	GA_37153	1	4
1022	CELLCYCLE	GATCTCATACAAGGCTT	74	9	2	1	184298	2	cyclin-dependent kinase 7 (MO15 homolog, Xenopus laevis, cdk-activating kinase)	GA_34353	0	1
472	CELLCYCLE	NULL	NULL	NULL	NULL	NULL	NULL	NULL	ataxia telangiectasia mutated (includes complementation groups A, C and D)	GA_38007	2	1
1027	CELLCYCLE	GATCTGTAAGTAACTTC	34	6	1	1	238990	1	cyclin-dependent kinase inhibitor 1B (p27, Kip1)	GA_9988	0	0
5883	CELLCYCLE	NULL	NULL	NULL	NULL	NULL	NULL	NULL	RAD9 homolog (S. pombe)	GA_37310	2	0
9978	CELLCYCLE	GATCTTTGCATAGAATG	36	0	0	1	279919	2	ring-box 1	GA_5642	0	1
5888	CELLCYCLE	NULL	NULL	NULL	NULL	NULL	NULL	NULL	RAD51 homolog (RecA homolog, E. coli) (S. cerevisiae)	GA_1789	1	0
9055	CELLCYCLE	GATCTGGAACTTTGCAC	112	12	1	1	344037	1	protein regulator of cytokinesis 1	GA_3751	6	4
1163	CELLCYCLE	GATCATGTAAACTTGCT	43	3	6	3	348669	1	CDC28 protein kinase regulatory subunit 1B	GA_37471	3	2
7029	CELLCYCLE	GATCTGAAACTTGCGAA	98	4	1	1	379018	1	transcription factor Dp-2 (E2F dimerization partner 2)	GA_3421	2	2
1024	CELLCYCLE	GATCCAGTGGTTGTTAC	28	7	1	1	397734	4	cyclin-dependent kinase 8	GA_1164	2	4
996	CELLCYCLE	GATCAAGCAAAATGTTT	24	1	1	1	406631	1	cell division cycle 27	NULL	NULL	NULL
1029	CELLCYCLE	NULL	NULL	NULL	NULL	NULL	NULL	NULL	cyclin-dependent kinase inhibitor 2A (melanoma, p16, inhibits CDK4)	GA_1166	0	1
997	CELLCYCLE	GATCGGGAGTACACAGA	32	4	1	1	423615	1	cell division cycle 34	GA_12223	1	2
1875	CELLCYCLE	GATCAGCAGAAGTTGTG	15	5	1	1	456232	5	E2F transcription factor 5, p130-binding	GA_1275	1	2

## Sheet: Apoptosis
locusid	pathway	signature	tpm	stddev	hit_genome	hit_unigene	seq_id	class	title	ga_id	es	eb
4049	APOPTOSIS	NULL	NULL	NULL	NULL	NULL	NULL	NULL	lymphotoxin alpha (TNF superfamily, member 1)	NULL	NULL	NULL
7132	APOPTOSIS	GATCGCCTTCCAACCCC	35	2	1	1	159	3	tumor necrosis factor receptor superfamily, member 1A	GA_2061	3	6
959	APOPTOSIS	NULL	NULL	NULL	NULL	NULL	NULL	NULL	tumor necrosis factor (ligand) superfamily, member 5 (hyper-IgM syndrome)	NULL	NULL	NULL
4050	APOPTOSIS	NULL	NULL	NULL	NULL	NULL	NULL	NULL	lymphotoxin beta (TNF superfamily, member 3)	GA_1492	0	0
4055	APOPTOSIS	NULL	NULL	NULL	NULL	NULL	NULL	NULL	lymphotoxin beta receptor (TNFR superfamily, member 3)	NULL	NULL	NULL
944	APOPTOSIS	NULL	NULL	NULL	NULL	NULL	NULL	NULL	tumor necrosis factor (ligand) superfamily, member 8	NULL	NULL	NULL
943	APOPTOSIS	NULL	NULL	NULL	NULL	NULL	NULL	NULL	tumor necrosis factor receptor superfamily, member 8	GA_2064	1	0
8744	APOPTOSIS	NULL	NULL	NULL	NULL	NULL	NULL	NULL	tumor necrosis factor (ligand) superfamily, member 9	NULL	NULL	NULL
332	APOPTOSIS	GATCAACATTTTCAAAT	78	0	7	2	1578	2	baculoviral IAP repeat-containing 5 (survivin)	GA_2374	12	3
6119	APOPTOSIS	GATCTTGATGGATTTTC	38	4	3	1	1608	1	replication protein A3, 14kDa	GA_36344	0	2
7157	APOPTOSIS	GATCTCTTATTTTACAA	4	1	2	2	1846	1	tumor protein p53 (Li-Fraumeni syndrome)	GA_36489	4	2
356	APOPTOSIS	NULL	NULL	NULL	NULL	NULL	NULL	NULL	tumor necrosis factor (ligand) superfamily, member 6	NULL	NULL	NULL
7185	APOPTOSIS	GATCCAGCTGGTGAAGG	8	3	2	1	2134	22	TNF receptor-associated factor 1	GA_3165	0	0
640	APOPTOSIS	NULL	NULL	NULL	NULL	NULL	NULL	NULL	B lymphoid tyrosine kinase	NULL	NULL	NULL
834	APOPTOSIS	NULL	NULL	NULL	NULL	NULL	NULL	NULL	caspase 1, apoptosis-related cysteine protease (interleukin 1, beta, convertase)	NULL	NULL	NULL
834	APOPTOSIS	NULL	NULL	NULL	NULL	NULL	NULL	NULL	caspase 1, apoptosis-related cysteine protease (interleukin 1, beta, convertase)	NULL	NULL	NULL
838	APOPTOSIS	NULL	NULL	NULL	NULL	NULL	NULL	NULL	caspase 5, apoptosis-related cysteine protease	NULL	NULL	NULL
839	APOPTOSIS	NULL	NULL	NULL	NULL	NULL	NULL	NULL	caspase 6, apoptosis-related cysteine protease	GA_1130	0	1
843	APOPTOSIS	NULL	NULL	NULL	NULL	NULL	NULL	NULL	caspase 10, apoptosis-related cysteine protease	GA_12287	1	0
843	APOPTOSIS	NULL	NULL	NULL	NULL	NULL	NULL	NULL	caspase 10, apoptosis-related cysteine protease	NULL	NULL	NULL
9618	APOPTOSIS	GATCTGATTTTTTCCCC	25	5	3	1	8375	1	TNF receptor-associated factor 4	GA_2774	2	4
840	APOPTOSIS	NULL	NULL	NULL	NULL	NULL	NULL	NULL	caspase 7, apoptosis-related cysteine protease	GA_1131	1	0
10392	APOPTOSIS	NULL	NULL	NULL	NULL	NULL	NULL	NULL	caspase recruitment domain family, member 4	GA_3234	0	2
1111	APOPTOSIS	GATCGGACCATCGGCTC	15	2	1	1	20295	1	CHK1 checkpoint homolog (S. pombe)	GA_1173	6	0
1111	APOPTOSIS	GATCTGTATCAATAAAA	15	1	1	1	20295	5	CHK1 checkpoint homolog (S. pombe)	GA_1173	6	0
10293	APOPTOSIS	GATCCGCCCATTGCCTG	5	0	1	1	21254	5	TRAF interacting protein	GA_3166	1	0
958	APOPTOSIS	GATCCAGCAGTTTGGTG	4	2	1	2	25648	1	tumor necrosis factor receptor superfamily, member 5	NULL	NULL	NULL
8742	APOPTOSIS	GATCTCGACTCCCCCCT	4	1	1	1	26401	1	tumor necrosis factor (ligand) superfamily, member 12	NULL	NULL	NULL
7188	APOPTOSIS	NULL	NULL	NULL	NULL	NULL	NULL	NULL	TNF receptor-associated factor 5	GA_9482	2	1
8795	APOPTOSIS	GATCCACCTTGGCCTCC	100	17	83	4	51233	1	tumor necrosis factor receptor superfamily, member 10b	NULL	NULL	NULL
8741	APOPTOSIS	NULL	NULL	NULL	NULL	NULL	NULL	NULL	tumor necrosis factor (ligand) superfamily, member 13	GA_28347	1	0
3604	APOPTOSIS	NULL	NULL	NULL	NULL	NULL	NULL	NULL	tumor necrosis factor receptor superfamily, member 9	NULL	NULL	NULL
836	APOPTOSIS	GATCTACCAGCATAAAT	112	2	2	1	74552	3	caspase 3, apoptosis-related cysteine protease	GA_2448	3	0
599	APOPTOSIS	NULL	NULL	NULL	NULL	NULL	NULL	NULL	BCL2-like 2	GA_2433	1	5
572	APOPTOSIS	NULL	NULL	NULL	NULL	NULL	NULL	NULL	BCL2-antagonist of cell death	GA_9247	0	0
317	APOPTOSIS	GATCACATGATTAGTGA	5	1	2	1	77579	5	apoptotic protease activating factor	GA_5467	1	1
4671	APOPTOSIS	GATCTTGCCATTGCATT	11	0	28	5	79019	22	baculoviral IAP repeat-containing 1	GA_3524	1	0
664	APOPTOSIS	NULL	NULL	NULL	NULL	NULL	NULL	NULL	BCL2/adenovirus E1B 19kDa interacting protein 3	GA_38106	2	11
1647	APOPTOSIS	GATCAATGGGTTCCAGT	33	1	1	1	80409	1	growth arrest and DNA-damage-inducible, alpha	GA_8690	1	2
4615	APOPTOSIS	GATCTTGTTGAGGCATT	5	1	1	1	82116	1	myeloid differentiation primary response gene (88)	GA_36232	1	1
355	APOPTOSIS	NULL	NULL	NULL	NULL	NULL	NULL	NULL	tumor necrosis factor receptor superfamily, member 6	GA_2062	0	0
8743	APOPTOSIS	NULL	NULL	NULL	NULL	NULL	NULL	NULL	tumor necrosis factor (ligand) superfamily, member 10	NULL	NULL	NULL
8772	APOPTOSIS	NULL	NULL	NULL	NULL	NULL	NULL	NULL	Fas (TNFRSF6)-associated via death domain	GA_3732	1	2
4170	APOPTOSIS	GATCTTAGTTGATATTT	141	5	1	1	86386	1	myeloid cell leukemia sequence 1 (BCL2-related)	GA_5270	9	14
8739	APOPTOSIS	NULL	NULL	NULL	NULL	NULL	NULL	NULL	harakiri, BCL2 interacting protein (contains only BH3 domain)	NULL	NULL	NULL
8717	APOPTOSIS	NULL	NULL	NULL	NULL	NULL	NULL	NULL	TNFRSF1A-associated via death domain	GA_10584	0	1
7189	APOPTOSIS	GATCTGAGGCAGTTTTT	40	12	2	1	90957	3	TNF receptor-associated factor 6	NULL	NULL	NULL
578	APOPTOSIS	NULL	NULL	NULL	NULL	NULL	NULL	NULL	BCL2-antagonist/killer 1	GA_1105	1	0
970	APOPTOSIS	NULL	NULL	NULL	NULL	NULL	NULL	NULL	tumor necrosis factor (ligand) superfamily, member 7	NULL	NULL	NULL
842	APOPTOSIS	NULL	NULL	NULL	NULL	NULL	NULL	NULL	caspase 9, apoptosis-related cysteine protease	GA_1132	0	0
8767	APOPTOSIS	NULL	NULL	NULL	NULL	NULL	NULL	NULL	receptor-interacting serine-threonine kinase 2	NULL	NULL	NULL
835	APOPTOSIS	GATCACCCCCCTGCTTA	20	7	1	1	108131	22	caspase 2, apoptosis-related cysteine protease (neural precursor cell expressed, developmentally down-regulated 2)	GA_12303	2	0
8600	APOPTOSIS	GATCAAATGAAGGAACA	4	0	3	1	115770	5	tumor necrosis factor (ligand) superfamily, member 11	NULL	NULL	NULL
8794	APOPTOSIS	GATCGTCCCATCCCCAC	46	1	1	1	119684	3	tumor necrosis factor receptor superfamily, member 10c, decoy without an intracellular domain	NULL	NULL	NULL
9994	APOPTOSIS	GATCCCTCATCATTAAA	15	2	2	1	122843	2	CASP8 associated protein 2	GA_4578	1	2
330	APOPTOSIS	NULL	NULL	NULL	NULL	NULL	NULL	NULL	baculoviral IAP repeat-containing 3	NULL	NULL	NULL
23604	APOPTOSIS	NULL	NULL	NULL	NULL	NULL	NULL	NULL	death-associated protein kinase 2	NULL	NULL	NULL
8740	APOPTOSIS	NULL	NULL	NULL	NULL	NULL	NULL	NULL	tumor necrosis factor (ligand) superfamily, member 14	NULL	NULL	NULL
7293	APOPTOSIS	NULL	NULL	NULL	NULL	NULL	NULL	NULL	tumor necrosis factor receptor superfamily, member 4	NULL	NULL	NULL
8793	APOPTOSIS	NULL	NULL	NULL	NULL	NULL	NULL	NULL	tumor necrosis factor receptor superfamily, member 10d, decoy with truncated death domain	GA_3777	6	6
1677	APOPTOSIS	NULL	NULL	NULL	NULL	NULL	NULL	NULL	DNA fragmentation factor, 40kDa, beta polypeptide (caspase-activated DNase)	GA_2512	1	0
10010	APOPTOSIS	NULL	NULL	NULL	NULL	NULL	NULL	NULL	TRAF family member-associated NFKB activator	GA_2909	1	2
3364	APOPTOSIS	NULL	NULL	NULL	NULL	NULL	NULL	NULL	HUS1 checkpoint homolog (S. pombe)	GA_2618	0	0
638	APOPTOSIS	NULL	NULL	NULL	NULL	NULL	NULL	NULL	BCL2-interacting killer (apoptosis-inducing)	NULL	NULL	NULL
8738	APOPTOSIS	NULL	NULL	NULL	NULL	NULL	NULL	NULL	CASP2 and RIPK1 domain containing adaptor with death domain	GA_3719	1	0
581	APOPTOSIS	GATCCAAGACCAGGGTG	35	3	2	2	159428	1	BCL2-associated X protein	GA_2432	0	3
4193	APOPTOSIS	NULL	NULL	NULL	NULL	NULL	NULL	NULL	Mdm2, transformed 3T3 cell double minute 2, p53 binding protein (mouse)	GA_4191	0	1
8718	APOPTOSIS	NULL	NULL	NULL	NULL	NULL	NULL	NULL	tumor necrosis factor receptor superfamily, member 25	GA_3779	1	0
7292	APOPTOSIS	NULL	NULL	NULL	NULL	NULL	NULL	NULL	tumor necrosis factor (ligand) superfamily, member 4 (tax-transcriptionally activated glycoprotein 1, 34kDa)	NULL	NULL	NULL
8915	APOPTOSIS	GATCAACAGAGTGAGAC	4	1	16	3	193516	1	B-cell CLL/lymphoma 10	GA_35253	0	1
472	APOPTOSIS	NULL	NULL	NULL	NULL	NULL	NULL	NULL	ataxia telangiectasia mutated (includes complementation groups A, C and D)	GA_38007	2	1
8837	APOPTOSIS	NULL	NULL	NULL	NULL	NULL	NULL	NULL	CASP8 and FADD-like apoptosis regulator	GA_12955	1	0
10018	APOPTOSIS	NULL	NULL	NULL	NULL	NULL	NULL	NULL	BCL2-like 11 (apoptosis facilitator)	GA_16784	0	1
597	APOPTOSIS	NULL	NULL	NULL	NULL	NULL	NULL	NULL	BCL2-related protein A1	NULL	NULL	NULL
23581	APOPTOSIS	NULL	NULL	NULL	NULL	NULL	NULL	NULL	caspase 14, apoptosis-related cysteine protease	NULL	NULL	NULL
1149	APOPTOSIS	NULL	NULL	NULL	NULL	NULL	NULL	NULL	cell death-inducing DFFA-like effector a	NULL	NULL	NULL
8797	APOPTOSIS	NULL	NULL	NULL	NULL	NULL	NULL	NULL	tumor necrosis factor receptor superfamily, member 10a	NULL	NULL	NULL
57448	APOPTOSIS	GATCTTCTAAAGGCAGC	18	2	1	1	250646	5	baculoviral IAP repeat-containing 6 (apollon)	GA_9754	4	3
8764	APOPTOSIS	NULL	NULL	NULL	NULL	NULL	NULL	NULL	tumor necrosis factor receptor superfamily, member 14 (herpesvirus entry mediator)	NULL	NULL	NULL
329	APOPTOSIS	GATCCATGGGTAGAACA	27	3	1	1	289107	2	baculoviral IAP repeat-containing 2	GA_4003	2	1
666	APOPTOSIS	GATCCCACTGGAGGGTA	4	2	1	1	293753	1	BCL2-related ovarian killer	GA_23939	1	1
8737	APOPTOSIS	GATCTCTACCCCTGGGT	44	1	1	1	296327	1	receptor (TNFRSF)-interacting serine-threonine kinase 1	GA_3754	2	0
7187	APOPTOSIS	NULL	NULL	NULL	NULL	NULL	NULL	NULL	TNF receptor-associated factor 3	GA_21229	0	0
598	APOPTOSIS	GATCTGTGCCCCATGCC	52	6	1	1	305890	1	BCL2-like 1	GA_34482	4	2
939	APOPTOSIS	NULL	NULL	NULL	NULL	NULL	NULL	NULL	tumor necrosis factor receptor superfamily, member 7	GA_2063	0	1
7186	APOPTOSIS	GATCTCAGACTTCGCCA	77	6	1	2	373508	1	TNF receptor-associated factor 2	GA_36739	0	2
841	APOPTOSIS	GATCAACATACAAAAAT	11	5	100	1	381231	25	caspase 8, apoptosis-related cysteine protease	NULL	NULL	NULL
8996	APOPTOSIS	NULL	NULL	NULL	NULL	NULL	NULL	NULL	nucleolar protein 3 (apoptosis repressor with CARD domain)	GA_15462	0	1
27141	APOPTOSIS	NULL	NULL	NULL	NULL	NULL	NULL	NULL	cell death-inducing DFFA-like effector b	GA_8361	4	4
54205	APOPTOSIS	GATCACAAGACTAAAGA	37	4	3	5	457752	3	cytochrome c, somatic	GA_36919	8	6

[truncated: 3 more sheets: LIF, Hedgehog, TNFR]
