# Supplementary material for: MPSS profiling of human embryonic stem cells
Source: BMC Dev Biol. 2004 Aug 10;4:10. doi: 10.1186/1471-213X-4-10 (PMC514702; doi:10.1186/1471-213X-4-10)
Supplement: Additional File 13 — This file contains additional lists of potential homeodomain proteins, genes of unknown function, zinc finger proteins in separate worksheets. Tpm: mean abundance for a signature derived from all MPSS runs for the sample, in transcripts per million Stdev: standard deviation of the mean abundance from multiple MPSS runs Hit genome: HitGenome – Numbers of genomic locations a signature maps to HitUniGene: Numbers of UniGene Clusters a signature maps to; Seq_id: UniGene cluster ID. Class: signature class (see Appendix B for more details); Title: description, derived from UniGene. [file 1471-213X-4-10-S13.xls]

## Sheet: Novel
Tpm				Unigene		Gen-Bank		Name
9311	76	3	8	Hs.322680	1	AV743257	Hs.322680	Sapiens cDNA
3917	32	11	9	Hs.286535	1	BQ212798	Hs.286535	LOC286202
3707	58	6	12	Hs.458336	1	AA074043	Hs.458336	Homo sapiens transcribed sequence with moderate similarity to protein ref
1325	19	1	2	Hs.118064	4	BC000805	Hs.118064	similar to rat nuclear ubiquitous casein kinase 2
1076	65	1	5	Hs.405050	1	AI813760	Hs.405050	Sapiens, clone IMAGE
627	14	1	2	Hs.79625	1	BC002531	Hs.79625	chromosome 20 open reading frame 149	NP_071431.1 (H.sapiens) cytokine receptor-like factor 2; cytokine receptor CRL2 precusor [Homo sapiens]
597	70	1	1	Hs.150890	5	NM_019079	Hs.150890	hypothetical protein FLJ10884
516	18	11	6	Hs.249247	1	AU143968	Hs.249247	hypothetical protein LOC220988
502	2	76	4	Hs.183765	5	BC005351	Hs.183765	Sapiens cDNA FLJ14241 fis, clone OVARC1000533.
450	27	1	1	Hs.30089	1	BC025313	Hs.30089	Sapiens, clone IMAGE
447	5	2	1	Hs.9536	2	NM_018189	Hs.9536	hypothetical protein FLJ10713
431	11	1	3	Hs.433345	1	AA071498	Hs.433345	Sapiens, clone IMAGE
424	8	12	4	Hs.289721	1	AA053919	Hs.289721	Sapiens mRNA; cDNA DKFZp564D0164 (from clone DKFZp564D0164)
386	11	1	2	Hs.343411	1	AA436016	Hs.343411	Sapiens, clone IMAGE
344	2	1	2	Hs.251664	1	AA040827	Hs.251664	similar to PUTATIVE INSULIN-LIKE GROWTH FACTOR II ASSOCIATED PROTEIN
343	11	3	4	Hs.110613	24	AI908021	Hs.110613	KIAA0220 protein
295	41	5	1	Hs.348420	25	AL833217	Hs.348420	Sapiens cDNA FLJ11427 fis, clone HEMBA1001060.
293	3	1	4	Hs.381246	1	CA418176	Hs.381246	Sapiens partial mRNA (non-coding TFEBAlpha gene), tumor 3
292	117	2	2	Hs.10362	24	BU158594	Hs.10362	Sapiens cDNA
270	5	1	1	Hs.18616	1	NM_017760	Hs.18616	hypothetical protein FLJ20311
249	43	3	1	Hs.350401	1	AW629262	Hs.350401	Sapiens, clone IMAGE
248	17	4	3	Hs.94491	1	AA644568	Hs.94491	hypothetical protein FLJ20297
242	18	11	2	Hs.284162	1	AA151707	Hs.284162	chromosome 15 open reading frame 15	NP_054848.1 (H.sapiens) PRO0478 protein [Homo sapiens]
242	19	3	1	Hs.23767	1	AA725680	Hs.23767	hypothetical protein FLJ12666
236	1	7	2	Hs.105196	22	AK092578	Hs.105196	Sapiens cDNA FLJ35259 fis, clone PROST2004251.
207	1	2	1	Hs.127356	23	BC032580	Hs.127356	Sapiens mRNA similar to collagen, type III, alpha 1 (Ehlers-Danlos syndrome type IV, autosomal dominant) (cDNA clone IMAGE
206	2	2	2	Hs.7647	1	BC041629	Hs.7647	LOC253992
206	3	7	3	Hs.448453	3	AF370457	Hs.448453	Sapiens ovarian epithelial carcinoma-related protein mRNA, complete cds
203	3	1	1	Hs.351270	1	AI445854	Hs.351270	hypothetical protein LOC152485
199	7	1	2	Hs.7187	3	BC020956	Hs.7187	hypothetical protein FLJ10707
194	19	1	1	Hs.110803	1	AA649661	Hs.110803	CGI-99 protein
191	12	3	1	Hs.281434	1	AA524333	Hs.281434	Sapiens, clone IMAGE
182	0	1	3	Hs.179972	5	BC050434	Hs.179972	hypothetical protein FLJ10154
181	12	3	1	Hs.109798	1	BC000706	Hs.109798	chromosome 6 open reading frame 48
173	72	5	1	Hs.457933	25	XM_171084	Hs.457933	similar to hypothetical protein DKFZp434F142
172	0	1	1	Hs.75841	1	AI885818	Hs.75841	chromosome 12 open reading frame 8
172	22	1	1	Hs.9329	3	AF098158	Hs.9329	chromosome 20 open reading frame 1	NP_055301.1 (H.sapiens) neuronal thread protein [Homo sapiens]
172	1	2	2	Hs.7779	1	AA522552	Hs.7779	chromosome 6 open reading frame 62
163	9	1	1	Hs.27023	1	NM_016106	Hs.27023	chromosome 14 open reading frame 163	1BGM (E. coli) O Chain O, Beta-Galactosidase (Chains I-P)
160	1	2	1	Hs.89278	5	BC051885	Hs.89278	chromosome 14 open reading frame 106
160	7	2	2	Hs.396278	1	AL049356	Hs.396278	Sapiens mRNA; cDNA DKFZp566E233 (from clone DKFZp566E233)
159	17	1	1	Hs.20887	1	BC045829	Hs.20887	hypothetical protein FLJ10392
159	13	1	1	Hs.110771	1	AK025557	Hs.110771	Sapiens, clone IMAGE
157	12	1	1	Hs.15929	1	AJ420548	Hs.15929	hypothetical protein FLJ12910
157	7	2	1	Hs.356377	1	BC000821	Hs.356377	hypothetical protein LOC149603
156	12	2	1	Hs.349261	22	BG716069	Hs.349261	Sapiens cDNA FLJ32454 fis, clone SKNMC1000007.
151	13	3	1	Hs.274248	3	BC011832	Hs.274248	hypothetical protein FLJ20758
150	6	1	2	Hs.380093	1	AL832246	Hs.380093	Sapiens mRNA; cDNA DKFZp686N1377 (from clone DKFZp686N1377)
148	3	2	1	Hs.334515	2	NM_032805	Hs.334515	hypothetical protein FLJ14549
146	6	9	22	Hs.389335	5	BE618616	Hs.389335	similar to ribosomal protein L13a; 60S ribosomal protein L13a; 23 kD highly basic protein
145	1	1	1	Hs.237924	3	AF119864	Hs.237924	CGI-69 protein
145	12	1	1	Hs.90375	1	AA079665	Hs.90375	hypothetical protein FLJ10597
145	17	1	1	Hs.193063	22	AA132245	Hs.193063	Sapiens cDNA FLJ14201 fis, clone NT2RP3002955.
143	2	1	1	Hs.12314	1	AA488872	Hs.12314	Sapiens mRNA; cDNA DKFZp586C1019 (from clone DKFZp586C1019)
141	2	1	1	Hs.196437	1	AA527582	Hs.196437	chromosome 2 open reading frame 6	NP_060312.1 (H.sapiens) hypothetical protein FLJ20489 [Homo sapiens]
139	8	10	2	Hs.407098	5	BC043647	Hs.407098	hypothetical protein LOC284578
139	9	0	1	Hs.83419	1	BE798251	Hs.83419	KIAA0252 protein
137	9	1	4	Hs.437006	1	AJ345963	Hs.437006	Sapiens cDNA FLJ32554 fis, clone SPLEN1000106.
135	1	2	1	Hs.21851	22	AL547507	Hs.21851	Sapiens, clone IMAGE
131	16	5	1	Hs.6631	1	NM_017792	Hs.6631	hypothetical protein FLJ20373
131	3	1	3	Hs.350424	2	NM_144600	Hs.350424	hypothetical protein FLJ31153
129	11	3	1	Hs.27769	1	AA533275	Hs.27769	chromosome 14 open reading frame 69	NP_060312.1 (H.sapiens) hypothetical protein FLJ20489 [Homo sapiens]
129	2	1	2	Hs.204501	1	AA829841	Hs.204501	hypothetical protein FLJ10534
129	12	1	1	Hs.406496	3	NM_017741	Hs.406496	hypothetical protein FLJ20280
129	12	1	1	Hs.97837	22	AL390134	Hs.97837	hypothetical protein LOC112868
129	2	3	1	Hs.181418	1	BM971160	Hs.181418	KIAA0152 gene product
129	3	1	1	Hs.289068	1	BQ050798	Hs.289068	Sapiens cDNA FLJ11918 fis, clone HEMBB1000272.
126	3	1	1	Hs.8258	2	NM_015578	Hs.8258	DKFZP434D1335 protein
125	8	0	6	Hs.356360	1	BE300535	Hs.356360	similar to ribosomal protein S2; 40S ribosomal protein S2
124	8	2	1	Hs.457459	1	AA744686	Hs.457459	similar to RIKEN cDNA 1110046B24
123	21	2	2	Hs.433630	3	BC001702	Hs.433630	chromosome 14 open reading frame 112
123	5	1	1	Hs.25298	1	AA527442	Hs.25298	KIAA1813 protein
122	3	2	1	Hs.5297	5	AF193059	Hs.5297	DKFZP564A2416 protein
122	6	1	1	Hs.334802	3	BC021095	Hs.334802	hypothetical protein FLJ10101
122	7	41	14	Hs.306480	5	BQ008801	Hs.306480	Sapiens mRNA; cDNA DKFZp761E2112 (from clone DKFZp761E2112)
121	14	2	2	Hs.446390	1	BC047493	Hs.446390	KIAA1265 protein
120	5	1	3	Hs.452105	1	BU686226	Hs.452105	Homo sapiens transcribed sequence with moderate similarity to protein ref
119	21	2	1	Hs.18016	1	BC037740	Hs.18016	Sapiens, clone IMAGE
119	2	1	2	Hs.429898	1	BC036555	Hs.429898	Sapiens, Similar to leukotriene A4 hydrolase, clone IMAGE
119	8	1	1	Hs.181174	1	BC020852	Hs.181174	similar to RIKEN cDNA 1110001O19
118	9	1	1	Hs.7567	1	BC026006	Hs.7567	Sapiens cDNA
116	2	0	1	Hs.75137	1	NM_014766	Hs.75137	KIAA0193 gene product
112	13	28	3	Hs.429966	23	BU733685	Hs.429966	Homo sapiens transcribed sequence with moderate similarity to protein ref
109	24	1	1	Hs.15106	1	AF136971	Hs.15106	chromosome 14 open reading frame 1
109	10	1	2	Hs.109773	3	BC001706	Hs.109773	hypothetical protein FLJ20625
109	8	1	1	Hs.288151	1	NM_025075	Hs.288151	hypothetical protein FLJ23445
107	7	3	3	Hs.107393	1	BQ223041	Hs.107393	chromosome 3 open reading frame 4
107	12	1	2	Hs.374366	1	AA126850	Hs.374366	Sapiens cDNA FLJ37354 fis, clone BRAMY2022929.
107	12	1	1	Hs.339665	1	BC035696	Hs.339665	Sapiens, Similar to RIKEN cDNA 2700049P18 gene, clone MGC
106	11	1	1	Hs.442630	1	AK025183	Hs.442630	CGI-85 protein
106	11	2	1	Hs.3852	1	AI367629	Hs.3852	KIAA0368 protein
105	5	1	2	Hs.81648	5	BC008684	Hs.81648	hypothetical protein FLJ11021 similar to splicing factor, arginine/serine-rich 4
105	3	3	1	Hs.239681	1	AI619434	Hs.239681	hypothetical protein FLJ20275
105	5	6	1	Hs.24739	1	AA737376	Hs.24739	hypothetical protein LOC201194
105	15	1	1	Hs.322478	1	BC029451	Hs.322478	KIAA0117 protein
105	10	1	1	Hs.82503	1	BC033486	Hs.82503	Sapiens, clone IMAGE
104	7	2	2	Hs.374538	5	BC028585	Hs.374538	hypothetical protein LOC153339
104	18	2	1	Hs.22543	1	BC043194	Hs.22543	Sapiens, clone IMAGE
103	7	2	3	Hs.30376	1	NM_016462	Hs.30376	chromosome 6 open reading frame 53
102	2	3	2	Hs.434077	1	AA115208	Hs.434077	hypothetical protein FLJ20420
102	9	1	2	Hs.376369	1	BU565496	Hs.376369	Sapiens cDNA FLJ37069 fis, clone BRACE2015287.
101	5	1	1	Hs.22595	1	AF274950	Hs.22595	hypothetical protein FLJ10637
101	4	1	1	Hs.336446	1	AL832699	Hs.336446	Sapiens mRNA; cDNA DKFZp564L222 (from clone DKFZp564L222)
100	9	3	1	Hs.7158	1	NM_015528	Hs.7158	DKFZP566H073 protein
100	14	1	1	Hs.279949	1	AF110778	Hs.279949	KIAA1007 protein
100	26	3	3	Hs.173042	3	BC008468	Hs.173042	KIAA1143 protein
99	16	4	5	Hs.439367	1	AA412107	Hs.439367	KIAA0592 protein
99	3	1	1	Hs.19597	2	AY172689	Hs.19597	KIAA1694 protein
97	4	1	1	Hs.279061	2	NM_016080	Hs.279061	CGI-150 protein
96	10	2	1	Hs.183779	2	NM_018237	Hs.183779	hypothetical protein FLJ10839
95	2	1	1	Hs.108530	1	AA843596	Hs.108530	chromosome 6 open reading frame 67
95	3	2	1	Hs.323822	22	AB046771	Hs.323822	hypothetical protein FLJ20696
95	1	1	2	Hs.288679	1	AA004273	Hs.288679	hypothetical protein FLJ22865
95	3	1	2	Hs.10729	3	AF155658	Hs.10729	hypothetical protein HSPC117
94	15	3	1	Hs.168073	1	AF055022	Hs.168073	chromosome 20 open reading frame 188	NP_079038.1 (H.sapiens) hypothetical protein FLJ21603 [Homo sapiens]
94	8	1	1	Hs.342307	4	NM_018061	Hs.342307	hypothetical protein FLJ10330
94	6	1	1	Hs.331328	5	NM_024755	Hs.331328	hypothetical protein FLJ13213
94	6	2	2	Hs.136024	1	AF086334	Hs.136024	Sapiens full length insert cDNA clone ZD55D10
93	4	1	1	Hs.125741	3	BC051856	Hs.125741	hypothetical protein FLJ12505
92	9	1	1	Hs.179882	3	BC020166	Hs.179882	hypothetical protein FLJ12443
91	9	1	1	Hs.451197	1	CD176172	Hs.451197	Homo sapiens transcribed sequence with moderate similarity to protein pir
91	2	1	1	Hs.14920	2	NM_024570	Hs.14920	hypothetical protein FLJ11712
91	2	6	1	Hs.194329	1	AK024827	Hs.194329	hypothetical protein FLJ21174
91	7	1	2	Hs.82845	1	CD367677	Hs.82845	Sapiens cDNA
90	20	1	1	Hs.279813	3	AF077200	Hs.279813	chromosome 13 open reading frame 12
90	14	7	2	Hs.7862	1	NM_017761	Hs.7862	hypothetical protein FLJ20312
90	1	32	23	Hs.46891	1	BC036006	Hs.46891	Sapiens, clone IMAGE
89	23	1	1	Hs.25999	1	BC013241	Hs.25999	hypothetical protein FLJ22195
89	3	1	1	Hs.82563	1	BC001070	Hs.82563	KIAA0153 protein
89	13	2	1	Hs.406102	5	BC039427	Hs.406102	Sapiens, clone IMAGE
89	2	20	4	Hs.452909	22	XM_208903	Hs.452909	similar to nuclear pore complex interacting protein
88	4	1	1	Hs.279861	2	NM_015959	Hs.279861	CGI-31 protein
88	1	2	2	Hs.72087	5	BC038454	Hs.72087	hypothetical protein LOC284695
87	12	11	2	Hs.380389	1	AI697151	Hs.380389	CGI-67 protein
87	6	1	1	Hs.103305	5	AL157459	Hs.103305	hypothetical protein LOC147136
87	2	3	2	Hs.409077	1	AA570194	Hs.409077	Sapiens cDNA FLJ11738 fis, clone HEMBA1005474.
87	6	2	1	Hs.278378	22	BM712784	Hs.278378	Sapiens mRNA; cDNA DKFZp686C03103 (from clone DKFZp686C03103)
86	9	3	1	Hs.94761	1	AI827378	Hs.94761	KIAA1691 protein
86	0	1	1	Hs.455456	22	AA011569	Hs.455456	Sapiens cDNA FLJ31457 fis, clone NT2NE2001180.
85	5	1	1	Hs.294083	1	AI973147	Hs.294083	chromosome 14 open reading frame 87	NP_055301.1 (H.sapiens) neuronal thread protein [Homo sapiens]
84	0	5	2	Hs.60548	5	BC010460	Hs.60548	chromosome 14 open reading frame 116
84	16	2	2	Hs.29700	1	BC022443	Hs.29700	hypothetical protein FLJ20094
84	4	1	1	Hs.6654	1	AF035292	Hs.6654	KIAA0657 protein
83	7	1	3	Hs.302810	1	BC023562	Hs.302810	chromosome 20 open reading frame 169	NP_060312.1 (H.sapiens) hypothetical protein FLJ20489 [Homo sapiens]
83	10	4	2	Hs.178011	1	AI476775	Hs.178011	hypothetical protein FLJ20257
83	5	2	1	Hs.268189	1	BC009746	Hs.268189	hypothetical protein FLJ20436
83	2	2	1	Hs.29076	1	BE390581	Hs.29076	hypothetical protein FLJ21841
83	4	53	2	Hs.318977	24	BQ888216	Hs.318977	Sapiens cDNA FLJ30250 fis, clone BRACE2002304.
83	1	1	2	Hs.437039	1	BC043195	Hs.437039	Sapiens, clone IMAGE
82	2	0	2	Hs.9825	1	AI206077	Hs.9825	CGI-128 protein
82	6	1	2	Hs.7194	1	AI634088	Hs.7194	CGI-74 protein
82	4	2	3	Hs.390383	1	AW575208	Hs.390383	Homo sapiens transcribed sequence
81	2	1	2	Hs.401703	1	AA492042	Hs.401703	chromosome 20 open reading frame 52	NP_055474.1 (H.sapiens) KIAA0377 gene product [Homo sapiens]
81	11	1	1	Hs.16493	3	BC036884	Hs.16493	hypothetical protein DKFZp762N2316
81	10	3	1	Hs.258798	1	AA808598	Hs.258798	hypothetical protein FLJ20003
81	14	1	2	Hs.378167	1	AA654357	Hs.378167	Sapiens cDNA FLJ36399 fis, clone THYMU2009658, weakly similar to SERYL-TRNA SYNTHETASE (EC 6.1.1.11).
81	7	4	1	Hs.111911	22	AA126894	Hs.111911	Sapiens, clone IMAGE
80	6	1	1	Hs.75864	3	BC017263	Hs.75864	chromosome 5 open reading frame 8
80	4	1	2	Hs.158947	1	AK000251	Hs.158947	hypothetical protein FLJ20244
80	2	2	1	Hs.362377	1	AA744964	Hs.362377	Sapiens, Similar to zinc finger protein 267, clone IMAGE
79	5	1	2	Hs.42409	3	BC004485	Hs.42409	CGI-146 protein
79	21	1	1	Hs.22549	1	AA287100	Hs.22549	chromosome 14 open reading frame 135	1LBG (E. coli) B Chain B, Lactose Operon Repressor Bound To 21-Base Pair Symmetric Operator Dna, Alpha Carbons Only
79	0	1	1	Hs.55044	1	AI057206	Hs.55044	DKFZP586H2123 protein
79	7	1	1	Hs.292570	1	BC003123	Hs.292570	hypothetical protein BC017335
79	0	1	1	Hs.300700	2	NM_017944	Hs.300700	hypothetical protein FLJ20727
79	3	1	1	Hs.26058	1	AK024809	Hs.26058	hypothetical protein FLJ21156
78	3	1	1	Hs.44222	2	NM_016033	Hs.44222	CGI-90 protein
78	5	1	1	Hs.291623	1	AA779652	Hs.291623	hypothetical protein BC017488
78	0	2	2	Hs.17631	1	AK000125	Hs.17631	hypothetical protein DKFZp434E2135
78	8	2	1	Hs.36237	1	NM_016410	Hs.36237	hypothetical protein HSPC177
78	4	1	1	Hs.173904	23	BX115419	Hs.173904	Sapiens full length insert cDNA clone YQ51D06
77	7	5	3	Hs.107637	1	AA744747	Hs.107637	hypothetical protein FLJ12806
77	3	1	1	Hs.62711	1	AA099143	Hs.62711	Sapiens, clone IMAGE
77	3	18	3	Hs.24444	1	BC017972	Hs.24444	Sapiens, clone IMAGE
76	2	2	1	Hs.225641	3	BC029266	Hs.225641	hypothetical protein FLJ13171
76	4	2	2	Hs.383203	1	BC008427	Hs.383203	Sapiens, Similar to dolichyl-phosphate mannosyltransferase polypeptide 1, catalytic subunit, clone IMAGE
75	8	1	1	Hs.26676	2	NM_018244	Hs.26676	chromosome 20 open reading frame 44	NP_071431.1 (H.sapiens) cytokine receptor-like factor 2; cytokine receptor CRL2 precusor [Homo sapiens]
75	3	1	2	Hs.235026	1	BC006003	Hs.235026	Sapiens, clone IMAGE
75	1	1	1	Hs.362973	1	AA744861	Hs.362973	Sapiens, clone IMAGE
74	0	3	4	Hs.413760	1	AA084571	Hs.413760	chromosome 5 open reading frame 13
74	11	1	2	Hs.285107	24	BE928494	Hs.285107	hypothetical protein FLJ13397
74	9	1	1	Hs.177507	1	NM_016406	Hs.177507	hypothetical protein HSPC155
74	15	4	1	Hs.15420	1	AL157471	Hs.15420	KIAA1500 protein
74	3	1	1	Hs.322851	24	AI221654	Hs.322851	Sapiens mRNA; cDNA DKFZp313P0917 (from clone DKFZp313P0917)
73	9	2	2	Hs.260238	3	BC022777	Hs.260238	hypothetical protein FLJ10842
73	9	2	2	Hs.405871	23	AI054420	Hs.405871	hypothetical protein FLJ20249
73	7	2	1	Hs.173001	2	NM_032186	Hs.173001	KIAA1221 protein
73	11	1	2	Hs.404927	23	AI141556	Hs.404927	Sapiens mRNA; cDNA DKFZp586A2423 (from clone DKFZp586A2423)
73	14	78	19	Hs.440402	5	BC041980	Hs.440402	Sapiens, clone IMAGE
71	3	1	1	Hs.107747	2	NM_015388	Hs.107747	DKFZP566C243 protein
70	2	1	2	Hs.30819	3	BC018664	Hs.30819	hypothetical protein C40
70	12	1	1	Hs.38178	1	AK027121	Hs.38178	hypothetical protein FLJ23468
70	1	2	3	Hs.268488	1	AA652080	Hs.268488	KIAA1185 protein
70	2	2	5	Hs.454258	22	BE560861	Hs.454258	similar to Hypothetical protein KIAA0220
69	12	1	1	Hs.181271	1	AK025956	Hs.181271	CGI-120 protein
69	8	1	1	Hs.180817	3	BC007738	Hs.180817	chromosome 11 open reading frame 23
69	5	1	1	Hs.10711	1	AI951517	Hs.10711	chromosome 13 open reading frame 7
69	3	1	1	Hs.3685	1	AA130886	Hs.3685	hypothetical protein FLJ20209
69	1	1	2	Hs.15093	1	AA133279	Hs.15093	hypothetical protein HSPC195
69	2	1	2	Hs.155584	1	BM970023	Hs.155584	KIAA0121 gene product
69	4	1	1	Hs.397489	5	BC037203	Hs.397489	Sapiens, clone IMAGE
68	0	1	1	Hs.5008	1	AA490824	Hs.5008	CGI-87 protein
68	6	1	2	Hs.456962	1	AW304314	Hs.456962	Homo sapiens transcribed sequence with moderate similarity to protein ref
68	5	1	1	Hs.433334	5	AK025492	Hs.433334	hypothetical protein FLJ21839
68	11	2	1	Hs.105461	1	BC051264	Hs.105461	KIAA1416 protein
68	6	2	2	Hs.57483	1	BU191702	Hs.57483	Sapiens cDNA FLJ14294 fis, clone PLACE1008181.
68	3	1	2	Hs.6872	23	BC013276	Hs.6872	Sapiens, clone IMAGE
68	8	2	3	Hs.330310	1	BC022821	Hs.330310	Sapiens, clone MGC
67	9	2	1	Hs.172854	1	NM_015634	Hs.172854	DKFZP586B0923 protein
67	4	1	1	Hs.235390	3	BC022846	Hs.235390	hypothetical protein FLJ12895
67	2	1	1	Hs.103853	1	NM_017637	Hs.103853	hypothetical protein FLJ20043
67	10	1	1	Hs.12513	1	AF052108	Hs.12513	hypothetical protein LOC157627
67	1	1	2	Hs.411187	1	AA830346	Hs.411187	Sapiens full length insert cDNA clone YW25G09
67	4	1	1	Hs.250648	1	BC047483	Hs.250648	Sapiens, clone IMAGE
66	1	1	1	Hs.227637	1	NM_015373	Hs.227637	chromosome 22 open reading frame 2
66	4	1	1	Hs.20843	1	AI188771	Hs.20843	Sapiens cDNA FLJ11245 fis, clone PLACE1008629.
66	8	1	1	Hs.437146	1	AK026373	Hs.437146	Sapiens, clone IMAGE
66	10	2	6	Hs.406470	1	BC018916	Hs.406470	Sapiens, Similar to heterogeneous nuclear ribonucleoprotein M, clone IMAGE
66	12	1	1	Hs.20529	1	AA179551	Hs.20529	similar to RIKEN cDNA 1200015A19
65	0	1	3	Hs.352579	5	BC033859	Hs.352579	chromosome 20 open reading frame 178	NP_112159.1 (H.sapiens) hypothetical protein FLJ21617; erythroid differentiation-related factor 1 [Homo sapiens]
65	15	1	1	Hs.274263	5	BC013889	Hs.274263	hypothetical protein FLJ10377
65	4	2	2	Hs.111279	3	BC008784	Hs.111279	hypothetical protein FLJ10404
65	3	1	1	Hs.289293	1	BC033779	Hs.289293	hypothetical protein INM01
65	1	2	1	Hs.5957	1	AA742257	Hs.5957	hypothetical protein LOC201562
65	0	4	1	Hs.406874	25	AB051440	Hs.406874	Sapiens mRNA for KIAA1653 protein, partial cds.
65	4	1	2	Hs.4900	1	AF116609	Hs.4900	similar to hypothetical protein LOC57019
64	7	1	3	Hs.3576	1	AA083482	Hs.3576	chromosome 20 open reading frame 30	NP_060312.1 (H.sapiens) hypothetical protein FLJ20489 [Homo sapiens]
64	6	2	1	Hs.343748	1	NM_017824	Hs.343748	hypothetical protein FLJ20445
64	1	1	1	Hs.279521	1	NM_017864	Hs.279521	hypothetical protein FLJ20530
64	3	1	2	Hs.180948	1	BC022783	Hs.180948	KIAA0570 gene product
64	5	1	1	Hs.14846	1	AL050021	Hs.14846	Sapiens mRNA; cDNA DKFZp564D016 (from clone DKFZp564D016)
64	4	1	2	Hs.63243	1	BC017996	Hs.63243	Sapiens, clone IMAGE
64	3	2	1	Hs.397546	1	BC036880	Hs.397546	similar to KIAA0456 protein
63	16	1	1	Hs.32058	1	NM_052965	Hs.32058	chromosome 1 open reading frame 19
63	10	1	1	Hs.10927	1	AA158082	Hs.10927	chromosome 19 open reading frame 10	NP_062553.1 (H.sapiens) hypothetical protein FLJ11267 [Homo sapiens]
63	0	1	1	Hs.5570	1	AA811242	Hs.5570	hypothetical protein FLJ10006
63	6	1	1	Hs.374421	22	AA029718	Hs.374421	hypothetical protein FLJ12643
63	6	1	1	Hs.14799	24	AA370547	Hs.14799	KIAA0674 protein
63	1	1	1	Hs.136102	5	AL136745	Hs.136102	KIAA0853 protein
63	0	1	1	Hs.301552	1	AA714570	Hs.301552	KIAA1039 protein
63	3	33	1	Hs.113517	24	AK074541	Hs.113517	Sapiens cDNA FLJ90060 fis, clone HEMBA1003294.
62	4	1	1	Hs.32826	1	BC001671	Hs.32826	CGI-130 protein
62	4	3	2	Hs.183232	1	AA535570	Hs.183232	chromosome 6 open reading frame 135
62	4	1	1	Hs.41793	1	CA773280	Hs.41793	hypothetical protein FLJ10474
62	3	2	1	Hs.59346	1	CB851741	Hs.59346	hypothetical protein FLJ10514
62	9	0	1	Hs.62771	22	AA166653	Hs.62771	hypothetical protein FLJ20186
62	0	1	1	Hs.406530	1	AA721206	Hs.406530	hypothetical protein HSPC196
62	4	3	1	Hs.156276	1	AA748991	Hs.156276	KIAA0783 gene product
62	4	2	1	Hs.183475	24	AA434179	Hs.183475	Sapiens clone 25061 mRNA sequence
62	10	9	5	Hs.458089	1	BC009634	Hs.458089	Sapiens, clone IMAGE
61	6	4	2	Hs.170219	1	NM_016475	Hs.170219	chromosome 14 open reading frame 100
61	2	1	1	Hs.5324	1	NM_015702	Hs.5324	hypothetical protein CL25022
61	12	1	1	Hs.129750	5	NM_018133	Hs.129750	hypothetical protein FLJ10546
61	5	4	1	Hs.24283	2	NM_153251	Hs.24283	hypothetical protein FLJ25952
61	10	2	1	Hs.205442	5	AF528529	Hs.205442	hypothetical protein FLJ33215
61	11	1	1	Hs.115726	5	BC032244	Hs.115726	KIAA1138 protein
60	1	1	1	Hs.182281	1	AA010489	Hs.182281	chromosome 20 open reading frame 43	NP_071431.1 (H.sapiens) cytokine receptor-like factor 2; cytokine receptor CRL2 precusor [Homo sapiens]
60	5	1	1	Hs.101514	1	NM_018064	Hs.101514	chromosome 6 open reading frame 166
60	3	1	1	Hs.108338	1	AL136941	Hs.108338	hypothetical protein DKFZp586C1924
60	11	1	1	Hs.16470	1	AA278391	Hs.16470	hypothetical protein FLJ10904
60	7	1	1	Hs.426222	1	BE502065	Hs.426222	hypothetical protein FLJ13456
60	11	4	3	Hs.337764	1	AL833902	Hs.337764	hypothetical protein FLJ20400
60	7	4	2	Hs.227823	1	AA056590	Hs.227823	hypothetical protein LOC283820
60	2	1	1	Hs.8294	3	BC026951	Hs.8294	KIAA0196 gene product
60	0	1	2	Hs.237569	1	BG193598	Hs.237569	Sapiens mRNA; cDNA DKFZp666K237 (from clone DKFZp666K237)
60	4	3	3	Hs.448376	1	BC047121	Hs.448376	Sapiens, clone IMAGE
60	5	2	5	Hs.356766	1	BC042807	Hs.356766	Sapiens, clone IMAGE
59	9	1	1	Hs.372616	22	AA406478	Hs.372616	Sapiens cDNA FLJ10627 fis, clone NT2RP2005555.
59	6	3	1	Hs.433010	1	BC018790	Hs.433010	Sapiens, clone MGC
58	7	1	1	Hs.208912	3	BC000705	Hs.208912	chromosome 22 open reading frame 18
58	9	1	1	Hs.79530	1	AF139077	Hs.79530	chromosome 3 open reading frame 1
58	2	1	1	Hs.98541	1	AF131848	Hs.98541	hypothetical protein CLONE24922
58	2	2	1	Hs.319088	1	AL832508	Hs.319088	hypothetical protein FLJ10375
58	15	5	1	Hs.5250	22	AA834435	Hs.5250	similar to Molybdenum cofactor synthesis protein cinnamon
58	9	1	1	Hs.355839	22	AW163367	Hs.355839	similar to RIKEN cDNA 4921524J17
57	6	1	2	Hs.184062	1	AF112213	Hs.184062	chromosome 20 open reading frame 24	NP_060312.1 (H.sapiens) hypothetical protein FLJ20489 [Homo sapiens]
57	3	10	2	Hs.16441	23	AL110226	Hs.16441	DKFZP434H204 protein
57	10	1	3	Hs.351327	1	AA157773	Hs.351327	hypothetical protein FLJ20452
57	1	2	1	Hs.81892	2	NM_014736	Hs.81892	KIAA0101 gene product
56	3	1	1	Hs.50441	3	BC015625	Hs.50441	CGI-04 protein
56	3	0	5	Hs.109052	3	AF116639	Hs.109052	chromosome 14 open reading frame 2	A55927 (H.sapiens) A55927 pre-B cell enhancing factor - human
56	6	2	1	Hs.152717	1	AL834312	Hs.152717	hypothetical protein FLJ13725
56	2	1	1	Hs.440695	3	AF277187	Hs.440695	hypothetical protein LOC114971
56	8	1	1	Hs.131887	23	BE878503	Hs.131887	hypothetical protein LOC134218
56	1	1	1	Hs.72172	2	NM_014931	Hs.72172	KIAA1115 protein
56	11	3	2	Hs.391202	1	BC006343	Hs.391202	Sapiens, Similar to guanine nucleotide binding protein-like 1, clone IMAGE
55	9	1	2	Hs.266273	3	NM_024918	Hs.266273	chromosome 20 open reading frame 172	NP_071431.1 (H.sapiens) cytokine receptor-like factor 2; cytokine receptor CRL2 precusor [Homo sapiens]
55	11	2	1	Hs.88820	1	AW207648	Hs.88820	chromosome 20 open reading frame 6	P09382 (H.sapiens) LEG1_HUMAN Galectin-1 (Beta-galactoside-binding lectin L-14-I) (Lactose-binding lectin 1) (S-Lac lectin 1) (Galaptin) (14 kDa lectin) (HPL) (HBL
55	0	1	1	Hs.109857	1	AA553687	Hs.109857	hypothetical protein DKFZp434H0820
55	8	2	1	Hs.21732	2	NM_152493	Hs.21732	hypothetical protein FLJ25476
55	4	5	4	Hs.127142	2	NM_138286	Hs.127142	hypothetical protein FLJ31526
55	4	1	1	Hs.377879	5	BC046243	Hs.377879	hypothetical protein LOC157697
55	6	3	2	Hs.77665	1	AI627724	Hs.77665	KIAA0102 gene product
54	5	7	2	Hs.372634	5	BC014648	Hs.372634	chromosome 20 open reading frame 140	NP_060265.1 (H.sapiens) hypothetical protein FLJ20378 [Homo sapiens]
54	1	2	1	Hs.172963	22	AI144133	Hs.172963	hypothetical protein FLJ14624
54	4	1	1	Hs.24656	1	AA506700	Hs.24656	KIAA0907 protein
54	2	1	1	Hs.12144	1	AA831587	Hs.12144	KIAA1033 protein
54	2	2	1	Hs.106204	3	BC016987	Hs.106204	KIAA1327 protein
54	0	2	2	Hs.24831	23	BM974344	Hs.24831	Sapiens cDNA FLJ38641 fis, clone HHDPC2003983.
54	5	0	1	Hs.235402	5	AA831584	Hs.235402	Sapiens, clone MGC
54	1	1	2	Hs.454460	1	AA113175	Hs.454460	similar to RIKEN cDNA 2610003J06
53	0	1	2	Hs.107622	23	BC017102	Hs.107622	hypothetical protein FLJ25286
53	3	9	2	Hs.346875	25	AF006199	Hs.346875	hypothetical protein FLJ90396
53	2	2	2	Hs.279918	1	CA436294	Hs.279918	hypothetical protein HSPC111
53	5	2	1	Hs.116750	22	AA629895	Hs.116750	hypothetical protein LOC145786
53	10	1	1	Hs.172652	5	D87717	Hs.172652	KIAA0013 gene product
53	0	2	1	Hs.273397	1	AA832320	Hs.273397	KIAA0710 gene product
53	11	1	1	Hs.314169	5	BC036891	Hs.314169	KIAA1618 protein
53	12	3	1	Hs.6294	3	BC008844	Hs.6294	KIAA1885 protein
53	2	2	2	Hs.376705	1	CA442379	Hs.376705	Sapiens cDNA FLJ33796 fis, clone CTONG2000031, highly similar to Homo sapiens mRNA for seven transmembrane protein TM7SF3.
53	0	1	3	Hs.457447	1	AI350236	Hs.457447	Sapiens hypothetical protein SB141 mRNA, complete cds.
53	10	3	1	Hs.5064	5	BC047489	Hs.5064	Sapiens, clone IMAGE
52	6	2	2	Hs.380401	1	AA449945	Hs.380401	CGI-105 protein
52	1	1	1	Hs.66666	1	AW166798	Hs.66666	chromosome 7 open reading frame 11
52	5	2	1	Hs.86941	22	AA902394	Hs.86941	Homo sapiens transcribed sequence with moderate similarity to protein pir
52	0	2	1	Hs.374609	5	AL136806	Hs.374609	hypothetical protein DKFZp434K1421
52	2	1	1	Hs.22451	5	AL137291	Hs.22451	hypothetical protein FLJ10357
52	1	1	1	Hs.90960	1	AL832396	Hs.90960	hypothetical protein LOC283153
52	2	2	1	Hs.6684	4	AB007945	Hs.6684	KIAA0476 gene product
52	4	2	1	Hs.11217	1	BC050318	Hs.11217	KIAA0877 protein
52	6	1	2	Hs.8594	1	AA150409	Hs.8594	KIAA1191 protein
52	0	1	2	Hs.106283	5	AK025468	Hs.106283	KIAA1354 protein
52	7	1	2	Hs.382992	1	AI026821	Hs.382992	Sapiens, Similar to protein kinase NYD-SP15, clone IMAGE
51	4	1	1	Hs.121599	2	NM_015947	Hs.121599	CGI-18 protein
51	9	4	3	Hs.351461	1	AA622747	Hs.351461	hypothetical protein BC016861
51	1	2	1	Hs.288672	1	BC008882	Hs.288672	hypothetical protein FLJ13909
51	3	1	4	Hs.301132	1	AF070545	Hs.301132	KIAA0195 gene product
51	1	2	1	Hs.127804	1	BC008352	Hs.127804	KIAA1909 protein
50	4	1	1	Hs.303025	1	BC011765	Hs.303025	chromosome 11 open reading frame 24
50	1	1	1	Hs.11747	1	AB055518	Hs.11747	chromosome 20 open reading frame 21	NP_004563.1 (H.sapiens) plakophilin 2 [Homo sapiens]
50	8	3	2	Hs.451681	1	AW057718	Hs.451681	Homo sapiens transcribed sequence
50	5	0	2	Hs.282738	1	AV662152	Hs.282738	Homo sapiens transcribed sequence with moderate similarity to protein sp
50	3	1	2	Hs.334878	2	NM_032837	Hs.334878	hypothetical protein FLJ14775
50	3	2	2	Hs.27973	5	AK024808	Hs.27973	KIAA0874 protein
50	6	1	1	Hs.117333	1	AA648465	Hs.117333	KIAA1093 protein
50	12	2	1	Hs.29798	1	BC045590	Hs.29798	KIAA1712 protein
50	1	3	3	Hs.355669	1	AA720784	Hs.355669	Sapiens cDNA FLJ32505 fis, clone SMINT1000039.
50	1	1	1	Hs.378965	1	AI559666	Hs.378965	Sapiens cDNA FLJ37658 fis, clone BRHIP2010593.
50	1	6	1	Hs.166361	5	AL049987	Hs.166361	similar to hypothetical protein, MNCb-4779
49	1	1	1	Hs.7765	1	BC002882	Hs.7765	chromosome 16 open reading frame 5	NP_060265.1 (H.sapiens) hypothetical protein FLJ20378 [Homo sapiens]
49	7	2	1	Hs.380962	1	AY140906	Hs.380962	chromosome 19 open reading frame 6	NP_060265.1 (H.sapiens) hypothetical protein FLJ20378 [Homo sapiens]
49	21	2	2	Hs.78277	1	AA131190	Hs.78277	DKFZP434F2021 protein
49	4	5	2	Hs.134200	1	AL050019	Hs.134200	DKFZP564C186 protein
49	2	28	3	Hs.348792	23	BI963025	Hs.348792	Homo sapiens transcribed sequence with moderate similarity to protein ref
49	2	2	1	Hs.317590	1	AL832158	Hs.317590	hypothetical protein FLJ14640
49	7	0	1	Hs.6449	3	AL136813	Hs.6449	hypothetical protein FLJ20542
49	12	2	2	Hs.349887	5	BC044587	Hs.349887	hypothetical protein FLJ30656
49	0	1	1	Hs.75909	1	BC000753	Hs.75909	KIAA0182 protein
49	4	4	2	Hs.17969	1	AL049419	Hs.17969	KIAA0663 gene product
49	1	6	1	Hs.295953	5	BC032300	Hs.295953	Sapiens, Similar to RIKEN cDNA 1500009M05 gene, clone MGC
48	4	1	1	Hs.108636	1	AI217893	Hs.108636	chromosome 1 open reading frame 9
48	7	1	3	Hs.8886	1	AK000431	Hs.8886	chromosome 14 open reading frame 94	NP_060312.1 (H.sapiens) hypothetical protein FLJ20489 [Homo sapiens]
48	3	2	1	Hs.274422	3	BC012196	Hs.274422	chromosome 20 open reading frame 27	NP_004563.1 (H.sapiens) plakophilin 2 [Homo sapiens]
48	3	1	1	Hs.28608	1	BC036469	Hs.28608	chromosome 20 open reading frame 99	Q99549 (H.sapiens) MPP8_HUMAN M-phase phosphoprotein 8
48	12	1	2	Hs.6278	1	AL110260	Hs.6278	DKFZP586B1621 protein
48	1	4	2	Hs.109045	5	NM_018115	Hs.109045	hypothetical protein FLJ10498
48	7	1	2	Hs.301724	5	AL136897	Hs.301724	hypothetical protein FLJ11301
48	3	2	1	Hs.52184	3	BC037986	Hs.52184	hypothetical protein FLJ20618
48	6	1	1	Hs.457909	1	AF246238	Hs.457909	hypothetical protein FLJ20886
48	2	1	1	Hs.289069	5	BC031471	Hs.289069	hypothetical protein FLJ21016
48	8	1	2	Hs.79259	1	AA053309	Hs.79259	hypothetical protein HSPC152
48	3	1	1	Hs.131834	5	BC028375	Hs.131834	hypothetical protein LOC118987
48	5	2	2	Hs.23488	1	AA258053	Hs.23488	KIAA0107 gene product
48	3	1	2	Hs.405891	3	BC012289	Hs.405891	KIAA0515 protein
48	0	3	1	Hs.198037	3	BC011891	Hs.198037	KIAA0599 protein
48	1	1	3	Hs.432813	1	AL080230	Hs.432813	KIAA0638 protein
48	0	1	2	Hs.26204	1	NM_017963	Hs.26204	KIAA1295 protein
48	5	2	1	Hs.143812	22	BF183112	Hs.143812	Sapiens cDNA FLJ12956 fis, clone NT2RP2005501.
48	4	2	1	Hs.351546	22	AK054860	Hs.351546	Sapiens cDNA FLJ30298 fis, clone BRACE2003172.
48	0	0	1	Hs.451708	25	CA943126	Hs.451708	Sapiens cDNA FLJ32429 fis, clone SKMUS2001014.
48	6	2	1	Hs.25362	1	AA564238	Hs.25362	Sapiens mRNA; cDNA DKFZp434O1317 (from clone DKFZp434O1317)
48	4	2	1	Hs.50150	24	AK021804	Hs.50150	Sapiens mRNA; cDNA DKFZp564B182 (from clone DKFZp564B182)
48	1	1	1	Hs.106129	1	AA251570	Hs.106129	similar to RIKEN cDNA 2700047N05
48	0	2	1	Hs.23128	1	NM_080667	Hs.23128	similar to RIKEN cDNA 4931428D14 gene
47	0	1	1	Hs.442716	24	AA160533	Hs.442716	Homo sapiens transcribed sequence with moderate similarity to protein ref
47	2	1	1	Hs.355793	1	AL832340	Hs.355793	hypothetical protein DKFZp313M0720
47	0	21	4	Hs.128454	22	AA975897	Hs.128454	Sapiens cDNA FLJ36520 fis, clone TRACH2002100.
47	6	19	12	Hs.405042	5	BC023534	Hs.405042	Sapiens, clone IMAGE
46	3	1	2	Hs.23921	22	BI005338	Hs.23921	hypothetical protein DKFZp547A023
46	1	1	3	Hs.339833	2	NM_018368	Hs.339833	hypothetical protein FLJ11240
46	4	1	1	Hs.85969	1	AB067510	Hs.85969	hypothetical protein FLJ12270
46	1	2	2	Hs.8595	1	BC008068	Hs.8595	hypothetical protein FLJ12438
46	6	2	1	Hs.105894	1	AA564110	Hs.105894	hypothetical protein FLJ21919
46	3	1	1	Hs.27774	1	AK026264	Hs.27774	hypothetical protein FLJ22611
46	3	2	1	Hs.274256	24	BM126356	Hs.274256	hypothetical protein FLJ23563
46	0	1	1	Hs.351706	1	BC040650	Hs.351706	hypothetical protein FLJ32203
46	8	2	1	Hs.283690	1	NM_017548	Hs.283690	hypothetical protein H41
46	11	1	2	Hs.155314	1	BC034346	Hs.155314	KIAA0095 gene product
46	8	6	2	Hs.417553	22	BM932179	Hs.417553	Sapiens cDNA FLJ39869 fis, clone SPLEN2015433.
45	0	1	2	Hs.4245	1	AA652455	Hs.4245	chromosome 11 hypothetical protein ORF3
45	4	1	1	Hs.5811	3	AF282851	Hs.5811	chromosome 21 open reading frame 59
45	1	1	2	Hs.107187	1	AA009784	Hs.107187	chromosome 6 open reading frame 82
45	12	1	1	Hs.370974	24	BM462190	Hs.370974	Homo sapiens transcribed sequence with moderate similarity to protein ref
45	1	3	2	Hs.432644	1	CA438484	Hs.432644	hypothetical protein FLJ10210
45	10	2	2	Hs.180638	3	BC004183	Hs.180638	hypothetical protein FLJ13081
45	3	1	1	Hs.288382	2	NM_025082	Hs.288382	hypothetical protein FLJ13111
45	3	4	1	Hs.126280	1	AK027046	Hs.126280	hypothetical protein FLJ23393
45	0	2	1	Hs.84087	1	BC047323	Hs.84087	KIAA0143 protein
45	2	3	1	Hs.12413	22	BQ430408	Hs.12413	KIAA0191 protein
45	8	2	1	Hs.345588	1	BC014203	Hs.345588	LOC350484
45	12	1	1	Hs.208334	24	AI114630	Hs.208334	Sapiens cDNA
45	5	1	1	Hs.235860	22	BX116687	Hs.235860	Sapiens cDNA FLJ14832 fis, clone OVARC1001169.
45	5	68	4	Hs.193700	1	AL110164	Hs.193700	Sapiens mRNA; cDNA DKFZp586I0324 (from clone DKFZp586I0324)
45	7	2	3	Hs.56782	1	BC029607	Hs.56782	Sapiens, clone IMAGE
45	1	2	2	Hs.420550	1	AI701110	Hs.420550	Sapiens, clone IMAGE
45	11	38	1	Hs.115467	1	BC022429	Hs.115467	Sapiens, clone MGC
45	11	1	2	Hs.331187	5	BC015349	Hs.331187	similar to RIKEN cDNA 0610011N22
44	9	1	1	Hs.254020	24	AK022932	Hs.254020	hypothetical protein FLJ10599
44	0	1	1	Hs.8768	3	BC008083	Hs.8768	hypothetical protein FLJ10849
44	14	1	1	Hs.5354	1	AA574272	Hs.5354	hypothetical protein FLJ12716
44	2	1	1	Hs.23311	1	BC022571	Hs.23311	KIAA0367 protein
44	10	1	2	Hs.433676	22	AB011118	Hs.433676	KIAA0546 protein
44	6	2	1	Hs.322735	1	BM980006	Hs.322735	KIAA1522 protein
44	12	1	1	Hs.196379	1	BM973890	Hs.196379	Sapiens cDNA FLJ31610 fis, clone NT2RI2002865.
44	6	3	1	Hs.53263	1	AI826372	Hs.53263	Sapiens, clone IMAGE
43	3	1	1	Hs.12532	5	AF312864	Hs.12532	chromosome 1 open reading frame 21
43	2	1	1	Hs.265960	2	NM_018139	Hs.265960	chromosome 14 open reading frame 104
43	3	1	2	Hs.184628	1	AA421161	Hs.184628	chromosome 20 open reading frame 36	NP_009056.1 (H.sapiens) ubiquitously transcribed tetratricopeptide repeat gene, Y chromosome; Ubiquitously transcribed TPR gene on Y chromosome [Homo sapiens]
43	6	1	2	Hs.262823	2	NM_018060	Hs.262823	hypothetical protein FLJ10326
43	3	1	1	Hs.282958	5	BC012006	Hs.282958	hypothetical protein FLJ13611
43	3	1	3	Hs.180201	1	AK000678	Hs.180201	hypothetical protein FLJ20671
43	3	2	1	Hs.376127	24	BQ448084	Hs.376127	hypothetical protein FLJ20701
43	2	1	1	Hs.5518	1	AL050081	Hs.5518	hypothetical protein FLJ31657
43	10	3	2	Hs.150011	1	BC042950	Hs.150011	hypothetical protein LOC221810
43	2	1	1	Hs.76989	5	NM_014756	Hs.76989	KIAA0097 gene product
43	1	1	1	Hs.154668	3	BC032221	Hs.154668	KIAA0391 gene product
43	6	3	3	Hs.375004	1	AA010154	Hs.375004	KIAA1265 protein
43	3	1	1	Hs.167535	23	BX093581	Hs.167535	Sapiens full length insert cDNA YQ11E04
42	6	1	1	Hs.34136	1	AK000056	Hs.34136	chromosome 21 open reading frame 6
42	6	2	2	Hs.453767	1	AL563621	Hs.453767	Homo sapiens transcribed sequence with moderate similarity to protein pdb
42	2	1	1	Hs.333149	2	NM_018045	Hs.333149	hypothetical protein FLJ10276
42	5	2	1	Hs.381179	3	BC011983	Hs.381179	hypothetical protein FLJ10359
42	4	1	1	Hs.7049	1	BC016614	Hs.7049	hypothetical protein FLJ11305
42	4	1	1	Hs.225170	1	BC012339	Hs.225170	hypothetical protein FLJ11535
42	3	3	2	Hs.102928	1	BC021997	Hs.102928	hypothetical protein FLJ13479
42	8	1	1	Hs.61960	1	AK000047	Hs.61960	hypothetical protein FLJ20040
42	3	3	1	Hs.130740	1	AA715022	Hs.130740	hypothetical protein FLJ20308
42	9	0	1	Hs.9070	1	BC008853	Hs.9070	hypothetical protein FLJ25785
42	3	1	1	Hs.349444	2	NM_144693	Hs.349444	hypothetical protein FLJ30932
42	4	3	1	Hs.356686	5	AL833216	Hs.356686	hypothetical protein LOC151987
42	2	1	1	Hs.155979	23	BC000648	Hs.155979	KIAA0295 protein
42	5	0	1	Hs.74569	5	BC040441	Hs.74569	KIAA0842 protein
42	0	1	1	Hs.227743	5	BC036380	Hs.227743	KIAA0980 protein
42	1	1	1	Hs.348262	1	BC008729	Hs.348262	KIAA1309 protein
42	11	2	2	Hs.143067	1	BC007998	Hs.143067	KIAA1602 protein
42	9	1	1	Hs.287687	23	AA808764	Hs.287687	Sapiens cDNA
42	0	0	1	Hs.57079	23	BQ945841	Hs.57079	Sapiens cDNA FLJ13267 fis, clone OVARC1000964.
42	3	1	1	Hs.210505	22	AV647564	Hs.210505	Sapiens cDNA FLJ25636 fis, clone STM04338.
42	12	11	1	Hs.452908	23	CA448529	Hs.452908	Sapiens cDNA FLJ34595 fis, clone KIDNE2009180.
42	7	2	2	Hs.250367	1	AI624126	Hs.250367	Sapiens cDNA FLJ36224 fis, clone THYMU2000990.
42	0	1	2	Hs.80545	5	AL137450	Hs.80545	Sapiens mRNA; cDNA DKFZp434J0428 (from clone DKFZp434J0428)
42	0	1	1	Hs.356359	1	BC044250	Hs.356359	Sapiens, clone IMAGE
42	4	3	2	Hs.455421	22	AI125746	Hs.455421	Sapiens, clone IMAGE
42	0	24	2	Hs.298315	23	BC031290	Hs.298315	Sapiens, clone IMAGE
41	6	1	1	Hs.278391	1	BQ272392	Hs.278391	CGI-109 protein
41	2	2	4	Hs.289008	1	NM_138459	Hs.289008	chromosome 6 open reading frame 68
41	5	1	1	Hs.356547	1	BC016005	Hs.356547	hypothetical protein BC016005
41	3	1	1	Hs.77703	5	AL136715	Hs.77703	hypothetical protein FLJ11506
41	6	1	3	Hs.13453	2	NM_032558	Hs.13453	hypothetical protein FLJ14753
41	5	2	4	Hs.106101	3	BC026234	Hs.106101	hypothetical protein FLJ22557
41	9	1	2	Hs.348720	5	AF245044	Hs.348720	hypothetical protein HT023
41	5	1	1	Hs.301011	1	AL133622	Hs.301011	KIAA0876 protein
41	0	1	2	Hs.42173	24	AA769294	Hs.42173	Sapiens cDNA FLJ10366 fis, clone NT2RM2001420.
41	10	3	1	Hs.209209	23	AI660901	Hs.209209	Sapiens cDNA FLJ11629 fis, clone HEMBA1004241.
41	4	1	1	Hs.330716	1	AA490112	Hs.330716	Sapiens mRNA, 3'UTR, up-regulated by BCG-CWS.
41	8	0	1	Hs.155823	23	BU849497	Hs.155823	similar to RIKEN cDNA 1810014F10 gene
40	2	1	2	Hs.194035	5	AB018280	Hs.194035	chromosome 14 open reading frame 92	NP_079488.1 (H.sapiens) Dvl-binding protein IDAX (inhibition of the Dvl and Axin complex) [Homo sapiens]
40	3	1	1	Hs.48712	3	BC013788	Hs.48712	hypothetical protein FLJ20736
40	3	3	1	Hs.283322	3	AF161487	Hs.283322	hypothetical protein HSPC138
40	6	1	2	Hs.60103	1	AA126764	Hs.60103	KIAA0690 protein
40	6	1	1	Hs.164502	1	BC011004	Hs.164502	Sapiens cDNA FLJ30503 fis, clone BRAWH2000494.
39	4	5	1	Hs.61184	4	AF078865	Hs.61184	CGI-79 protein
39	13	1	1	Hs.15196	5	AA502580	Hs.15196	chromosome 17 open reading frame 35	NP_060265.1 (H.sapiens) hypothetical protein FLJ20378 [Homo sapiens]
39	1	1	1	Hs.348112	1	AA862350	Hs.348112	chromosome 20 open reading frame 96	P08865 (H.sapiens) RSP4_HUMAN 40S ribosomal protein SA (P40) (34/67 kDa laminin receptor) (Colon carcinoma laminin-binding protein) (NEM/1CHD4)
39	9	1	1	Hs.50748	2	NM_017438	Hs.50748	chromosome 21 open reading frame 18	Q9H324 (H.sapiens) AT10_HUMAN ADAMTS-10 precursor (A disintegrin and metalloproteinase with thrombospondin motifs 10) (ADAM-TS 10) (ADAM-TS10)
39	2	2	1	Hs.325987	5	AB000459	Hs.325987	chromosome 4 open reading frame 8
39	6	18	1	Hs.164080	22	AI432346	Hs.164080	Homo sapiens transcribed sequence with moderate similarity to protein ref
39	3	1	1	Hs.15536	1	NM_032280	Hs.15536	hypothetical protein DKFZp761J139
39	2	1	1	Hs.182669	1	AA115100	Hs.182669	hypothetical protein FLJ12519
39	1	1	2	Hs.323537	3	BC051753	Hs.323537	hypothetical protein FLJ12953 similar to Mus musculus D3Mm3e
39	7	1	1	Hs.164207	1	AF261073	Hs.164207	hypothetical protein FLJ21172
39	2	0	1	Hs.87241	25	AK055037	Hs.87241	hypothetical protein from clones 23549 and 23762
39	3	1	1	Hs.379903	1	BC018807	Hs.379903	hypothetical protein LOC125150
39	16	1	1	Hs.195161	23	AW305372	Hs.195161	hypothetical protein LOC253842
39	1	2	2	Hs.374382	1	AA604104	Hs.374382	KIAA0169 protein
39	5	1	1	Hs.78851	23	AA600317	Hs.78851	KIAA0217 protein
39	0	3	2	Hs.126084	1	AA420623	Hs.126084	KIAA1055 protein
39	10	1	1	Hs.294122	1	AK074460	Hs.294122	KIAA1805 protein
39	1	1	1	Hs.27048	22	BX364322	Hs.27048	Sapiens cDNA FLJ31750 fis, clone NT2RI2007406.
39	11	1	2	Hs.355780	1	BC024204	Hs.355780	Sapiens cDNA FLJ38058 fis, clone CTONG2014898.
39	8	1	1	Hs.380801	25	CA489689	Hs.380801	similar to pecanex-like 3
38	3	1	1	Hs.22181	1	BC001856	Hs.22181	chromosome 20 open reading frame 126	NP_055301.1 (H.sapiens) neuronal thread protein [Homo sapiens]
38	7	1	1	Hs.24125	1	NM_016604	Hs.24125	chromosome 5 open reading frame 7
38	4	1	1	Hs.4766	1	AA100503	Hs.4766	DKFZP586O0120 protein
38	15	2	1	Hs.72805	1	AA491296	Hs.72805	hypothetical protein DC42
38	5	0	2	Hs.134742	5	AL390147	Hs.134742	hypothetical protein DKFZp547D065
38	3	1	1	Hs.25307	1	NM_032042	Hs.25307	hypothetical protein DKFZp564D172
38	15	1	1	Hs.107253	1	AA059401	Hs.107253	hypothetical protein DKFZp761F241
38	9	1	2	Hs.42484	5	AL136803	Hs.42484	hypothetical protein FLJ10618
38	6	3	1	Hs.31431	1	AA282248	Hs.31431	hypothetical protein FLJ12171
38	0	2	1	Hs.24835	4	NM_032808	Hs.24835	hypothetical protein FLJ14594
38	8	1	1	Hs.425427	5	AL136750	Hs.425427	hypothetical protein FLJ20425
38	4	1	1	Hs.91973	1	AL157485	Hs.91973	hypothetical protein FLJ20748
38	9	1	1	Hs.170098	5	AB002370	Hs.170098	KIAA0372 gene product
38	2	1	1	Hs.374987	1	AA829387	Hs.374987	KIAA0459 protein
38	16	1	1	Hs.114012	22	AI276286	Hs.114012	KIAA1218 protein
38	3	1	2	Hs.83623	5	AK025198	Hs.83623	Sapiens cDNA
38	4	4	1	Hs.50740	1	BC024682	Hs.50740	Sapiens cDNA
38	5	1	1	Hs.67317	1	AL833456	Hs.67317	Sapiens cDNA FLJ11775 fis, clone HEMBA1005891.
38	5	1	1	Hs.351597	1	AA765775	Hs.351597	Sapiens cDNA FLJ30436 fis, clone BRACE2009037.
38	3	2	1	Hs.41269	1	AI277748	Hs.41269	Sapiens cDNA FLJ37347 fis, clone BRAMY2021523.
38	3	1	1	Hs.251865	1	AL832700	Hs.251865	Sapiens mRNA; cDNA DKFZp313M1034 (from clone DKFZp313M1034)
38	1	1	1	Hs.24064	1	BC029072	Hs.24064	Sapiens mRNA; cDNA DKFZp586N1323 (from clone DKFZp586N1323)
38	8	2	1	Hs.259403	23	BC015851	Hs.259403	Sapiens, clone IMAGE
38	1	1	1	Hs.271324	1	AI658666	Hs.271324	Sapiens, Similar to RNA binding motif protein 4, clone MGC
37	5	2	2	Hs.5790	1	AI669587	Hs.5790	hypothetical protein dJ37E16.5
37	3	1	6	Hs.67991	1	AL133107	Hs.67991	hypothetical protein DKFZp434G0522
37	3	1	1	Hs.100895	1	AL136843	Hs.100895	hypothetical protein FLJ10462
37	9	2	1	Hs.318526	3	NM_025138	Hs.318526	hypothetical protein FLJ12661
37	11	1	2	Hs.44344	1	NM_017867	Hs.44344	hypothetical protein FLJ20534
37	1	1	1	Hs.23590	1	BU630670	Hs.23590	hypothetical protein FLJ21616
37	4	1	1	Hs.169078	1	NM_024810	Hs.169078	hypothetical protein FLJ23018
37	1	3	1	Hs.42743	3	AF110775	Hs.42743	hypothetical protein HSPC148
37	9	1	2	Hs.250465	2	AY194293	Hs.250465	hypothetical protein LOC284361
37	5	1	1	Hs.112751	23	AI160434	Hs.112751	KIAA0892 protein
37	9	2	1	Hs.5801	3	BC027476	Hs.5801	KIAA1194
37	0	2	1	Hs.127243	24	AL036552	Hs.127243	KIAA1724 protein
37	3	2	1	Hs.6557	22	AI367628	Hs.6557	LOC342606
37	1	1	1	Hs.106124	24	R32166	Hs.106124	Sapiens full length insert cDNA clone YA77F06
37	0	1	1	Hs.196029	24	AA398903	Hs.196029	Sapiens mRNA for KIAA1657 protein, partial cds.
36	1	1	1	Hs.283636	3	BC011933	Hs.283636	chromosome 6 open reading frame 153
36	1	1	1	Hs.107537	1	NM_022458	Hs.107537	chromosome 7 open reading frame 2
36	4	1	1	Hs.142217	22	R83644	Hs.142217	hypothetical protein FLJ10613
36	10	1	1	Hs.457631	5	NM_025134	Hs.457631	hypothetical protein FLJ12178
36	5	2	1	Hs.22972	23	BU676021	Hs.22972	hypothetical protein FLJ13352
36	2	1	1	Hs.17138	5	AK000310	Hs.17138	hypothetical protein FLJ20303
36	7	1	2	Hs.321766	1	BC037395	Hs.321766	hypothetical protein FLJ23027
36	1	2	1	Hs.169910	3	BC021707	Hs.169910	KIAA0173 gene product
36	5	1	2	Hs.433024	1	AA489046	Hs.433024	Sapiens cDNA FLJ13634 fis, clone PLACE1011133.
36	1	2	1	Hs.22315	22	AI868648	Hs.22315	Sapiens cDNA FLJ37797 fis, clone BRSSN1000153.
36	2	5	1	Hs.44898	23	AA290594	Hs.44898	Sapiens clone TCCCTA00151 mRNA sequence
36	7	1	1	Hs.184544	23	AI149282	Hs.184544	Sapiens, clone IMAGE
36	1	1	1	Hs.43621	1	AA502177	Hs.43621	similar to MGC18837 protein
35	1	1	1	Hs.11085	2	NM_016048	Hs.11085	CGI-111 protein
35	0	0	1	Hs.18885	1	AA780007	Hs.18885	CGI-116 protein
35	3	2	3	Hs.239934	1	BX407062	Hs.239934	CGI-96 protein
35	5	1	1	Hs.179260	1	AA523364	Hs.179260	chromosome 14 open reading frame 4	NP_054848.1 (H.sapiens) PRO0478 protein [Homo sapiens]
35	4	1	2	Hs.31334	1	AA649998	Hs.31334	chromosome 20 open reading frame 14	NP_060265.1 (H.sapiens) hypothetical protein FLJ20378 [Homo sapiens]
35	5	1	1	Hs.239388	1	AJ420470	Hs.239388	chromosome 6 open reading frame 33
35	2	1	1	Hs.95867	1	AI863366	Hs.95867	chromosome 9 open reading frame 16
35	1	1	1	Hs.144058	3	BC004195	Hs.144058	DKFZP564C103 protein
35	3	2	1	Hs.9043	1	AA903278	Hs.9043	DKFZP564O092 protein
35	3	4	1	Hs.127240	1	AK091041	Hs.127240	hypothetical protein FLJ10211
35	2	3	2	Hs.273357	1	AK025865	Hs.273357	hypothetical protein FLJ10709
35	8	1	1	Hs.8033	2	BC050538	Hs.8033	hypothetical protein FLJ11164
35	8	1	1	Hs.128905	1	AA149287	Hs.128905	hypothetical protein FLJ13204
35	0	1	1	Hs.235498	3	BC005125	Hs.235498	hypothetical protein FLJ14075
35	1	2	1	Hs.6439	3	BC000978	Hs.6439	hypothetical protein FLJ20259
35	8	2	3	Hs.285673	1	AK024603	Hs.285673	hypothetical protein FLJ20950
35	4	1	2	Hs.103833	1	AK027122	Hs.103833	hypothetical protein FLJ23469
35	5	4	3	Hs.6019	22	AA476758	Hs.6019	hypothetical protein LOC144871
35	1	1	1	Hs.89868	22	AL526703	Hs.89868	KIAA0062 protein
35	3	1	1	Hs.186840	1	BX090723	Hs.186840	KIAA0355 gene product
35	2	0	1	Hs.229950	3	BC037399	Hs.229950	KIAA0415 gene product
35	6	1	1	Hs.126914	5	BC030535	Hs.126914	KIAA1430 protein
35	1	1	1	Hs.13913	24	CB529149	Hs.13913	KIAA1577 protein
35	0	3	1	Hs.101150	1	AL832742	Hs.101150	KIAA1949 protein
35	1	2	2	Hs.390474	1	AW243066	Hs.390474	LOC338657
35	2	1	2	Hs.457537	5	BM981259	Hs.457537	LOC352248
35	1	1	1	Hs.79881	1	AK026659	Hs.79881	Sapiens cDNA
35	2	1	1	Hs.29692	1	AA127410	Hs.29692	Sapiens cDNA FLJ11436 fis, clone HEMBA1001213.
35	2	1	1	Hs.376301	22	CA776690	Hs.376301	Sapiens cDNA FLJ37656 fis, clone BRHIP2010487.
35	3	3	1	Hs.154974	22	AA487264	Hs.154974	Sapiens mRNA; cDNA DKFZp667N064 (from clone DKFZp667N064)
35	10	1	1	Hs.375064	23	BC030757	Hs.375064	Sapiens, clone IMAGE
35	2	24	2	Hs.266045	25	BF574195	Hs.266045	Sapiens, clone IMAGE
35	7	1	2	Hs.356519	1	BC030508	Hs.356519	Sapiens, Similar to hypothetical protein FLJ10154, clone IMAGE
35	11	2	5	Hs.355928	3	BC042183	Hs.355928	Sapiens, Similar to myeloid ecotropic viral integration site-related gene 2, clone MGC
35	0	1	1	Hs.206228	22	AI762859	Hs.206228	similar to RIKEN cDNA 0610033I05
34	3	1	1	Hs.26213	1	AA205434	Hs.26213	chromosome 20 open reading frame 167	NP_060265.1 (H.sapiens) hypothetical protein FLJ20378 [Homo sapiens]
34	2	2	3	Hs.8084	1	AF267856	Hs.8084	hypothetical protein dJ465N24.2.1
34	2	1	2	Hs.16986	1	BC010221	Hs.16986	hypothetical protein FLJ11046
34	6	1	1	Hs.9096	1	AK000480	Hs.9096	hypothetical protein FLJ20473
34	2	2	3	Hs.5565	1	NM_024528	Hs.5565	hypothetical protein FLJ22626
34	6	1	1	Hs.373547	5	AL833627	Hs.373547	hypothetical protein FLJ25804
34	5	1	1	Hs.26612	4	NM_173582	Hs.26612	hypothetical protein FLJ32029
34	3	1	1	Hs.321669	1	AF284750	Hs.321669	hypothetical protein HT036
34	8	1	1	Hs.457756	1	CB044158	Hs.457756	hypothetical protein LOC283232
34	5	8	1	Hs.90315	22	BX340270	Hs.90315	KIAA0007 protein
34	5	27	1	Hs.36232	1	AI762458	Hs.36232	KIAA0186 gene product
34	2	2	2	Hs.23740	1	BC022348	Hs.23740	KIAA1598 protein
34	2	1	3	Hs.351377	1	AA131454	Hs.351377	Sapiens cDNA FLJ30129 fis, clone BRACE1000131.
34	0	1	1	Hs.400802	24	BU950683	Hs.400802	Sapiens cDNA FLJ31348 fis, clone MESAN2000026.
34	3	1	1	Hs.356093	23	BI850631	Hs.356093	Sapiens cDNA FLJ38845 fis, clone MESAN2003709.
34	6	2	1	Hs.160690	22	BM470478	Hs.160690	Sapiens full length insert cDNA clone YW29A12
34	6	43	2	Hs.27552	1	AK024792	Hs.27552	Sapiens mRNA; cDNA DKFZp586N2424 (from clone DKFZp586N2424)
34	7	3	3	Hs.406481	22	BF797173	Hs.406481	similar to RIKEN cDNA 1500016H10
33	7	1	1	Hs.15087	2	NM_014837	Hs.15087	chromosome 1 open reading frame 16
33	10	1	1	Hs.356733	23	AI567886	Hs.356733	chromosome 14 open reading frame 24	I49130 (M.musculus) I49130 reverse transcriptase - mouse
33	3	1	1	Hs.102471	5	AB014580	Hs.102471	chromosome 6 open reading frame 56
33	4	1	1	Hs.7274	4	NM_015527	Hs.7274	DKFZP434P1750 protein
33	1	2	2	Hs.381224	22	AW302136	Hs.381224	Homo sapiens transcribed sequence with moderate similarity to protein ref
33	1	1	1	Hs.278619	1	AI087094	Hs.278619	hypothetical protein FLJ10099
33	1	1	1	Hs.23100	1	AI091062	Hs.23100	hypothetical protein FLJ12592
33	4	2	1	Hs.323363	1	AK025822	Hs.323363	hypothetical protein FLJ22169
33	10	2	1	Hs.259347	1	AL832209	Hs.259347	hypothetical protein LOC283464
33	1	2	2	Hs.79077	1	BC008073	Hs.79077	KIAA0233 gene product
33	1	2	1	Hs.75400	22	AA543036	Hs.75400	KIAA0280 protein
33	4	1	1	Hs.23860	1	AA194064	Hs.23860	KIAA1010 protein
33	4	3	1	Hs.151343	5	AF334474	Hs.151343	KIAA1524 protein
33	0	2	1	Hs.300348	25	BU621081	Hs.300348	LOC283604
33	1	10	1	Hs.447466	25	AI867714	Hs.447466	LOC341504
33	4	1	1	Hs.301051	25	BU928170	Hs.301051	LOC90119
33	1	3	1	Hs.133130	25	BI761206	Hs.133130	Sapiens mRNA; cDNA DKFZp566H0124 (from clone DKFZp566H0124)
33	5	1	2	Hs.287312	24	W25769	Hs.287312	Sapiens, clone IMAGE
33	3	1	1	Hs.334573	23	BC006008	Hs.334573	Sapiens, clone IMAGE
33	1	1	1	Hs.154001	24	CB854707	Hs.154001	similar to hypothetical protein XP_170823
33	9	7	8	Hs.457932	1	AA031636	Hs.457932	similar to Putative phosphoglycerate mutase 3
32	5	1	1	Hs.433469	1	NM_024319	Hs.433469	chromosome 1 open reading frame 35
32	2	4	3	Hs.182423	2	NM_004649	Hs.182423	chromosome 21 open reading frame 33	Q16566 (H.sapiens) KCC4_HUMAN Calcium/calmodulin-dependent protein kinase type IV catalytic chain (CAM kinase-GR) (CaMK IV)
32	8	2	3	Hs.102469	2	NM_016605	Hs.102469	chromosome 5 open reading frame 6
32	6	1	1	Hs.40539	5	AF061326	Hs.40539	chromosome 8 open reading frame 1
32	2	2	1	Hs.86412	5	AF153415	Hs.86412	chromosome 9 open reading frame 5
32	4	5	2	Hs.3447	3	AL117619	Hs.3447	DKFZP564K1964 protein
32	14	4	1	Hs.24427	3	BC007067	Hs.24427	DKFZP566O1646 protein
32	1	1	1	Hs.427525	1	AI692646	Hs.427525	DKFZP727G051 protein
32	1	1	2	Hs.231158	1	AA810557	Hs.231158	Homo sapiens transcribed sequence
32	3	1	1	Hs.22129	1	AI218626	Hs.22129	hypothetical protein DJ1042K10.2
32	5	3	1	Hs.88594	1	BC017409	Hs.88594	hypothetical protein DKFZp762C1112
32	2	1	2	Hs.300906	1	BC010136	Hs.300906	hypothetical protein FLJ10656
32	4	1	1	Hs.126485	5	BC026235	Hs.126485	hypothetical protein FLJ12604
32	2	2	1	Hs.15356	1	AF289555	Hs.15356	hypothetical protein FLJ20254
32	5	1	1	Hs.8562	1	AK000381	Hs.8562	hypothetical protein FLJ20374
32	1	2	3	Hs.14891	3	BC019890	Hs.14891	hypothetical protein FLJ21047
32	0	1	1	Hs.334854	1	AA121694	Hs.334854	hypothetical protein FLJ21432
32	0	1	1	Hs.309103	1	AA205120	Hs.309103	hypothetical protein FLJ35848
32	7	2	1	Hs.10095	1	AL365410	Hs.10095	hypothetical protein from EUROIMAGE 1669387
32	2	1	1	Hs.292057	1	BC025928	Hs.292057	hypothetical protein LOC222136
32	6	4	1	Hs.63510	5	BC007855	Hs.63510	KIAA0141 gene product
32	1	6	2	Hs.14912	1	AL833311	Hs.14912	KIAA0286 protein
32	4	1	1	Hs.64691	1	AA782514	Hs.64691	KIAA0483 protein
32	1	1	1	Hs.16218	1	NM_015252	Hs.16218	KIAA0903 protein
32	4	2	2	Hs.193115	5	BC030701	Hs.193115	KIAA1764 protein
32	1	1	1	Hs.182081	5	AF479826	Hs.182081	KIAA1811 protein
32	5	1	1	Hs.433574	1	AA650107	Hs.433574	LOC150311
32	1	1	3	Hs.362729	1	BC019900	Hs.362729	Sapiens cDNA
32	1	1	1	Hs.323780	24	AK094718	Hs.323780	Sapiens cDNA FLJ37399 fis, clone BRAMY2027587.
32	15	99	4	Hs.429284	23	BX113589	Hs.429284	Sapiens cDNA FLJ40669 fis, clone THYMU2020883.
32	2	1	1	Hs.402789	5	AW207056	Hs.402789	Sapiens cDNA FLJ90126 fis, clone HEMBA1007332, weakly similar to Homo sapiens pt-wd mRNA for WD-40 repeat protein.
32	3	1	1	Hs.268868	23	AL360201	Hs.268868	Sapiens mRNA full length insert cDNA clone EUROIMAGE 199504.
32	3	2	1	Hs.7822	1	AL117568	Hs.7822	Sapiens mRNA; cDNA DKFZp564C1216 (from clone DKFZp564C1216)
32	3	1	1	Hs.5076	1	AA629796	Hs.5076	Sapiens, clone IMAGE
32	0	65	1	Hs.434608	25	BC040302	Hs.434608	Sapiens, clone IMAGE
32	1	0	1	Hs.40530	3	BC009078	Hs.40530	Sapiens, clone MGC
32	1	2	1	Hs.293084	1	AW188377	Hs.293084	similar to hypothetical protein FLJ20514
32	4	15	6	Hs.378848	1	BC041854	Hs.378848	similar to hypothetical protein FLJ35785
32	12	1	2	Hs.141480	1	AV751416	Hs.141480	similar to hypothetical protein LOC283174
31	3	4	1	Hs.62275	1	AI572984	Hs.62275	CGI-141 protein
31	5	2	5	Hs.457836	5	AF289557	Hs.457836	chromosome 11 open reading frame2
31	0	1	1	Hs.7943	24	AA664932	Hs.7943	chromosome 19 open reading frame 2	NP_060312.1 (H.sapiens) hypothetical protein FLJ20489 [Homo sapiens]
31	3	1	1	Hs.147189	4	AY279532	Hs.147189	chromosome 3 open reading frame 8
31	11	51	3	Hs.371123	22	AA101940	Hs.371123	Homo sapiens transcribed sequence with moderate similarity to protein ref
31	5	4	1	Hs.91246	3	BC019108	Hs.91246	hypothetical protein DKFZp547O146
31	8	1	1	Hs.149377	1	AL157473	Hs.149377	hypothetical protein DKFZp761L0424
31	1	1	2	Hs.100914	1	AL136818	Hs.100914	hypothetical protein FLJ10352
31	4	1	1	Hs.202289	2	AL136859	Hs.202289	hypothetical protein FLJ10817
31	13	2	1	Hs.266957	1	AY186740	Hs.266957	hypothetical protein FLJ14281
31	3	1	2	Hs.18800	1	NM_017742	Hs.18800	hypothetical protein FLJ20281
31	2	1	1	Hs.44159	5	AK025268	Hs.44159	hypothetical protein FLJ21615
31	6	1	1	Hs.343566	1	BC025366	Hs.343566	KIAA0251 protein
31	4	0	1	Hs.146957	3	BC002561	Hs.146957	KIAA0595 protein
31	1	1	2	Hs.190386	5	AB023141	Hs.190386	KIAA0924 protein
31	0	4	1	Hs.62264	1	BC015592	Hs.62264	KIAA0937 protein
31	4	3	1	Hs.71109	1	AI890203	Hs.71109	KIAA1229 protein
31	0	1	1	Hs.61441	22	AW149730	Hs.61441	KIAA1311 protein
31	9	1	2	Hs.274396	1	AA743006	Hs.274396	KIAA1423 protein
31	4	2	1	Hs.300776	23	AK055921	Hs.300776	KIAA1935 protein
31	1	1	2	Hs.353193	3	BC025327	Hs.353193	LOC124402
31	2	1	2	Hs.380045	1	BG192112	Hs.380045	Sapiens cDNA FLJ34528 fis, clone HLUNG2008066, weakly similar to LIM DOMAIN PROTEIN CLP-36.
31	2	1	1	Hs.198511	1	AL512686	Hs.198511	Sapiens mRNA; cDNA DKFZp761I177 (from clone DKFZp761I177)
31	4	1	1	Hs.99244	22	AA451694	Hs.99244	Sapiens partial mRNA; ID YG81-5A
31	1	24	3	Hs.351680	22	AK092575	Hs.351680	Sapiens, clone IMAGE
31	4	6	3	Hs.121001	5	BC015151	Hs.121001	similar to hypothetical protein LOC286286
31	8	2	3	Hs.337228	1	BC010155	Hs.337228	similar to RIKEN cDNA B230118G17 gene
30	2	1	2	Hs.121619	2	NM_020644	Hs.121619	chromosome 11 open reading frame 15
30	10	0	1	Hs.15277	1	AK026593	Hs.15277	chromosome 16 open reading frame 33	NP_055301.1 (H.sapiens) neuronal thread protein [Homo sapiens]
30	6	12	2	Hs.440410	23	BX103935	Hs.440410	Homo sapiens transcribed sequence with moderate similarity to protein pir
30	4	1	2	Hs.279307	3	BC007892	Hs.279307	hypothetical protein DKFZp434I2117
30	11	1	1	Hs.59236	5	AL136784	Hs.59236	hypothetical protein DKFZp434L0718
30	5	1	1	Hs.353181	1	BC048336	Hs.353181	hypothetical protein FLJ22635
30	2	2	1	Hs.349955	2	NM_144595	Hs.349955	hypothetical protein FLJ30046
30	1	3	3	Hs.381259	1	AK027035	Hs.381259	hypothetical protein FLJ38628
30	8	0	1	Hs.124475	1	BC039404	Hs.124475	hypothetical protein LOC125476
30	1	13	4	Hs.43112	5	AL137548	Hs.43112	hypothetical protein LOC154807
30	3	1	2	Hs.151761	22	BX397839	Hs.151761	KIAA0100 gene product
30	1	21	1	Hs.5716	1	AA741567	Hs.5716	KIAA0310 gene product
30	7	1	1	Hs.112078	1	BC027450	Hs.112078	KIAA0339 gene product
30	9	4	3	Hs.158249	1	AA436628	Hs.158249	KIAA0406 gene product
30	4	1	1	Hs.147334	24	AA081762	Hs.147334	LOC158431
30	12	3	2	Hs.30799	1	BC019893	Hs.30799	Sapiens cDNA FLJ13471 fis, clone PLACE1003566.
30	5	3	1	Hs.9585	23	BI862062	Hs.9585	Sapiens cDNA FLJ30010 fis, clone 3NB692000154.
30	2	84	3	Hs.14658	23	BI494357	Hs.14658	Sapiens cDNA FLJ36630 fis, clone TRACH2018278.
30	3	1	1	Hs.24724	22	AK096504	Hs.24724	Sapiens cDNA FLJ39185 fis, clone OCBBF2004418.
30	12	1	1	Hs.24723	5	AF445027	Hs.24723	Sapiens clone 25028 mRNA sequence
30	1	2	1	Hs.40966	23	AL365520	Hs.40966	Sapiens mRNA full length insert cDNA clone EUROIMAGE 358906.
30	3	3	1	Hs.334348	25	AA206184	Hs.334348	Sapiens, clone IMAGE
30	5	1	2	Hs.283844	1	AA189082	Hs.283844	similar to rat tricarboxylate carrier-like protein
29	0	2	1	Hs.7542	1	BC004820	Hs.7542	chromosome 13 open reading frame 8
29	8	2	2	Hs.19800	24	BM930315	Hs.19800	chromosome 20 open reading frame 164	NP_060312.1 (H.sapiens) hypothetical protein FLJ20489 [Homo sapiens]
29	7	55	1	Hs.303515	23	AW204683	Hs.303515	Homo sapiens transcribed sequence with moderate similarity to protein ref
29	0	1	2	Hs.43899	5	AL137269	Hs.43899	hypothetical protein DKFZp434C1714
29	1	1	1	Hs.29068	1	AL833872	Hs.29068	hypothetical protein DKFZp761P0423
29	8	1	1	Hs.250671	1	AA621329	Hs.250671	hypothetical protein FLJ10140
29	2	3	2	Hs.177596	1	NM_018067	Hs.177596	hypothetical protein FLJ10350
29	6	0	1	Hs.432506	23	AA815048	Hs.432506	hypothetical protein FLJ12649
29	6	1	1	Hs.168232	1	AI421650	Hs.168232	hypothetical protein FLJ13855
29	5	1	1	Hs.252692	1	AA648520	Hs.252692	hypothetical protein FLJ20343
29	3	1	1	Hs.130546	1	NM_017826	Hs.130546	hypothetical protein FLJ20449
29	6	1	2	Hs.130546	22	AA398348	Hs.130546	hypothetical protein FLJ20449
29	2	12	2	Hs.446473	24	CD356190	Hs.446473	hypothetical protein FLJ20719
29	6	1	2	Hs.30783	1	AI357604	Hs.30783	hypothetical protein FLJ20850
29	0	2	1	Hs.63300	1	NM_021925	Hs.63300	hypothetical protein FLJ21820
29	5	2	2	Hs.43579	1	NM_024635	Hs.43579	hypothetical protein FLJ22643
29	13	1	2	Hs.390568	3	NM_152655	Hs.390568	hypothetical protein FLJ23765
29	3	1	1	Hs.12348	1	AL832433	Hs.12348	hypothetical protein FLJ31751
29	1	2	1	Hs.349306	1	AA621100	Hs.349306	hypothetical protein FLJ31951
29	3	2	1	Hs.24380	1	AA578686	Hs.24380	hypothetical protein FLJ32343
29	11	1	1	Hs.149740	1	BC034608	Hs.149740	hypothetical protein FLJ38705
29	2	1	2	Hs.3094	1	BC015026	Hs.3094	KIAA0063 gene product
29	12	1	1	Hs.30656	1	AY166851	Hs.30656	KIAA0528 gene product
29	0	2	2	Hs.421597	23	BG777067	Hs.421597	Sapiens full length insert cDNA clone ZD86C03
29	3	1	1	Hs.348514	1	BC014384	Hs.348514	Sapiens, clone IMAGE
29	4	1	1	Hs.436152	1	BC044766	Hs.436152	Sapiens, clone IMAGE
29	7	1	2	Hs.421355	23	BC036941	Hs.421355	Sapiens, Similar to synaptic nuclei expressed gene 2, clone IMAGE
29	0	1	1	Hs.7626	1	AI200681	Hs.7626	similar to RIKEN cDNA 1810021J13
28	1	1	1	Hs.5056	1	AK000412	Hs.5056	CGI-41 protein
28	2	2	2	Hs.75798	1	AA587896	Hs.75798	chromosome 20 open reading frame 111	NP_060312.1 (H.sapiens) hypothetical protein FLJ20489 [Homo sapiens]
28	3	1	1	Hs.22391	1	AA287697	Hs.22391	chromosome 20 open reading frame 3	NP_057678.1 (H.sapiens) FK506 binding protein precursor [Homo sapiens]
28	4	2	1	Hs.16007	1	AL050173	Hs.16007	chromosome 21 open reading frame 25	Q92545 (H.sapiens) RW1_HUMAN RW1 protein
28	2	1	1	Hs.7734	1	AJ420525	Hs.7734	chromosome 6 open reading frame 85
28	4	0	1	Hs.16621	1	NM_015496	Hs.16621	DKFZP434I116 protein
28	0	1	1	Hs.23060	1	AL049943	Hs.23060	DKFZP564F0522 protein
28	1	8	1	Hs.300980	23	BU684945	Hs.300980	hypothetical protein FLJ12221
28	0	1	1	Hs.8575	1	AA862723	Hs.8575	hypothetical protein FLJ20399
28	5	2	2	Hs.11340	5	BC041085	Hs.11340	hypothetical protein FLJ23047
28	5	1	1	Hs.40193	1	AK024777	Hs.40193	hypothetical protein KIAA1259
28	0	1	1	Hs.22616	1	AA846156	Hs.22616	KIAA0664 protein
28	3	1	1	Hs.6385	1	BC049193	Hs.6385	KIAA1277 protein
28	1	3	1	Hs.12913	1	AA488874	Hs.12913	KIAA1280 protein
28	1	2	1	Hs.301434	1	AA291399	Hs.301434	KIAA1387 protein
28	3	1	1	Hs.22975	5	AL834240	Hs.22975	KIAA1576 protein
28	0	2	1	Hs.48450	1	AL044599	Hs.48450	LOC339299
28	7	3	1	Hs.288232	1	AK026295	Hs.288232	Sapiens cDNA
28	0	1	1	Hs.406650	1	AA446560	Hs.406650	Sapiens cDNA
28	2	2	1	Hs.271249	24	AK023642	Hs.271249	Sapiens cDNA FLJ13580 fis, clone PLACE1008851.
28	4	1	1	Hs.375662	24	AK000797	Hs.375662	Sapiens cDNA FLJ20790 fis, clone COL01638.
28	0	2	1	Hs.330076	25	AK094705	Hs.330076	Sapiens cDNA FLJ37386 fis, clone BRAMY2026538.
28	0	3	1	Hs.420436	5	AL049334	Hs.420436	Sapiens mRNA; cDNA DKFZp564M236 (from clone DKFZp564M236)
28	0	1	2	Hs.436147	1	BC042118	Hs.436147	Sapiens, clone IMAGE
28	2	3	1	Hs.434421	5	BC045190	Hs.434421	Sapiens, clone IMAGE
28	11	16	1	Hs.452616	24	AV693171	Hs.452616	similar to HSPC047 protein
27	2	1	3	Hs.17481	5	BC013073	Hs.17481	chromosome 1 open reading frame 37
27	4	6	1	Hs.27337	24	BF696061	Hs.27337	chromosome 13 open reading frame 11
27	7	1	2	Hs.84790	1	AA115302	Hs.84790	chromosome 7 open reading frame 14
27	2	1	1	Hs.236522	5	AL117442	Hs.236522	DKFZP434P106 protein
27	0	2	2	Hs.107614	5	BC014166	Hs.107614	DKFZP564I1171 protein
27	1	1	1	Hs.85963	5	AK000822	Hs.85963	DKFZP564M182 protein
27	5	1	2	Hs.273344	1	AW237481	Hs.273344	DKFZP564O0463 protein
27	0	1	2	Hs.112184	23	AA398688	Hs.112184	DKFZP586J0619 protein
27	1	1	1	Hs.24583	25	AK097783	Hs.24583	hypothetical protein DKFZp434C0328
27	9	1	1	Hs.325422	23	AA768120	Hs.325422	hypothetical protein DKFZp434D177
27	3	1	1	Hs.23241	1	BC002749	Hs.23241	hypothetical protein FLJ10925
27	3	2	1	Hs.75277	5	AL050139	Hs.75277	hypothetical protein FLJ13910
27	1	1	1	Hs.83937	1	AK000330	Hs.83937	hypothetical protein FLJ20323
27	3	0	1	Hs.83097	23	CB243182	Hs.83097	hypothetical protein FLJ22955
27	4	1	1	Hs.170737	1	AL832669	Hs.170737	hypothetical protein FLJ23251
27	7	2	1	Hs.40719	1	AL049226	Hs.40719	hypothetical protein KIAA1164
27	1	2	1	Hs.105749	23	AK025600	Hs.105749	KIAA0553 protein
27	0	1	1	Hs.119387	4	AB018335	Hs.119387	KIAA0792 gene product
27	5	1	1	Hs.4770	1	NM_015332	Hs.4770	KIAA1068 protein
27	2	2	1	Hs.102657	22	AA705067	Hs.102657	KIAA1155 protein
27	6	2	1	Hs.128867	1	CA445653	Hs.128867	KIAA1372 protein
27	2	1	2	Hs.109315	1	AL136579	Hs.109315	KIAA1415 protein
27	0	1	1	Hs.6343	24	AW812531	Hs.6343	KIAA1464 protein
27	7	1	2	Hs.99532	1	BM973420	Hs.99532	Sapiens cDNA
27	4	18	1	Hs.201593	24	BI013153	Hs.201593	Sapiens cDNA
27	4	2	1	Hs.349283	23	AI521500	Hs.349283	Sapiens cDNA FLJ31753 fis, clone NT2RI2007468.
27	3	4	1	Hs.391855	22	AI023399	Hs.391855	Sapiens full length insert cDNA YR03C09
27	6	1	1	Hs.63368	5	AL833486	Hs.63368	Sapiens mRNA; cDNA DKFZp686H1529 (from clone DKFZp686H1529)
27	0	1	1	Hs.457451	23	AI688328	Hs.457451	Sapiens, clone IMAGE
27	4	2	3	Hs.446653	5	BC047063	Hs.446653	Sapiens, clone IMAGE
27	4	1	1	Hs.16332	1	AW590627	Hs.16332	Sapiens, clone MGC
27	2	1	1	Hs.406666	1	AA053669	Hs.406666	similar to hypothetical protein 6720478C22
27	26	1	1	Hs.458163	1	CD175650	Hs.458163	similar to ribosomal protein
27	0	6	2	Hs.406371	22	AA621480	Hs.406371	similar to RIKEN cDNA 1110059E24
26	8	4	1	Hs.46680	1	AW086468	Hs.46680	CGI-12 protein
26	3	2	1	Hs.22133	2	NM_017673	Hs.22133	chromosome 1 open reading frame 26
26	0	1	2	Hs.456802	1	AA768679	Hs.456802	Homo sapiens transcribed sequence
26	4	54	4	Hs.387141	23	R36681	Hs.387141	Homo sapiens transcribed sequence
26	0	4	2	Hs.188826	1	AA420614	Hs.188826	Homo sapiens transcribed sequence with moderate similarity to protein sp
26	3	1	1	Hs.83293	5	AL137349	Hs.83293	hypothetical protein DKFZP434A0225
26	5	1	1	Hs.7973	5	AL133027	Hs.7973	hypothetical protein DKFZp434G156
26	6	2	2	Hs.25544	3	BC004364	Hs.25544	hypothetical protein FLJ10315
26	3	1	2	Hs.281348	2	NM_019084	Hs.281348	hypothetical protein FLJ10895
26	4	2	1	Hs.109268	1	AF070557	Hs.109268	hypothetical protein FLJ12552
26	3	1	1	Hs.87138	5	NM_017759	Hs.87138	hypothetical protein FLJ20309
26	6	4	1	Hs.195728	23	AI656557	Hs.195728	hypothetical protein FLJ20582
26	2	4	13	Hs.406232	1	AI305756	Hs.406232	hypothetical protein FLJ21308
26	2	1	1	Hs.12727	3	NM_022751	Hs.12727	hypothetical protein FLJ21610
26	5	29	1	Hs.285932	23	CA442740	Hs.285932	hypothetical protein FLJ23322
26	3	1	1	Hs.276429	2	NM_173553	Hs.276429	hypothetical protein FLJ25801
26	0	1	1	Hs.351442	3	BC023566	Hs.351442	hypothetical protein FLJ31614
26	2	1	1	Hs.349758	5	BC047776	Hs.349758	hypothetical protein FLJ31795
26	3	2	1	Hs.111496	1	AA299652	Hs.111496	hypothetical protein LOC139886
26	3	1	1	Hs.41181	5	AL117474	Hs.41181	hypothetical protein LOC253039
26	3	1	1	Hs.150444	5	AB002371	Hs.150444	KIAA0373 gene product
26	5	1	1	Hs.33010	1	AI004928	Hs.33010	KIAA0633 protein
26	3	2	1	Hs.103329	1	BC051029	Hs.103329	KIAA0970 protein
26	2	1	1	Hs.237749	1	CA438463	Hs.237749	LOC148250
26	2	3	1	Hs.5822	1	AA725415	Hs.5822	Sapiens cDNA
26	5	1	1	Hs.100911	22	BM982373	Hs.100911	Sapiens cDNA FLJ14091 fis, clone MAMMA1000266.
26	5	1	1	Hs.351426	24	BG949080	Hs.351426	Sapiens cDNA FLJ30026 fis, clone 3NB692001123.
26	2	2	1	Hs.151143	1	BM978895	Hs.151143	Sapiens cDNA FLJ36977 fis, clone BRACE2006344.
26	2	3	1	Hs.377298	1	BU628624	Hs.377298	Sapiens cDNA FLJ37294 fis, clone BRAMY2015211.
26	3	2	1	Hs.355996	23	AA993526	Hs.355996	Sapiens cDNA FLJ39215 fis, clone OCBBF2006388.
26	4	1	1	Hs.390616	22	BG431805	Hs.390616	Sapiens clone 24540 mRNA sequence
26	1	1	2	Hs.421063	5	BG210027	Hs.421063	Sapiens full length insert cDNA clone ZD47C12
26	5	4	1	Hs.396470	24	AA334532	Hs.396470	Sapiens mRNA from chromosome 5q21-22, clone
26	6	4	1	Hs.318365	1	AL833634	Hs.318365	Sapiens mRNA; cDNA DKFZp686J2179 (from clone DKFZp686J2179)
26	0	1	1	Hs.192905	24	AW800077	Hs.192905	Sapiens, clone IMAGE
26	2	4	3	Hs.356224	1	BC004568	Hs.356224	Sapiens, Similar to CG14037 gene product, clone IMAGE
26	8	5	4	Hs.158101	5	BC034499	Hs.158101	similar to hypothetical protein FLJ13659
26	4	1	1	Hs.353200	1	AK026809	Hs.353200	similar to hypothetical protein MGC17347
26	1	1	1	Hs.456560	24	XM_301731	Hs.456560	similar to Hypothetical zinc finger protein KIAA1473
26	3	1	3	Hs.301226	3	BC052641	Hs.301226	similar to RIKEN cDNA 1110014L17
25	1	1	2	Hs.433212	2	NM_016058	Hs.433212	CGI-121 protein
25	11	2	1	Hs.6153	5	AF151806	Hs.6153	CGI-48 protein
25	1	1	1	Hs.72134	5	AK074282	Hs.72134	chromosome 19 open reading frame 7	NP_277050.1 (H.sapiens) MacGAP protein [Homo sapiens]
25	3	1	1	Hs.283771	5	AY033904	Hs.283771	chromosome 21 open reading frame 66
25	4	1	1	Hs.181185	5	AK098295	Hs.181185	DKFZP564D116 protein
25	5	1	1	Hs.242584	23	AW073507	Hs.242584	Homo sapiens transcribed sequence
25	7	1	1	Hs.71404	22	AL598956	Hs.71404	Homo sapiens transcribed sequence with moderate similarity to protein pir
25	9	6	1	Hs.432730	24	AA595463	Hs.432730	Homo sapiens transcribed sequence with moderate similarity to protein ref
25	3	1	1	Hs.24968	1	BC016683	Hs.24968	hypothetical protein BC016683
25	10	2	2	Hs.77510	24	BF316797	Hs.77510	hypothetical protein FLJ10520
25	2	4	4	Hs.375174	22	AA248517	Hs.375174	hypothetical protein FLJ10824
25	1	65	6	Hs.107000	3	AB044749	Hs.107000	hypothetical protein FLJ11294
25	2	1	1	Hs.300439	1	AI055945	Hs.300439	hypothetical protein FLJ12089
25	0	5	1	Hs.287583	5	NM_025009	Hs.287583	hypothetical protein FLJ13621
25	4	5	2	Hs.54617	2	NM_017645	Hs.54617	hypothetical protein FLJ20060
25	0	1	1	Hs.26434	22	AA393738	Hs.26434	hypothetical protein FLJ20360
25	6	1	1	Hs.24956	1	AL832905	Hs.24956	hypothetical protein FLJ22056
25	7	58	3	Hs.401798	2	NM_173803	Hs.401798	hypothetical protein FLJ39599
25	0	2	1	Hs.323445	2	NM_173691	Hs.323445	hypothetical protein FLJ90254
25	8	1	3	Hs.71962	1	AA479835	Hs.71962	hypothetical protein LOC138428
25	10	2	3	Hs.127988	22	AA970595	Hs.127988	hypothetical protein LOC284307
25	4	3	1	Hs.274702	22	AK096563	Hs.274702	hypothetical protein LOC284647
25	0	31	27	Hs.75824	3	BC000430	Hs.75824	KIAA0174 gene product
25	1	0	1	Hs.103915	1	BC035897	Hs.103915	KIAA0346 protein
25	0	1	1	Hs.158286	1	BC039854	Hs.158286	KIAA0446 gene product
25	4	3	1	Hs.101414	3	BC033151	Hs.101414	KIAA0557 protein
25	3	9	1	Hs.268044	1	BC019064	Hs.268044	KIAA1170 protein
25	5	1	1	Hs.104417	24	AB033031	Hs.104417	KIAA1205 protein
25	4	1	1	Hs.201500	25	AB040942	Hs.201500	KIAA1509 protein
25	1	2	2	Hs.296770	1	AA747447	Hs.296770	KIAA1719 protein
25	1	2	1	Hs.9587	1	AK025943	Hs.9587	KIAA2002 protein
25	4	2	1	Hs.158126	25	AK021558	Hs.158126	Sapiens cDNA FLJ11496 fis, clone HEMBA1001964.
25	4	1	1	Hs.289044	1	AA665702	Hs.289044	Sapiens cDNA FLJ12048 fis, clone HEMBB1001990.
25	6	1	1	Hs.11493	24	H51065	Hs.11493	Sapiens cDNA FLJ13536 fis, clone PLACE1006521.
25	8	3	1	Hs.351572	22	AI051487	Hs.351572	Sapiens cDNA FLJ30332 fis, clone BRACE2007254.
25	7	4	2	Hs.378444	1	BU632943	Hs.378444	Sapiens cDNA FLJ33201 fis, clone ADRGL2006732.
25	0	1	1	Hs.379149	1	AK093744	Hs.379149	Sapiens cDNA FLJ36425 fis, clone THYMU2011482.
25	2	1	1	Hs.221036	23	AI741292	Hs.221036	Sapiens cDNA FLJ37438 fis, clone BRAWH2003135.
25	3	1	1	Hs.174310	23	BX099666	Hs.174310	Sapiens cDNA FLJ37816 fis, clone BRSSN2003093.
25	3	1	1	Hs.266610	25	AK096068	Hs.266610	Sapiens cDNA FLJ38749 fis, clone KIDNE2012453.
25	2	2	1	Hs.145025	1	AI962935	Hs.145025	Sapiens cDNA FLJ39921 fis, clone SPLEN2020417.
25	4	56	1	Hs.376890	25	AL833225	Hs.376890	Sapiens mRNA; cDNA DKFZp667J237 (from clone DKFZp667J237)
25	5	2	1	Hs.17132	1	CD239512	Hs.17132	Sapiens, clone IMAGE
25	0	2	2	Hs.252923	5	BC047609	Hs.252923	Sapiens, clone IMAGE
25	1	1	1	Hs.375189	1	BC042860	Hs.375189	Sapiens, clone IMAGE
25	1	1	2	Hs.7869	1	BC039246	Hs.7869	Sapiens, clone IMAGE
25	10	2	1	Hs.112200	1	AA600344	Hs.112200	Sapiens, clone IMAGE
25	2	2	3	Hs.339840	1	BC009857	Hs.339840	Sapiens, clone MGC
24	5	1	2	Hs.181022	1	AA669082	Hs.181022	CGI-07 protein
24	4	1	1	Hs.39140	5	NM_022118	Hs.39140	chromosome 13 open reading frame 10
24	1	5	1	Hs.343173	5	AF132969	Hs.343173	chromosome 14 open reading frame 111
24	3	1	1	Hs.285280	1	BC048983	Hs.285280	chromosome 14 open reading frame 35	S30392 (H.sapiens) S30392 phospholipase A2 homolog (clone AF-5) - human retrotransposon
24	1	1	1	Hs.49932	1	AI392881	Hs.49932	chromosome 21 open reading frame 45
24	5	1	1	Hs.270956	5	AF006621	Hs.270956	chromosome 4 open reading frame 1
24	2	2	1	Hs.17930	5	BC000388	Hs.17930	chromosome 6 open reading frame 11
24	2	1	1	Hs.106909	1	AI810050	Hs.106909	DKFZP566D193 protein
24	9	1	1	Hs.454297	24	AL036285	Hs.454297	Homo sapiens transcribed sequence with moderate similarity to protein pir
24	0	7	1	Hs.440657	24	BG236532	Hs.440657	Homo sapiens transcribed sequence with moderate similarity to protein ref
24	3	75	2	Hs.312642	23	AF075353	Hs.312642	Homo sapiens transcribed sequence with moderate similarity to protein ref
24	3	1	1	Hs.184736	1	AA769069	Hs.184736	hypothetical protein FLJ10097
24	3	1	1	Hs.104222	1	AA227124	Hs.104222	hypothetical protein FLJ10702
24	3	0	1	Hs.22383	5	BC041696	Hs.22383	hypothetical protein FLJ11336
24	5	1	2	Hs.30732	1	AI800829	Hs.30732	hypothetical protein FLJ13409
24	3	1	3	Hs.232146	3	BC041590	Hs.232146	hypothetical protein FLJ13441
24	3	1	2	Hs.99519	1	BC022251	Hs.99519	hypothetical protein FLJ14007
24	3	1	1	Hs.311100	1	BC000623	Hs.311100	hypothetical protein FLJ20211
24	0	1	1	Hs.105606	1	AI571368	Hs.105606	hypothetical protein FLJ20512
24	8	0	1	Hs.61271	3	NM_024826	Hs.61271	hypothetical protein FLJ21159
24	1	1	1	Hs.3592	1	AA521371	Hs.3592	hypothetical protein FLJ22555
24	0	1	1	Hs.42194	3	AL136660	Hs.42194	hypothetical protein FLJ22649 similar to signal peptidase SPC22/23
24	6	2	1	Hs.28264	1	NM_153367	Hs.28264	hypothetical protein FLJ90798
24	3	1	1	Hs.16361	3	AL136923	Hs.16361	hypothetical protein H17
24	2	1	1	Hs.74655	1	BC033998	Hs.74655	hypothetical protein LOC124512
24	1	1	1	Hs.29808	22	BM713597	Hs.29808	hypothetical protein LOC147991
24	4	2	1	Hs.156016	5	D50930	Hs.156016	KIAA0140 gene product
24	2	4	1	Hs.301094	22	BM564352	Hs.301094	KIAA0326 protein
24	2	1	1	Hs.23263	24	BF085009	Hs.23263	KIAA0350 protein
24	8	1	1	Hs.23263	1	AA731693	Hs.23263	KIAA0350 protein
24	5	1	1	Hs.29956	5	BC045623	Hs.29956	KIAA0460 protein
24	3	1	1	Hs.288604	3	BC036911	Hs.288604	KIAA1632 protein
24	6	4	3	Hs.127294	1	AF527533	Hs.127294	LOC223082
24	8	3	1	Hs.445574	22	BE784112	Hs.445574	LOC342664
24	3	1	1	Hs.7063	24	BE566962	Hs.7063	Sapiens cDNA
24	3	2	2	Hs.351869	24	AA495930	Hs.351869	Sapiens cDNA
24	2	3	2	Hs.138760	22	AK001007	Hs.138760	Sapiens cDNA FLJ10145 fis, clone HEMBA1003322.
24	3	2	1	Hs.4210	23	CB242522	Hs.4210	Sapiens cDNA FLJ13069 fis, clone NT2RP3001752.
24	2	1	1	Hs.23648	22	AK023159	Hs.23648	Sapiens cDNA FLJ13097 fis, clone NT2RP3002173.
24	3	7	2	Hs.9887	1	AA747733	Hs.9887	Sapiens cDNA FLJ36309 fis, clone THYMU2004986.
24	1	9	1	Hs.356564	1	AA844274	Hs.356564	Sapiens cDNA FLJ37830 fis, clone BRSSN2009395.
24	4	2	1	Hs.376071	24	AA493895	Hs.376071	Sapiens cDNA FLJ39816 fis, clone SPLEN2010119.
24	1	13	2	Hs.374535	1	AI127863	Hs.374535	Sapiens mRNA; cDNA DKFZp434E1835 (from clone DKFZp434E1835)
24	3	1	1	Hs.31834	1	AL050148	Hs.31834	Sapiens mRNA; cDNA DKFZp586G1520 (from clone DKFZp586G1520)
24	1	3	1	Hs.448738	25	AL832439	Hs.448738	Sapiens mRNA; cDNA DKFZp762C074 (from clone DKFZp762C074)
24	1	2	3	Hs.289014	1	AA781404	Hs.289014	Sapiens, clone IMAGE
24	3	1	1	Hs.355559	5	BC048131	Hs.355559	Sapiens, clone IMAGE
24	5	1	1	Hs.351262	23	AI352637	Hs.351262	Sapiens, Similar to otoconin 90, clone IMAGE
24	3	1	1	Hs.457741	1	AA736722	Hs.457741	similar to hypothetical protein BC014000
23	10	2	1	Hs.56043	1	AA835982	Hs.56043	CGI-115 protein
23	1	4	1	Hs.49391	24	BQ434007	Hs.49391	chromosome 21 open reading frame 91
23	2	4	1	Hs.334540	23	BC007902	Hs.334540	chromosome 7 open reading frame 3
23	1	0	1	Hs.11449	1	AI201540	Hs.11449	DKFZP564O123 protein
23	0	2	3	Hs.162121	23	AA525126	Hs.162121	Homo sapiens transcribed sequence with moderate similarity to protein sp
23	4	2	1	Hs.295866	1	AL136816	Hs.295866	hypothetical protein DKFZp434N1923
23	1	1	1	Hs.4750	1	AA837279	Hs.4750	hypothetical protein DKFZp564K0822
23	3	2	1	Hs.8039	3	AL136723	Hs.8039	hypothetical protein DKFZp566M1046
23	4	2	1	Hs.177537	5	AJ344094	Hs.177537	hypothetical protein DKFZp761B1514
23	1	1	1	Hs.16390	1	AA938320	Hs.16390	hypothetical protein FLJ10035
23	1	2	1	Hs.30925	1	BC000202	Hs.30925	hypothetical protein FLJ10199
23	4	1	1	Hs.91753	5	BC000146	Hs.91753	hypothetical protein FLJ10640
23	3	3	1	Hs.10499	3	BC001961	Hs.10499	hypothetical protein FLJ10815
23	16	4	5	Hs.9291	1	BC018942	Hs.9291	hypothetical protein FLJ13511
23	1	1	1	Hs.14014	5	BC009107	Hs.14014	hypothetical protein FLJ14813
23	1	1	2	Hs.50848	2	NM_017768	Hs.50848	hypothetical protein FLJ20331
23	5	0	1	Hs.79828	5	AK000340	Hs.79828	hypothetical protein FLJ20333
23	2	1	1	Hs.295850	2	NM_152382	Hs.295850	hypothetical protein FLJ37953
23	4	1	1	Hs.311238	24	AK096853	Hs.311238	hypothetical protein FLJ39534
23	7	1	1	Hs.13303	1	AK025437	Hs.13303	hypothetical protein LOC122553
23	5	1	1	Hs.183617	1	BC016047	Hs.183617	hypothetical protein LOC137075
23	0	4	5	Hs.446489	5	AL832622	Hs.446489	hypothetical protein LOC200030
23	1	3	1	Hs.240112	1	AK027051	Hs.240112	KIAA0276 protein
23	11	1	1	Hs.169600	1	AA569386	Hs.169600	KIAA0826 protein
23	5	1	1	Hs.17767	5	AL161961	Hs.17767	KIAA1554 protein
23	1	1	1	Hs.180663	5	BC041125	Hs.180663	KIAA1586 protein
23	4	1	1	Hs.22452	3	BC037300	Hs.22452	KIAA1737 protein
23	2	1	1	Hs.236456	22	AA225763	Hs.236456	LOC124491
23	1	1	1	Hs.288565	23	AK025137	Hs.288565	Sapiens cDNA
23	5	1	2	Hs.399853	23	BU619639	Hs.399853	Sapiens cDNA FLJ13655 fis, clone PLACE1011503.
23	1	1	2	Hs.285728	22	AA774284	Hs.285728	Sapiens cDNA FLJ30301 fis, clone BRACE2003217.
23	4	1	1	Hs.375198	1	AI284716	Hs.375198	Sapiens cDNA FLJ31626 fis, clone NT2RI2003317.
23	5	3	2	Hs.381925	1	BG208306	Hs.381925	Sapiens cDNA FLJ36397 fis, clone THYMU2009546.
23	1	1	1	Hs.33905	23	AA831752	Hs.33905	Sapiens cDNA FLJ36515 fis, clone TRACH2001810.
23	1	1	2	Hs.376275	1	BU632908	Hs.376275	Sapiens cDNA FLJ37910 fis, clone CTONG1000040.
23	3	1	2	Hs.406330	22	AL539099	Hs.406330	Sapiens cDNA FLJ90087 fis, clone HEMBA1005230, weakly similar to ZINC FINGER PROTEIN 140.
23	1	1	2	Hs.7780	1	AA026983	Hs.7780	Sapiens mRNA; cDNA DKFZp564A072 (from clone DKFZp564A072)
23	5	34	1	Hs.434474	25	BC045689	Hs.434474	Sapiens, clone IMAGE
23	1	1	2	Hs.406092	22	BX422880	Hs.406092	Sapiens, clone IMAGE
23	0	2	2	Hs.432871	1	BC038832	Hs.432871	Sapiens, clone IMAGE
23	1	3	1	Hs.118913	1	AW576241	Hs.118913	Sapiens, clone IMAGE
23	10	1	1	Hs.231444	25	BM542474	Hs.231444	Sapiens, Similar to hypothetical protein PRO1722, clone MGC
23	4	2	1	Hs.60293	5	BC032670	Hs.60293	similar to hypothetical protein FLJ10883
22	1	3	1	Hs.238126	1	BC026185	Hs.238126	CGI-49 protein
22	4	2	2	Hs.406401	1	BM982313	Hs.406401	chromosome 14 open reading frame 32	I60307 (E. coli) I60307 beta-galactosidase, alpha peptide - Escherichia coli
22	3	1	1	Hs.301055	1	AA737645	Hs.301055	chromosome 20 open reading frame 104	NP_060265.1 (H.sapiens) hypothetical protein FLJ20378 [Homo sapiens]
22	2	1	2	Hs.20537	1	AA761570	Hs.20537	chromosome 6 open reading frame 60
22	1	2	1	Hs.24608	1	AF161417	Hs.24608	DKFZp564D177 protein
22	1	1	2	Hs.406184	5	AF161472	Hs.406184	DKFZP564O1863 protein
22	3	0	1	Hs.11411	24	AA100989	Hs.11411	DKFZP566O084 protein
22	2	1	2	Hs.381139	1	AI376344	Hs.381139	Homo sapiens transcribed sequence with moderate similarity to protein ref
22	3	1	1	Hs.445447	1	BF055294	Hs.445447	Homo sapiens transcribed sequence with moderate similarity to protein ref
22	4	7	1	Hs.307082	5	AL136824	Hs.307082	hypothetical protein DKFZp434B1727
22	1	1	1	Hs.6686	1	AL136662	Hs.6686	hypothetical protein DKFZp564O1664
22	5	1	1	Hs.25320	1	BC040187	Hs.25320	hypothetical protein DKFZp761D0614
22	3	3	2	Hs.21256	15	BC037294	Hs.21256	hypothetical protein FLJ00225
22	1	1	2	Hs.21256	5	BC037294	Hs.21256	hypothetical protein FLJ00225
22	4	1	1	Hs.49933	1	AW188671	Hs.49933	hypothetical protein FLJ10770
22	1	1	1	Hs.25245	3	AY190122	Hs.25245	hypothetical protein FLJ11269
22	3	0	1	Hs.3542	24	BE177932	Hs.3542	hypothetical protein FLJ11273
22	2	2	1	Hs.48827	5	AL157464	Hs.48827	hypothetical protein FLJ12085
22	0	1	1	Hs.321653	1	BC014946	Hs.321653	hypothetical protein FLJ12770
22	3	1	1	Hs.165186	1	AW207706	Hs.165186	hypothetical protein FLJ13852
22	5	1	1	Hs.322406	1	AA732256	Hs.322406	hypothetical protein FLJ14494
22	6	1	1	Hs.325309	1	AJ420465	Hs.325309	hypothetical protein FLJ14596
22	1	1	2	Hs.272688	5	AK000404	Hs.272688	hypothetical protein FLJ20397
22	5	3	1	Hs.193300	3	NM_024860	Hs.193300	hypothetical protein FLJ21148
22	1	1	1	Hs.26750	5	AK025561	Hs.26750	hypothetical protein FLJ21908
22	3	1	2	Hs.350194	2	NM_144723	Hs.350194	hypothetical protein FLJ31121
22	6	1	1	Hs.121688	22	AA868761	Hs.121688	hypothetical protein FLJ35867
22	9	1	1	Hs.28700	1	BC039369	Hs.28700	hypothetical protein LOC115749
22	4	1	1	Hs.17240	1	AA814258	Hs.17240	hypothetical protein LOC155435
22	2	3	3	Hs.169284	1	BC005309	Hs.169284	hypothetical protein LOC221823
22	1	1	1	Hs.152629	1	AA603348	Hs.152629	KIAA0179 protein
22	1	1	2	Hs.118744	24	AW243476	Hs.118744	KIAA0408 gene product
22	6	1	1	Hs.226275	24	AL044150	Hs.226275	KIAA0683 gene product
22	2	0	1	Hs.103000	24	AA249675	Hs.103000	KIAA0831 protein
22	4	1	1	Hs.175780	25	AB028955	Hs.175780	KIAA1032 protein
22	2	1	2	Hs.26023	1	AL157422	Hs.26023	KIAA1041 protein
22	6	1	3	Hs.236463	1	AI479541	Hs.236463	KIAA1238 protein
22	3	1	1	Hs.50187	5	AL136800	Hs.50187	KIAA1287 protein
22	1	1	1	Hs.83243	24	AI167456	Hs.83243	KIAA1450 protein
22	4	5	1	Hs.44566	22	AA040563	Hs.44566	KIAA1641 protein
22	1	7	1	Hs.181161	3	BC013173	Hs.181161	KIAA1972 protein
22	6	1	1	Hs.22969	24	AA015706	Hs.22969	KIAA1982 protein
22	3	1	1	Hs.454050	25	BU146147	Hs.454050	LOC283827
22	0	1	1	Hs.306882	23	AK026816	Hs.306882	Sapiens cDNA
22	7	2	1	Hs.21958	5	AL512713	Hs.21958	Sapiens cDNA FLJ10532 fis, clone NT2RP2001044.
22	5	29	1	Hs.433332	25	AK022313	Hs.433332	Sapiens cDNA FLJ12251 fis, clone MAMMA1001420.
22	2	97	5	Hs.6217	5	AI732069	Hs.6217	Sapiens cDNA FLJ12521 fis, clone NT2RM2001840.
22	2	3	1	Hs.165195	22	AA172308	Hs.165195	Sapiens cDNA FLJ14237 fis, clone NT2RP4000517.
22	2	4	1	Hs.255363	22	AK057914	Hs.255363	Sapiens cDNA FLJ25185 fis, clone CBR09429.
22	1	1	2	Hs.125276	22	BQ064677	Hs.125276	Sapiens cDNA FLJ25833 fis, clone TST08193.
22	2	2	1	Hs.351099	24	AK055565	Hs.351099	Sapiens cDNA FLJ31003 fis, clone HLUNG2000027.
22	1	1	1	Hs.311977	24	AA504434	Hs.311977	Sapiens cDNA FLJ31039 fis, clone HSYRA2000221.
22	2	1	1	Hs.349938	22	AA335841	Hs.349938	Sapiens cDNA FLJ31368 fis, clone NB9N42000042.
22	2	2	2	Hs.376750	1	AI032011	Hs.376750	Sapiens cDNA FLJ33408 fis, clone BRACE2010550, highly similar to Human cell growth regulator CGR19 mRNA.
22	4	1	1	Hs.377214	24	AK093913	Hs.377214	Sapiens cDNA FLJ36594 fis, clone TRACH2014268.
22	4	47	1	Hs.457467	24	AK096778	Hs.457467	Sapiens cDNA FLJ39459 fis, clone PROST2011439.
22	2	1	1	Hs.43761	22	AW771372	Hs.43761	Sapiens cDNA FLJ40955 fis, clone UTERU2011199.
22	3	19	1	Hs.406209	24	BE006302	Hs.406209	Sapiens full length insert cDNA clone ZA91F08
22	6	5	1	Hs.169160	1	AL137298	Hs.169160	Sapiens mRNA; cDNA DKFZp434N2116 (from clone DKFZp434N2116)
22	6	49	5	Hs.233763	5	AL832404	Hs.233763	Sapiens mRNA; cDNA DKFZp667D1513 (from clone DKFZp667D1513)
22	1	1	1	Hs.423738	23	BC039506	Hs.423738	Sapiens, clone IMAGE
22	0	2	1	Hs.349845	25	AL833252	Hs.349845	Sapiens, clone IMAGE
22	21	8	2	Hs.113943	5	BC045546	Hs.113943	Sapiens, clone MGC
22	6	1	1	Hs.33540	1	BC039260	Hs.33540	Sapiens, Similar to RIKEN cDNA 3000004N20 gene, clone MGC
22	1	1	4	Hs.322437	1	AA912468	Hs.322437	similar to hypothetical protein H19-5 - mouse
22	7	5	4	Hs.339808	1	BC040501	Hs.339808	similar to Hypothetical protein KIAA0563
22	7	1	1	Hs.294142	1	AL557226	Hs.294142	similar to RIKEN cDNA D030012E24 gene
21	3	1	1	Hs.24332	2	NM_015954	Hs.24332	CGI-26 protein
21	5	1	2	Hs.116244	1	AI205503	Hs.116244	DKFZP434J046 protein
21	10	1	1	Hs.323817	3	AF318362	Hs.323817	DKFZP547E1010 protein
21	6	0	1	Hs.32990	3	BC031695	Hs.32990	DKFZP566F084 protein
21	3	2	1	Hs.5909	1	AW169117	Hs.5909	Homo sapiens transcribed sequence with moderate similarity to protein ref
21	2	1	1	Hs.364895	24	BQ023124	Hs.364895	Homo sapiens transcribed sequence with moderate similarity to protein ref
21	3	1	1	Hs.104744	5	BC036211	Hs.104744	hypothetical protein DKFZp434J0617
21	3	1	1	Hs.21621	1	AW583509	Hs.21621	hypothetical protein DKFZp762O076
21	1	4	2	Hs.12293	24	BM835949	Hs.12293	hypothetical protein FLJ21103
21	3	1	1	Hs.104916	1	AK025593	Hs.104916	hypothetical protein FLJ21940
21	3	1	1	Hs.235873	3	NM_024897	Hs.235873	hypothetical protein FLJ22672
21	0	5	4	Hs.100955	5	NM_015113	Hs.100955	KIAA0399 protein
21	5	1	1	Hs.5460	5	BC028608	Hs.5460	KIAA0776 protein
21	1	1	1	Hs.23585	1	AK026348	Hs.23585	KIAA1078 protein
21	3	3	1	Hs.296317	1	BC045706	Hs.296317	KIAA1789 protein
21	1	1	1	Hs.22867	22	AK025726	Hs.22867	Sapiens cDNA
21	3	1	1	Hs.28661	24	AI453777	Hs.28661	Sapiens cDNA FLJ10071 fis, clone HEMBA1001702.
21	2	3	1	Hs.179647	22	AA610175	Hs.179647	Sapiens cDNA FLJ12195 fis, clone MAMMA1000865.
21	0	2	1	Hs.162414	24	AI266160	Hs.162414	Sapiens cDNA FLJ13332 fis, clone OVARC1001813.
21	1	2	1	Hs.406912	22	AK056212	Hs.406912	Sapiens cDNA FLJ31678 fis, clone NT2RI2005130.
21	1	1	2	Hs.42346	1	AI808852	Hs.42346	Sapiens clone alpha1 mRNA sequence
21	2	1	1	Hs.21734	1	AJ420430	Hs.21734	Sapiens mRNA full length insert cDNA clone EUROIMAGE 1674211
21	1	1	1	Hs.279806	22	AL133585	Hs.279806	Sapiens mRNA; cDNA DKFZp434E109 (from clone DKFZp434E109)
21	6	3	1	Hs.375788	24	Z36245	Hs.375788	Sapiens mRNA; cDNA DKFZp667K1916 (from clone DKFZp667K1916)
21	1	94	3	Hs.162105	1	BC041431	Hs.162105	Sapiens, clone IMAGE
21	5	2	1	Hs.355877	5	AL047998	Hs.355877	Sapiens, clone IMAGE
21	5	1	2	Hs.433578	22	BQ233593	Hs.433578	similar to hypothetical protein MGC25497
21	0	3	3	Hs.227056	5	BC016035	Hs.227056	similar to Probable mitochondrial import receptor subunit TOM40 homolog (Translocase of outer membrane 40 kDa subunit homolog) (Haymaker protein) (p38.5)
20	7	3	1	Hs.416495	1	AA493527	Hs.416495	chromosome 1 open reading frame 8
20	4	1	1	Hs.135056	1	AL833944	Hs.135056	chromosome 20 open reading frame 139	NP_060219.1 (H.sapiens) hypothetical protein FLJ20294 [Homo sapiens]
20	5	3	1	Hs.102708	1	NM_015396	Hs.102708	DKFZP434A043 protein
20	7	42	1	Hs.16492	5	NM_015497	Hs.16492	DKFZP564G2022 protein
20	3	1	1	Hs.319674	23	BF432886	Hs.319674	Homo sapiens transcribed sequence
20	2	1	1	Hs.154848	5	AL136825	Hs.154848	hypothetical protein DKFZp434D0127
20	0	2	3	Hs.19221	1	AL122043	Hs.19221	hypothetical protein DKFZp566G1424
20	1	1	1	Hs.61976	1	AL834266	Hs.61976	hypothetical protein DKFZp761B128
20	4	1	1	Hs.104859	1	NM_018410	Hs.104859	hypothetical protein DKFZp762E1312
20	2	2	2	Hs.72085	5	BC032588	Hs.72085	hypothetical protein FLJ10853
20	3	2	2	Hs.17283	1	AA130588	Hs.17283	hypothetical protein FLJ10890
20	1	1	1	Hs.17283	3	BC017238	Hs.17283	hypothetical protein FLJ10890
20	1	1	1	Hs.126906	3	BC018720	Hs.126906	hypothetical protein FLJ12598
20	6	1	2	Hs.19348	5	BC041565	Hs.19348	hypothetical protein FLJ13119
20	1	3	2	Hs.347310	1	AA826272	Hs.347310	hypothetical protein FLJ14627
20	2	1	1	Hs.29863	4	NM_032856	Hs.29863	hypothetical protein FLJ14888
20	3	1	1	Hs.106650	1	AK000540	Hs.106650	hypothetical protein FLJ20533
20	1	41	3	Hs.29032	24	BF818401	Hs.29032	hypothetical protein FLJ20686
20	3	1	1	Hs.50579	5	BC033077	Hs.50579	hypothetical protein FLJ20718
20	8	1	1	Hs.90012	1	NM_024678	Hs.90012	hypothetical protein FLJ23441
20	3	2	1	Hs.17121	1	AI380725	Hs.17121	hypothetical protein FLJ33918
20	1	1	1	Hs.40782	4	NM_153689	Hs.40782	hypothetical protein FLJ38973
20	1	6	1	Hs.280397	25	AK055831	Hs.280397	hypothetical protein LOC201617
20	0	1	2	Hs.457680	22	XM_114370	Hs.457680	hypothetical protein LOC201725
20	1	1	1	Hs.325730	25	AL833278	Hs.325730	hypothetical protein LOC256643
20	4	1	2	Hs.184669	1	AI218960	Hs.184669	hypothetical protein LOC284106
20	2	2	2	Hs.1191	1	AK025679	Hs.1191	KIAA0073 protein
20	2	2	1	Hs.129892	23	BU629251	Hs.129892	KIAA0522 protein
20	4	1	1	Hs.129218	5	AB028997	Hs.129218	KIAA1074 protein
20	1	4	1	Hs.24684	1	AA587245	Hs.24684	KIAA1376 protein
20	1	1	1	Hs.8982	23	AI198543	Hs.8982	KIAA1395 protein
20	1	4	1	Hs.209464	23	AK025635	Hs.209464	KIAA1604 protein
20	1	4	1	Hs.266782	1	AA836117	Hs.266782	KIAA1826 protein
20	6	56	3	Hs.348636	1	BC014871	Hs.348636	LOC145125
20	3	1	1	Hs.349092	1	AA483200	Hs.349092	LOC257167
20	4	1	1	Hs.17519	1	AK026192	Hs.17519	Sapiens cDNA
20	2	4	1	Hs.29643	1	CA447132	Hs.29643	Sapiens cDNA FLJ13103 fis, clone NT2RP3002304.
20	1	1	1	Hs.376416	22	AF160971	Hs.376416	Sapiens cDNA FLJ36681 fis, clone UTERU2006547.
20	4	1	1	Hs.7000	1	AJ420439	Hs.7000	Sapiens cDNA FLJ37094 fis, clone BRACE2018337.
20	2	1	1	Hs.168950	5	AL110252	Hs.168950	Sapiens mRNA; cDNA DKFZp566A1046 (from clone DKFZp566A1046)
20	2	1	1	Hs.224690	5	BC031557	Hs.224690	Sapiens, clone IMAGE
20	5	57	3	Hs.270347	23	BC016795	Hs.270347	Sapiens, clone IMAGE
20	4	1	1	Hs.68846	22	AI732404	Hs.68846	Sapiens, clone MGC
20	5	4	1	Hs.227591	5	BC030623	Hs.227591	Sapiens, Similar to L1 repeat, Tf subfamily, member 14, clone IMAGE
20	2	1	1	Hs.127808	1	AA811507	Hs.127808	similar to hypothetical protein
20	1	1	2	Hs.300861	1	AA773777	Hs.300861	similar to hypothetical protein
20	1	0	1	Hs.458050	25	BE542714	Hs.458050	similar to Nuclear envelope pore membrane protein POM 121 (Pore membrane protein of 121 kDa) (P145)
20	1	2	2	Hs.164478	1	AI301010	Hs.164478	similar to RIKEN cDNA 2010110K16
19	3	2	1	Hs.283670	1	AF182041	Hs.283670	CGI-119 protein
19	5	1	1	Hs.182626	1	AF161374	Hs.182626	chromosome 22 open reading frame 5
19	6	2	1	Hs.88663	1	CB957151	Hs.88663	chromosome 6 open reading frame 139
19	3	1	1	Hs.159406	1	BC004869	Hs.159406	chromosome 6 open reading frame 168
19	0	1	1	Hs.225841	5	AL080129	Hs.225841	DKFZP434D193 protein
19	0	1	1	Hs.454902	24	AW873227	Hs.454902	Homo sapiens transcribed sequence with moderate similarity to protein ref
19	8	13	2	Hs.331050	23	AV739423	Hs.331050	Homo sapiens transcribed sequence with moderate similarity to protein ref
19	2	4	5	Hs.190488	5	BC042455	Hs.190488	hypothetical protein DKFZp667M2411
19	4	1	1	Hs.9398	23	CA420953	Hs.9398	hypothetical protein FLJ10055
19	3	3	1	Hs.318127	2	NM_018023	Hs.318127	hypothetical protein FLJ10201
19	0	1	1	Hs.42233	1	AK027228	Hs.42233	hypothetical protein FLJ10300
19	3	2	1	Hs.6846	1	AL353953	Hs.6846	hypothetical protein FLJ13055
19	1	1	1	Hs.273294	5	AJ459825	Hs.273294	hypothetical protein FLJ20069
19	1	8	10	Hs.288390	3	BC007811	Hs.288390	hypothetical protein FLJ22795
19	0	1	1	Hs.60640	1	BC042143	Hs.60640	hypothetical protein FLJ32009
19	3	1	1	Hs.206501	1	AF091087	Hs.206501	hypothetical protein from clone 643
19	5	1	1	Hs.4791	1	AA602374	Hs.4791	KIAA0376 protein
19	4	5	2	Hs.429692	1	CB241490	Hs.429692	KIAA0974 mRNA
19	3	1	1	Hs.12328	24	AA313221	Hs.12328	KIAA1005 protein
19	1	1	1	Hs.72242	1	AA291139	Hs.72242	KIAA1322 protein
19	5	1	3	Hs.80618	23	BC045631	Hs.80618	KIAA1582 protein
19	2	1	1	Hs.123490	25	AB058689	Hs.123490	KIAA1786 protein
19	0	2	1	Hs.157240	1	AI915121	Hs.157240	KIAA1882 protein
19	5	1	1	Hs.378080	1	AI023094	Hs.378080	LOC349103
19	0	1	1	Hs.433247	1	BC022934	Hs.433247	Sapiens cDNA
19	0	1	1	Hs.306915	1	AK027239	Hs.306915	Sapiens cDNA
19	2	2	1	Hs.448500	25	AK022432	Hs.448500	Sapiens cDNA FLJ12370 fis, clone MAMMA1002428, weakly similar to LYSOSOME MEMBRANE PROTEIN II.
19	1	1	2	Hs.372741	24	AI632466	Hs.372741	Sapiens cDNA FLJ20717 fis, clone HEP18380.
19	2	1	1	Hs.372567	24	BF872144	Hs.372567	Sapiens cDNA FLJ32152 fis, clone PLACE5000178, highly similar to PUTATIVE SERINE/THREONINE-PROTEIN KINASE P78 (EC 2.7.1.-).
19	8	1	1	Hs.13809	1	AV728712	Hs.13809	Sapiens cDNA FLJ33968 fis, clone DFNES2001096.
19	3	1	3	Hs.356268	1	AI267414	Hs.356268	Sapiens cDNA FLJ37998 fis, clone CTONG2012001.
19	1	1	1	Hs.112011	1	BC016833	Hs.112011	Sapiens cDNA FLJ90394 fis, clone NT2RP2005632.
19	2	1	1	Hs.365790	24	AF075004	Hs.365790	Sapiens full length insert cDNA YH97G12
19	8	2	1	Hs.143723	5	BC052269	Hs.143723	Sapiens mRNA similar to RIKEN cDNA 2610019F01 gene (cDNA clone MGC
19	2	0	1	Hs.379750	1	CD364389	Hs.379750	Sapiens mRNA; cDNA DKFZp313B0515 (from clone DKFZp313B0515)
19	0	23	6	Hs.244772	5	AL137474	Hs.244772	Sapiens mRNA; cDNA DKFZp434E2423 (from clone DKFZp434E2423)
19	4	63	8	Hs.112493	1	CA436925	Hs.112493	Sapiens mRNA; cDNA DKFZp564D036 (from clone DKFZp564D036)
19	8	2	1	Hs.3843	1	AI202182	Hs.3843	Sapiens mRNA; cDNA DKFZp586F2224 (from clone DKFZp586F2224)
19	3	98	1	Hs.407578	25	BC039484	Hs.407578	Sapiens, clone IMAGE
19	0	31	2	Hs.118923	24	BF879001	Hs.118923	Sapiens, clone IMAGE
19	4	8	1	Hs.385810	5	BC033567	Hs.385810	Sapiens, clone IMAGE
19	1	4	1	Hs.380349	1	BC015388	Hs.380349	Sapiens, clone IMAGE
19	1	1	2	Hs.252866	1	BC034791	Hs.252866	Sapiens, Similar to hypothetical protein FLJ21394, clone IMAGE
19	4	3	1	Hs.92137	1	BC030694	Hs.92137	Sapiens, v-myc myelocytomatosis viral oncogene homolog 1, lung carcinoma derived (avian), clone IMAGE
18	8	1	1	Hs.196530	1	BX092778	Hs.196530	chromosome 14 open reading frame 115
18	6	2	1	Hs.4104	1	AA764944	Hs.4104	chromosome 14 open reading frame 129	1LBG (E. coli) B Chain B, Lactose Operon Repressor Bound To 21-Base Pair Symmetric Operator Dna, Alpha Carbons Only
18	2	2	1	Hs.13056	2	NM_024558	Hs.13056	chromosome 14 open reading frame 138	1BGM (E. coli) O Chain O, Beta-Galactosidase (Chains I-P)
18	4	1	1	Hs.57787	1	AI741162	Hs.57787	chromosome 14 open reading frame 47	NP_054848.1 (H.sapiens) PRO0478 protein [Homo sapiens]
18	4	1	1	Hs.57548	1	BC049216	Hs.57548	chromosome 14 open reading frame 78	NP_115712.1 (H.sapiens) hypothetical protein MGC14799 [Homo sapiens]
18	1	1	1	Hs.19699	3	BC004185	Hs.19699	chromosome 16 open reading frame 35	NP_062553.1 (H.sapiens) hypothetical protein FLJ11267 [Homo sapiens]
18	5	1	2	Hs.372714	1	AA749059	Hs.372714	chromosome 20 open reading frame 119	NP_054848.1 (H.sapiens) PRO0478 protein [Homo sapiens]
18	8	1	2	Hs.320831	5	AF306685	Hs.320831	chromosome 20 open reading frame 72	P54577 (H.sapiens) SYY_HUMAN Tyrosyl-tRNA synthetase (Tyrosyl--tRNA ligase) (TyrRS)
18	3	2	1	Hs.84162	3	BC001367	Hs.84162	chromosome 3p21.1 gene sequence
18	1	1	1	Hs.261023	5	AK024611	Hs.261023	chromosome 6 open reading frame 79
18	2	1	1	Hs.4849	5	BC000246	Hs.4849	DKFZP727M111 protein
18	5	83	3	Hs.402761	23	BU429807	Hs.402761	Homo sapiens transcribed sequence with moderate similarity to protein ref
18	5	5	1	Hs.363028	24	BQ022864	Hs.363028	Homo sapiens transcribed sequence with moderate similarity to protein ref
18	2	1	1	Hs.457359	24	AA594979	Hs.457359	Homo sapiens transcribed sequence with moderate similarity to protein sp
18	5	1	1	Hs.144633	1	AL133105	Hs.144633	hypothetical protein DKFZp434F2322
18	4	1	1	Hs.184793	1	BC012778	Hs.184793	hypothetical protein DKFZp434G2311
18	2	3	1	Hs.145497	22	AI439960	Hs.145497	hypothetical protein DKFZp761A078
18	4	2	1	Hs.7871	1	AA808710	Hs.7871	hypothetical protein FLJ10081
18	0	1	1	Hs.18029	1	BC008781	Hs.18029	hypothetical protein FLJ10204
18	3	1	1	Hs.132560	3	BC033668	Hs.132560	hypothetical protein FLJ10312
18	1	1	1	Hs.30922	24	AA732083	Hs.30922	hypothetical protein FLJ10385
18	2	1	2	Hs.261134	1	AF052158	Hs.261134	hypothetical protein FLJ10737
18	2	1	1	Hs.247112	4	NM_018266	Hs.247112	hypothetical protein FLJ10902
18	0	4	3	Hs.381043	1	AA733199	Hs.381043	hypothetical protein FLJ12118
18	5	1	1	Hs.77870	1	BC005882	Hs.77870	hypothetical protein FLJ12750
18	2	9	3	Hs.288945	2	BC022453	Hs.288945	hypothetical protein FLJ13448
18	5	1	1	Hs.123515	25	BQ447150	Hs.123515	hypothetical protein FLJ13840
18	5	47	6	Hs.351344	5	NM_032780	Hs.351344	hypothetical protein FLJ14399
18	1	1	1	Hs.71616	3	BC021973	Hs.71616	hypothetical protein FLJ14431
18	2	4	1	Hs.313247	1	AA233841	Hs.313247	hypothetical protein FLJ20487
18	2	1	1	Hs.5245	1	AA412476	Hs.5245	hypothetical protein FLJ20643
18	2	1	1	Hs.164256	1	AK000664	Hs.164256	hypothetical protein FLJ20657
18	5	1	1	Hs.46829	1	BC019060	Hs.46829	hypothetical protein FLJ21868
18	3	2	2	Hs.110443	3	BC003543	Hs.110443	hypothetical protein FLJ22215
18	2	1	1	Hs.289063	1	AF218014	Hs.289063	hypothetical protein FLJ22246
18	1	1	1	Hs.30211	1	BC020264	Hs.30211	hypothetical protein FLJ22313
18	1	1	1	Hs.135121	5	BC009371	Hs.135121	hypothetical protein FLJ22415
18	7	2	2	Hs.178470	1	AK026315	Hs.178470	hypothetical protein FLJ22662
18	1	1	1	Hs.38592	1	AK026995	Hs.38592	hypothetical protein FLJ23342
18	2	1	1	Hs.85658	1	AK027089	Hs.85658	hypothetical protein FLJ23436
18	3	2	1	Hs.165607	1	NM_145018	Hs.165607	hypothetical protein FLJ25416
18	5	2	1	Hs.188881	3	BC033143	Hs.188881	hypothetical protein FLJ34633
18	1	1	1	Hs.6799	23	BC035600	Hs.6799	hypothetical protein FLJ38426
18	6	1	1	Hs.406429	1	BC047775	Hs.406429	hypothetical protein FLJ38968
18	2	3	1	Hs.8694	1	AA628796	Hs.8694	hypothetical protein from EUROIMAGE 1977056
18	3	2	2	Hs.426296	1	NM_173473	Hs.426296	hypothetical protein LOC119504
18	4	1	1	Hs.226666	22	BI222635	Hs.226666	hypothetical protein LOC149705
18	0	2	1	Hs.102647	22	AK096389	Hs.102647	hypothetical protein LOC220213
18	10	5	2	Hs.154045	23	BG996250	Hs.154045	KIAA0082 protein
18	6	1	1	Hs.105850	5	BC008593	Hs.105850	KIAA0404 protein
18	4	1	1	Hs.6874	23	BC048204	Hs.6874	KIAA0472 protein
18	6	3	1	Hs.154919	23	AL046659	Hs.154919	KIAA0625 protein
18	3	1	1	Hs.153293	5	AK026472	Hs.153293	KIAA0701 protein
18	1	0	1	Hs.84429	1	AA729299	Hs.84429	KIAA0971 protein
18	5	1	1	Hs.347534	5	BC011969	Hs.347534	KIAA1201 protein
18	2	1	1	Hs.119175	3	BC023985	Hs.119175	KIAA1285 protein
18	0	2	2	Hs.127270	1	AI339692	Hs.127270	KIAA1545 protein
18	4	4	2	Hs.271586	3	BC002477	Hs.271586	KIAA1630 protein
18	2	1	1	Hs.6259	1	BC028025	Hs.6259	KIAA1698 protein
18	3	2	1	Hs.260287	5	BC039298	Hs.260287	KIAA1841 protein
18	2	2	1	Hs.355961	23	AI452476	Hs.355961	LOC150271
18	2	1	1	Hs.66187	23	AF038185	Hs.66187	LOC151521
18	4	4	1	Hs.184492	1	BM979090	Hs.184492	LOC199678
18	5	1	1	Hs.286241	5	AK026351	Hs.286241	Sapiens cDNA
18	1	17	3	Hs.288924	1	BM968318	Hs.288924	Sapiens cDNA FLJ11392 fis, clone HEMBA1000575.
18	4	2	1	Hs.287472	22	R87141	Hs.287472	Sapiens cDNA FLJ11978 fis, clone HEMBB1001271.
18	1	1	1	Hs.56847	1	AA541606	Hs.56847	Sapiens cDNA FLJ12874 fis, clone NT2RP2003769.
18	17	89	2	Hs.306676	24	AK024364	Hs.306676	Sapiens cDNA FLJ14302 fis, clone PLACE2000003.
18	3	50	4	Hs.285647	22	BX334068	Hs.285647	Sapiens cDNA FLJ14704 fis, clone NT2RP3000526.
18	5	1	2	Hs.283072	3	BC029424	Hs.283072	Sapiens cDNA FLJ23636 fis, clone CAS07176.
18	2	2	2	Hs.432366	1	BI493357	Hs.432366	Sapiens cDNA FLJ25631 fis, clone STM03742.
18	3	52	2	Hs.351853	24	AK055103	Hs.351853	Sapiens cDNA FLJ30541 fis, clone BRAWH2001355.
18	7	2	5	Hs.455815	1	AA190996	Hs.455815	Sapiens cDNA FLJ37165 fis, clone BRACE2027389, weakly similar to Human phosphotyrosine independent ligand p62B B-cell isoform for the Lck SH2 domain mRNA.
18	0	1	1	Hs.145315	23	AI250783	Hs.145315	Sapiens cDNA FLJ38128 fis, clone D6OST2000358, highly similar to H.sapiens mRNA for aminopeptidase P-like.
18	3	8	2	Hs.18439	24	AL134198	Hs.18439	Sapiens cDNA FLJ40762 fis, clone TRACH2002847.
18	1	1	1	Hs.14411	22	N57401	Hs.14411	Sapiens mRNA full length insert cDNA clone EUROIMAGE 2138357.
18	2	1	2	Hs.10268	1	AL365406	Hs.10268	Sapiens mRNA full length insert cDNA clone EUROIMAGE 49248.
18	4	2	1	Hs.380191	23	AL050130	Hs.380191	Sapiens mRNA; cDNA DKFZp586H051 (from clone DKFZp586H051)
18	5	3	1	Hs.348710	1	AI458424	Hs.348710	Sapiens, clone IMAGE
18	0	1	1	Hs.296031	1	BC038512	Hs.296031	Sapiens, clone IMAGE
18	2	4	1	Hs.271511	22	AI991127	Hs.271511	Sapiens, Similar to hypothetical protein FLJ20489, clone IMAGE
18	3	7	2	Hs.133517	5	BC016940	Hs.133517	Sapiens, Similar to olfactory receptor, family 2, subfamily A, member 4, clone IMAGE
18	2	1	1	Hs.301908	5	BC035101	Hs.301908	similar to hypothetical protein FLJ20958
18	2	1	1	Hs.457617	25	XM_001389	Hs.457617	similar to PAI-1 mRNA-binding protein; chromodomain helicase DNA binding protein 3 interacting protein
17	1	1	1	Hs.296198	1	AA101654	Hs.296198	chromosome 12 open reading frame 4
17	1	1	1	Hs.70704	5	BC001068	Hs.70704	chromosome 20 open reading frame 129	NP_071431.1 (H.sapiens) cytokine receptor-like factor 2; cytokine receptor CRL2 precusor [Homo sapiens]
17	5	2	1	Hs.301040	22	AW341408	Hs.301040	chromosome 20 open reading frame 150	NP_060265.1 (H.sapiens) hypothetical protein FLJ20378 [Homo sapiens]
17	5	0	1	Hs.432743	1	BC025755	Hs.432743	chromosome 6 open reading frame 134
17	2	1	1	Hs.376803	1	BC035599	Hs.376803	DKFZP586P0123 protein
17	5	12	1	Hs.453035	22	AI863648	Hs.453035	Homo sapiens transcribed sequence with moderate similarity to protein pdb
17	4	12	1	Hs.253434	25	AI702202	Hs.253434	Homo sapiens transcribed sequence with moderate similarity to protein ref
17	7	7	1	Hs.211762	24	CB381790	Hs.211762	Homo sapiens transcribed sequence with moderate similarity to protein ref
17	1	2	1	Hs.355484	22	AA236806	Hs.355484	Homo sapiens transcribed sequence with moderate similarity to protein ref
17	4	1	1	Hs.10700	3	BC002677	Hs.10700	hypothetical protein DJ159A19.3
17	2	5	1	Hs.376782	1	AL834516	Hs.376782	hypothetical protein DKFZp434E1119
17	2	0	1	Hs.381214	24	BU170957	Hs.381214	hypothetical protein DKFZp434N0650
17	4	1	3	Hs.351623	1	AA626941	Hs.351623	hypothetical protein DKFZp762L0311
17	1	1	3	Hs.30738	1	AK025450	Hs.30738	hypothetical protein FLJ10407
17	2	3	1	Hs.23788	5	AW963083	Hs.23788	hypothetical protein FLJ10415
17	1	2	3	Hs.210859	22	CD244480	Hs.210859	hypothetical protein FLJ11016
17	6	0	1	Hs.14070	25	BU855949	Hs.14070	hypothetical protein FLJ14166
17	2	2	1	Hs.26812	2	NM_032800	Hs.26812	hypothetical protein FLJ14525
17	1	2	1	Hs.378857	1	AI097356	Hs.378857	hypothetical protein FLJ20421
17	1	4	2	Hs.5472	1	AI084561	Hs.5472	hypothetical protein FLJ22679
17	1	1	1	Hs.351342	5	NM_152724	Hs.351342	hypothetical protein FLJ31034
17	7	3	2	Hs.109540	2	NM_173632	Hs.109540	hypothetical protein FLJ38288
17	11	2	1	Hs.91375	1	U79265	Hs.91375	hypothetical protein LOC146712
17	4	2	1	Hs.115896	5	BC030618	Hs.115896	hypothetical protein LOC196463
17	5	1	1	Hs.96485	1	BC028021	Hs.96485	KIAA0290 protein
17	1	1	1	Hs.29878	1	AA521162	Hs.29878	KIAA0335 gene product
17	2	13	1	Hs.407474	1	AI588945	Hs.407474	KIAA0534 protein
17	2	1	1	Hs.7426	1	BC013947	Hs.7426	KIAA0841 protein
17	4	2	1	Hs.278398	3	NM_015018	Hs.278398	KIAA1117 protein
17	2	1	1	Hs.105685	5	BC013071	Hs.105685	KIAA1688 protein
17	5	3	1	Hs.436030	24	BM716315	Hs.436030	LOC351624
17	4	1	2	Hs.268016	1	AK024896	Hs.268016	Sapiens cDNA
17	3	1	1	Hs.10862	1	AI753545	Hs.10862	Sapiens cDNA
17	2	2	2	Hs.381077	5	BM772918	Hs.381077	Sapiens cDNA clone IMAGE
17	5	2	1	Hs.296522	24	AK000864	Hs.296522	Sapiens cDNA FLJ10002 fis, clone HEMBA1000046.
17	8	38	1	Hs.126074	25	AK093484	Hs.126074	Sapiens cDNA FLJ36165 fis, clone TESTI2026077.
17	4	1	1	Hs.7888	1	AF007153	Hs.7888	Sapiens clone 23736 mRNA sequence
17	2	1	1	Hs.383370	1	AF130093	Hs.383370	Sapiens clone FLB9835 PRO2660 mRNA, complete cds
17	5	1	1	Hs.374181	22	AI339096	Hs.374181	Sapiens mRNA full length insert cDNA clone EUROIMAGE 44260.
17	0	2	1	Hs.107479	5	AF119896	Hs.107479	Sapiens PRO2751 mRNA, complete cds
17	3	0	2	Hs.434625	1	BC040975	Hs.434625	Sapiens, clone IMAGE
17	0	2	1	Hs.284275	1	BC046197	Hs.284275	Sapiens, clone IMAGE
17	4	1	1	Hs.34790	1	BC015445	Hs.34790	Sapiens, clone IMAGE
16	11	2	3	Hs.318725	4	AF151830	Hs.318725	CGI-72 protein
16	2	1	2	Hs.146324	15	AF151903	Hs.146324	chromosome 13 open reading frame 9
16	2	1	1	Hs.146324	5	BC037279	Hs.146324	chromosome 13 open reading frame 9
16	4	1	1	Hs.5457	24	BX161412	Hs.5457	chromosome 14 open reading frame 114
16	4	4	3	Hs.20017	1	BC001292	Hs.20017	chromosome 22 open reading frame 4
16	1	1	1	Hs.20237	1	AA209358	Hs.20237	DKFZP566C134 protein
16	0	6	1	Hs.26761	3	BC001726	Hs.26761	DKFZP586L0724 protein
16	1	8	1	Hs.140470	22	AA765214	Hs.140470	Homo sapiens transcribed sequence
16	4	4	3	Hs.380915	1	AI346985	Hs.380915	Homo sapiens transcribed sequence with moderate similarity to protein pir
16	3	1	1	Hs.443473	22	AA461090	Hs.443473	Homo sapiens transcribed sequence with moderate similarity to protein ref
16	2	1	1	Hs.454571	1	AA872542	Hs.454571	Homo sapiens transcribed sequence with moderate similarity to protein ref
16	2	4	1	Hs.431090	24	BF527756	Hs.431090	Homo sapiens transcribed sequence with moderate similarity to protein sp
16	6	1	1	Hs.391380	1	AA514597	Hs.391380	hypothetical protein DKFZp434K046
16	5	2	2	Hs.433344	1	AA782728	Hs.433344	hypothetical protein DKFZp434N062
16	2	3	1	Hs.50794	5	NM_153610	Hs.50794	hypothetical protein DKFZp451G182
16	4	5	2	Hs.25516	1	AI151297	Hs.25516	hypothetical protein FLJ10290
16	5	1	1	Hs.8083	2	BC041028	Hs.8083	hypothetical protein FLJ10769
16	7	1	1	Hs.192974	5	NM_024857	Hs.192974	hypothetical protein FLJ12735
16	3	1	1	Hs.146897	2	NM_023073	Hs.146897	hypothetical protein FLJ13231
16	0	3	1	Hs.10315	3	BC013778	Hs.10315	hypothetical protein FLJ13291
16	8	1	1	Hs.79457	5	BC002469	Hs.79457	hypothetical protein FLJ20519
16	4	1	1	Hs.180178	1	AA402471	Hs.180178	hypothetical protein FLJ23749
16	2	5	3	Hs.27268	1	AK025586	Hs.27268	hypothetical protein FLJ31208
16	3	8	1	Hs.31570	1	BU687296	Hs.31570	hypothetical protein FLJ31340
16	0	1	1	Hs.134880	5	NM_153252	Hs.134880	hypothetical protein FLJ38568
16	3	1	2	Hs.134880	4	NM_153252	Hs.134880	hypothetical protein FLJ38568
16	1	2	1	Hs.104336	5	AF161478	Hs.104336	hypothetical protein HSPC129
16	8	2	2	Hs.296356	1	AI049622	Hs.296356	hypothetical protein LOC130074
16	9	1	1	Hs.270997	23	AW207457	Hs.270997	hypothetical protein LOC284323
16	3	1	1	Hs.278608	1	NM_015360	Hs.278608	KIAA0052 protein
16	0	3	1	Hs.3610	1	AA054535	Hs.3610	KIAA0205 gene product
16	1	1	1	Hs.54985	3	BC003646	Hs.54985	KIAA0303 protein
16	1	1	1	Hs.170204	22	AV722576	Hs.170204	KIAA0551 protein
16	0	1	1	Hs.172825	1	BC032523	Hs.172825	KIAA1037 protein
16	2	1	2	Hs.83575	1	AK026064	Hs.83575	KIAA1533 protein
16	4	1	1	Hs.192619	5	AL833226	Hs.192619	KIAA1600 protein
16	2	1	1	Hs.98306	1	AI560140	Hs.98306	KIAA1862 protein
16	5	1	1	Hs.288718	24	AK021895	Hs.288718	Sapiens cDNA FLJ11833 fis, clone HEMBA1006579.
16	2	18	1	Hs.288760	24	AU122323	Hs.288760	Sapiens cDNA FLJ12327 fis, clone MAMMA1002140.
16	5	1	1	Hs.296724	22	AK022619	Hs.296724	Sapiens cDNA FLJ12557 fis, clone NT2RM4000783.
16	2	39	1	Hs.140489	25	AK098425	Hs.140489	Sapiens cDNA FLJ25559 fis, clone JTH02834.
16	1	2	2	Hs.432545	22	BF970986	Hs.432545	Sapiens cDNA FLJ31360 fis, clone MESAN2000572.
16	6	2	3	Hs.355762	23	AV742717	Hs.355762	Sapiens cDNA FLJ35653 fis, clone SPLEN2013690.
16	5	1	1	Hs.374838	1	AF007154	Hs.374838	Sapiens clone 24641 mRNA sequence
16	3	3	1	Hs.135477	25	AI963731	Hs.135477	Sapiens mRNA; cDNA DKFZp547C239 (from clone DKFZp547C239)
16	0	2	1	Hs.274293	1	AL118812	Hs.274293	Sapiens mRNA; cDNA DKFZp761G1111 (from clone DKFZp761G1111)
16	6	1	1	Hs.171443	1	BC016950	Hs.171443	Sapiens, clone IMAGE
16	3	4	2	Hs.332377	5	BC036928	Hs.332377	Sapiens, clone IMAGE
16	8	5	1	Hs.166348	1	BM992261	Hs.166348	Sapiens, clone MGC
16	5	2	1	Hs.352398	1	AI095647	Hs.352398	Sapiens, clone MGC
16	2	3	1	Hs.276754	24	BE173462	Hs.276754	Sapiens, Similar to RIKEN cDNA E130308A19 gene, clone IMAGE
16	0	2	1	Hs.438994	1	CD049472	Hs.438994	Sapiens, Similar to zinc finger protein, clone MGC
16	6	1	2	Hs.186776	1	BM979374	Hs.186776	similar to RIKEN cDNA 4933417L02
16	2	1	1	Hs.350268	5	AK056930	Hs.350268	similar to RIKEN cDNA 6430527G18; polyglutamine-containing protein
15	0	1	1	Hs.400801	1	AF111805	Hs.400801	chromosome 12 open reading frame 10
15	4	1	1	Hs.4746	1	AK027018	Hs.4746	chromosome 21 open reading frame 97
15	4	1	1	Hs.16603	5	AL833701	Hs.16603	chromosome 9 open reading frame 12
15	4	2	1	Hs.159082	24	AI383023	Hs.159082	Homo sapiens transcribed sequence
15	2	2	2	Hs.445514	22	AW770430	Hs.445514	Homo sapiens transcribed sequence with moderate similarity to protein pir
15	4	69	1	Hs.441599	25	BM688306	Hs.441599	Homo sapiens transcribed sequence with moderate similarity to protein ref
15	8	1	1	Hs.428616	25	CA428327	Hs.428616	Homo sapiens transcribed sequence with moderate similarity to protein ref
15	5	1	1	Hs.20726	1	AA586953	Hs.20726	Homo sapiens transcribed sequence with moderate similarity to protein ref
15	2	19	1	Hs.390751	24	BQ892299	Hs.390751	Homo sapiens transcribed sequence with moderate similarity to protein ref
15	1	11	1	Hs.44701	1	BI764999	Hs.44701	Homo sapiens transcribed sequence with moderate similarity to protein ref
15	0	2	1	Hs.437417	24	AW135366	Hs.437417	Homo sapiens transcribed sequence with moderate similarity to protein ref
15	4	3	2	Hs.14222	5	AL161992	Hs.14222	hypothetical protein BC018453
15	1	1	2	Hs.280978	1	AA936673	Hs.280978	hypothetical protein FLJ10496
15	0	1	1	Hs.59838	1	AI334711	Hs.59838	hypothetical protein FLJ10808
15	2	1	1	Hs.7337	5	BC008596	Hs.7337	hypothetical protein FLJ10936
15	0	5	1	Hs.274448	23	BM751366	Hs.274448	hypothetical protein FLJ11029
15	1	1	1	Hs.10441	1	AA765316	Hs.10441	hypothetical protein FLJ11236
15	1	1	1	Hs.9299	22	AK022487	Hs.9299	hypothetical protein FLJ12425
15	1	1	1	Hs.7942	1	AI740735	Hs.7942	hypothetical protein FLJ20080
15	3	2	1	Hs.94891	5	AK026382	Hs.94891	hypothetical protein FLJ22729
15	4	1	1	Hs.379014	1	BC043583	Hs.379014	hypothetical protein FLJ25863
15	3	1	1	Hs.232614	5	NM_152476	Hs.232614	hypothetical protein FLJ31986
15	2	2	1	Hs.278056	5	BC036407	Hs.278056	hypothetical protein FLJ40342
15	0	1	1	Hs.104335	1	AA250849	Hs.104335	hypothetical protein IMAGE3510317
15	2	1	1	Hs.58582	24	AI829897	Hs.58582	hypothetical protein LOC155036
15	4	1	1	Hs.190153	1	AV723720	Hs.190153	hypothetical protein LOC255967
15	2	1	1	Hs.9052	1	AK025695	Hs.9052	hypothetical protein LOC283578
15	3	43	1	Hs.385618	25	BC035113	Hs.385618	hypothetical protein LOC283856
15	1	1	1	Hs.433076	22	AA909499	Hs.433076	hypothetical protein LOC284267
15	2	4	2	Hs.278634	1	AK026929	Hs.278634	KIAA0146 protein
15	3	3	1	Hs.216958	1	BC005880	Hs.216958	KIAA0194 protein
15	2	1	1	Hs.11711	2	NM_014844	Hs.11711	KIAA0329 gene product
15	14	15	2	Hs.43107	2	AF273057	Hs.43107	KIAA0555 gene product
15	5	1	1	Hs.159183	25	AB018297	Hs.159183	KIAA0754 protein
15	7	1	1	Hs.9059	1	AA761756	Hs.9059	KIAA0962 protein
15	3	4	1	Hs.75264	5	AB023189	Hs.75264	KIAA0972 protein
15	1	1	1	Hs.380826	22	BG740553	Hs.380826	KIAA1026 protein
15	6	1	1	Hs.180428	1	AK027085	Hs.180428	KIAA1181 protein
15	1	1	1	Hs.28783	5	AL110131	Hs.28783	KIAA1223 protein
15	5	1	1	Hs.62767	5	BC043410	Hs.62767	KIAA1332 protein
15	3	1	1	Hs.62767	1	AK025059	Hs.62767	KIAA1332 protein
15	0	2	1	Hs.62767	3	BC043410	Hs.62767	KIAA1332 protein
15	4	1	1	Hs.284208	1	AA425133	Hs.284208	KIAA1518 protein
15	1	1	1	Hs.17686	1	AF289580	Hs.17686	KIAA1543 protein
15	4	2	1	Hs.290931	24	AW501507	Hs.290931	KIAA1911 protein
15	2	1	2	Hs.9343	23	BC051729	Hs.9343	KIAA1999 protein
15	4	2	1	Hs.128715	1	BC015980	Hs.128715	LOC129881
15	1	1	1	Hs.282387	22	BQ229558	Hs.282387	Sapiens cDNA
15	2	3	1	Hs.274128	23	AA565741	Hs.274128	Sapiens cDNA FLJ10131 fis, clone HEMBA1003041.
15	5	3	1	Hs.355608	1	AA768372	Hs.355608	Sapiens cDNA FLJ10976 fis, clone PLACE1001399.
15	1	1	1	Hs.288684	24	AU119337	Hs.288684	Sapiens cDNA FLJ11750 fis, clone HEMBA1005568.
15	4	1	1	Hs.131986	23	AK074272	Hs.131986	Sapiens cDNA FLJ23692 fis, clone HEP10227.
15	2	1	1	Hs.334849	24	BQ359925	Hs.334849	Sapiens cDNA FLJ25128 fis, clone CBR06579.
15	4	2	1	Hs.25144	24	AA948453	Hs.25144	Sapiens cDNA FLJ31683 fis, clone NT2RI2005353.
15	3	1	1	Hs.24758	24	AA252563	Hs.24758	Sapiens cDNA FLJ32068 fis, clone OCBBF1000114.
15	2	24	2	Hs.352601	22	AK056959	Hs.352601	Sapiens cDNA FLJ32397 fis, clone SKMUS2000243.
15	2	1	1	Hs.22968	22	AA007206	Hs.22968	Sapiens cDNA FLJ35153 fis, clone PLACE6010765.
15	8	1	1	Hs.255044	25	AK092887	Hs.255044	Sapiens cDNA FLJ35568 fis, clone SPLEN2005727.
15	5	1	1	Hs.12248	25	AK093871	Hs.12248	Sapiens cDNA FLJ36552 fis, clone TRACH2008130.
15	4	2	1	Hs.21816	1	BC037849	Hs.21816	Sapiens cDNA FLJ37573 fis, clone BRCOC2002835.
15	0	1	1	Hs.407001	25	AK096198	Hs.407001	Sapiens cDNA FLJ38879 fis, clone MESAN2015391.
15	2	4	1	Hs.376929	25	AL833001	Hs.376929	Sapiens cDNA FLJ40618 fis, clone THYMU2013089, moderately similar to 40S RIBOSOMAL PROTEIN S16.
15	1	28	5	Hs.356452	23	BM874389	Hs.356452	Sapiens chromosome 2, 10 repeat region, complete sequence
15	5	1	1	Hs.321360	24	AF147425	Hs.321360	Sapiens full length insert cDNA clone YP78C06
15	2	2	1	Hs.394609	1	BC041982	Hs.394609	Sapiens mRNA; cDNA DKFZp566A214 (from clone DKFZp566A214)
15	5	2	2	Hs.432684	1	AA903148	Hs.432684	Sapiens mRNA; cDNA DKFZp686C072 (from clone DKFZp686C072)
15	1	3	3	Hs.133077	1	AA748446	Hs.133077	Sapiens mRNA; cDNA DKFZp686E0736 (from clone DKFZp686E0736)
15	3	3	1	Hs.356786	1	BU161233	Hs.356786	Sapiens, clone IMAGE
15	3	11	1	Hs.434725	25	BC041649	Hs.434725	Sapiens, clone IMAGE
15	4	1	2	Hs.198793	1	AA639887	Hs.198793	Sapiens, clone IMAGE
15	3	1	2	Hs.396850	23	BC015343	Hs.396850	Sapiens, clone IMAGE
15	6	1	6	Hs.355815	1	CA308943	Hs.355815	Sapiens, clone IMAGE
15	5	1	2	Hs.350577	22	BF368588	Hs.350577	Sapiens, clone IMAGE
15	2	1	1	Hs.442983	23	CB857287	Hs.442983	Sapiens, clone IMAGE
15	1	1	1	Hs.144941	1	BC042988	Hs.144941	Sapiens, clone IMAGE
15	1	1	1	Hs.439631	1	AI675881	Hs.439631	Sapiens, clone IMAGE
15	3	4	6	Hs.433628	1	AI650900	Hs.433628	Sapiens, similar to lymphocyte-specific protein 1; Lymphocyte-specific protein pp52, clone IMAGE
15	1	3	1	Hs.20797	1	BC032537	Hs.20797	Sapiens, Similar to neuronal thread protein, clone IMAGE
15	1	9	7	Hs.181013	5	BC011678	Hs.181013	Sapiens, Similar to phosphoglycerate mutase 1 (brain), clone MGC
15	3	1	1	Hs.99093	3	BC045799	Hs.99093	similar to hypothetical protein MGC38830
15	4	1	1	Hs.352654	24	AK074310	Hs.352654	similar to PRO1722
14	2	1	1	Hs.348996	5	BC016556	Hs.348996	CGI-100 protein
14	2	2	2	Hs.283739	1	AI590182	Hs.283739	chromosome 1 open reading frame 6
14	6	1	2	Hs.283639	1	AA999994	Hs.283639	chromosome 2 open reading frame 9	NP_060265.1 (H.sapiens) hypothetical protein FLJ20378 [Homo sapiens]
14	1	1	1	Hs.352413	5	AJ311123	Hs.352413	chromosome 20 open reading frame 108	NP_060265.1 (H.sapiens) hypothetical protein FLJ20378 [Homo sapiens]
14	1	2	1	Hs.61164	1	BC009855	Hs.61164	chromosome 6 open reading frame 93
14	1	1	1	Hs.172069	1	BC013635	Hs.172069	DKFZP434C212 protein
14	1	1	1	Hs.154680	1	AL080159	Hs.154680	DKFZP434M154 protein
14	4	1	1	Hs.11123	1	AA703945	Hs.11123	DKFZP564G092 protein
14	1	1	1	Hs.26358	1	AL110235	Hs.26358	DKFZP566K1924 protein
14	2	5	1	Hs.303915	22	AA888462	Hs.303915	Homo sapiens transcribed sequence
14	0	1	1	Hs.124345	1	AA830089	Hs.124345	Homo sapiens transcribed sequence
14	0	2	1	Hs.356538	1	BQ183906	Hs.356538	Homo sapiens transcribed sequence with moderate similarity to protein pdb
14	1	17	2	Hs.347919	23	BI497076	Hs.347919	Homo sapiens transcribed sequence with moderate similarity to protein ref
14	2	1	3	Hs.381183	1	AA278701	Hs.381183	Homo sapiens transcribed sequence with moderate similarity to protein ref
14	2	4	1	Hs.125294	24	AK092208	Hs.125294	hypothetical protein BC022889
14	2	1	1	Hs.125294	3	BC033770	Hs.125294	hypothetical protein BC022889
14	4	1	1	Hs.62601	5	BC035136	Hs.62601	hypothetical protein DKFZp434N2030
14	4	1	1	Hs.49359	3	BC027900	Hs.49359	hypothetical protein DKFZp547E052
14	2	51	1	Hs.49359	24	AL702093	Hs.49359	hypothetical protein DKFZp547E052
14	7	1	1	Hs.49599	5	AL831921	Hs.49599	hypothetical protein DKFZp761O2018
14	1	1	1	Hs.4914	22	AK000001	Hs.4914	hypothetical protein FLJ00001
14	7	2	1	Hs.6750	1	BC037318	Hs.6750	hypothetical protein FLJ00058
14	6	1	1	Hs.21811	1	AF091080	Hs.21811	hypothetical protein FLJ10374
14	2	1	1	Hs.14229	24	AA173043	Hs.14229	hypothetical protein FLJ10379
14	1	2	1	Hs.268561	5	BC030546	Hs.268561	hypothetical protein FLJ10726
14	1	1	1	Hs.61763	1	AI291830	Hs.61763	hypothetical protein FLJ11565
14	1	1	1	Hs.288974	3	BC000541	Hs.288974	hypothetical protein FLJ12528
14	5	3	1	Hs.288715	25	AK025632	Hs.288715	hypothetical protein FLJ13615
14	3	1	1	Hs.26090	5	AK000279	Hs.26090	hypothetical protein FLJ20272
14	0	1	1	Hs.263081	1	AK000327	Hs.263081	hypothetical protein FLJ20320
14	7	1	1	Hs.382368	1	AA535765	Hs.382368	hypothetical protein FLJ21127
14	1	1	1	Hs.32646	5	AK025554	Hs.32646	hypothetical protein FLJ21901
14	2	2	1	Hs.143509	1	AK025577	Hs.143509	hypothetical protein FLJ21924
14	4	1	1	Hs.192570	5	BC021662	Hs.192570	hypothetical protein FLJ22028
14	1	1	1	Hs.88252	1	AA748770	Hs.88252	hypothetical protein FLJ34233
14	4	1	3	Hs.112529	2	NM_152600	Hs.112529	hypothetical protein FLJ35453
14	4	1	1	Hs.23213	1	AA730385	Hs.23213	hypothetical protein LOC149670
14	1	4	1	Hs.376722	23	AW975048	Hs.376722	hypothetical protein LOC151146
14	8	1	1	Hs.283374	22	BQ705949	Hs.283374	hypothetical protein LOC203054
14	6	1	2	Hs.182877	1	NM_015004	Hs.182877	KIAA0116 protein
14	2	1	1	Hs.127376	5	D87455	Hs.127376	KIAA0266 gene product
14	6	1	1	Hs.37656	5	BC010663	Hs.37656	KIAA0602 protein
14	1	2	1	Hs.7316	5	AL833838	Hs.7316	KIAA0804 protein
14	8	1	1	Hs.5400	5	AB023235	Hs.5400	KIAA1018 protein
14	1	2	2	Hs.15978	24	AW850810	Hs.15978	KIAA1272 protein
14	4	2	1	Hs.51743	23	BC020387	Hs.51743	KIAA1340 protein
14	2	1	1	Hs.15119	23	BC032793	Hs.15119	KIAA1361 protein
14	4	1	2	Hs.6189	1	BC039267	Hs.6189	KIAA1467 protein
14	2	1	2	Hs.421680	1	BC037307	Hs.421680	KIAA1623 protein
14	0	2	1	Hs.223770	1	AL834341	Hs.223770	KIAA1957 protein
14	2	1	1	Hs.456761	23	AI590176	Hs.456761	LOC146952
14	3	1	1	Hs.95734	22	XM_086489	Hs.95734	LOC149302
14	1	3	1	Hs.169936	5	AL049387	Hs.169936	LOC90841
14	6	9	1	Hs.179769	1	AK026140	Hs.179769	Sapiens cDNA
14	2	1	1	Hs.306711	23	AK024868	Hs.306711	Sapiens cDNA
14	1	1	1	Hs.135159	22	AI095823	Hs.135159	Sapiens cDNA FLJ11481 fis, clone HEMBA1001803.
14	4	1	1	Hs.4983	24	AK094615	Hs.4983	Sapiens cDNA FLJ25935 fis, clone JTH06710.
14	1	2	1	Hs.372351	22	AK055105	Hs.372351	Sapiens cDNA FLJ30543 fis, clone BRAWH2001406.
14	4	1	1	Hs.375764	23	AK055989	Hs.375764	Sapiens cDNA FLJ31427 fis, clone NT2NE2000488.
14	0	2	1	Hs.181785	1	AA482478	Hs.181785	Sapiens cDNA FLJ33100 fis, clone TRACH2000873.
14	2	1	2	Hs.378718	22	AA133198	Hs.378718	Sapiens cDNA FLJ33433 fis, clone BRACE2021245.
14	8	2	1	Hs.377218	22	AA278472	Hs.377218	Sapiens cDNA FLJ36466 fis, clone THYMU2015409.
14	1	2	1	Hs.15535	1	AI417137	Hs.15535	Sapiens clone 24582 mRNA sequence
14	4	1	2	Hs.347609	23	AL355689	Hs.347609	Sapiens EST from clone 79282, full insert
14	2	1	1	Hs.377061	25	AL831855	Hs.377061	Sapiens mRNA; cDNA DKFZp761D2217 (from clone DKFZp761D2217)
14	1	2	1	Hs.285519	24	AA973015	Hs.285519	Sapiens OVN6-2 mRNA, partial cds
14	1	29	2	Hs.407587	22	BU075088	Hs.407587	Sapiens, clone IMAGE
14	2	1	1	Hs.407574	1	BC039514	Hs.407574	Sapiens, clone IMAGE
14	1	2	2	Hs.214783	1	AA173974	Hs.214783	Sapiens, clone IMAGE
14	2	1	1	Hs.282596	1	BC033285	Hs.282596	Sapiens, clone IMAGE
14	13	3	1	Hs.434400	5	BC044947	Hs.434400	Sapiens, clone IMAGE
14	2	1	1	Hs.356438	1	BG059081	Hs.356438	Sapiens, clone IMAGE
14	1	1	2	Hs.390401	1	BX350799	Hs.390401	Sapiens, Similar to hypothetical protein FLJ13639, clone IMAGE
14	7	1	3	Hs.109007	5	BC034247	Hs.109007	Sapiens, Similar to LOC169679, clone MGC
14	1	3	1	Hs.442310	24	AK095241	Hs.442310	Sapiens, Similar to synaptic nuclei expressed gene 2, clone MGC
14	1	3	2	Hs.446105	24	BX369717	Hs.446105	similar to hypothetical protein FLJ20070
14	3	51	13	Hs.327033	5	BC014374	Hs.327033	similar to POSSIBLE GUSTATORY RECEPTOR CLONE PTE01
14	0	1	2	Hs.29739	1	BC050338	Hs.29739	similar to Rab12 protein
14	2	1	9	Hs.458064	1	AL047835	Hs.458064	similar to ribosomal protein L3; 60S ribosomal protein L3; HIV-1 TAR RNA-binding protein B
13	0	1	1	Hs.182986	1	AA768691	Hs.182986	CGI-36 protein
13	3	1	1	Hs.6434	23	AK025915	Hs.6434	chromosome 14 open reading frame 132	1LBG (E. coli) B Chain B, Lactose Operon Repressor Bound To 21-Base Pair Symmetric Operator Dna, Alpha Carbons Only
13	2	1	2	Hs.269452	23	BC013707	Hs.269452	chromosome 14 open reading frame 37	PC4259 (H.sapiens) PC4259 ferritin associated protein - human (fragment)
13	0	5	1	Hs.72363	1	NM_173608	Hs.72363	chromosome 14 open reading frame 80	NP_071431.1 (H.sapiens) cytokine receptor-like factor 2; cytokine receptor CRL2 precusor [Homo sapiens]
13	3	3	1	Hs.11314	1	AA070148	Hs.11314	chromosome 20 open reading frame 4	NP_060312.1 (H.sapiens) hypothetical protein FLJ20489 [Homo sapiens]
13	9	1	1	Hs.76285	1	AA281132	Hs.76285	DKFZP564B167 protein
13	3	1	1	Hs.403936	24	BU618480	Hs.403936	Homo sapiens transcribed sequence with moderate similarity to protein ref
13	1	1	1	Hs.170822	1	AA531259	Hs.170822	hypothetical protein DKFZp564A022
13	0	2	1	Hs.322482	1	NM_031208	Hs.322482	hypothetical protein DKFZp566J2046
13	1	0	1	Hs.71573	2	NM_017988	Hs.71573	hypothetical protein FLJ10074
13	4	1	1	Hs.264363	22	AA846688	Hs.264363	hypothetical protein FLJ10110
13	3	3	1	Hs.279610	2	NM_018112	Hs.279610	hypothetical protein FLJ10493
13	2	1	2	Hs.321618	5	AF116730	Hs.321618	hypothetical protein FLJ12525
13	3	1	1	Hs.250154	24	BQ220867	Hs.250154	hypothetical protein FLJ12973
13	2	1	1	Hs.287555	22	BU569785	Hs.287555	hypothetical protein FLJ13215
13	2	2	1	Hs.41127	3	BC036768	Hs.41127	hypothetical protein FLJ13220
13	0	1	1	Hs.103395	2	NM_024709	Hs.103395	hypothetical protein FLJ14146
13	0	2	1	Hs.5301	3	BC000777	Hs.5301	hypothetical protein FLJ14936
13	6	0	1	Hs.274251	3	AY139834	Hs.274251	hypothetical protein FLJ20375
13	2	2	1	Hs.20999	1	NM_024583	Hs.20999	hypothetical protein FLJ23142
13	1	1	1	Hs.108323	1	AA858294	Hs.108323	hypothetical protein FLJ25157
13	2	1	1	Hs.379785	1	AA683118	Hs.379785	hypothetical protein FLJ35827
13	6	1	1	Hs.381362	22	AK074973	Hs.381362	hypothetical protein FLJ90492
13	1	1	1	Hs.171917	1	AL049446	Hs.171917	hypothetical protein KIAA1434
13	1	2	1	Hs.51039	1	BC033647	Hs.51039	KIAA0076 gene product
13	4	3	1	Hs.154797	22	D42044	Hs.154797	KIAA0090 protein
13	3	1	1	Hs.9729	5	BC004292	Hs.9729	KIAA0239 protein
13	2	4	4	Hs.174174	1	AA581367	Hs.174174	KIAA0601 protein
13	0	1	1	Hs.155983	4	AB014577	Hs.155983	KIAA0677 gene product
13	3	2	1	Hs.127287	1	BC028986	Hs.127287	KIAA0794 protein
13	6	1	1	Hs.90419	1	BC038804	Hs.90419	KIAA0882 protein
13	1	5	1	Hs.334604	1	AA460909	Hs.334604	LOC349359
13	1	3	1	Hs.380685	22	AV702539	Hs.380685	Sapiens cDNA
13	4	1	1	Hs.380091	5	AK026985	Hs.380091	Sapiens cDNA
13	3	76	4	Hs.240075	24	AU154872	Hs.240075	Sapiens cDNA FLJ13234 fis, clone OVARC1000302.
13	1	1	1	Hs.433064	24	BX410011	Hs.433064	Sapiens cDNA FLJ25625 fis, clone STM02974.
13	2	3	1	Hs.270916	22	AA156534	Hs.270916	Sapiens cDNA FLJ30795 fis, clone FEBRA2001124.
13	0	14	1	Hs.7107	24	T23435	Hs.7107	Sapiens cDNA FLJ31517 fis, clone NT2RI2000007.
13	1	1	1	Hs.432784	24	AA194293	Hs.432784	Sapiens cDNA FLJ34413 fis, clone HEART2002717, highly similar to H.sapiens mRNA for titin protein (clone hh1-hh54).
13	1	0	1	Hs.382341	1	BG058478	Hs.382341	Sapiens cDNA FLJ36037 fis, clone TESTI2017256.
13	3	1	1	Hs.46824	22	AI089822	Hs.46824	Sapiens cDNA FLJ38388 fis, clone FEBRA2004485.
13	2	2	1	Hs.61426	24	AA303392	Hs.61426	Sapiens mesenchymal stem cell protein DSC96 mRNA, partial cds
13	5	0	1	Hs.355801	24	AA195232	Hs.355801	Sapiens mRNA full length insert cDNA clone EUROIMAGE 1695343
13	6	1	1	Hs.22370	1	AL049951	Hs.22370	Sapiens mRNA; cDNA DKFZp564O0122 (from clone DKFZp564O0122)
13	0	1	1	Hs.432818	1	AA598949	Hs.432818	Sapiens mRNA; cDNA DKFZp586F0219 (from clone DKFZp586F0219)
13	1	1	1	Hs.433788	1	AA581416	Hs.433788	Sapiens mRNA; cDNA DKFZp761P06121 (from clone DKFZp761P06121)
13	6	1	1	Hs.100884	5	BC040678	Hs.100884	Sapiens, clone IMAGE
13	4	1	1	Hs.101891	1	BC028203	Hs.101891	Sapiens, KIAA1193 protein, clone MGC
13	8	1	2	Hs.446752	1	BQ014738	Hs.446752	similar to hypothetical protein
13	1	6	1	Hs.454610	24	CA311360	Hs.454610	similar to hypothetical protein FLJ11531
13	1	1	3	Hs.107101	1	BU629526	Hs.107101	similar to hypothetical protein XP_114083
12	2	1	1	Hs.16606	1	AV702333	Hs.16606	CGI-32 protein
12	1	1	1	Hs.107149	5	AF288399	Hs.107149	chromosome 1 open reading frame 25
12	3	11	3	Hs.173780	5	BC037351	Hs.173780	chromosome 14 open reading frame 134	1LBG (E. coli) B Chain B, Lactose Operon Repressor Bound To 21-Base Pair Symmetric Operator Dna, Alpha Carbons Only
12	3	1	1	Hs.82098	24	AA022589	Hs.82098	chromosome 14 open reading frame 28	JC5695 (H.sapiens) JC5695 Dnm1p/Vps1p-like protein - human
12	3	3	1	Hs.20185	1	AK074270	Hs.20185	chromosome 17 open reading frame 31	NP_060190.1 (H.sapiens) hypothetical protein FLJ20234 [Homo sapiens]
12	0	1	1	Hs.38399	5	BC004163	Hs.38399	chromosome 2 open reading frame 8	NP_060312.1 (H.sapiens) hypothetical protein FLJ20489 [Homo sapiens]
12	0	1	1	Hs.38399	5	AF380577	Hs.38399	chromosome 2 open reading frame 8	NP_060312.1 (H.sapiens) hypothetical protein FLJ20489 [Homo sapiens]
12	2	1	1	Hs.18759	25	AB011111	Hs.18759	chromosome 21 open reading frame 108	P05388 (H.sapiens) RLA0_HUMAN 60S acidic ribosomal protein P0 (L10E)
12	0	3	1	Hs.284142	2	AF045606	Hs.284142	chromosome 21 open reading frame 4
12	1	6	1	Hs.110746	1	AA101272	Hs.110746	chromosome 6 open reading frame 18
12	1	29	2	Hs.24255	24	XM_113763	Hs.24255	DKFZP434I1735 protein
12	0	1	1	Hs.22981	1	BX383132	Hs.22981	DKFZP586M1523 protein
12	5	1	1	Hs.210421	15	AL040616	Hs.210421	Homo sapiens transcribed sequence
12	3	1	1	Hs.290619	22	AA834711	Hs.290619	Homo sapiens transcribed sequence
12	3	4	1	Hs.313583	23	AI570542	Hs.313583	Homo sapiens transcribed sequence with moderate similarity to protein pdb
12	1	1	1	Hs.131830	25	BX100448	Hs.131830	Homo sapiens transcribed sequence with moderate similarity to protein ref
12	3	2	1	Hs.243191	23	BX109208	Hs.243191	Homo sapiens transcribed sequence with moderate similarity to protein ref
12	1	63	1	Hs.202538	23	AI699650	Hs.202538	Homo sapiens transcribed sequence with moderate similarity to protein ref
12	1	2	1	Hs.444635	5	AV661300	Hs.444635	Homo sapiens transcribed sequence with moderate similarity to protein ref
12	1	44	1	Hs.429073	23	CA442259	Hs.429073	Homo sapiens transcribed sequence with moderate similarity to protein ref
12	4	2	1	Hs.222731	24	AA362832	Hs.222731	Homo sapiens transcribed sequence with moderate similarity to protein ref
12	2	1	2	Hs.452276	1	H10415	Hs.452276	Homo sapiens transcribed sequence with moderate similarity to protein sp
12	1	2	2	Hs.379768	5	AL832473	Hs.379768	hypothetical protein DKFZp313N0621
12	1	1	1	Hs.142307	1	AL137273	Hs.142307	hypothetical protein DKFZP434I0714
12	2	1	1	Hs.368944	3	BC042441	Hs.368944	hypothetical protein DKFZp761K2222
12	1	0	1	Hs.6421	23	AF038190	Hs.6421	hypothetical protein DKFZp761N09121
12	5	2	2	Hs.406377	23	BC029105	Hs.406377	hypothetical protein DKFZp762N1910
12	3	1	1	Hs.86211	1	BC005004	Hs.86211	hypothetical protein FLJ10156
12	1	4	1	Hs.32271	22	AA992207	Hs.32271	hypothetical protein FLJ10846
12	2	2	1	Hs.23363	5	AL136705	Hs.23363	hypothetical protein FLJ10983
12	4	3	1	Hs.288492	24	BE774326	Hs.288492	hypothetical protein FLJ13241
12	1	2	1	Hs.50929	24	AV723636	Hs.50929	hypothetical protein FLJ13842
12	3	1	1	Hs.334788	24	AA299655	Hs.334788	hypothetical protein FLJ14639
12	3	1	1	Hs.76925	1	AI598284	Hs.76925	hypothetical protein FLJ14981
12	4	1	2	Hs.202955	5	NM_017849	Hs.202955	hypothetical protein FLJ20507
12	1	2	1	Hs.24624	1	AA599090	Hs.24624	hypothetical protein FLJ21945
12	1	2	2	Hs.108812	22	BF447838	Hs.108812	hypothetical protein FLJ22004
12	0	1	3	Hs.108812	1	NM_025181	Hs.108812	hypothetical protein FLJ22004
12	1	2	2	Hs.248572	1	BX092669	Hs.248572	hypothetical protein FLJ22965
12	3	4	2	Hs.443254	5	NM_022907	Hs.443254	hypothetical protein FLJ23053
12	2	1	1	Hs.98968	1	AK026711	Hs.98968	hypothetical protein FLJ23058
12	0	15	1	Hs.16179	5	AL833373	Hs.16179	hypothetical protein FLJ23467
12	1	1	1	Hs.14235	24	AL137730	Hs.14235	hypothetical protein FLJ25070
12	2	1	1	Hs.282050	3	BC031215	Hs.282050	hypothetical protein FLJ31265
12	2	1	1	Hs.351575	1	AL831882	Hs.351575	hypothetical protein FLJ31821
12	8	0	1	Hs.344478	3	BC032797	Hs.344478	hypothetical protein FLJ32440
12	1	2	1	Hs.42673	5	AL833929	Hs.42673	hypothetical protein FLJ36090
12	1	1	1	Hs.7604	1	AI921515	Hs.7604	hypothetical protein FLJ36666
12	1	3	1	Hs.210586	5	BC035749	Hs.210586	hypothetical protein FLJ38725
12	1	1	1	Hs.356697	1	AA878204	Hs.356697	hypothetical protein FLJ38991
12	5	1	2	Hs.350996	1	BC035364	Hs.350996	hypothetical protein FLJ39957
12	3	2	1	Hs.432364	1	BC035183	Hs.432364	hypothetical protein from EUROIMAGE 2005326
12	2	1	1	Hs.21379	1	NM_030814	Hs.21379	hypothetical protein GL012
12	4	1	1	Hs.13766	1	BM971473	Hs.13766	hypothetical protein LOC126917
12	4	2	1	Hs.352403	23	BU682917	Hs.352403	hypothetical protein LOC139202
12	2	2	1	Hs.11506	1	AI049574	Hs.11506	hypothetical protein LOC157567
12	1	3	1	Hs.99437	5	AL832149	Hs.99437	hypothetical protein LOC284019
12	1	1	1	Hs.99437	1	AI935383	Hs.99437	hypothetical protein LOC284019
12	3	3	2	Hs.242271	2	NM_014857	Hs.242271	KIAA0471 gene product
12	1	3	1	Hs.301658	1	AF055005	Hs.301658	KIAA0513 gene product
12	1	1	1	Hs.7314	5	AL117469	Hs.7314	KIAA0614 protein
12	3	2	1	Hs.367675	3	BC003688	Hs.367675	KIAA0632 protein
12	2	1	1	Hs.31921	5	AF294791	Hs.31921	KIAA0648 protein
12	1	1	1	Hs.26163	5	AB014549	Hs.26163	KIAA0649 gene product
12	3	1	2	Hs.4764	1	AA687177	Hs.4764	KIAA0763 gene product
12	1	2	1	Hs.12002	1	AJ420508	Hs.12002	KIAA0790 protein
12	4	1	1	Hs.207802	24	AV713877	Hs.207802	KIAA0912 protein
12	0	1	1	Hs.202949	1	AI279869	Hs.202949	KIAA1102 protein
12	7	1	1	Hs.146085	24	BU533370	Hs.146085	KIAA1345 protein
12	2	1	1	Hs.101799	24	BG896414	Hs.101799	KIAA1350 protein
12	4	3	3	Hs.93560	1	AI127416	Hs.93560	KIAA1771 protein
12	4	1	1	Hs.98026	25	BF797345	Hs.98026	KIAA1784 protein
12	0	1	1	Hs.350795	24	AK056181	Hs.350795	KIAA1958 protein
12	3	1	1	Hs.8108	1	NM_145243	Hs.8108	LOC115209
12	1	72	3	Hs.231992	25	BQ899060	Hs.231992	LOC254266
12	0	1	1	Hs.380745	1	AI623475	Hs.380745	LOC342470
12	5	2	2	Hs.444298	1	CB305398	Hs.444298	LOC342979
12	3	9	1	Hs.457340	24	AA463824	Hs.457340	LOC345910
12	6	2	1	Hs.306769	23	AK025118	Hs.306769	Sapiens cDNA
12	4	1	1	Hs.218008	1	AK025093	Hs.218008	Sapiens cDNA
12	1	2	1	Hs.274273	24	AK001099	Hs.274273	Sapiens cDNA FLJ10237 fis, clone HEMBB1000438.
12	4	6	1	Hs.380872	22	AA319870	Hs.380872	Sapiens cDNA FLJ11415 fis, clone HEMBA1000942.
12	1	1	1	Hs.288155	24	AK021962	Hs.288155	Sapiens cDNA FLJ11900 fis, clone HEMBA1007341.
12	2	9	1	Hs.153290	23	AI248903	Hs.153290	Sapiens cDNA FLJ14318 fis, clone PLACE3000402.
12	2	1	1	Hs.355618	22	AA448709	Hs.355618	Sapiens cDNA FLJ25967 fis, clone CBR01929.
12	5	7	1	Hs.271596	22	AK055464	Hs.271596	Sapiens cDNA FLJ30902 fis, clone FEBRA2005787.
12	1	1	1	Hs.406913	22	AA340756	Hs.406913	Sapiens cDNA FLJ31611 fis, clone NT2RI2002923.
12	3	1	1	Hs.32112	24	AA397708	Hs.32112	Sapiens cDNA FLJ34170 fis, clone FCBBF3015396.
12	2	3	2	Hs.284192	1	AI033739	Hs.284192	Sapiens cDNA FLJ35260 fis, clone PROST2004258.
12	5	2	1	Hs.202402	25	AK093579	Hs.202402	Sapiens cDNA FLJ36260 fis, clone THYMU2002548.
12	1	1	1	Hs.203402	24	AK095773	Hs.203402	Sapiens cDNA FLJ38454 fis, clone FEBRA2019690.
12	3	34	2	Hs.293865	22	CA848499	Hs.293865	Sapiens cDNA FLJ38765 fis, clone KIDNE2014489.
12	1	1	1	Hs.379209	24	BF356767	Hs.379209	Sapiens cDNA FLJ38828 fis, clone MAMGL1000017.
12	2	1	1	Hs.59698	22	AK096373	Hs.59698	Sapiens cDNA FLJ39054 fis, clone NT2RP7012516.
12	1	1	1	Hs.376907	23	AL833138	Hs.376907	Sapiens mRNA; cDNA DKFZp313A1040 (from clone DKFZp313A1040)
12	1	1	2	Hs.18104	1	AA195272	Hs.18104	Sapiens mRNA; cDNA DKFZp586K1424 (from clone DKFZp586K1424)
12	1	2	1	Hs.422799	1	AL832443	Hs.422799	Sapiens mRNA; cDNA DKFZp762M154 (from clone DKFZp762M154)
12	5	0	1	Hs.457637	24	BF083372	Hs.457637	Sapiens PRO1474 mRNA, complete cds
12	3	1	1	Hs.265891	1	AA922222	Hs.265891	Sapiens zinc finger protein mRNA, complete cds
12	1	39	1	Hs.339836	24	BE741680	Hs.339836	Sapiens, clone IMAGE
12	6	2	3	Hs.422275	1	BC036033	Hs.422275	Sapiens, clone IMAGE
12	1	12	1	Hs.153060	24	BF694527	Hs.153060	Sapiens, clone IMAGE
12	1	3	1	Hs.120954	23	BC017737	Hs.120954	Sapiens, clone IMAGE
12	1	56	4	Hs.352240	23	BC020925	Hs.352240	Sapiens, clone IMAGE
12	10	95	2	Hs.456348	23	BC018908	Hs.456348	Sapiens, clone IMAGE
12	3	1	2	Hs.153527	1	AF278605	Hs.153527	Sapiens, clone IMAGE
12	1	3	1	Hs.404874	1	BC013214	Hs.404874	Sapiens, clone IMAGE
12	2	1	1	Hs.421238	1	BC032514	Hs.421238	Sapiens, clone IMAGE
12	8	0	1	Hs.28631	24	BI912186	Hs.28631	Sapiens, clone IMAGE
12	2	22	2	Hs.285410	24	BX089953	Hs.285410	Sapiens, clone MGC
12	5	1	1	Hs.352307	5	BC021286	Hs.352307	Sapiens, Similar to RIKEN cDNA 2610109H07 gene, clone MGC
12	2	13	2	Hs.260395	1	BC042002	Hs.260395	similar to hypothetical protein
12	4	1	1	Hs.6674	22	AK056895	Hs.6674	similar to hypothetical protein XP_086820
12	0	2	4	Hs.455689	22	AL704863	Hs.455689	similar to pregnancy-zone protein
12	3	5	1	Hs.334725	1	AA993193	Hs.334725	similar to putative transmembrane protein; homolog of yeast Golgi membrane protein Yif1p (Yip1p-interacting factor)
12	1	1	1	Hs.37477	1	AA641636	Hs.37477	similar to RIKEN cDNA 0610012C01
11	3	3	1	Hs.411818	1	AW958949	Hs.411818	DKFZp434A0131 protein
11	5	3	1	Hs.12305	1	AL050272	Hs.12305	DKFZP566B183 protein
11	1	69	1	Hs.240321	25	AL390173	Hs.240321	hypothetical protein DKFZp547I224
11	10	41	8	Hs.77978	3	BC008049	Hs.77978	hypothetical protein DKFZp761I2123
11	1	1	2	Hs.152894	5	AJ401156	Hs.152894	hypothetical protein F23149_1
11	2	2	1	Hs.104800	1	AI200706	Hs.104800	hypothetical protein FLJ10134
11	1	1	1	Hs.273193	4	NM_018186	Hs.273193	hypothetical protein FLJ10706
11	1	2	1	Hs.301904	5	BC000575	Hs.301904	hypothetical protein FLJ12671
11	0	1	1	Hs.55148	3	BC013386	Hs.55148	hypothetical protein FLJ14466
11	3	1	1	Hs.55505	1	NM_017823	Hs.55505	hypothetical protein FLJ20442
11	2	34	1	Hs.169615	3	BC010001	Hs.169615	hypothetical protein FLJ20989
11	3	1	1	Hs.7258	1	NM_024535	Hs.7258	hypothetical protein FLJ22021
11	2	1	2	Hs.57714	1	AI660488	Hs.57714	hypothetical protein FLJ90652
11	3	1	1	Hs.69499	1	AF161481	Hs.69499	hypothetical protein HSPC132
11	2	3	1	Hs.339024	1	AA687603	Hs.339024	hypothetical protein LOC253827
11	0	12	2	Hs.7621	5	BC042951	Hs.7621	hypothetical protein LOC256536
11	4	7	2	Hs.43838	22	AK093962	Hs.43838	hypothetical protein LOC283624
11	1	3	2	Hs.399807	1	AI884516	Hs.399807	hypothetical protein LOC284356
11	2	1	1	Hs.82324	1	AA121536	Hs.82324	KIAA0157 protein
11	2	2	1	Hs.26179	5	BC024591	Hs.26179	KIAA0433 protein
11	2	1	1	Hs.301478	22	AI383879	Hs.301478	KIAA0500 protein
11	2	6	2	Hs.227835	3	AF130092	Hs.227835	KIAA1049 protein
11	1	1	1	Hs.205293	25	AK097530	Hs.205293	KIAA1211 protein
11	2	3	1	Hs.152925	1	BC039604	Hs.152925	KIAA1268 protein
11	6	2	1	Hs.24790	1	BC039301	Hs.24790	KIAA1573 protein
11	3	1	1	Hs.107242	1	BC016484	Hs.107242	LOC341952
11	1	1	1	Hs.167700	22	BE778955	Hs.167700	Sapiens cDNA FLJ10174 fis, clone HEMBA1003959.
11	3	40	1	Hs.425270	25	AK022404	Hs.425270	Sapiens cDNA FLJ12342 fis, clone MAMMA1002282.
11	0	1	1	Hs.11556	1	BC039159	Hs.11556	Sapiens cDNA FLJ12566 fis, clone NT2RM4000852.
11	1	3	1	Hs.169943	1	BU677948	Hs.169943	Sapiens cDNA FLJ13569 fis, clone PLACE1008369.
11	1	4	2	Hs.173030	1	AI356206	Hs.173030	Sapiens cDNA FLJ34013 fis, clone FCBBF2002111.
11	3	4	1	Hs.48504	23	BI497345	Hs.48504	Sapiens cDNA FLJ34482 fis, clone HLUNG2004067.
11	3	1	1	Hs.304950	1	AA724373	Hs.304950	Sapiens cDNA FLJ36629 fis, clone TRACH2018273, moderately similar to Homo sapiens mucolipin (MCOLN1) mRNA.
11	0	4	2	Hs.17805	1	BX345299	Hs.17805	Sapiens cDNA FLJ36869 fis, clone ASTRO2016819.
11	3	1	2	Hs.355933	1	CA449845	Hs.355933	Sapiens cDNA FLJ40581 fis, clone THYMU2007729.
11	2	1	2	Hs.373588	1	AF070570	Hs.373588	Sapiens clone 24473 mRNA sequence
11	1	1	1	Hs.269873	23	AF339813	Hs.269873	Sapiens clone IMAGE
11	0	15	1	Hs.182036	24	AK074042	Hs.182036	Sapiens mRNA for FLJ00097 protein.
11	1	17	1	Hs.282588	23	AL359947	Hs.282588	Sapiens mRNA; cDNA DKFZp547C146 (from clone DKFZp547C146)
11	4	4	1	Hs.9460	1	AL442093	Hs.9460	Sapiens mRNA; cDNA DKFZp547C244 (from clone DKFZp547C244)
11	3	1	1	Hs.405904	24	AW994233	Hs.405904	Sapiens, clone IMAGE
11	2	3	2	Hs.400548	1	BC035165	Hs.400548	Sapiens, clone IMAGE
11	1	1	5	Hs.378059	23	BU674335	Hs.378059	Sapiens, clone IMAGE
11	1	3	1	Hs.29464	1	AL110180	Hs.29464	Sapiens, clone IMAGE
11	1	1	1	Hs.369398	22	AI688351	Hs.369398	Sapiens, clone IMAGE
11	1	1	1	Hs.391892	1	BC027851	Hs.391892	Sapiens, Similar to retinitis pigmentosa 2 (X-linked recessive), clone IMAGE
11	2	1	1	Hs.171295	25	BI520920	Hs.171295	similar to hypothetical protein FLJ10057
11	4	1	1	Hs.301463	3	BC018997	Hs.301463	similar to hypothetical protein MGC13138
11	4	1	2	Hs.366735	5	AA743397	Hs.366735	similar to RIKEN cDNA 0610012K18
11	5	1	1	Hs.366735	1	AA743397	Hs.366735	similar to RIKEN cDNA 0610012K18
11	1	2	1	Hs.149176	5	BC008485	Hs.149176	similar to RIKEN cDNA 5730421E18 gene
10	1	2	1	Hs.49376	1	AA129968	Hs.49376	chromosome 14 open reading frame 10
10	3	1	1	Hs.377025	1	AL832219	Hs.377025	chromosome 14 open reading frame 39	2206383A (H.sapiens) 2206383A LIM domain protein ESP1/CRP1 [Homo sapiens]
10	1	1	1	Hs.3569	1	AI991799	Hs.3569	chromosome 20 open reading frame 155	NP_062553.1 (H.sapiens) hypothetical protein FLJ11267 [Homo sapiens]
10	1	2	2	Hs.93871	1	AY007088	Hs.93871	chromosome 20 open reading frame 31	NP_002127.1 (H.sapiens) heterogeneous nuclear ribonucleoprotein A1, isoform a; nuclear ribonucleoprotein particle A1 protein; helix-destabilizing protein; single
10	3	1	1	Hs.432907	1	AA085654	Hs.432907	chromosome 20 open reading frame 92	P02404 (H.sapiens) RL39_HUMAN 60S ribosomal protein L39
10	1	1	1	Hs.26802	1	AK026945	Hs.26802	chromosome 20 open reading frame 97	P02654 (H.sapiens) APC1_HUMAN Apolipoprotein C-I precursor (Apo-CI)
10	1	1	1	Hs.266738	5	NM_025225	Hs.266738	chromosome 22 open reading frame 20
10	1	1	1	Hs.13366	5	AK027220	Hs.13366	chromosome 6 open reading frame 151
10	2	1	1	Hs.302766	1	NM_022343	Hs.302766	chromosome 9 open reading frame 19
10	0	1	2	Hs.30488	5	BC001622	Hs.30488	DKFZP434F091 protein
10	6	1	2	Hs.226372	3	AL080155	Hs.226372	DKFZP434J154 protein
10	0	0	2	Hs.284266	1	AI017368	Hs.284266	DKFZP564B147 protein
10	1	2	2	Hs.418046	23	BE550183	Hs.418046	Homo sapiens transcribed sequence
10	5	1	1	Hs.293203	24	AW377095	Hs.293203	Homo sapiens transcribed sequence with moderate similarity to protein pir
10	3	1	1	Hs.402387	25	BU633058	Hs.402387	Homo sapiens transcribed sequence with moderate similarity to protein ref
10	6	3	1	Hs.270346	24	AA157504	Hs.270346	Homo sapiens transcribed sequence with moderate similarity to protein ref
10	3	1	1	Hs.446509	24	AA136485	Hs.446509	Homo sapiens transcribed sequence with moderate similarity to protein sp
10	3	1	1	Hs.294143	3	BC018415	Hs.294143	hypothetical protein BC018415
10	1	2	1	Hs.321775	5	AL832570	Hs.321775	hypothetical protein DKFZp434D1428
10	3	1	1	Hs.149356	24	BE939133	Hs.149356	hypothetical protein DKFZp586C0721
10	2	3	1	Hs.213586	5	AL713672	Hs.213586	hypothetical protein DKFZp727G131
10	1	1	1	Hs.184029	1	AA228882	Hs.184029	hypothetical protein DKFZp761A052
10	1	2	1	Hs.20935	5	AL136561	Hs.20935	hypothetical protein DKFZp761D221
10	3	2	2	Hs.181391	1	AF039240	Hs.181391	hypothetical protein DKFZp761G2113
10	1	2	2	Hs.284216	24	AA621427	Hs.284216	hypothetical protein FLJ10283
10	1	3	1	Hs.48855	1	AK026423	Hs.48855	hypothetical protein FLJ10468
10	5	2	1	Hs.295909	3	BC021228	Hs.295909	hypothetical protein FLJ10700
10	3	0	1	Hs.15562	5	BC016687	Hs.15562	hypothetical protein FLJ10871
10	0	6	2	Hs.12151	1	AA827880	Hs.12151	hypothetical protein FLJ11286
10	1	1	4	Hs.266514	2	NM_018394	Hs.266514	hypothetical protein FLJ11342
10	3	1	1	Hs.118983	24	BI910957	Hs.118983	hypothetical protein FLJ12150
10	3	3	1	Hs.84753	24	BE620735	Hs.84753	hypothetical protein FLJ12442
10	2	2	1	Hs.23782	1	BC030702	Hs.23782	hypothetical protein FLJ12847
10	0	1	2	Hs.25303	1	BC004415	Hs.25303	hypothetical protein FLJ13154
10	2	2	1	Hs.257924	4	NM_024915	Hs.257924	hypothetical protein FLJ13782
10	1	1	2	Hs.135146	3	BC025250	Hs.135146	hypothetical protein FLJ13984
10	1	1	1	Hs.45140	5	NM_021637	Hs.45140	hypothetical protein FLJ14084
10	1	1	1	Hs.101590	3	NM_019049	Hs.101590	hypothetical protein FLJ20054
10	1	1	2	Hs.15125	5	AK000706	Hs.15125	hypothetical protein FLJ20699
10	2	2	1	Hs.288106	3	BC005934	Hs.288106	hypothetical protein FLJ21168
10	1	3	1	Hs.282093	3	BC030146	Hs.282093	hypothetical protein FLJ21918
10	3	1	1	Hs.25485	1	AK025994	Hs.25485	hypothetical protein FLJ22341
10	0	1	1	Hs.106534	3	BC001615	Hs.106534	hypothetical protein FLJ22625
10	5	2	1	Hs.123648	23	BC037413	Hs.123648	hypothetical protein FLJ25778
10	0	2	1	Hs.149692	1	AL833408	Hs.149692	hypothetical protein FLJ32053
10	2	1	1	Hs.380474	1	AA428245	Hs.380474	hypothetical protein FLJ32731
10	2	0	1	Hs.22176	1	AK074356	Hs.22176	hypothetical protein FLJ33817
10	1	1	2	Hs.379848	5	NM_173813	Hs.379848	hypothetical protein FLJ34154
10	0	1	1	Hs.164595	1	BM971397	Hs.164595	hypothetical protein FLJ36674
10	3	6	1	Hs.356259	1	AA837420	Hs.356259	hypothetical protein FLJ36754
10	3	1	1	Hs.221191	5	NM_178494	Hs.221191	hypothetical protein FLJ40125
10	1	2	1	Hs.26765	22	AA486504	Hs.26765	hypothetical protein from EUROIMAGE 588495
10	1	1	1	Hs.155572	22	AK054658	Hs.155572	hypothetical protein LOC137886
10	4	1	1	Hs.154329	5	AL833271	Hs.154329	hypothetical protein LOC203859
10	1	1	1	Hs.356719	23	AA600902	Hs.356719	hypothetical protein LOC283241
10	2	2	1	Hs.380050	1	AW245979	Hs.380050	hypothetical protein LOC283596
10	1	2	1	Hs.141269	22	AK094905	Hs.141269	hypothetical protein LOC284611
10	1	3	1	Hs.141269	23	CA424322	Hs.141269	hypothetical protein LOC284611
10	2	1	1	Hs.17719	24	AA307544	Hs.17719	KIAA0114 gene product
10	1	1	1	Hs.75863	24	AW274827	Hs.75863	KIAA0218 gene product
10	5	1	1	Hs.182536	1	AK025023	Hs.182536	KIAA0284 protein
10	1	0	1	Hs.318960	24	BQ291555	Hs.318960	KIAA0356 gene product
10	3	1	1	Hs.96633	1	BE046844	Hs.96633	KIAA0363 protein
10	0	2	2	Hs.200595	1	BC026020	Hs.200595	KIAA0562 gene product
10	3	4	1	Hs.362996	5	BC039859	Hs.362996	KIAA0779 protein
10	3	1	1	Hs.5070	1	AA807247	Hs.5070	KIAA0947 protein
10	1	1	1	Hs.24336	22	AB037742	Hs.24336	KIAA1321 protein
10	1	1	1	Hs.107287	1	AK000183	Hs.107287	KIAA1411 protein
10	2	1	2	Hs.352746	1	BC050387	Hs.352746	KIAA1977 protein
10	1	1	1	Hs.34447	1	AK095831	Hs.34447	LOC153603
10	0	1	2	Hs.443395	24	AW207361	Hs.443395	LOC253758
10	2	58	1	Hs.443386	25	AA400319	Hs.443386	LOC340111
10	3	1	3	Hs.458131	1	AA436845	Hs.458131	LOC347872
10	0	1	1	Hs.189002	24	AW593612	Hs.189002	Sapiens cDNA FLJ11366 fis, clone HEMBA1000282.
10	2	1	1	Hs.287477	24	AU146810	Hs.287477	Sapiens cDNA FLJ12005 fis, clone HEMBB1001565.
10	2	1	1	Hs.145749	1	BX090892	Hs.145749	Sapiens cDNA FLJ13849 fis, clone THYRO1000865.
10	10	1	2	Hs.355282	1	AK074328	Hs.355282	Sapiens cDNA FLJ23748 fis, clone HEP16260.
10	2	2	1	Hs.405954	24	AA134661	Hs.405954	Sapiens cDNA FLJ31107 fis, clone IMR322000152.
10	2	3	3	Hs.4283	23	AA257973	Hs.4283	Sapiens cDNA FLJ31125 fis, clone IMR322000819.
10	3	3	3	Hs.367886	1	AA040361	Hs.367886	Sapiens cDNA FLJ32117 fis, clone PANCR1000185.
10	2	1	1	Hs.41877	22	BX415075	Hs.41877	Sapiens cDNA FLJ32162 fis, clone PLACE6000325.
10	3	1	1	Hs.270726	24	AA328499	Hs.270726	Sapiens cDNA FLJ33110 fis, clone TRACH2001037.
10	1	47	1	Hs.59962	25	AA043766	Hs.59962	Sapiens cDNA FLJ33993 fis, clone DFNES2007757.
10	4	2	1	Hs.299797	22	AW105583	Hs.299797	Sapiens cDNA FLJ34225 fis, clone FCBBF3023372.
10	3	40	1	Hs.456674	24	AK092608	Hs.456674	Sapiens cDNA FLJ35289 fis, clone PROST2008268.
10	0	2	1	Hs.416945	24	BG006528	Hs.416945	Sapiens cDNA FLJ36097 fis, clone TESTI2020956.
10	3	1	2	Hs.116252	22	AA628539	Hs.116252	Sapiens cDNA FLJ36488 fis, clone THYMU2017948.
10	0	2	1	Hs.355655	1	AI417637	Hs.355655	Sapiens cDNA FLJ36584 fis, clone TRACH2013450.
10	3	1	2	Hs.210265	1	AA779952	Hs.210265	Sapiens cDNA FLJ37488 fis, clone BRAWH2014717.
10	5	32	1	Hs.171688	25	AK094831	Hs.171688	Sapiens cDNA FLJ37512 fis, clone BRCAN2000577.
10	9	3	1	Hs.351396	23	BG927735	Hs.351396	Sapiens cDNA FLJ38840 fis, clone MESAN2003490.
10	11	1	1	Hs.126083	22	AA558588	Hs.126083	Sapiens cDNA FLJ39992 fis, clone STOMA2001025, moderately similar to Homo sapiens RNA-binding protein (RBMS3) mRNA.
10	1	4	1	Hs.129873	1	BC037804	Hs.129873	Sapiens cDNA FLJ40051 fis, clone TBAES2000059.
10	3	1	2	Hs.220913	1	AA228018	Hs.220913	Sapiens cDNA FLJ40827 fis, clone TRACH2011500.
10	0	3	1	Hs.306962	5	AF130086	Hs.306962	Sapiens clone FLB8524 PRO2300 mRNA, complete cds
10	1	1	1	Hs.427318	1	AI469421	Hs.427318	Sapiens full length insert cDNA clone ZM50A12
10	0	2	1	Hs.170079	24	AL109722	Hs.170079	Sapiens mRNA full length insert cDNA clone EUROIMAGE 31619.
10	7	23	1	Hs.376846	23	AL833502	Hs.376846	Sapiens mRNA; cDNA DKFZp686A0837 (from clone DKFZp686A0837)
10	3	1	1	Hs.99836	5	AL832122	Hs.99836	Sapiens mRNA; cDNA DKFZp686B0610 (from clone DKFZp686B0610)
10	1	1	1	Hs.77646	22	AA278760	Hs.77646	Sapiens mRNA; cDNA DKFZp761M0223 (from clone DKFZp761M0223)
10	2	2	1	Hs.407603	1	BC039403	Hs.407603	Sapiens, clone IMAGE
10	2	1	1	Hs.313376	23	BC029471	Hs.313376	Sapiens, clone IMAGE
10	1	2	1	Hs.346482	23	BC022394	Hs.346482	Sapiens, clone IMAGE
10	1	3	1	Hs.382686	24	BC029474	Hs.382686	Sapiens, clone IMAGE
10	1	0	4	Hs.390276	22	AW089536	Hs.390276	Sapiens, clone IMAGE
10	0	1	1	Hs.442529	24	AA421385	Hs.442529	Sapiens, clone IMAGE
10	2	1	1	Hs.356173	24	BE150408	Hs.356173	Sapiens, clone IMAGE
10	1	3	3	Hs.348989	1	BC009198	Hs.348989	Sapiens, Similar to RNA polymerase I transcription factor RRN3, clone MGC
10	1	6	3	Hs.457670	24	BF892694	Hs.457670	similar to hypothetical protein LOC284701
10	1	1	1	Hs.446387	22	BQ438107	Hs.446387	similar to K06A9.1b.p
10	3	4	2	Hs.448650	24	AI167638	Hs.448650	similar to myocardin
10	1	1	1	Hs.326733	5	BC011893	Hs.326733	similar to RIKEN cDNA 1810006A16 gene
9	1	1	1	Hs.118821	2	NM_016010	Hs.118821	CGI-62 protein
9	2	2	1	Hs.211534	1	AI859242	Hs.211534	chromosome 17 open reading frame 36	NP_004563.1 (H.sapiens) plakophilin 2 [Homo sapiens]
9	0	1	2	Hs.143954	1	BC009889	Hs.143954	chromosome 20 open reading frame 20	NP_060265.1 (H.sapiens) hypothetical protein FLJ20378 [Homo sapiens]
9	6	2	1	Hs.180479	5	AF443278	Hs.180479	chromosome 20 open reading frame 42	NP_056023.1 (H.sapiens) KIAA0874 protein [Homo sapiens]
9	2	0	2	Hs.356222	22	BI906212	Hs.356222	chromosome 6 open reading frame 157
9	1	3	3	Hs.76666	5	D80005	Hs.76666	chromosome 9 open reading frame 10
9	4	2	1	Hs.43141	1	BC035892	Hs.43141	DKFZP727C091 protein
9	4	3	1	Hs.427942	23	CA313500	Hs.427942	Homo sapiens transcribed sequence
9	1	3	2	Hs.439154	23	AV681493	Hs.439154	Homo sapiens transcribed sequence
9	1	1	1	Hs.455574	23	AV736313	Hs.455574	Homo sapiens transcribed sequence with moderate similarity to protein ref
9	1	3	2	Hs.397641	1	BG214345	Hs.397641	Homo sapiens transcribed sequence with moderate similarity to protein ref
9	0	2	1	Hs.169358	2	NM_021156	Hs.169358	hypothetical protein DJ971N18.2
9	3	1	1	Hs.63841	3	AL136782	Hs.63841	hypothetical protein DKFZp434E2318
9	2	1	1	Hs.91846	1	AI279511	Hs.91846	hypothetical protein DKFZp761C121
9	3	1	1	Hs.7432	3	BC021721	Hs.7432	hypothetical protein FLJ10477
9	4	4	2	Hs.334828	1	AI200839	Hs.334828	hypothetical protein FLJ10719
9	1	1	2	Hs.9003	1	AA421148	Hs.9003	hypothetical protein FLJ13868
9	2	1	1	Hs.116470	5	AK000055	Hs.116470	hypothetical protein FLJ20048
9	3	3	1	Hs.46821	5	NM_017661	Hs.46821	hypothetical protein FLJ20086
9	2	1	1	Hs.270502	5	NM_017738	Hs.270502	hypothetical protein FLJ20276
9	3	1	1	Hs.26898	1	NM_017772	Hs.26898	hypothetical protein FLJ20337
9	3	1	1	Hs.179669	5	BC042047	Hs.179669	hypothetical protein FLJ20637
9	3	2	1	Hs.98912	25	AL832192	Hs.98912	hypothetical protein FLJ23121
9	3	1	1	Hs.28780	1	NM_152695	Hs.28780	hypothetical protein FLJ23614
9	2	4	2	Hs.119683	1	BU682845	Hs.119683	hypothetical protein FLJ32069
9	4	2	1	Hs.293224	1	AA205754	Hs.293224	hypothetical protein FLJ32919
9	3	1	1	Hs.378115	1	AW510738	Hs.378115	hypothetical protein FLJ33962
9	2	60	2	Hs.271912	24	BG433970	Hs.271912	hypothetical protein FLJ38690
9	1	1	1	Hs.284245	2	NM_018439	Hs.284245	hypothetical protein IMPACT
9	4	2	1	Hs.84063	23	AK027160	Hs.84063	hypothetical protein LOC150819
9	1	1	1	Hs.106861	23	AA843691	Hs.106861	hypothetical protein LOC202347
9	1	1	2	Hs.378501	1	BM980761	Hs.378501	hypothetical protein LOC283989
9	0	1	2	Hs.98508	1	BC034435	Hs.98508	KIAA0150 protein
9	3	6	1	Hs.119273	3	BC035589	Hs.119273	KIAA0296 gene product
9	0	1	1	Hs.111373	22	AB007883	Hs.111373	KIAA0423 protein
9	1	0	1	Hs.440367	24	AI476275	Hs.440367	KIAA0608 protein
9	1	2	1	Hs.131915	22	AA195105	Hs.131915	KIAA0863 protein
9	2	1	1	Hs.37892	1	AL136932	Hs.37892	KIAA0922 protein
9	4	2	1	Hs.189225	22	AI536613	Hs.189225	LOC255065
9	0	1	2	Hs.97848	22	BM711641	Hs.97848	LOC285901
9	2	1	1	Hs.268231	23	AI754928	Hs.268231	Sapiens cDNA
9	3	1	1	Hs.12680	22	AK001058	Hs.12680	Sapiens cDNA FLJ10196 fis, clone HEMBA1004776.
9	10	1	1	Hs.287478	24	AA897056	Hs.287478	Sapiens cDNA FLJ12009 fis, clone HEMBB1001618.
9	0	1	2	Hs.88801	1	BC036867	Hs.88801	Sapiens cDNA FLJ32363 fis, clone PUAEN1000081.
9	3	2	1	Hs.257016	22	BG958189	Hs.257016	Sapiens cDNA FLJ34061 fis, clone FCBBF3000462.
9	0	1	1	Hs.47341	25	AK091631	Hs.47341	Sapiens cDNA FLJ34312 fis, clone FEBRA2008265.
9	2	66	1	Hs.170261	22	AK095780	Hs.170261	Sapiens cDNA FLJ38461 fis, clone FEBRA2020977.
9	2	1	1	Hs.48653	22	BF989479	Hs.48653	Sapiens cDNA FLJ39593 fis, clone SKNSH2001222.
9	3	38	1	Hs.269128	25	AB096247	Hs.269128	Sapiens LOH11CR1H gene, loss of heterozygosity, 11, chromosomal region 1 gene H product
9	4	2	1	Hs.372528	23	AL117599	Hs.372528	Sapiens mRNA; cDNA DKFZp564I0463 (from clone DKFZp564I0463)
9	3	7	1	Hs.356896	25	AL713630	Hs.356896	Sapiens mRNA; cDNA DKFZp761A1121 (from clone DKFZp761A1121)
9	1	1	1	Hs.71711	23	AI247792	Hs.71711	Sapiens mRNA; cDNA DKFZp761I2317 (from clone DKFZp761I2317)
9	0	1	1	Hs.355835	1	BC025271	Hs.355835	Sapiens, clone IMAGE
9	10	42	1	Hs.348631	25	BC015135	Hs.348631	Sapiens, clone IMAGE
9	3	4	1	Hs.382052	23	BC014363	Hs.382052	Sapiens, clone IMAGE
9	2	1	2	Hs.425331	23	AI076606	Hs.425331	Sapiens, Similar to hypothetical protein FLJ10159, clone IMAGE
9	3	2	2	Hs.348320	1	BC014185	Hs.348320	Sapiens, Similar to neurofilament, heavy polypeptide (200kD), clone MGC
9	2	1	1	Hs.98510	1	AL833605	Hs.98510	similar to rab11-binding protein
9	0	2	3	Hs.388866	1	BM273054	Hs.388866	similar to RIKEN cDNA 1810015A11
9	5	3	1	Hs.405942	23	AW732610	Hs.405942	similar to RIKEN cDNA 3110023B02
9	0	1	1	Hs.456372	22	BQ691693	Hs.456372	similar to RIKEN cDNA 5830482F20 gene
8	4	1	1	Hs.13880	1	AA760787	Hs.13880	CGI-143 protein
8	0	2	1	Hs.30532	1	AL137441	Hs.30532	CGI-77 protein
8	2	1	1	Hs.88959	3	AY158211	Hs.88959	chromosome 20 open reading frame 154	NP_113661.1 (H.sapiens) hypothetical protein MGC4027 [Homo sapiens]
8	5	1	1	Hs.10784	5	AF350451	Hs.10784	chromosome 6 open reading frame 37
8	1	2	1	Hs.202276	5	AB023226	Hs.202276	chromosome 6 open reading frame 84
8	8	0	1	Hs.399106	23	BI524309	Hs.399106	Homo sapiens transcribed sequence
8	0	83	5	Hs.414848	22	T03107	Hs.414848	Homo sapiens transcribed sequence with moderate similarity to protein pir
8	4	2	2	Hs.258905	1	AV689723	Hs.258905	Homo sapiens transcribed sequence with moderate similarity to protein prf
8	8	1	1	Hs.47232	1	AA813998	Hs.47232	Homo sapiens transcribed sequence with moderate similarity to protein ref
8	2	2	1	Hs.437667	24	AW241971	Hs.437667	Homo sapiens transcribed sequence with moderate similarity to protein ref
8	2	2	1	Hs.31447	23	AI828559	Hs.31447	Homo sapiens transcribed sequence with moderate similarity to protein ref
8	3	1	2	Hs.381238	1	BM982384	Hs.381238	Homo sapiens transcribed sequence with moderate similarity to protein sp
8	0	1	1	Hs.443302	24	BF526795	Hs.443302	Homo sapiens transcribed sequence with moderate similarity to protein sp
8	4	1	2	Hs.334470	4	AF208847	Hs.334470	hypothetical protein BM-005
8	5	2	1	Hs.98710	5	BC017324	Hs.98710	hypothetical protein DKFZP434N1511
8	1	1	1	Hs.406087	22	BF240330	Hs.406087	hypothetical protein DKFZp451J1719
8	1	3	2	Hs.278123	22	AK097518	Hs.278123	hypothetical protein DKFZp564J047
8	3	2	1	Hs.6185	22	AB046777	Hs.6185	hypothetical protein DKFZp686G052
8	0	2	1	Hs.53913	5	BC042193	Hs.53913	hypothetical protein FLJ10252
8	3	2	1	Hs.3487	1	AK025383	Hs.3487	hypothetical protein FLJ10439
8	1	1	1	Hs.8055	1	AA770643	Hs.8055	hypothetical protein FLJ10579
8	0	5	2	Hs.274169	5	NM_018260	Hs.274169	hypothetical protein FLJ10891
8	3	2	1	Hs.72782	1	AK000289	Hs.72782	hypothetical protein FLJ11171
8	3	1	1	Hs.107381	1	AA974222	Hs.107381	hypothetical protein FLJ11200
8	7	2	2	Hs.432690	4	NM_018375	Hs.432690	hypothetical protein FLJ11274
8	0	1	1	Hs.284137	5	NM_024945	Hs.284137	hypothetical protein FLJ12888
8	1	1	1	Hs.43299	2	NM_015442	Hs.43299	hypothetical protein FLJ12890
8	3	4	1	Hs.288768	2	NM_025125	Hs.288768	hypothetical protein FLJ13263
8	3	1	1	Hs.300876	3	BC014050	Hs.300876	hypothetical protein FLJ13386
8	0	2	1	Hs.100861	3	BC010868	Hs.100861	hypothetical protein FLJ14600
8	1	2	1	Hs.268371	3	BC000448	Hs.268371	hypothetical protein FLJ20274
8	2	1	2	Hs.102500	5	BC002472	Hs.102500	hypothetical protein FLJ20481
8	0	1	1	Hs.353090	3	AL136669	Hs.353090	hypothetical protein FLJ20546
8	2	1	2	Hs.121553	5	BC018903	Hs.121553	hypothetical protein FLJ20641
8	0	2	2	Hs.12929	1	AA400592	Hs.12929	hypothetical protein FLJ20721
8	2	1	1	Hs.5111	5	AL442074	Hs.5111	hypothetical protein FLJ20729
8	2	4	1	Hs.83530	1	AA031352	Hs.83530	hypothetical protein FLJ20811
8	0	3	1	Hs.120170	3	BC019843	Hs.120170	hypothetical protein FLJ21415
8	2	1	1	Hs.16063	3	BC025773	Hs.16063	hypothetical protein FLJ21877
8	2	8	2	Hs.289058	3	BC052611	Hs.289058	hypothetical protein FLJ23042
8	3	1	1	Hs.91564	2	NM_152643	Hs.91564	hypothetical protein FLJ25027
8	0	2	1	Hs.124740	5	BC033689	Hs.124740	hypothetical protein FLJ30532
8	1	1	2	Hs.367633	5	NM_144643	Hs.367633	hypothetical protein FLJ30655
8	1	1	1	Hs.120219	2	NM_152680	Hs.120219	hypothetical protein FLJ32028
8	3	1	1	Hs.276951	2	NM_153226	Hs.276951	hypothetical protein FLJ33990
8	2	1	1	Hs.416613	1	AI084067	Hs.416613	hypothetical protein FLJ34236
8	2	1	1	Hs.376658	24	AA676427	Hs.376658	hypothetical protein FLJ34278
8	0	1	2	Hs.375760	3	BC042110	Hs.375760	hypothetical protein FLJ34512
8	1	1	2	Hs.375580	1	NM_152726	Hs.375580	hypothetical protein FLJ34588
8	5	1	1	Hs.17589	5	NM_173677	Hs.17589	hypothetical protein FLJ40852
8	1	1	2	Hs.8963	1	AA410986	Hs.8963	hypothetical protein FLJ90754
8	5	1	1	Hs.23518	22	AA662487	Hs.23518	hypothetical protein from BCRA2 region
8	4	3	1	Hs.85335	1	AA595361	Hs.85335	hypothetical protein LOC161291
8	5	1	1	Hs.356494	1	BC047036	Hs.356494	hypothetical protein LOC283680
8	2	1	2	Hs.58373	1	AA828318	Hs.58373	hypothetical protein LOC283951
8	3	1	1	Hs.154387	1	AA745251	Hs.154387	KIAA0103 gene product
8	3	1	1	Hs.20126	1	BM968492	Hs.20126	KIAA0317 gene product
8	0	1	1	Hs.7911	1	AA194835	Hs.7911	KIAA0323 protein
8	2	1	1	Hs.155995	1	BM662303	Hs.155995	KIAA0643 protein
8	3	1	1	Hs.8118	1	BC035774	Hs.8118	KIAA0650 protein
8	3	1	1	Hs.49500	1	BC009945	Hs.49500	KIAA0746 protein
8	2	23	1	Hs.434101	1	AA659043	Hs.434101	KIAA0802 protein
8	3	0	1	Hs.35276	3	BC019257	Hs.35276	KIAA0852 protein
8	0	2	2	Hs.65366	5	NM_020871	Hs.65366	KIAA1495 protein
8	2	1	1	Hs.27441	5	AK025110	Hs.27441	KIAA1615 protein
8	0	3	2	Hs.381163	1	BM974825	Hs.381163	KIAA1856 protein
8	0	2	1	Hs.447493	25	XM_296583	Hs.447493	LOC342030
8	3	1	1	Hs.118190	5	BC032739	Hs.118190	Sapiens cDNA
8	0	2	1	Hs.12422	24	BG203570	Hs.12422	Sapiens cDNA clone IMAGE
8	0	1	2	Hs.283643	23	AA524669	Hs.283643	Sapiens cDNA FLJ11606 fis, clone HEMBA1003942.
8	2	1	1	Hs.16370	24	AK021714	Hs.16370	Sapiens cDNA FLJ11652 fis, clone HEMBA1004461.
8	3	31	2	Hs.355194	24	AK022066	Hs.355194	Sapiens cDNA FLJ12004 fis, clone HEMBB1001564, moderately similar to VACUOLAR ATP SYNTHASE SUBUNIT H (EC 3.6.1.34).
8	2	1	1	Hs.137447	22	AI539443	Hs.137447	Sapiens cDNA FLJ12169 fis, clone MAMMA1000643.
8	3	1	2	Hs.48617	23	BU508269	Hs.48617	Sapiens cDNA FLJ12540 fis, clone NT2RM4000425.
8	1	6	3	Hs.334690	1	AI368620	Hs.334690	Sapiens cDNA FLJ12601 fis, clone NT2RM4001414.
8	2	1	1	Hs.454118	24	BF361675	Hs.454118	Sapiens cDNA FLJ12632 fis, clone NT2RM4001842.
8	3	1	1	Hs.233331	1	AK074467	Hs.233331	Sapiens cDNA FLJ23887 fis, clone LNG14332.
8	2	17	2	Hs.87803	5	BU855827	Hs.87803	Sapiens cDNA FLJ30156 fis, clone BRACE2000487.
8	2	3	1	Hs.301985	22	AK055657	Hs.301985	Sapiens cDNA FLJ31598 fis, clone NT2RI2002549.
8	2	4	1	Hs.442345	22	AK090951	Hs.442345	Sapiens cDNA FLJ33632 fis, clone BRAMY2022723.
8	6	20	1	Hs.378010	24	AA077901	Hs.378010	Sapiens cDNA FLJ34465 fis, clone HLUNG2003061.
8	3	2	1	Hs.127307	24	BG981372	Hs.127307	Sapiens cDNA FLJ34495 fis, clone HLUNG2005045.
8	4	2	2	Hs.172148	1	AI338493	Hs.172148	Sapiens cDNA FLJ35169 fis, clone PLACE6012908.
8	3	1	1	Hs.379038	22	BI060431	Hs.379038	Sapiens cDNA FLJ35956 fis, clone TESTI2012289.
8	1	1	3	Hs.376342	1	BX102100	Hs.376342	Sapiens cDNA FLJ37253 fis, clone BRAMY2007594.
8	1	2	1	Hs.167721	1	BM980695	Hs.167721	Sapiens cDNA FLJ37425 fis, clone BRAWH2001530.
8	3	4	1	Hs.425306	22	AA524741	Hs.425306	Sapiens clone CDABP0071 mRNA sequence
8	3	1	2	Hs.383374	3	AF130062	Hs.383374	Sapiens clone FLB7715 PRO2051 mRNA, complete cds
8	0	1	1	Hs.263339	22	AI022497	Hs.263339	Sapiens full length insert cDNA YI34B09
8	3	1	1	Hs.400006	24	AF075033	Hs.400006	Sapiens full length insert cDNA YN52F10
8	1	1	2	Hs.445652	23	BQ130492	Hs.445652	Sapiens hAWMS1 mRNA, complete cds.
8	2	63	2	Hs.306510	23	AL359574	Hs.306510	Sapiens mRNA; cDNA DKFZp547L223 (from clone DKFZp547L223)
8	4	1	2	Hs.323079	1	BC037801	Hs.323079	Sapiens mRNA; cDNA DKFZp564P116 (from clone DKFZp564P116)
8	0	2	6	Hs.348197	3	AF318337	Hs.348197	Sapiens pp13759 mRNA, complete cds
8	4	1	2	Hs.132792	4	NM_006648	Hs.132792	Sapiens serologically defined colon cancer antigen 43 (SDCCAG43), mRNA
8	3	2	2	Hs.17802	1	BC037898	Hs.17802	Sapiens, clone IMAGE
8	0	1	1	Hs.434814	5	BC041908	Hs.434814	Sapiens, clone IMAGE
8	2	1	1	Hs.453511	22	AW450146	Hs.453511	Sapiens, clone IMAGE
8	8	1	2	Hs.26418	1	AA653449	Hs.26418	Sapiens, clone IMAGE
8	0	1	1	Hs.122571	1	BQ017937	Hs.122571	Sapiens, clone IMAGE
8	1	1	2	Hs.356300	1	AI298045	Hs.356300	Sapiens, clone IMAGE
8	1	1	1	Hs.266041	1	BC039477	Hs.266041	Sapiens, clone IMAGE
8	0	1	1	Hs.283928	24	AF150125	Hs.283928	Sapiens, clone IMAGE
8	8	1	1	Hs.108806	22	AI700540	Hs.108806	Sapiens, clone IMAGE
8	4	1	1	Hs.47522	24	AA001076	Hs.47522	Sapiens, clone IMAGE
8	4	2	1	Hs.26418	5	BC036485	Hs.26418	Sapiens, clone IMAGE
[truncated: 506 more rows]

## Sheet: zinc finger
GATCAACTCCACGCGCT	190	0	1	1	Hs.78909	4	BC005010	Hs.78909	zinc finger protein 36, C3H type-like 2
GATCTTACTTCATCCAG	171	11	1	1	Hs.62112	1	NM_003457	Hs.62112	zinc finger protein 207
GATCTCAACTGTAACAA	137	16	1	1	Hs.59757	1	BU153628	Hs.59757	zinc finger protein 281
GATCTTCTCCACACACC	113	9	2	1	Hs.173518	3	AF100742	Hs.173518	zinc finger RNA binding protein
GATCTGTGGTCAAAGGA	92	10	1	1	Hs.9568	1	AA521226	Hs.9568	zinc finger protein 261
GATCCACACTGGGGAGA	68	0	11	7	Hs.20082	1	AL136865	Hs.20082	zinc finger protein 38
GATCAAGCCTTCTCAGC	67	2	1	1	Hs.150390	2	NM_005095	Hs.150390	zinc finger protein 262
GATCTTCGCCAGTAACA	65	9	1	1	Hs.301819	3	BC005154	Hs.301819	zinc finger protein 146
GATCTGAACCCCTGTTG	64	2	1	1	Hs.85155	3	BC018340	Hs.85155	zinc finger protein 36, C3H type-like 1
GATCAGTCTGTTGGCAT	63	7	1	1	Hs.155040	4	AF041259	Hs.155040	zinc finger protein 217
GATCTGCAAGGCTGGCT	62	1	7	1	Hs.104557	22	AB046849	Hs.104557	zinc finger protein
GATCTTCAGGAGGATGC	62	8	0	1	Hs.2110	2	NM_003418	Hs.2110	zinc finger protein 9 (a cellular retroviral nucleic acid binding protein)
GATCCTATGGAAGAGAA	57	5	2	1	Hs.8198	5	AF033199	Hs.8198	zinc finger protein 204
GATCAGGAACATGGCAA	54	9	8	3	Hs.378077	2	NM_006955	Hs.378077	zinc finger protein 11b (KOX 2)
GATCATCCCATTCTGGT	52	6	1	1	Hs.194718	3	BC039814	Hs.194718	zinc finger protein 265
GATCTACCTGCATTTTC	52	18	2	2	Hs.173081	22	AU139213	Hs.173081	zinc finger protein 292
GATCATGTTATTGGAGG	52	15	1	2	Hs.125287	5	AF155656	Hs.125287	zinc finger protein 302
GATCTGTGTTGACTCTG	48	7	1	1	Hs.15220	1	NM_022473	Hs.15220	zinc finger protein 106
GATCTGCAGCCTGTGGT	48	6	1	1	Hs.23019	5	AF244088	Hs.23019	zinc finger protein 16 (KOX 9)
GATCATCTCAGAAGTCT	48	7	1	2	Hs.10590	1	AA558993	Hs.10590	zinc finger protein 313
GATCGGTCCTTATGCGC	48	3	1	1	Hs.269914	4	AF533250	Hs.269914	zinc finger protein 397
GATCATTCTGGAGCAAG	47	3	1	1	Hs.285848	1	NM_020843	Hs.285848	zinc finger protein 291
GATCCTCTCAGCGGCCG	46	4	1	1	Hs.128691	23	AI093184	Hs.128691	zinc finger homeobox 2
GATCCACTCAATAAAAA	46	5	1	1	Hs.305953	1	AA866089	Hs.305953	zinc finger protein 83 (HPF1)
GATCCCCCGGAAGCCTA	45	5	1	1	Hs.173174	5	BC037426	Hs.173174	zinc finger protein 138 (clone pHZ-32)
GATCAGACCTTCTTTCC	45	5	1	2	Hs.406096	2	NM_006007	Hs.406096	zinc finger protein 216
GATCATCTAAACTGAGA	44	9	1	1	Hs.80526	25	BG254184	Hs.80526	zinc finger protein 142 (clone pHZ-49)
GATCCTTTCCCGAAGCA	43	1	1	1	Hs.288773	24	AI279340	Hs.288773	zinc finger protein 294
GATCCACCTTAACGACC	42	6	1	1	Hs.18587	1	AA548484	Hs.18587	zinc finger protein 317
GATCGGCATGAGCAAAA	40	1	1	1	Hs.155470	1	BC041695	Hs.155470	zinc finger protein 3 (A8-51)
GATCCCCATCTCCACTG	39	2	3	1	Hs.31324	22	AK022875	Hs.31324	zinc finger protein 155 (pHZ-96)
GATCCAAGCACCAGATA	39	4	1	1	Hs.183593	24	AA134771	Hs.183593	zinc finger protein 24 (KOX 17)
GATCACCGCCAGGCCAG	39	1	1	2	Hs.63128	1	BC009442	Hs.63128	zinc finger, DHHC domain containing 8
GATCTTGGCTTCTCAAC	38	2	1	1	Hs.76662	1	AF258563	Hs.76662	zinc finger, DHHC domain containing 16
GATCCCTCGCTGTCTGA	37	5	1	1	Hs.9443	3	BC013382	Hs.9443	zinc finger protein 202
GATCCATTCTCCTGGGC	35	1	1	1	Hs.24106	1	AJ420526	Hs.24106	zinc finger and BTB domain containing 2
GATCTAAACGCTCTTCC	35	5	1	1	Hs.25846	5	AB016068	Hs.25846	zinc metalloproteinase (STE24 homolog, yeast)
GATCACATCTCTTCCAA	34	6	2	2	Hs.16537	22	AL530463	Hs.16537	zinc finger protein 364
GATCCTTTTCCCAGAAA	33	1	3	1	Hs.60177	5	AB023213	Hs.60177	zinc finger DAZ interacting protein 1
GATCCACCAGCGGGAGC	33	4	1	1	Hs.108139	1	BC022785	Hs.108139	zinc finger protein 212
GATCCTTTGATACTTCA	33	2	1	1	Hs.169575	1	AA411713	Hs.169575	zinc finger, FYVE domain containing 21
GATCATTTCTTGTGATG	32	6	1	1	Hs.132863	1	AA491603	Hs.132863	Zic family member 2 (odd-paired homolog, Drosophila)
GATCCTATGTGCCCCCC	32	1	1	1	Hs.102419	1	AI084082	Hs.102419	zinc finger protein
GATCCTAGATTACACAA	32	2	1	1	Hs.70617	5	AY184389	Hs.70617	zinc finger protein 33a (KOX 31)
GATCCACAACAGTTGAA	32	3	1	1	Hs.147644	1	BC009433	Hs.147644	zinc finger protein 463
GATCTTTGTGGGAAGCG	32	5	1	1	Hs.46366	3	BC051743	Hs.46366	zinc finger protein 91 homolog (mouse)
GATCCAAAGAACAGCCG	32	8	1	1	Hs.9725	5	BC017702	Hs.9725	zinc finger, DHHC domain containing 7
GATCCCAGCCCTCCTGC	32	4	3	2	Hs.274351	5	AL161962	Hs.274351	zinc finger, DHHC domain containing 9
GATCTTTTCCATAACTG	31	4	2	1	Hs.78743	23	AW968301	Hs.78743	zinc finger protein 131 (clone pHZ-10)
GATCCACACAGGCGAGC	31	2	1	1	Hs.169452	5	AY049743	Hs.169452	zinc finger protein 398
GATCTCCCACCACACTT	30	4	3	1	Hs.206770	1	BC018541	Hs.206770	zinc finger protein 297
GATCCTCGTTTTCCAAG	30	1	2	1	Hs.5268	5	AF201931	Hs.5268	zinc finger, DHHC domain containing 4
GATCTGTGCACACTTTC	29	1	2	1	Hs.7165	1	AA703988	Hs.7165	zinc finger protein 259
GATCTGAGTGTGGTGGG	28	8	1	1	Hs.164284	5	AY149174	Hs.164284	zinc finger protein 12
GATCTAAACTGTATCAT	28	11	2	2	Hs.287331	23	BC015730	Hs.287331	zinc finger protein 286
GATCCATGTAAAAGCAG	28	6	3	1	Hs.253193	2	NM_030824	Hs.253193	zinc finger protein 442
GATCTGGAAACGTTTTG	28	0	1	1	Hs.26320	3	BC048281	Hs.26320	zinc finger, RAN-binding domain containing 1
GATCTGTTGTTGCTGAA	27	4	2	1	Hs.9521	2	NM_152626	Hs.9521	zinc finger protein 92 (HTF12)
GATCCATACGGGGGAAA	26	6	1	1	Hs.108642	4	NM_006963	Hs.108642	zinc finger protein 22 (KOX 15)
GATCTTCAAATCTTACA	24	6	0	1	Hs.133011	22	AI733621	Hs.133011	zinc finger protein 117 (HPF9)
GATCAAGCAGAAGGTCC	23	0	1	1	Hs.78434	1	BC001887	Hs.78434	zinc finger protein 133 (clone pHZ-13)
GATCAGAGGAAGAAAGG	23	1	8	1	Hs.32511	5	AB007901	Hs.32511	zinc finger protein 450
GATCACATCTTGACTTC	23	3	1	1	Hs.454148	5	NM_021998	Hs.454148	zinc finger protein 6 (CMPX1)
GATCCTTCCCAGAAGAA	22	3	10	9	Hs.110956	1	AL080125	Hs.110956	zinc finger protein 20 (KOX 13)
GATCCAGCACAGTCCAG	22	6	1	2	Hs.250493	22	AA587865	Hs.250493	zinc finger protein 219
GATCGCTCAGCCATCTC	22	9	1	1	Hs.83761	2	NM_133502	Hs.83761	zinc finger protein 274
GATCTGCGCTAGGTGGC	21	3	1	1	Hs.376873	24	BF698315	Hs.376873	zinc finger protein 453
GATCACCTGTCTAGAGC	19	9	3	2	Hs.301651	5	AY269787	Hs.301651	zinc finger protein 430
GATCGTAGGAGAGGAGG	19	2	2	2	Hs.2074	5	M30608	Hs.2074	zinc finger protein, X-linked
GATCCAGGGAACGCTTT	18	5	1	2	Hs.374293	5	NM_003436	Hs.374293	zinc finger protein 135 (clone pHZ-17)
GATCCGACGGCCAAATG	18	6	1	1	Hs.109526	5	AF012126	Hs.109526	zinc finger protein 198
GATCTGTGTGTTTCCTC	18	4	2	1	Hs.26432	1	AL833057	Hs.26432	zinc finger protein 26 (KOX 20)
GATCAGGTGCCCTTATG	18	5	1	1	Hs.139240	1	AA778695	Hs.139240	zinc finger protein 337
GATCCCATAAATACCTT	18	2	1	2	Hs.110839	3	BC030790	Hs.110839	zinc finger protein 95 homolog (mouse)
GATCCCTGCCTTGGTGG	18	0	7	4	Hs.133122	3	BC009280	Hs.133122	zinc finger, DHHC domain containing 12
GATCTCAGCGGGGAGCC	17	1	1	1	Hs.343586	1	BC009693	Hs.343586	zinc finger protein 36, C3H type, homolog (mouse)
GATCCTTTCCAAAAAGC	17	0	1	1	Hs.74107	4	NM_003423	Hs.74107	zinc finger protein 43 (HTF6)
GATCCGTGCTGCCACCC	16	1	1	1	Hs.103315	4	NM_133476	Hs.103315	zinc finger protein 384
GATCAGGCAATCTGCCC	15	3	9	1	Hs.35254	24	BF806220	Hs.35254	zinc finger antiviral protein
GATCTTCAACAACAGGC	15	2	1	1	Hs.185796	24	AK098183	Hs.185796	zinc finger protein 17 (HPF3, KOX 10)
GATCAGGCAAACATAGC	15	5	1	1	Hs.170341	1	AA121514	Hs.170341	zinc finger protein 197
GATCCGGATACGTGTGG	15	2	0	1	Hs.367734	4	AF159567	Hs.367734	zinc finger protein 271
GATCCTTATTGGTGTGC	15	1	1	1	Hs.27801	3	AF119256	Hs.27801	zinc finger protein 278
GATCCAGGCACTGTCCG	15	4	1	1	Hs.111591	1	NM_144637	Hs.111591	zinc finger, DHHC domain containing 19
GATCAGAAAATTCATAT	14	4	2	1	Hs.154205	1	AI077691	Hs.154205	zinc finger protein 140 (clone pHZ-39)
GATCCCAACCCTGTGTC	14	2	1	1	Hs.133475	3	BC014002	Hs.133475	zinc finger protein 358
GATCACAGACGAAAGCA	13	1	1	1	Hs.372699	5	AB023214	Hs.372699	zinc finger and BTB domain containing 1
GATCAGAAGGGACCTTG	13	1	2	1	Hs.14896	1	AF052182	Hs.14896	zinc finger, DHHC domain containing 3
GATCATTTTCAATTCTA	12	5	2	1	Hs.111227	1	NM_003413	Hs.111227	Zic family member 3 heterotaxy 1 (odd-paired homolog, Drosophila)
GATCCCAGTGTACTTTC	12	0	2	2	Hs.69997	1	BM153155	Hs.69997	zinc finger protein 238
GATCATGCGGTCAGGAG	12	3	71	1	Hs.127649	5	NM_014007	Hs.127649	zinc finger protein 297B
GATCCTCAAGGACCTGA	12	0	1	1	Hs.288658	5	BC013597	Hs.288658	zinc finger protein 35 (clone HF.10)
GATCATCAGAAACAGAT	12	1	1	1	Hs.100932	5	AA046683	Hs.100932	zinc finger protein 354A
GATCTTATCTTTAATGT	11	3	1	1	Hs.172329	5	AY055204	Hs.172329	zinc finger protein 451
GATCCTGTTATCACAGT	11	2	2	1	Hs.50456	1	BU145762	Hs.50456	zinc finger protein 75a
GATCCCCCTGCTTACCA	11	3	1	1	Hs.375217	1	AI202023	Hs.375217	zinc in-between-ring-finger ubiquitin-associated domain
GATCATAATGAGTGAAT	10	0	1	1	Hs.156000	2	NM_003409	Hs.156000	zinc finger protein 161 homolog (mouse)
GATCCTACAGAAGAATG	10	5	1	2	Hs.99724	4	AF217227	Hs.99724	zinc finger protein 287
GATCTCAAAAACTTTTA	10	1	3	1	Hs.9450	1	BC036656	Hs.9450	zinc finger protein 84 (HPF2)
GATCTTGTCCTCTTTCC	9	3	3	1	Hs.115284	1	BC007287	Hs.115284	zinc finger protein 213
GATCCTCTACCGTGACG	9	1	1	1	Hs.2077	5	BC039323	Hs.2077	zinc finger protein 8 (clone HF.18)
GATCAGAATACATGATG	9	1	2	1	Hs.179898	1	NM_014153	Hs.179898	zinc-finger protein AY163807
GATCAGGGTCTGGGCTC	8	3	3	2	Hs.296365	3	BC007717	Hs.296365	zinc finger protein
GATCCCAGGAAGGGCAC	8	0	1	1	Hs.24545	2	NM_018337	Hs.24545	zinc finger protein 444
GATCATGGGGCTTTGTA	8	3	2	1	Hs.155165	1	BE466181	Hs.155165	zinc finger protein-like 1
GATCATTCACACAGGAG	7	3	3	2	Hs.161427	1	NM_013250	Hs.161427	zinc finger protein 215
GATCAACTTGCTGCATC	7	3	1	1	Hs.290768	1	BC041102	Hs.290768	zinc finger protein 273
GATCCGTTGAGTCCAGG	7	4	5	1	Hs.78765	25	BI459211	Hs.78765	zinc finger protein 32 (KOX 30)
GATCGATGAGCAGGACA	7	6	1	2	Hs.128096	3	BC012948	Hs.128096	zinc finger, MYND domain containing 19
GATCGCTGTGACCGCCA	6	7	1	1	Hs.41154	25	AW292953	Hs.41154	Zic family member 1 (odd-paired homolog, Drosophila)
GATCTCAGTGGGAAATG	6	2	2	1	Hs.165662	5	AB014575	Hs.165662	zinc finger DAZ interacting protein 3
GATCAACTGGAGTATTA	6	2	0	1	Hs.42636	5	AF209198	Hs.42636	zinc finger protein (C2H2 type) 277
GATCCTTGCTGCAGATG	6	1	1	1	Hs.355866	5	AF039019	Hs.355866	zinc finger protein 148 (pHZ-52)
GATCTGGCTGTTCTGCT	6	6	1	1	Hs.10710	5	AF390550	Hs.10710	zinc finger protein 434
GATCCTCTGTGGTTGTT	5	0	3	3	Hs.457848	5	NM_003435	Hs.457848	zinc finger protein 134 (clone pHZ-15)
GATCGAAGGCGACTGTC	5	1	2	1	Hs.193677	1	BC036854	Hs.193677	zinc finger protein 141 (clone pHZ-44)
GATCAGCAAAGCTGTGA	5	2	2	2	Hs.33532	1	AI580010	Hs.33532	zinc finger protein 151 (pHZ-67)
GATCAGTAACTTGTTCT	5	1	2	1	Hs.410016	1	BQ433793	Hs.410016	zinc finger protein 258
GATCTTATGGATTGGCA	5	1	2	1	Hs.183291	1	NM_003415	Hs.183291	zinc finger protein 268
GATCAGACCGGAGACCC	5	1	1	2	Hs.256310	1	BC030148	Hs.256310	zinc finger protein 289, ID1 regulated
GATCTAACTTTCCTAGT	5	0	1	1	Hs.287374	2	NM_020657	Hs.287374	zinc finger protein 304
GATCGTACCACTGTGCT	5	3	20	1	Hs.356344	24	BX327230	Hs.356344	zinc finger protein 36 (KOX 18)
GATCTGAGTGATGGAAT	5	1	2	1	Hs.30503	2	NM_152283	Hs.30503	zinc finger protein 62
GATCTACATTTTGTACA	5	3	2	1	Hs.5943	1	AI337674	Hs.5943	zinc finger, DHHC domain containing 2
GATCTCCATTTGCAAAA	4	0	1	1	Hs.351605	23	AA504834	Hs.351605	zinc finger protein 276
GATCTCCTCTTACCTCC	4	2	2	1	Hs.48433	5	AF121141	Hs.48433	zinc finger protein 318
GATCCTAAACAGCTCGC	4	0	1	1	Hs.335787	4	AF450454	Hs.335787	zinc finger protein 42
GATCGTTCTAAGAGTGT	4	1	2	1	Hs.146332	22	AU149511	Hs.146332	zinc finger protein 64 homolog (mouse)
GATCAGCGTCCCCCACT	4	1	1	1	Hs.146332	5	BC012759	Hs.146332	zinc finger protein 64 homolog (mouse)
GATCATGAGAAAAGATG	4	1	4	1	Hs.173002	1	AI478295	Hs.173002	zinc finger, FYVE domain containing 20
GATCCTAGGACTGAATG	4	2	2	1	Hs.8663	1	BC013909	Hs.8663	zinc finger, FYVE domain containing 26

## Sheet: homeobox
Number	seq	tpm				unigen		Genbank		description
2889	GATCACTTCATTGCCAC	153	15	1	1	Hs.130093	1	AA936528	Hs.130093	Homo sapiens transcribed sequence with weak similarity to protein sp				iRXA2 gi:33356598
8981	GATCTGCCATACCACTG	112	1	1	1	Hs.90077	1	NM_170695	Hs.90077	TGFB-induced factor (TALE family homeobox)
9565	GATCCTCTCAGCGGCCG	46	4	1	1	Hs.128691	23	AI093184	Hs.128691	zinc finger homeobox 2
8982	GATCCTCACCCTCCTGA	39	0	3	1	Hs.94785	1	AF055012	Hs.94785	TGFB-induced factor 2 (TALE family homeobox)
2420	GATCCAAGCGTGTCAAG	28	1	1	1	Hs.236131	1	AF326592	Hs.236131	homeodomain interacting protein kinase 2
2416	GATCACCCAATGCCAGA	27	2	2	1	Hs.171980	4	NM_003865	Hs.171980	homeo box (expressed in ES cells) 1			HESX-1
2637	GATCTGTTTTGGAATCT	22	1	1	1	Hs.443006	1	AW517677	Hs.443006	Homo sapiens transcribed sequence with strong similarity to protein sp	O95076 (H.sapiens) ALX3_HUMAN Homeobox protein aristaless-like 3 (Proline-rich transcription factor ALX3)
2419	GATCCTCCTTTACCCTC	20	1	1	4	Hs.12259	3	AB089957	Hs.12259	homeodomain interacting protein kinase 1
2640	GATCCGAGGGGGAGGGG	18	3	1	1	Hs.171806	1	N70814	Hs.171806	Homo sapiens transcribed sequence with strong similarity to protein sp	P14651 (H.sapiens) HXB3_HUMAN Homeobox protein Hox-B3 (Hox-2G) (Hox-2.7)
8353	GATCTTACGGTTAAGGC	17	1	1	1	Hs.197444	24	CD243963	Hs.197444	similar to homeobox protein HAT9 [imported] - Arabidopsis thaliana
2418	GATCTAATACTAGTTTG	15	6	2	1	Hs.326290	4	AB093576	Hs.326290	homeobox transcription factor Nanog
8354	GATCCTGTGGTGGTATC	13	2	3	1	Hs.224976	24	XM_293550	Hs.224976	similar to homeodomain protein
2309	GATCAGGAAGTGGACAT	10	0	2	1	Hs.118651	1	BC014336	Hs.118651	hematopoietically expressed homeobox
4919	GATCATGCTGGCCATCA	8	7	7	4	Hs.196927	2	AF124733	Hs.196927	iroquois homeobox protein 4
8499	GATCAGGGAAAAAAAAA	8	0	10	5	Hs.54416	3	BC008874	Hs.54416	sine oculis homeobox homolog 1 (Drosophila)
6375	GATCAAAGTGCATCAAA	7	2	1	1	Hs.431043	25	CA306737	Hs.431043	PBX/knotted 1 homeobox 1
2417	GATCGCGGCCTTGCTGG	6	0	1	1	Hs.2733	1	BC038968	Hs.2733	homeo box B2
4918	GATCGCTGTAGTGCCTT	5	0	2	1	Hs.3321	1	BC034328	Hs.3321	iroquois homeobox protein 3
8254	GATCTCACGAGGCACGC	5	0	1	1	Hs.55967	3	BC008829	Hs.55967	short stature homeobox 2
2421	GATCTCCAGGAGCAAAA	4	1	3	2	Hs.13775	5	AF492678	Hs.13775	homeodomain-only protein
5920	GATCCAGGTATGGTTCC	4	2	0	1	Hs.282079	4	AF211891	Hs.282079	Mix1 homeobox-like 1 (Xenopus laevis)
5950	GATCTACACTCTCGAGT	13	1	1	1	Hs.424414	4	BC021285	Hs.424414	msh homeo box homolog 1 (Drosophila)
5951	GATCCAGAAAGAAAAAA	6	6	2	2	Hs.89404	1	NM_002449	Hs.89404	msh homeo box homolog 2 (Drosophila)
1718	GATCTGCCCGACCTGCA	19	2	1	1	Hs.129998	5	BC036529	Hs.129998	enhancer of polycomb homolog 1, (Drosophila)
5487	GATCACATGACAATGAA	9	1	1	1	Hs.316750	1	NM_032673	Hs.316750	likely ortholog of mouse nervous system polycomb 1
1950	GATCAAGCTGAGCCTGA	44	3	3	1	Hs.83849	1	BC025300	Hs.83849	flightless I homolog (Drosophila)
5426	GATCTCACCCTCGGAGT	5	5	1	1	Hs.3123	1	AK025401	Hs.3123	lethal giant larvae homolog 2 (Drosophila)			adjacent to flightless giant larva

## Sheet: ECM
GATCCGCGCCGAGGGCA	3424	41	1	1	Hs.172928	2	NM_000088	Hs.172928	collagen, type I, alpha 1
GATCTTCGTGGTGGTCG	986	0	1	1	Hs.108885	2	NM_001848	Hs.108885	collagen, type VI, alpha 1
GATCTGCTAGCGCCGCC	533	11	1	1	Hs.420269	1	AA588776	Hs.420269	collagen, type VI, alpha 2
GATCCACATTGTTAGGT	365	22	1	1	Hs.179573	2	NM_000089	Hs.179573	collagen, type I, alpha 2
GATCAAGAATTTGGTGT	312	7	4	1	Hs.119571	3	BC028178	Hs.119571	collagen, type III, alpha 1 (Ehlers-Danlos syndrome type IV, autosomal dominant)
GATCTAGAAACTGAGTT	170	21	1	1	Hs.82985	1	NM_000393	Hs.82985	collagen, type V, alpha 2
GATCTAGTTCAGAAGGA	145	8	1	2	Hs.80988	1	NM_004369	Hs.80988	collagen, type VI, alpha 3
GATCCAAACACCAAAAG	145	11	1	1	Hs.80988	5	NM_004369	Hs.80988	collagen, type VI, alpha 3
GATCCGTCCTGAGCGTG	130	11	1	1	Hs.78409	1	BC033715	Hs.78409	collagen, type XVIII, alpha 1
GATCGGATATTCCTTCC	119	4	1	1	Hs.75617	1	AK025912	Hs.75617	collagen, type IV, alpha 2
GATCAAGGTTTAGTTTA	92	4	1	1	Hs.119129	2	NM_001845	Hs.119129	collagen, type IV, alpha 1
GATCAGGGTTTACAGGG	49	10	1	1	Hs.114599	3	BC013581	Hs.114599	collagen, type VIII, alpha 1
GATCTCTTCACTGTGAA	44	3	1	1	Hs.146428	1	BC032405	Hs.146428	collagen, type V, alpha 1
GATCCGGACGCTGGCCT	44	3	1	1	Hs.211933	2	NM_005203	Hs.211933	collagen, type XIII, alpha 1
GATCGTGGTGAGACTGG	42	4	1	2	Hs.81343	1	CA337551	Hs.81343	collagen, type II, alpha 1 (primary osteoarthritis, spondyloepiphyseal dysplasia, congenital)
GATCTTGGGAAAATTGC	32	2	5	1	Hs.283713	1	AF395488	Hs.283713	collagen triple helix repeat containing 1
GATCTCCACAGCAGCAA	16	0	3	2	Hs.121509	1	CA411731	Hs.121509	collagen, type XI, alpha 2
GATCACGCGCCGCGCCG	16	2	1	2	Hs.101302	1	AJ420501	Hs.101302	collagen, type XII, alpha 1
GATCACTTACCAAAAGT	14	0	2	1	Hs.408	1	BC005305	Hs.408	collagen, type IV, alpha 6
GATCCCAGCTTAGCCCC	11	2	1	2	Hs.449230	5	NM_032161	Hs.449230	collagen XXVII proalpha 1
GATCCTTTAAAAGCTAC	11	3	1	1	Hs.21276	5	AF136450	Hs.21276	collagen, type IV, alpha 3 (Goodpasture antigen) binding protein
GATCCCAGGACTCCCTG	8	3	1	1	Hs.37165	5	NM_001852	Hs.37165	collagen, type IX, alpha 2
GATCTCATCCCAATAAA	7	0	2	2	Hs.53563	2	NM_001853	Hs.53563	collagen, type IX, alpha 3
GATCACGACCCCTCCCT	7	1	0	1	Hs.1640	2	L02870	Hs.1640	collagen, type VII, alpha 1 (epidermolysis bullosa, dystrophic, dominant and recessive)
GATCTAAAGGTGAAAAG	6	1	1	1	Hs.82772	5	J04177	Hs.82772	collagen, type XI, alpha 1
GATCCTGGTTACCCTGG	4	2	4	1	Hs.169825	5	NM_000495	Hs.169825	collagen, type IV, alpha 5 (Alport syndrome)
GATCTTGAGCTTTAGTG	4	2	1	1	Hs.154850	1	BI492913	Hs.154850	collagen, type IX, alpha 1
GATCTACAAAGGCCATG	484	11	3	2	Hs.287797	1	BC020057	Hs.287797	integrin, beta 1 (fibronectin receptor, beta polypeptide, antigen CD29 includes MDF2, MSK12)
GATCAAAAAAGGCAGAT	84	8	1	1	Hs.295726	1	BC047454	Hs.295726	integrin, alpha V (vitronectin receptor, alpha polypeptide, antigen CD51)
GATCTATCATTACTGCA	50	5	1	1	Hs.406444	1	AA541699	Hs.406444	integrin beta 4 binding protein
GATCCTGCATTTATGGT	48	10	1	1	Hs.149846	1	AA746146	Hs.149846	integrin, beta 5
GATCCTAATCCCTTCCT	45	6	2	1	Hs.74369	1	AF032108	Hs.74369	integrin, alpha 7
GATCTGTGCACCTAGCA	33	2	2	1	Hs.173274	24	AA744251	Hs.173274	integrin cytoplasmic domain-associated protein 1
GATCGTGTTTGAAGCAG	18	2	1	1	Hs.222	5	BC030198	Hs.222	integrin, alpha 9
GATCAGCCCAGGCAGCA	16	1	1	2	Hs.265829	25	BG421419	Hs.265829	integrin, alpha 3 (antigen CD49C, alpha 3 subunit of VLA-3 receptor)
GATCACAAAGTGGAACG	15	5	1	1	Hs.227730	22	BE869439	Hs.227730	integrin, alpha 6
GATCTGGAACCTCAGCC	14	4	2	1	Hs.149609	1	AA558193	Hs.149609	integrin, alpha 5 (fibronectin receptor, alpha polypeptide)
GATCAGCCCCGCCTGTC	12	3	1	3	Hs.6196	1	AA830465	Hs.6196	integrin-linked kinase
GATCCAGACCCGGGAAG	12	2	1	1	Hs.92033	1	AA237008	Hs.92033	integrin-linked kinase-associated serine/threonine phosphatase 2C
GATCCTTCAAAAATCAC	8	1	2	3	Hs.405465	5	AF175306	Hs.405465	integrin beta 3 binding protein (beta3-endonexin)
GATCTGAATTCTGCCCT	5	0	4	1	Hs.256297	1	NM_012211	Hs.256297	integrin, alpha 11
GATCCTGAAGAGATTGA	5790	9	28	19	Hs.446421	1	AA181957	Hs.446421	laminin receptor 1 (ribosomal protein SA, 67kDa)
GATCCCACTTCCTGTTT	291	1	3	1	Hs.432855	2	NM_002293	Hs.432855	laminin, gamma 1 (formerly LAMB2)
GATCGGGCCTTACCGTG	166	6	1	1	Hs.82124	2	NM_002291	Hs.82124	laminin, beta 1
GATCTTGTTTCTGAAGA	56	5	3	1	Hs.11669	2	NM_005560	Hs.11669	laminin, alpha 5
GATCCCCGGCACACACT	31	4	1	1	Hs.69954	4	NM_006059	Hs.69954	laminin, gamma 3
GATCAGCACTGCCAAAG	29	10	1	1	Hs.48659	1	BC039051	Hs.48659	laminin, alpha 1
GATCACAGGGAGCCTGT	19	1	1	1	Hs.78672	2	NM_002290	Hs.78672	laminin, alpha 4
GATCTACAACACCTGCC	16	1	1	1	Hs.90291	1	AA459982	Hs.90291	laminin, beta 2 (laminin S)
GATCAAACAAAAAGCGG	9	1	1	1	Hs.54451	5	NM_005562	Hs.54451	laminin, gamma 2
GATCTGCCCGCGGCGGC	47	3	2	23	Hs.284180	1	AA776251	Hs.284180	protocadherin gamma subfamily C, 3
GATCTAGAATTCGAGAG	38	2	1	1	Hs.119693	1	AL117449	Hs.119693	protocadherin beta 5
GATCAAGTGTTCCGCAA	19	0	1	3	Hs.146858	1	NM_032961	Hs.146858	protocadherin 10
GATCTTTCTGGTAATGT	12	2	2	1	Hs.247742	4	AF152479	Hs.247742	protocadherin alpha 1
GATCCTGTCTTGATGAC	12	1	3	15	Hs.197873	5	NM_018903	Hs.197873	protocadherin alpha 12
GATCTACTGAGGCTAGT	12	4	1	1	Hs.266470	1	BC011717	Hs.266470	protocadherin beta 2
GATCGGGAACAGCGGGA	10	2	1	1	Hs.79769	5	BC035812	Hs.79769	protocadherin 1 (cadherin-like 1)
GATCCTGGTTGCAGCTG	10	1	3	2	Hs.374280	5	AB026187	Hs.374280	protocadherin 11 X-linked
GATCTCTCTTTCTCTCT	10	0	44	16	Hs.167399	3	BC033735	Hs.167399	protocadherin alpha 5
GATCCCTGCCCTGCACC	7	3	3	2	Hs.9658	1	AI492550	Hs.9658	protocadherin 16 dachsous-like (Drosophila)
GATCAGAATGGCCTTGA	6	1	2	1	Hs.98938	5	AB002343	Hs.98938	protocadherin alpha 9
GATCTCCTGCAATCATC	5	0	1	15	Hs.247737	4	AF169694	Hs.247737	protocadherin alpha 6
GATCTCCAAACTGTGTG	4	1	2	2	Hs.210349	5	AF152511	Hs.210349	protocadherin gamma subfamily A, 4
GATCCTAGTAATTGCCT	2094	33	3	2	Hs.287820	1	AA037737	Hs.287820	fibronectin 1
GATCTCCGGACCTTGGC	8	2	1	1	Hs.48998	4	AB007865	Hs.48998	fibronectin leucine rich transmembrane protein 2
GATCCAACGCTACATGT	6	2	1	1	Hs.41296	1	AI765016	Hs.41296	fibronectin leucine rich transmembrane protein 3
GATCCTGCTGGCCGAGC	593	13	1	4	Hs.297753	1	AF328728	Hs.297753	vimentin
