# Supplementary material for: MPSS profiling of human embryonic stem cells
Source: BMC Dev Biol. 2004 Aug 10;4:10. doi: 10.1186/1471-213X-4-10 (PMC514702; doi:10.1186/1471-213X-4-10)
Supplement: Additional File 14 — List of tpm of potential 400 ES enriched genes in other cell lines examined. [file 1471-213X-4-10-S14.xls]

## Sheet: ES400_LynxSig_sumTPM
Hs163	HuES	HuEB	HuNS	HuOsprcr	Jurkat	BT_20	MCF_7	Eosinophil_basl	Eosinophil_stim	FetalBrain	Cerebellum	Prostate	description
Hs.278635	1991	99	57	36	10	15	10	94	25	7	61	39	HDCMA18P protein *
Hs.86154	1962	178	0	0	0	0	0	0	0	0	0	0	lin-28 homolog (C. elegans)
Hs.79037	1827	223	808	206	168	183	84	72	3	198	152	40	heat shock 60kDa protein 1 (chaperonin)
Hs.251673	1274	56	0	1	5	3	17	0	8	13	0	11	DNA (cytosine-5-)-methyltransferase 3 beta
Hs.446628	1105	53	2	690	121	29	163	707	139	855	519	354	ribosomal protein S4, X-linked
Hs.247902	1063	151	0	2	0	0	0	0	0	19	0	0	claudin 6
Hs.449266	954	131	772	0	225	0	0	0	0	1342	0	502	Homo sapiens similar to 40S ribosomal protein S8 (LOC285586), mRNA
Hs.816	886	12	1459	1355	0	0	1	0	0	279	118	5	SRY (sex determining region Y)-box 2
Hs.443012	702	24	91	618	0	0	0	0	0	59	31	0	sema domain, transmembrane domain (TM), and cytoplasmic domain, (semaphorin) 6A
Hs.75231	699	99	91	76	53	116	1	22	8	35	14	39	solute carrier family 16 (monocarboxylic acid transporters), member 1
Hs.249184	658	20	0	0	5	0	0	0	0	0	0	0	POU domain, class 5, transcription factor 1
Hs.522709	655	31	0	0	0	0	0	0	0	0	0	0	Homo sapiens cDNA FLJ43298 fis, clone NCRRP1000129
Hs.177766	597	37	0	131	49	26	9	38	7	120	27	21	ADP-ribosyltransferase (NAD+; poly (ADP-ribose) polymerase)
Hs.317659	596	23	0	6	0	0	0	0	0	0	0	0	hypothetical protein FLJ10713
Hs.134084	576	25	77	31	91	33	19	0	0	82	45	34	mannose-6-phosphate receptor (cation dependent)
Hs.135693	569	2	0	0	0	0	0	0	0	0	0	0	hypothetical protein FLJ10884
Hs.234489	559	46	111	233	0	0	0	49	2	149	61	72	lactate dehydrogenase B
Hs.48375	558	67	93	614	37	0	0	228	47	577	378	131	small nuclear ribonucleoprotein polypeptide N
Hs.159557	535	35	75	65	49	94	64	353	40	16	13	11	karyopherin alpha 2 (RAG cohort 1, importin alpha 1)
Hs.31386	505	31	0	1	0	0	0	0	0	23	55	62	secreted frizzled-related protein 2
Hs.7306	502	122	587	111	0	28	0	0	0	76	141	74	secreted frizzled-related protein 1
Hs.355693	476	36	99	174	60	83	157	204	46	257	148	51	unactive progesterone receptor, 23 kD
Hs.511936	461	23	30	152	357	117	194	23	77	255	66	33	ring finger protein 44
Hs.409965	426	58	312	54	15	36	67	43	11	110	54	50	pinin, desmosome associated protein
Hs.351305	422	37	37	63	84	17	0	36	14	206	58	16	PC4 and SFRS1 interacting protein 2
Hs.442707	421	3	4	8	13	1	2	5	0	16	17	24	telomeric repeat binding factor (NIMA-interacting) 1
Hs.405590	411	35	3	24	0	6	29	14	15	242	23	85	eukaryotic translation initiation factor 3, subunit 6 48kDa
Hs.110713	400	56	157	60	88	140	29	216	63	48	90	30	DEK oncogene (DNA binding)
Hs.29076	386	42	1920	1543	0	0	0	0	0	42	40	12	Homo sapiens cDNA: FLJ21841 fis, clone HEP01831
Hs.50098	363	11	153	97	0	70	114	46	0	292	59	26	NADH dehydrogenase (ubiquinone) 1 alpha subcomplex, 4, 9kDa
Hs.197683	327	0	0	0	0	0	0	0	0	0	0	0	Homo sapiens transcribed sequences
Hs.18616	325	14	26	6	118	20	3	13	1	3	3	0	hypothetical protein FLJ20311
Hs.415749	321	44	121	77	90	28	9	62	30	182	51	0	protein kinase, DNA-activated, catalytic polypeptide
Hs.389765	294	1	223	151	0	0	5	0	0	1231	1565	9	axonal transport of synaptic vesicles
Hs.335599	288	0	0	0	0	459	137	0	0	132	0	0	Homo sapiens transcribed sequence with strong similarity to protein pir:A39650 (H.sapiens) A39650 protein kinase p68 (EC 2.7.1.-) - human
Hs.115467	287	1	1	79	9	146	62	9	0	6	101	0	hypothetical protein LOC90624
Hs.414993	282	10	104	11	42	72	41	21	0	146	60	128	SR rich protein
Hs.408061	280	35	115	158	13	0	0	222	13	107	90	9	fatty acid binding protein 5 (psoriasis-associated)
Hs.129727	269	0	0	169	81	278	232	52	31	0	0	0	X-ray repair complementing defective repair in Chinese hamster cells 2
Hs.372673	262	73	175	57	7	53	50	38	19	345	101	122	heterogeneous nuclear ribonucleoprotein D-like
Hs.40368	260	35	1295	1059	73	7	3	31	31	150	101	0	adaptor-related protein complex 1, sigma 2 subunit
Hs.135705	255	35	149	59	0	35	14	34	1	128	3	15	SWI/SNF related, matrix associated, actin dependent regulator of chromatin, subfamily a, member 5
Hs.408236	255	29	33	39	14	28	18	43	6	56	18	83	hypothetical protein MGC14353
Hs.157367	251	13	50	51	49	85	41	78	31	166	2	116	exportin 1 (CRM1 homolog, yeast)
Hs.211473	247	35	24	58	37	77	22	34	42	47	0	14	CGI-146 protein
Hs.105196	244	13	0	0	0	0	0	0	0	0	0	0	Homo sapiens cDNA FLJ35259 fis, clone PROST2004251.
Hs.124027	241	31	127	29	87	58	44	64	20	56	28	7	selenophosphate synthetase
Hs.91161	239	2	8	14	3	14	114	3	0	61	32	28	prefoldin 4
Hs.309090	233	3	49	18	14	12	17	44	0	18	47	33	splicing factor, arginine/serine-rich 7, 35kDa
Hs.278959	221	28	0	0	0	29	12	0	0	16	5	0	galanin
Hs.387579	221	13	549	0	3	95	227	0	0	125	417	1111	CD9 antigen (p24)
Hs.77695	214	30	3	10	75	20	0	11	0	4	0	0	discs, large homolog 7 (Drosophila)
Hs.356223	211	3	7	12	0	13	6	9	7	28	0	2	TERA protein
Hs.61638	210	22	193	286	0	14	16	0	0	148	0	0	myosin X
Hs.522897	209	13	61	50	0	14	10	39	4	84	15	11	eukaryotic translation initiation factor 1A
Hs.430166	206	0	0	8	0	84	0	0	0	30	8	7	plastin 3 (T isoform)
Hs.90061	206	8	170	41	20	49	26	1	0	119	59	85	progesterone receptor membrane component 1
Hs.86386	204	5	36	64	0	32	71	24	0	167	6	62	myeloid cell leukemia sequence 1 (BCL2-related)
Hs.438581	202	13	10	13	2	0	0	10	3	17	21	27	Homo sapiens mRNA; cDNA DKFZp686M12165 (from clone DKFZp686M12165)
Hs.129061	202	19	10	21	31	13	7	8	0	0	29	9	Homo sapiens, Similar to RIKEN cDNA 2310008H09 gene, clone IMAGE:4445040, mRNA
Hs.305985	202	14	34	12	15	13	15	0	0	72	18	4	polyhomeotic-like 1 (Drosophila)
Hs.397426	200	7	36	28	12	0	6	0	0	6	0	0	KIAA1416 protein
Hs.75616	196	13	540	66	350	191	162	4	0	131	455	645	24-dehydrocholesterol reductase
Hs.9788	193	15	353	280	34	24	68	48	18	783	209	191	Nedd4 family interacting protein 1
Hs.40154	189	1	4	18	17	5	91	22	9	67	7	3	jumonji homolog (mouse)
Hs.432121	188	20	152	183	8	14	21	3	0	386	33	99	peroxiredoxin 2
Hs.482121	186	20	9	6	43	0	5	6	4	84	697	522	phosphatidic acid phosphatase type 2A
Hs.434059	182	11	31	8	0	30	2	5	8	0	4	0	ets variant gene 4 (E1A enhancer binding protein, E1AF)
Hs.357637	181	14	70	10	46	3	0	4	2	18	7	47	exostoses (multiple)-like 2
Hs.289950	181	21	24	44	256	25	116	0	8	146	153	111	TAF6 RNA polymerase II, TATA box binding protein (TBP)-associated factor, 80kDa
Hs.21907	178	21	156	125	50	14	33	6	5	60	32	2	MYST histone acetyltransferase 2
Hs.282089	173	10	2	0	0	85	28	0	0	89	0	5	similar to homeodomain protein IRXA2
Hs.156171	168	14	21	5	0	11	2	19	0	91	61	23	proteasome (prosome, macropain) 26S subunit, ATPase, 6
Hs.32951	167	0	23	1	30	20	36	0	0	53	30	3	solute carrier family 29 (nucleoside transporters), member 2
Hs.737	165	19	55	109	16	83	212	34	5	63	20	107	immediate early protein
Hs.173042	164	19	62	41	64	23	27	12	6	14	34	9	KIAA1143 protein
Hs.90375	164	3	27	59	76	17	37	92	32	202	60	50	hypothetical protein FLJ10597
Hs.408096	163	22	22	54	50	30	55	60	20	38	30	102	fragile X mental retardation, autosomal homolog 1
Hs.67624	160	0	0	0	0	0	0	0	0	0	0	0	Homo sapiens transcribed sequences
Hs.19114	154	3	54	18	6	22	19	6	8	42	0	0	high-mobility group box 3
Hs.6631	152	13	173	166	6	8	5	9	0	299	1	1	hypothetical protein FLJ20373
Hs.446390	151	3	14	17	21	3	2	0	0	36	115	28	KIAA1265 protein
Hs.436518	150	19	3	3	0	6	2	0	0	13	15	89	RNA-binding protein with multiple splicing 2
Hs.128065	148	19	45	37	0	21	2	239	157	26	0	16	cathepsin C
Hs.56	148	18	46	43	43	77	9	34	24	54	56	13	phosphoribosyl pyrophosphate synthetase 1
Hs.20993	148	7	122	103	162	48	74	117	29	43	52	45	high-glucose-regulated protein 8
Hs.443458	147	0	148	36	0	9	10	13	0	42	40	96	splicing factor, arginine/serine-rich 11
Hs.388170	145	10	61	11	9	18	16	26	7	105	0	3	hypothetical protein FLJ10534
Hs.388375	144	9	53	41	0	0	6	0	1	65	134	29	solute carrier family 6 (neurotransmitter transporter, creatine), member 8
Hs.254042	144	0	282	199	294	161	157	273	173	177	192	155	HLA-B associated transcript 1
Hs.87417	143	18	0	0	1	4	2	0	0	0	15	0	cathepsin L2
Hs.97837	143	8	73	48	235	0	24	0	0	408	48	0	hypothetical protein LOC112868
Hs.171955	143	18	18	8	64	94	39	15	13	8	0	0	trophinin associated protein (tastin)
Hs.37196	142	15	0	10	0	0	0	0	0	51	0	0	putative G protein coupled receptor
Hs.444548	141	3	6	21	0	10	12	10	30	79	18	9	NP220 nuclear protein
Hs.166697	141	7	489	164	0	2	15	0	4	46	128	90	leucine-rich repeats and immunoglobulin-like domains 1
Hs.11355	140	6	25	13	28	6	8	20	5	110	4	12	thymopoietin
Hs.150595	138	8	0	0	0	0	0	0	0	87	0	0	cytochrome P450, family 26, subfamily A, polypeptide 1
Hs.498312	136	0	0	110	0	129	109	34	75	0	0	0	Homo sapiens transcribed sequence with weak similarity to protein ref:NP_060265.1 (H.sapiens) hypothetical protein FLJ20378 [Homo sapiens]
Hs.312129	136	7	1	0	0	84	117	1	0	2	4	54	liver-specific bHLH-Zip transcription factor
Hs.223014	135	0	10	4	0	11	0	31	0	144	22	10	ornithine decarboxylase antizyme inhibitor
Hs.141125	135	3	54	23	0	14	2	5	11	67	6	60	caspase 3, apoptosis-related cysteine protease
Hs.15265	134	1	100	30	0	4	2	15	11	181	0	38	heterogeneous nuclear ribonucleoprotein R
Hs.303676	131	7	2	14	1	7	9	3	0	65	21	39	Ras-GTPase activating protein SH3 domain-binding protein 2
Hs.339665	130	0	30	0	12	11	4	3	8	0	0	0	Homo sapiens, Similar to RIKEN cDNA 2700049P18 gene, clone MGC:57827 IMAGE:6064384, mRNA, complete cds
Hs.511739	130	7	22	11	5	9	23	33	3	109	23	26	SUMO-1 activating enzyme subunit 2
Hs.9691	130	15	210	24	46	17	170	37	20	115	9	30	guanine nucleotide binding protein (G protein), alpha 13
Hs.426704	129	0	0	0	505	128	10	7	6	0	0	14	Homo sapiens, clone IMAGE:5106451, mRNA
Hs.389898	129	7	17	27	1	106	23	61	29	13	0	0	formin binding protein 3
Hs.234355	128	2	75	17	0	8	1	0	0	38	25	9	C1q domain containing 1
Hs.411347	126	1	28	26	0	19	35	7	0	97	85	44	M-phase phosphoprotein, mpp8
Hs.27769	126	3	64	100	131	8	118	11	21	164	22	138	chromosome 14 open reading frame 69
Hs.511765	123	103	27	4	3	0	0	7	11	3	0	9	GLI pathogenesis-related 1 (glioma)
Hs.100057	123	3	17	19	13	3	3	9	0	25	8	1	Homo sapiens cDNA FLJ14332 fis, clone PLACE4000344.
Hs.405954	119	0	12	34	6	6	6	0	0	12	54	55	karyopherin (importin) beta 2
Hs.512770	118	13	8	8	2	20	12	9	7	60	1	68	hypothetical protein MGC4268
Hs.153692	118	0	104	81	0	2	15	0	0	97	44	0	monogenic, audiogenic seizure susceptibility 1 homolog (mouse)
Hs.79015	117	1	22	2	0	0	0	0	0	183	132	4	antigen identified by monoclonal antibody MRC OX-2
Hs.356721	117	12	144	57	7	80	49	402	62	261	205	105	heterogeneous nuclear ribonucleoprotein A1
Hs.421391	116	3	0	1	0	0	0	0	0	2	0	0	leukocyte cell derived chemotaxin 1
Hs.407934	115	16	11	33	0	83	5	0	0	47	35	1	neuron navigator 2
Hs.435974	114	4	63	1	0	2	0	4	0	10	3	42	methylenetetrahydrofolate dehydrogenase (NADP+ dependent), methenyltetrahydrofolate cyclohydrolase, formyltetrahydrofolate synthetase
Hs.417630	114	0	79	11	0	0	7	0	0	17	77	10	HRAS-like suppressor 3
Hs.449415	114	13	40	63	11	37	64	4	23	118	38	39	eukaryotic translation initiation factor 2C, 2
Hs.448805	112	1	15	106	0	8	0	0	0	100	110	19	G protein-coupled receptor, family C, group 5, member B
Hs.446676	112	8	0	0	0	0	0	0	0	31	0	11	lysophospholipase I
Hs.160271	112	13	20	15	0	0	4	0	0	62	18	28	G protein-coupled receptor 48
Hs.418162	112	5	23	23	43	29	4	30	5	7	129	3	amyloid beta precursor protein binding protein 1, 59kDa
Hs.375108	112	0	0	4	0	17	28	0	0	146	0	21	CD24 antigen (small cell lung carcinoma cluster 4 antigen)
Hs.406072	111	30	6	15	14	14	11	12	0	23	3	94	eyes absent homolog 3 (Drosophila)
Hs.78614	111	0	74	92	113	29	18	48	65	136	12	25	complement component 1, q subcomponent binding protein
Hs.385862	111	5	109	32	100	35	24	29	22	25	77	65	mitochondrial ribosomal protein S9
Hs.416358	110	4	11	44	8	0	4	0	0	72	19	23	sal-like 2 (Drosophila)
Hs.8086	110	9	1	18	62	50	39	17	19	28	17	9	RNA (guanine-7-) methyltransferase
Hs.334515	109	0	0	0	0	0	0	0	0	0	0	0	zinc finger protein 206
Hs.79440	109	0	0	0	0	1	0	0	0	0	0	0	IGF-II mRNA-binding protein 3
Hs.512829	109	0	4	2	2	5	2	13	4	0	11	0	Homo sapiens cDNA FLJ33237 fis, clone ASTRO2002632, weakly similar to NAM7 PROTEIN.
Hs.77965	109	11	28	30	5	38	22	23	28	25	57	26	peptidyl-prolyl isomerase G (cyclophilin G)
Hs.18349	108	0	14	0	0	0	0	10	0	0	0	2	mitochondrial ribosomal protein L15
Hs.96885	108	4	10	0	61	0	0	0	0	9	0	0	hypothetical protein FLJ12505
Hs.9568	108	14	63	64	61	37	54	54	54	70	104	15	zinc finger protein 261
Hs.356894	107	0	58	3	0	0	0	0	0	9	0	9	hydroxysteroid (17-beta) dehydrogenase 4
Hs.239681	107	13	97	182	5	38	28	0	0	419	13	36	hypothetical protein FLJ20275
Hs.437137	107	10	35	9	63	44	34	1	2	7	11	21	phospholipase C, beta 3 (phosphatidylinositol-specific)
Hs.448833	107	0	53	9	28	12	47	3	0	209	231	81	Homo sapiens similar to nuclear pore complex interacting protein (LOC283923), mRNA
Hs.58367	106	2	8	53	0	1	4	0	0	18	0	0	glypican 4
Hs.438159	106	6	18	75	0	41	5	46	65	14	76	97	sortilin-related receptor, L(DLR class) A repeats-containing
Hs.412961	106	5	67	4	22	4	14	0	3	2	23	0	Homo sapiens similar to Serine/threonine protein phosphatase 2A, catalytic subunit, alpha isoform (PP2A-alpha) (LOC342427), mRNA
Hs.436881	104	2	0	11	0	0	1	0	3	4	1	0	KIAA0191 protein
Hs.444635	104	3	161	39	22	16	16	26	4	73	30	77	cell-cycle and apoptosis regulatory protein 1
Hs.11101	104	1	5	10	80	11	25	0	0	73	13	39	discs, large homolog 3 (neuroendocrine-dlg, Drosophila)
Hs.81469	104	10	40	18	59	16	31	36	6	14	8	12	nucleotide binding protein 1 (MinD homolog, E. coli)
Hs.692	104	10	0	0	0	0	37	0	0	13	0	81	tumor-associated calcium signal transducer 1
Hs.443793	104	11	0	1	24	93	96	38	21	14	32	33	myosin regulatory light chain interacting protein
Hs.164018	103	0	4	10	8	12	0	22	2	6	0	0	leucine zipper protein FKSG14
Hs.414156	103	0	11	7	0	3	4	2	0	21	61	2	CTP synthase II
Hs.471439	102	0	0	0	0	0	0	0	0	0	0	0	Homo sapiens transcribed sequences
Hs.437039	101	0	13	5	0	0	0	0	0	38	16	9	Homo sapiens cDNA clone IMAGE:5288757, partial cds
Hs.380792	101	6	50	215	245	31	31	0	0	341	166	23	Homo sapiens, clone IMAGE:5277748, mRNA
Hs.5327	99	3	0	6	0	4	3	0	0	51	0	0	PRO1914 protein
Hs.391858	99	3	52	41	33	7	11	8	4	201	20	0	TIA1 cytotoxic granule-associated RNA binding protein
Hs.5422	98	0	1218	622	3	0	0	2	0	718	630	13	glycoprotein M6B
Hs.342307	98	10	32	6	0	5	10	32	1	51	52	9	hypothetical protein FLJ10330
Hs.148659	96	0	0	0	0	0	0	0	0	0	0	0	Homo sapiens transcribed sequences
Hs.21016	96	0	0	3	0	0	0	0	0	70	0	0	coagulation factor C homolog, cochlin (Limulus polyphemus)
Hs.302352	96	7	0	9	0	0	0	0	0	172	28	0	gamma-aminobutyric acid (GABA) A receptor, beta 3
Hs.22891	96	13	0	0	0	0	0	0	0	44	146	89	solute carrier family 7 (cationic amino acid transporter, y+ system), member 8
Hs.7188	96	0	0	11	8	3	85	0	13	35	47	0	sema domain, immunoglobulin domain (Ig), transmembrane domain (TM) and short cytoplasmic domain, (semaphorin) 4C
Hs.250769	95	0	0	0	0	0	0	0	0	0	0	0	alkaline phosphatase, liver/bone/kidney
Hs.173001	95	2	0	15	0	0	0	28	0	40	9	2	KIAA1221 protein
Hs.500798	95	7	186	23	1	12	50	36	1	81	20	3	APC11 anaphase promoting complex subunit 11 homolog (yeast)
Hs.16493	94	13	32	53	0	0	0	0	0	42	0	11	hypothetical protein DKFZp762N2316
Hs.2554	94	4	13	0	25	2	0	17	13	16	36	83	sialyltransferase 1 (beta-galactoside alpha-2,6-sialyltransferase)
Hs.22595	93	0	43	2	21	14	4	10	0	20	0	0	hypothetical protein FLJ10637
Hs.173904	93	0	4	10	5	2	9	4	5	0	25	51	Homo sapiens full length insert cDNA clone YQ51D06
Hs.380389	93	2	14	7	107	4	12	9	24	0	113	16	CGI-67 protein
Hs.376793	93	10	20	4	0	14	15	6	5	34	0	13	SBBI26 protein
Hs.492000	92	0	0	0	0	0	0	0	0	0	0	0	Homo sapiens transcribed sequences
Hs.86543	92	0	0	0	0	0	0	0	0	0	0	66	glycosyltransferase-like 1B
Hs.124165	92	0	10	0	0	4	1	8	0	0	0	5	mitochondrial ribosomal protein S30
Hs.458291	92	8	19	16	0	6	3	0	0	12	24	7	polycystic kidney disease 2 (autosomal dominant)
Hs.17631	92	0	0	184	6	0	5	12	0	0	0	1	hypothetical protein DKFZp434E2135
Hs.172813	92	2	283	100	71	13	13	2	28	259	19	74	Rho guanine nucleotide exchange factor (GEF) 7
Hs.438072	92	9	33	29	62	44	118	7	21	275	92	81	unc-84 homolog A (C. elegans)
Hs.83636	92	0	35	68	406	29	180	53	201	339	292	91	adrenergic, beta, receptor kinase 1
Hs.111867	91	1	18	2	0	0	0	0	0	0	0	0	GLI-Kruppel family member GLI2
Hs.8179	91	11	62	41	3	30	26	75	15	40	67	123	hypothetical protein, clone 2746033
Hs.8517	91	3	44	84	45	69	62	47	60	88	10	84	pleckstrin homology, Sec7 and coiled-coil domains 2 (cytohesin-2)
Hs.458406	90	0	0	0	0	0	0	0	0	0	0	0	undifferentiated embryonic cell transcription factor 1
Hs.78944	90	0	6	7	0	1	0	5	0	33	16	103	regulator of G-protein signalling 2, 24kDa
Hs.131887	90	0	12	5	0	17	11	11	0	12	78	0	hypothetical protein LOC134218
Hs.184447	90	0	0	5	0	13	36	4	5	38	8	0	sirtuin (silent mating type information regulation 2 homolog) 7 (S. cerevisiae)
Hs.515866	90	1	0	4	0	9	583	5	1	0	0	0	Homo sapiens transcribed sequence with moderate similarity to protein ref:NP_060312.1 (H.sapiens) hypothetical protein FLJ20489 [Homo sapiens]
Hs.63405	89	3	1	22	45	17	9	0	0	8	16	0	hypothetical protein BC007540
Hs.135406	89	11	5	14	1	18	13	66	23	0	0	21	CCAAT-box-binding transcription factor
Hs.378826	89	5	5	14	13	10	19	0	0	47	42	19	hypothetical protein FLJ20360
Hs.5548	89	8	85	74	0	7	25	16	16	58	39	28	F-box and leucine-rich repeat protein 5
Hs.521258	89	5	0	0	2	3	26	14	6	0	0	1	Homo sapiens transcribed sequence with strong similarity to protein sp:Q15942 (H.sapiens) ZYX_HUMAN Zyxin (Zyxin 2)
Hs.164526	89	4	8	20	4	13	30	62	1	81	10	55	WW domain binding protein 11
Hs.155418	89	4	266	224	6	34	140	0	3	33	8	0	tribbles homolog 2
Hs.133523	88	0	32	8	21	7	5	0	0	32	10	10	mSin3A-associated protein 130
Hs.260238	88	10	9	44	74	50	66	3	2	40	81	5	hypothetical protein FLJ10842
Hs.103853	87	5	0	0	0	0	0	0	0	15	0	0	hypothetical protein FLJ20043
Hs.142569	87	0	2	1	4	0	1	0	0	0	11	21	Homo sapiens, clone IMAGE:6200388, mRNA
Hs.334658	86	0	0	0	0	0	1	0	7	0	14	0	Homo sapiens transcribed sequences
Hs.78867	85	0	2591	482	0	0	0	0	0	256	139	0	protein tyrosine phosphatase, receptor-type, Z polypeptide 1
Hs.272210	85	7	0	3	0	11	2	8	8	19	3	0	activating transcription factor 7 interacting protein
Hs.283322	85	3	49	39	12	5	15	17	7	28	2	3	hypothetical protein HSPC138
Hs.13854	84	0	5	14	30	2	11	3	8	0	5	0	T-cell activation protein phosphatase 2C
Hs.512716	84	4	28	4	81	47	20	36	27	2	0	6	X-ray repair complementing defective repair in Chinese hamster cells 3
Hs.48549	83	0	0	1	0	5	0	1	0	0	1	0	Ras-GTPase-activating protein SH3-domain-binding protein
Hs.400460	83	10	0	8	0	0	0	0	0	128	372	0	calcium channel, voltage-dependent, P/Q type, alpha 1A subunit
Hs.181272	83	0	0	13	32	3	1	0	2	21	18	0	Homo sapiens transcribed sequences
Hs.272808	83	1	0	0	0	2	3	3	0	23	20	0	B double prime 1, subunit of RNA polymerase III transcription initiation factor IIIB
Hs.438678	82	8	13	18	0	92	10	36	24	98	48	136	transaldolase 1
Hs.29700	81	11	0	0	4	0	0	17	11	0	0	0	hypothetical protein FLJ20094
Hs.169840	81	0	5	1	0	4	3	16	2	0	0	0	TTK protein kinase
Hs.172028	81	11	17	11	0	8	4	0	0	35	0	21	a disintegrin and metalloproteinase domain 10
Hs.279865	81	0	0	1	34	0	4	14	11	36	0	0	trans-prenyltransferase
Hs.434408	81	23	0	49	3	10	9	49	10	15	3	7	importin 7
Hs.278607	81	4	53	115	4	27	60	16	1	184	57	57	ubiquitin activating enzyme E1-like protein
Hs.235390	80	7	182	116	58	48	23	0	0	188	190	40	hypothetical protein FLJ12895
Hs.203589	80	4	4	21	0	58	30	54	20	23	80	6	pantothenate kinase 2 (Hallervorden-Spatz syndrome)
Hs.128218	79	0	0	10	0	4	4	1	0	28	30	7	chromosome 11 open reading frame 23
Hs.77502	79	3	15	18	23	0	10	21	1	141	4	52	methionine adenosyltransferase II, alpha
Hs.310399	78	3	8	0	57	0	0	0	0	158	20	0	hypothetical protein BC007586
Hs.411490	78	6	29	37	1	28	7	14	8	60	47	109	hypothetical protein LOC116228
Hs.388456	78	4	12	39	51	13	14	4	13	40	45	61	hypothetical protein MGC10812
Hs.290259	78	2	30	4	56	4	15	1	3	41	3	0	THAP domain containing 5
Hs.434433	78	2	31	16	0	23	29	14	5	9	10	39	golgi autoantigen, golgin subfamily a, 4
Hs.198308	78	10	367	129	124	68	105	28	7	173	133	6	tryptophan rich basic protein
Hs.370232	77	0	0	3	0	3	11	3	0	123	27	5	hypothetical protein FLJ13456
Hs.165725	77	8	90	34	27	12	21	7	14	170	0	61	CCR4-NOT transcription complex, subunit 2
Hs.499601	77	3	107	130	136	98	31	40	93	96	51	223	ARF GTPase-activating protein
Hs.30819	76	0	0	10	0	0	0	0	0	3	16	22	hypothetical protein C40
Hs.85962	76	0	0	2	13	3	2	0	0	0	2	0	hyaluronan synthase 3
Hs.74284	76	4	22	12	0	19	7	9	1	25	0	0	hypothetical protein MGC2714
Hs.296422	76	10	26	27	150	137	52	27	126	94	61	97	nucleotide binding protein
Hs.504309	75	0	9	18	0	0	0	29	13	0	0	0	hypothetical protein FLJ13171
Hs.446374	75	0	4	0	0	0	0	0	0	54	23	10	HLA class II region expressed gene KE2
Hs.194665	75	8	0	0	3	2	0	17	0	0	9	0	DNA2 DNA replication helicase 2-like (yeast)
Hs.7351	75	0	18	13	2	7	15	8	0	41	18	4	cyclic AMP phosphoprotein, 19 kD
Hs.5324	75	0	3	4	1	25	22	20	0	57	22	49	hypothetical protein CL25022
Hs.77221	75	6	110	95	30	96	102	133	55	48	104	118	choline kinase
Hs.418533	75	5	61	72	113	24	103	46	16	44	66	65	BUB3 budding uninhibited by benzimidazoles 3 homolog (yeast)
Hs.367842	74	0	0	0	0	0	1	0	0	10	0	30	MKI67 (FHA domain) interacting nucleolar phosphoprotein
Hs.84928	74	1	10	9	17	30	15	37	7	23	7	62	nuclear transcription factor Y, beta
Hs.878	73	0	14	0	0	0	0	0	0	0	0	120	sorbitol dehydrogenase
Hs.524903	73	0	1	1	0	2	3	28	0	17	20	9	hypothetical protein FLJ25952
Hs.41045	73	1	0	0	201	46	14	0	0	0	17	2	Munc13-4 protein
Hs.437844	73	7	30	39	7	20	38	50	25	65	15	4	KIAA1194
Hs.203206	73	7	17	22	77	75	55	50	37	23	10	29	exportin 5
Hs.278239	72	0	0	0	0	0	0	0	0	0	0	0	left-right determination, factor B
Hs.289293	72	2	3	8	0	3	0	0	0	13	0	0	hypothetical protein INM01
Hs.411433	72	4	3	2	0	7	0	39	4	53	1	28	PHD finger protein 9
Hs.178761	72	0	8	2	0	0	1	1	0	43	0	0	proteasome (prosome, macropain) 26S subunit, non-ATPase, 14
Hs.98493	72	10	20	22	0	7	11	16	18	6	3	23	X-ray repair complementing defective repair in Chinese hamster cells 1
Hs.193725	72	0	15	14	14	77	21	36	34	0	68	39	proteasome (prosome, macropain) 26S subunit, non-ATPase, 5
Hs.288141	71	6	10	17	25	0	0	2	2	105	39	39	SECIS binding protein 2
Hs.20281	71	6	22	10	32	7	9	0	0	28	9	2	dual specificity phosphatase 16
Hs.15243	71	1	0	3	92	17	13	4	1	6	32	30	nucleolar protein 1, 120kDa
Hs.5957	71	6	13	4	0	106	81	67	25	50	30	59	hypothetical protein LOC201562
Hs.37682	70	3	0	0	0	0	0	0	0	19	26	101	retinoic acid receptor responder (tazarotene induced) 2
Hs.255022	70	0	0	1	0	6	1	5	1	17	0	2	sentrin/SUMO-specific protease 3
Hs.3068	70	9	5	5	20	21	2	31	20	6	29	32	SWI/SNF related, matrix associated, actin dependent regulator of chromatin, subfamily a, member 3
Hs.119053	70	5	28	10	0	0	6	11	5	39	33	28	hypothetical protein FLJ12178
Hs.499659	70	6	0	2	0	40	10	8	0	63	153	5	KIAA1039 protein
Hs.9774	70	5	5	20	3	5	14	34	26	72	83	13	synovial sarcoma translocation gene on chromosome 18-like 2
Hs.389700	70	0	0	4	0	30	19	5	0	4	0	66	microsomal glutathione S-transferase 1
Hs.16251	70	4	41	30	104	48	25	115	29	4	7	4	cleavage and polyadenylation specific factor 3, 73kDa
Hs.12513	69	0	5	0	0	0	0	11	14	156	145	0	hypothetical protein LOC157627
Hs.301198	69	3	10	27	0	0	0	0	0	129	0	3	hypothetical protein FLJ10539
Hs.159642	69	8	7	3	12	4	3	11	17	0	0	2	glucosaminyl (N-acetyl) transferase 1, core 2 (beta-1,6-N-acetylglucosaminyltransferase)
Hs.448003	69	0	99	38	52	8	7	16	0	9	14	0	hypothetical protein LOC200895
Hs.152251	69	0	0	97	0	11	12	0	0	0	0	0	frizzled homolog 5 (Drosophila)
Hs.155766	69	0	0	0	8	2	21	5	3	25	5	2	Homo sapiens transcribed sequence with strong similarity to protein ref:NP_056045.1 (H.sapiens) centaurin, delta 1 [Homo sapiens]
Hs.5268	69	0	7	17	28	9	31	43	9	2	10	20	zinc finger, DHHC domain containing 4
Hs.59346	69	3	18	4	21	47	87	45	26	12	16	2	hypothetical protein FLJ10514
Hs.2534	68	3	0	30	0	0	0	3	0	0	2	3	bone morphogenetic protein receptor, type IA
Hs.158200	68	0	0	0	0	4	1	0	0	115	54	0	EGF-like-domain, multiple 4
Hs.433010	68	0	0	11	4	21	2	0	0	7	25	2	Homo sapiens, clone MGC:24034 IMAGE:4281701, mRNA, complete cds
Hs.437205	68	3	0	0	1	2	5	8	0	60	17	4	KIAA1218 protein
Hs.5250	68	8	8	5	31	26	18	38	8	39	21	13	similar to ribosomal protein S15
Hs.50842	68	5	5	2	71	76	21	8	17	0	14	67	interferon-induced protein 35
Hs.355455	67	0	0	8	0	0	0	0	0	11	32	0	septin 10
Hs.172963	67	1	8	11	12	0	0	7	4	46	9	4	hypothetical protein FLJ14624
Hs.169441	67	3	19	30	3	6	4	2	0	47	46	48	BAI1-associated protein 1
Hs.105956	66	0	0	0	0	0	0	0	0	0	0	4	alpha 1,4-galactosyltransferase
Hs.170553	66	0	15	3	0	0	0	4	0	54	0	2	CCR4-NOT transcription complex, subunit 7
Hs.370888	66	0	36	4	40	0	0	6	5	0	6	0	hypothetical protein FLJ20530
Hs.78853	66	3	67	15	29	10	11	164	43	29	1	19	uracil-DNA glycosylase
Hs.302903	66	0	81	22	33	0	33	0	0	55	16	19	ubiquitin-conjugating enzyme E2I (UBC9 homolog, yeast)
Hs.54795	65	0	0	0	0	0	0	0	0	0	0	0	secretoglobin, family 3A, member 2
Hs.79081	65	0	20	2	0	0	0	0	0	43	0	30	protein phosphatase 1, catalytic subunit, gamma isoform
Hs.187337	65	0	0	4	16	17	0	3	0	4	0	0	hypothetical protein FLJ31526
Hs.379903	65	0	6	15	27	13	0	19	5	23	24	14	hypothetical protein LOC125150
Hs.434075	65	8	12	18	17	11	5	90	41	51	5	0	endothelial-derived gene 1
Hs.152337	65	4	22	10	16	25	8	21	5	11	0	16	protein arginine N-methyltransferase 3(hnRNP methyltransferase S. cerevisiae)-like 3
Hs.7733	65	3	12	10	11	6	11	24	51	13	0	3	tetratricopeptide repeat domain 1
Hs.146007	65	5	27	32	12	31	15	27	18	279	30	10	KIAA0582 protein
Hs.266273	65	3	13	14	32	64	17	40	14	8	0	0	chromosome 20 open reading frame 172
Hs.413617	64	0	0	2	0	0	0	0	2	0	0	0	Homo sapiens cDNA FLJ35638 fis, clone SPLEN2012179.
Hs.95594	64	0	0	1	0	0	0	0	0	13	0	0	carboxypeptidase, vitellogenic-like
Hs.511769	64	9	2	15	23	6	1	27	11	10	0	0	hypothetical protein BC012010
Hs.336898	64	0	0	3	45	0	5	13	2	19	0	0	TRAP/Mediator complex component
Hs.60548	64	0	0	9	7	6	8	13	10	4	34	0	chromosome 14 open reading frame 116
Hs.24656	64	3	66	31	85	65	78	85	69	116	72	41	KIAA0907 protein
Hs.7979	63	5	84	0	45	0	0	0	0	327	157	0	synaptic vesicle glycoprotein 2A
Hs.94631	63	1	7	7	0	6	2	13	0	29	3	25	brefeldin A-inhibited guanine nucleotide-exchange protein 1
Hs.80205	63	1	6	0	7	0	2	9	15	7	1	0	pim-2 oncogene
Hs.136885	63	0	0	10	0	25	14	12	0	0	6	0	ring finger protein (C3H2C3 type) 6
Hs.522029	62	0	10	6	0	0	0	0	0	0	0	33	KIAA1354 protein
Hs.206097	62	2	0	4	0	1	0	0	0	4	22	0	related RAS viral (r-ras) oncogene homolog 2
Hs.444234	62	4	0	0	48	0	0	0	0	49	13	0	POU domain, class 2, transcription factor 1
Hs.6540	62	0	3	4	0	0	1	0	0	95	0	11	fibroblast growth factor 13
Hs.415209	62	8	64	19	1	3	5	0	0	53	33	1	B-cell CLL/lymphoma 9
Hs.5613	62	4	1	4	0	4	9	4	0	61	0	5	v-crk sarcoma virus CT10 oncogene homolog (avian)-like
Hs.16936	62	0	9	4	23	27	11	18	4	23	27	23	hypothetical gene LOC128439
Hs.422990	62	8	90	82	0	13	36	22	8	162	15	46	proteasome (prosome, macropain) subunit, beta type, 5
Hs.155048	62	3	0	47	41	17	40	37	26	19	112	105	Lutheran blood group (Auberger b antigen included)
Hs.172674	62	15	14	45	41	132	84	174	135	0	0	21	nuclear factor of activated T-cells, cytoplasmic, calcineurin-dependent 3
Hs.29878	61	0	3	14	0	6	0	21	3	57	2	24	KIAA0335 gene product
Hs.16441	61	8	0	6	0	0	0	0	0	27	0	0	a disintegrin-like and metalloprotease (reprolysin type) with thrombospondin type 1 motif, 7
Hs.127804	61	0	0	0	6	0	0	0	0	2	0	0	KIAA1909 protein
Hs.162967	61	4	1	0	0	6	1	3	0	0	0	0	v-raf murine sarcoma viral oncogene homolog B1
Hs.107622	61	5	41	13	0	5	5	1	0	0	1	23	hypothetical protein FLJ25286
Hs.192190	61	6	18	29	87	32	15	6	10	75	96	56	centaurin, delta 2
Hs.80350	61	5	76	84	0	11	19	6	0	293	41	24	protein phosphatase 2 (formerly 2A), catalytic subunit, beta isoform
Hs.55041	61	8	9	6	39	21	33	50	19	38	61	12	mitochondrial ribosomal protein L2
Hs.5215	61	8	35	15	13	33	41	18	1	26	0	46	integrin beta 4 binding protein
Hs.13339	61	2	125	25	3	38	53	52	13	81	25	0	phosphoribosyl pyrophosphate synthetase-associated protein 2
Hs.330085	60	0	0	0	0	0	0	0	0	0	0	0	Homo sapiens transcribed sequences
Hs.840	60	0	0	0	0	0	0	0	0	0	0	0	indoleamine-pyrrole 2,3 dioxygenase
Hs.135458	60	0	0	0	0	0	0	0	0	0	0	0	muscle-specific beta 1 integrin binding protein
Hs.408615	60	0	0	0	18	10	1	13	0	92	19	0	purinergic receptor P2X, ligand-gated ion channel, 5
Hs.281004	60	1	0	7	11	0	2	2	2	0	5	0	hypothetical protein MGC35392
Hs.81892	60	7	29	0	42	17	4	34	11	24	0	0	KIAA0101 gene product
Hs.25812	60	1	8	2	0	8	10	39	9	12	42	41	Nijmegen breakage syndrome 1 (nibrin)
Hs.125221	60	0	43	15	48	4	14	13	0	0	24	20	thioredoxin domain containing
Hs.293636	60	7	40	20	106	150	37	11	11	0	56	11	serine hydroxymethyltransferase 1 (soluble)
Hs.287613	59	5	1	12	0	8	9	10	8	0	22	10	KIAA0174 gene product
Hs.29798	58	0	0	2	0	0	0	0	0	0	18	0	KIAA1712 protein
Hs.355589	58	0	9	8	0	0	0	0	0	0	11	4	Homo sapiens similar to 40S ribosomal protein S15a (LOC340729), mRNA
Hs.202494	58	0	0	2	0	0	0	0	0	14	11	30	solute carrier family 13 (sodium-dependent dicarboxylate transporter), member 3
Hs.86941	58	0	0	0	0	0	0	0	0	31	2	0	Homo sapiens transcribed sequence with moderate similarity to protein pir:I60307 (E. coli) I60307 beta-galactosidase, alpha peptide - Escherichia coli
Hs.137507	58	0	29	18	0	0	0	0	0	65	0	0	vang-like 2 (van gogh, Drosophila)
Hs.134140	58	3	0	2	0	0	0	0	0	0	0	0	Homo sapiens transcribed sequences
Hs.34516	58	7	6	23	0	3	0	26	2	29	27	10	ceramide kinase
Hs.306825	58	3	70	28	45	14	13	45	47	3	45	0	hypothetical protein FLJ38663
Hs.173497	58	4	26	22	0	16	25	9	1	11	1	21	Sec23 homolog B (S. cerevisiae)
Hs.351461	58	6	3	25	35	8	25	0	0	32	27	46	hypothetical protein BC016861
Hs.389101	58	8	138	47	14	105	45	45	0	119	256	168	RNA binding protein (autoantigenic, hnRNP-associated with lethal yellow)
Hs.165724	57	0	0	0	0	0	0	0	0	109	11	0	carbohydrate (N-acetylgalactosamine 4-0) sulfotransferase 8
Hs.437224	57	5	12	4	3	8	0	7	5	4	0	4	retinoblastoma binding protein 8
Hs.151930	57	6	17	8	74	7	3	0	0	0	26	11	hypothetical protein MGC10993
Hs.59106	57	0	43	11	8	2	7	6	2	12	12	4	cell growth regulator with ring finger domain 1
Hs.7967	57	0	3	8	1	1	9	2	0	92	1	3	similar to 1110065N12Rik protein
Hs.397891	57	0	57	1	66	26	9	10	14	26	20	19	PAS domain containing serine/threonine kinase
Hs.81412	57	3	18	10	10	14	12	13	7	19	30	37	lipin 1
Hs.13999	57	0	1	22	0	20	31	16	4	172	35	27	SIN3 homolog B, transcriptional regulator (yeast)
Hs.75447	56	0	3	1	0	0	0	0	7	67	13	14	ralA binding protein 1
Hs.109268	56	0	0	6	0	0	0	0	0	77	0	0	ubiquitin specific protease 46
Hs.72927	56	3	0	0	0	0	0	0	0	62	4	0	interleukin 7
Hs.293257	56	3	13	3	3	1	0	0	0	7	0	0	epithelial cell transforming sequence 2 oncogene
Hs.119684	56	0	0	4	0	0	1	0	0	0	0	0	tumor necrosis factor receptor superfamily, member 10c, decoy without an intracellular domain
Hs.160958	56	2	30	20	1	14	7	4	3	56	32	69	CDC37 cell division cycle 37 homolog (S. cerevisiae)
Hs.430439	56	6	44	39	0	13	18	42	2	31	67	12	HIRA interacting protein 5
Hs.140443	56	0	45	4	35	10	18	23	5	36	0	6	similar to RIKEN cDNA 2700047N05
Hs.98643	56	5	21	46	31	3	32	33	12	30	1	45	RAP2B, member of RAS oncogene family
Hs.170195	56	5	73	52	0	9	79	0	0	11	13	15	bone morphogenetic protein 7 (osteogenic protein 1)
Hs.28607	55	0	4	5	0	0	0	18	0	55	0	64	hypothetical protein A-211C6.1
Hs.446311	55	5	39	0	1	0	0	0	0	64	0	9	hypothetical protein MGC10911
Hs.236642	55	0	2	6	1	21	5	56	21	25	3	60	3-hydroxyisobutyryl-Coenzyme A hydrolase
Hs.57079	55	6	6	11	27	17	15	18	42	45	126	0	Homo sapiens cDNA FLJ13267 fis, clone OVARC1000964.
Hs.356545	55	0	94	39	17	5	19	51	7	65	44	18	hypothetical LOC284184
Hs.56782	54	0	0	0	0	0	0	0	0	28	20	0	Homo sapiens, clone IMAGE:5300488, mRNA
Hs.43549	54	0	0	0	0	0	0	0	0	34	0	0	uncharacterized hematopoietic stem/progenitor cells protein MDS029
Hs.143812	54	7	1	11	0	13	0	0	0	3	2	0	Homo sapiens cDNA FLJ12956 fis, clone NT2RP2005501.
Hs.181334	54	0	0	0	4	0	0	17	5	7	11	7	MDN1, midasin homolog (yeast)
Hs.282204	54	3	0	0	56	0	0	0	0	0	0	3	nucleosomal binding protein 1
Hs.134460	54	3	4	18	0	3	2	15	0	0	0	0	hypothetical protein 669
Hs.76239	54	3	23	1	3	6	13	25	1	27	38	84	aurora-A kinase interacting protein
Hs.442782	54	4	10	11	142	19	43	23	25	60	21	14	chromosome 14 open reading frame 94
Hs.299315	53	0	57	60	0	0	0	0	0	340	0	0	dihydropyrimidinase-like 5
Hs.414362	53	6	0	0	0	12	0	0	0	9	54	5	cytochrome b5 reductase b5R.2
Hs.512614	53	0	32	0	0	4	4	4	4	20	1	11	chromosome 21 open reading frame 107
Hs.129051	53	5	8	3	68	2	5	0	0	59	46	2	homer homolog 1 (Drosophila)
Hs.408398	53	0	0	3	23	4	7	0	0	6	0	9	Homo sapiens cDNA FLJ44808 fis, clone BRACE3044090
Hs.119316	53	7	53	31	41	110	15	57	59	73	30	10	PET112-like (yeast)
Hs.32981	53	1	0	0	8	8	33	0	0	69	2	53	sema domain, immunoglobulin domain (Ig), short basic domain, secreted, (semaphorin) 3F
Hs.74614	52	0	0	0	0	3	0	0	0	0	24	46	tight junction protein 1 (zona occludens 1)
Hs.334022	52	0	0	4	0	0	2	2	0	8	25	0	inositol(myo)-1(or 4)-monophosphatase 1
Hs.446394	52	0	5	4	87	11	2	13	0	75	32	30	breakpoint cluster region
Hs.42743	52	8	20	12	4	16	15	28	8	36	14	7	hypothetical protein HSPC148
Hs.276238	52	0	23	5	0	0	32	14	0	97	33	28	kinase suppressor of ras
Hs.78869	51	0	0	0	0	0	0	4	0	18	19	4	transcription elongation factor A (SII), 1
Hs.154320	51	0	13	10	0	25	0	1	0	53	3	0	ubiquitin-activating enzyme E1C (UBA3 homolog, yeast)
Hs.154429	51	0	17	4	0	0	0	2	0	65	16	0	synovial sarcoma translocation gene on chromosome 18-like 1
Hs.120377	51	0	0	0	29	0	0	0	0	0	0	9	Homo sapiens LOC351206 (LOC351206), mRNA
Hs.105794	51	0	9	29	11	13	7	0	0	0	0	0	UDP-glucose ceramide glucosyltransferase-like 1
Hs.301266	51	7	5	6	8	47	23	89	111	46	18	0	Treacher Collins-Franceschetti syndrome 1
Hs.31714	51	1	9	18	17	21	31	36	26	12	13	42	WD repeat domain 8
Hs.43436	51	7	10	29	14	31	71	57	11	52	5	72	adenylate kinase 3 like 1
Hs.390463	51	0	32	10	0	17	184	0	0	3	33	10	synaptotagmin-like 2
Hs.298253	50	0	0	0	0	0	0	0	0	0	0	0	Homo sapiens transcribed sequences
Hs.348262	50	0	3	0	0	0	0	0	0	0	7	1	BTB and kelch domain containing 2
Hs.137556	50	0	2	1	0	0	0	0	0	4	20	2	MT-protocadherin
Hs.23311	50	0	29	7	0	0	0	0	0	181	113	42	KIAA0367 protein
Hs.385998	50	3	5	0	4	0	0	6	0	0	0	0	AND-1 protein
Hs.301404	50	0	31	26	22	0	0	25	0	39	0	39	RNA binding motif protein 3
Hs.463256	50	3	40	3	16	3	4	0	0	4	5	4	Homo sapiens transcribed sequences
Hs.411515	50	3	11	4	30	15	14	59	23	0	1	0	CCCTC-binding factor (zinc finger protein)
Hs.284281	49	10	50	47	8	27	33	72	5	73	56	42	hypothetical protein MGC9651
Hs.407482	48	9	3	15	1	0	2	0	0	245	34	26	FK506 binding protein 1B, 12.6 kDa
Hs.279609	47	3	69	22	4	8	25	37	28	31	23	44	mitochondrial carrier homolog 2 (C. elegans)
Hs.170819	45	0	33	1	0	0	0	0	0	144	62	0	serine/threonine kinase 29
Hs.25348	44	23	198	117	145	59	80	11	15	2206	1557	258	vesicle-associated membrane protein 2 (synaptobrevin 2)
Hs.6750	41	1	7	16	28	1	6	0	13	128	143	25	hypothetical protein FLJ00058
