# Supplementary material for: MPSS profiling of human embryonic stem cells
Source: BMC Dev Biol. 2004 Aug 10;4:10. doi: 10.1186/1471-213X-4-10 (PMC514702; doi:10.1186/1471-213X-4-10)
Supplement: Additional File 15 — List of all tpm of potential 13 ES novel genes in all tissues and cell lines examined. [file 1471-213X-4-10-S15.xls]

## Sheet: unknown13data
signature	GB:description	UniGene	ES cells	Adrenal Gland	Bladder	Bone Marrow	Brain: Amygdala	Brain: CaudateNucleus	Brain: Cerebellum	Brain: CorpusCallosum	Brain: Fetal	Brain: Hypothalamus	Brain: Thalamus	Brain: Whole	Heart	Kidney	Liver	Lung	Mammary Gland	Pancreas	Pituitary Gland	Placenta	Prostate	Retina	Salivary Gland	Skeletal Muscle	Small Intestine	Spinal Cord	Spleen	Stomach	Testis	Thymus	Thyroid	Trachea	Uterus	APS	HuNS	BT20 (ER-)	MCF7 (ER+)	Eosinophil Line	Eosinophil Line Stim	HuJk
GATCTCCAGTAGACTTA	CD250365:Homo sapiens transcribed sequence	Hs.507833*	1627	0	0	0	0	0	0	0	0	0	0	0	0	0	0	0	0	0	0	0	0	0	0	0	0	0	0	0	0	0	0	0	0	0	10	0	0	0	0	0
GATCTGTTAACAAAGGA	BC008934:claudin 6	Hs.247902	955	0	0	0	0	0	0	0	0	0	0	0	0	0	0	0	0	0	0	0	0	0	0	0	0	0	0	0	0	0	0	0	0	0	0	0	0	0	0	0
GATCTAGAAGTTGCAAC	NM_019079:hypothetical protein FLJ10884	Hs.135693	480	0	0	0	0	0	0	0	0	0	0	0	0	0	0	0	0	0	0	0	0	0	0	0	0	0	0	0	0	0	0	0	0	0	0	0	0	0	0	0
GATCTTTTTTTTTGCCC	NM_018189:hypothetical protein FLJ10713	Hs.317659	447	0	0	0	0	0	0	0	0	3	0	0	0	0	0	0	0	0	3	0	0	0	0	0	0	0	0	0	0	47	0	0	0	5	0	0	0	0	0	0
GATCCCCATCCAAAAGA	AI636928:Homo sapiens transcribed sequences	Hs.197683	359	0	0	0	0	0	0	0	0	0	0	0	0	0	0	0	0	0	0	0	0	0	0	0	0	0	0	0	0	0	0	0	0	0	0	0	2	0	0	0
GATCCACCTAGGACCTC	CD174249:Homo sapiens transcribed sequence	Hs.522709	240	0	0	0	0	0	0	0	0	0	0	0	0	0	0	0	0	0	0	0	0	0	0	0	0	0	0	0	0	0	0	0	0	0	0	0	0	0	0	0
GATCCGCCTCCTTGGCC	AK092578:Sapiens cDNA FLJ35259 fis	Hs.105196	236	0	0	0	0	0	0	0	0	0	0	0	0	0	0	0	0	0	0	0	0	0	0	0	0	0	0	0	0	0	0	0	0	0	0	0	0	0	0	0
GATCCTAGCCAAGCCCC	BF223023:Homo sapiens transcribed sequences	Hs.67624	166	0	0	0	0	0	0	0	0	0	0	0	0	0	0	0	0	0	0	0	0	0	0	0	0	0	0	0	0	0	0	0	0	0	0	0	0	0	0	0
GATCTGGCCCGCCACCA	NM_032805:hypothetical protein FLJ14549 (ZNF206)	Hs.334515	148	0	0	0	0	0	0	0	0	0	0	0	0	0	0	0	0	0	0	0	0	0	0	0	0	0	0	0	0	0	0	0	0	0	0	0	0	0	0	0
GATCGTTGTGGTGGACT	XM_067369:similar to Heterochronic gene LIN-41	Hs.436515	143	0	0	0	0	0	0	0	0	0	0	0	0	0	0	0	0	0	0	0	0	0	0	0	0	0	0	0	0	0	0	0	0	0	0	0	0	0	0	0
GATCCACCACATGGCGA	CD176172:Homo sapiens transcribed sequence	Hs.471439	91	0	0	0	0	0	0	0	0	0	0	0	0	0	0	0	0	0	0	0	0	0	0	0	0	0	0	0	0	0	0	0	0	0	0	0	0	0	0	0
GATCCAACAATTCTACT	CD173198:Homo sapiens transcribed sequences	Hs.492000	77	0	0	0	0	0	0	0	0	0	0	0	0	0	0	0	0	0	0	0	0	0	0	0	0	0	0	0	33	0	0	0	0	0	0	0	0	0	0	0
GATCTTCTAAACCCATC	BU608353:Homo sapiens transcribed sequence	Hs.507034	74	0	0	0	0	0	0	0	0	0	0	0	0	0	0	0	0	0	0	0	0	0	0	0	0	0	0	0	0	0	0	0	0	0	0	0	0	0	0	0
* located on antisense strand to HDCMA18P (Hs.278635)

## Sheet: 36TissuesAndCells
Adrenal Gland
Bladder
Bone Marrow
Brain: Amygdala
Brain: CaudateNucleus
Brain: Cerebellum
Brain: CorpusCallosum
Brain: Fetal
Brain: Hypothalamus
Brain: Thalamus
Heart
Kidney
Lung
Mammary Gland
Pancreas
Pituitary Gland
Placenta
Prostate
Retina
Salivary Gland
Small Intestine
Spinal Cord
Spleen
Stomach
Testis
Thymus
Thyroid
Trachea
Uterus
APS (astrocyte precursors)
HuNS (neural stem cells)
BT20 (ER-)
MCF7 (ER+)
Eosinophil Line
Eosinophil Line Stim
HuJk (Jurkat cells)
